# Supplementary material for: Rice nucleosome patterns undergo remodeling coincident with stress-induced gene expression
Source: BMC Genomics. 2018 Jan 26;19:97. doi: 10.1186/s12864-017-4397-8 (PMC5787291; doi:10.1186/s12864-017-4397-8)
Supplement: Supplementary file 7 — Figure S5. Changes in nucleosome occupancy at the exons of rice genes in response to phosphate starvation. MNase-seq density of exons grouped according to their length: (A) 170–240 bp; (B) 315–350 bp; (C) 480–550 bp (D) 645–715 bp under control and −Pi conditions. Plots are centered at the 5′ boundaries of the exons. (PDF 58 kb) [file 12864_2017_4397_MOESM7_ESM.pdf]

Archive with 8 entries (8 files):
- Cluster_C_6645_genes.bgo
- Cluster_D_5987_genes.bgo
- Cluster_DEF_20700_genes.bgo
- Cluster_E_5230_genes.bgo
- Cluster_F_9483_genes.bgo
- Cluster_A_2993_genes.bgo
- Cluster_ABC_15400_genes.bgo
- Cluster_B_5762_genes.bgo
