# Supplementary material for: Rice nucleosome patterns undergo remodeling coincident with stress-induced gene expression
Source: BMC Genomics. 2018 Jan 26;19:97. doi: 10.1186/s12864-017-4397-8 (PMC5787291; doi:10.1186/s12864-017-4397-8)
Supplement: Supplementary file 7 — Figure S5. Changes in nucleosome occupancy at the exons of rice genes in response to phosphate starvation. MNase-seq density of exons grouped according to their length: (A) 170–240 bp; (B) 315–350 bp; (C) 480–550 bp (D) 645–715 bp under control and −Pi conditions. Plots are centered at the 5′ boundaries of the exons. (PDF 58 kb) [file 12864_2017_4397_MOESM7_ESM.pdf › Cluster_D_5987_genes.bgo]

File created with bingo (c) on Apr 25, 2017 at 10:36:55 PM

ontology: namespace
curator:  bingo

Selected ontology file : bundle://115.0:1/data/GO_Full
Selected annotation file : C:\Users\QI_ZHANG\Google Drive\LAB\Rice Project\7-28-2016 BiNGO\Rice_MSU7_nonTE_4Bingo.anno
Discarded evidence codes : 
Overrepresentation
Selected statistical test : Hypergeometric test
Selected correction : Benjamini & Hochberg False Discovery Rate (FDR) correction
Selected significance level : 0.05
Testing option : Use whole annotation as reference set
The selected cluster :
LOC_OS07G02870	LOC_OS03G17760	LOC_OS02G45100	LOC_OS11G30950	LOC_OS05G04990	LOC_OS04G46970	LOC_OS07G38820	LOC_OS10G22680	LOC_OS03G15100	LOC_OS02G38804	LOC_OS01G64450	LOC_OS11G15310	LOC_OS12G11610	LOC_OS02G54050	LOC_OS03G04440	LOC_OS02G58410	LOC_OS09G07380	LOC_OS12G07580	LOC_OS06G44860	LOC_OS03G30744	LOC_OS10G34660	LOC_OS10G33330	LOC_OS03G49350	LOC_OS09G31025	LOC_OS05G50890	LOC_OS12G39170	LOC_OS04G12720	LOC_OS03G62330	LOC_OS01G53790	LOC_OS01G56810	LOC_OS03G17770	LOC_OS11G07700	LOC_OS09G19360	LOC_OS07G05910	LOC_OS03G42710	LOC_OS02G47770	LOC_OS04G20330	LOC_OS01G11900	LOC_OS06G23930	LOC_OS02G35760	LOC_OS02G30070	LOC_OS01G68820	LOC_OS05G44190	LOC_OS08G42730	LOC_OS06G17220	LOC_OS05G06700	LOC_OS04G46980	LOC_OS10G32010	LOC_OS03G29750	LOC_OS02G26810	LOC_OS01G52450	LOC_OS03G25394	LOC_OS07G02890	LOC_OS06G26170	LOC_OS06G10620	LOC_OS05G41910	LOC_OS01G51110	LOC_OS07G01560	LOC_OS02G26840	LOC_OS02G22480	LOC_OS01G56800	LOC_OS10G19050	LOC_OS04G58980	LOC_OS04G57650	LOC_OS01G10600	LOC_OS07G12210	LOC_OS05G24580	LOC_OS05G23250	LOC_OS03G51690	LOC_OS01G27480	LOC_OS07G37510	LOC_OS03G16450	LOC_OS08G15149	LOC_OS12G07560	LOC_OS11G42920	LOC_OS11G14000	LOC_OS03G24070	LOC_OS06G17250	LOC_OS05G03640	LOC_OS02G54030	LOC_OS06G44840	LOC_OS08G30780	LOC_OS04G46990	LOC_OS05G44180	LOC_OS02G34460	LOC_OS04G36710	LOC_OS11G27329	LOC_OS06G20879	LOC_OS05G37890	LOC_OS01G53770	LOC_OS02G01540	LOC_OS09G36730	LOC_OS01G52430	LOC_OS05G15630	LOC_OS08G03100	LOC_OS01G47080	LOC_OS01G27490	LOC_OS09G21660	LOC_OS01G32849	LOC_OS06G11940	LOC_OS03G49360	LOC_OS05G44170	LOC_OS08G42750	LOC_OS01G19880	LOC_OS08G33800	LOC_OS05G37880	LOC_OS06G38160	LOC_OS06G34610	LOC_OS12G41460	LOC_OS12G19530	LOC_OS12G40130	LOC_OS11G05950	LOC_OS05G41970	LOC_OS03G50300	LOC_OS07G37530	LOC_OS06G11970	LOC_OS01G02160	LOC_OS03G12030	LOC_OS07G12230	LOC_OS05G02370	LOC_OS05G01040	LOC_OS07G14890	LOC_OS06G47930	LOC_OS01G20830	LOC_OS06G23960	LOC_OS04G58920	LOC_OS12G06290	LOC_OS04G20380	LOC_OS05G15680	LOC_OS05G38320	LOC_OS06G51190	LOC_OS03G25340	LOC_OS12G21850	LOC_OS03G49310	LOC_OS06G34620	LOC_OS06G05284	LOC_OS04G41250	LOC_OS11G29910	LOC_OS11G04630	LOC_OS11G05960	LOC_OS05G28990	LOC_OS10G23980	LOC_OS05G06740	LOC_OS08G15170	LOC_OS01G02150	LOC_OS03G38650	LOC_OS11G38860	LOC_OS01G40430	LOC_OS01G62690	LOC_OS06G17260	LOC_OS04G58910	LOC_OS01G14130	LOC_OS06G23970	LOC_OS04G54550	LOC_OS03G62300	LOC_OS07G49530	LOC_OS11G13580	LOC_OS07G25540	LOC_OS01G38120	LOC_OS11G05970	LOC_OS06G08340	LOC_OS02G44670	LOC_OS10G01720	LOC_OS08G15180	LOC_OS01G59030	LOC_OS10G42220	LOC_OS05G48580	LOC_OS04G57610	LOC_OS06G42220	LOC_OS06G35930	LOC_OS06G29250	LOC_OS10G34614	LOC_OS03G17750	LOC_OS11G04650	LOC_OS08G19550	LOC_OS10G29260	LOC_OS12G41470	LOC_OS09G16270	LOC_OS02G42020	LOC_OS12G32530	LOC_OS08G05720	LOC_OS09G09980	LOC_OS08G15190	LOC_OS05G28970	LOC_OS05G01030	LOC_OS01G61340	LOC_OS01G62670	LOC_OS09G10970	LOC_OS01G20820	LOC_OS12G06260	LOC_OS08G32510	LOC_OS03G60580	LOC_OS03G25374	LOC_OS04G32320	LOC_OS11G47790	LOC_OS01G02120	LOC_OS03G25304	LOC_OS02G49540	LOC_OS03G52920	LOC_OS12G11690	LOC_OS03G10290	LOC_OS01G62660	LOC_OS09G34930	LOC_OS05G45450	LOC_OS12G31290	LOC_OS06G21340	LOC_OS04G22120	LOC_OS08G32540	LOC_OS06G22670	LOC_OS01G40400	LOC_OS03G01330	LOC_OS03G25300	LOC_OS05G04914	LOC_OS11G34470	LOC_OS02G54900	LOC_OS02G49555	LOC_OS05G37820	LOC_OS05G11210	LOC_OS01G07800	LOC_OS06G34660	LOC_OS02G51870	LOC_OS06G10670	LOC_OS11G26840	LOC_OS06G35990	LOC_OS02G26890	LOC_OS03G59570	LOC_OS07G17040	LOC_OS09G23460	LOC_OS07G30010	LOC_OS12G13400	LOC_OS04G03850	LOC_OS02G16610	LOC_OS01G35050	LOC_OS11G13540	LOC_OS01G20800	LOC_OS01G16750	LOC_OS10G32090	LOC_OS06G47960	LOC_OS11G33134	LOC_OS07G09430	LOC_OS04G46100	LOC_OS09G11480	LOC_OS03G25310	LOC_OS11G35790	LOC_OS01G12390	LOC_OS01G51990	LOC_OS11G42080	LOC_OS11G01570	LOC_OS04G36790	LOC_OS11G26870	LOC_OS11G25540	LOC_OS05G37810	LOC_OS11G29900	LOC_OS07G29050	LOC_OS04G58100	
LOC_OS04G59430	LOC_OS03G13340	LOC_OS01G66250	LOC_OS10G04870	LOC_OS09G34950	LOC_OS11G17910	LOC_OS11G14880	LOC_OS05G25830	LOC_OS12G35670	LOC_OS04G48770	LOC_OS08G32560	LOC_OS05G24500	LOC_OS02G37570	LOC_OS01G72930	LOC_OS05G41070	LOC_OS07G40290	LOC_OS02G12270	LOC_OS10G36420	LOC_OS09G11470	LOC_OS04G46110	LOC_OS09G15830	LOC_OS05G13850	LOC_OS02G48200	LOC_OS11G42090	LOC_OS10G25780	LOC_OS08G44530	LOC_OS06G07040	LOC_OS10G03530	LOC_OS06G29290	LOC_OS01G49660	LOC_OS05G22790	LOC_OS01G48330	LOC_OS12G10320	LOC_OS12G08000	LOC_OS08G12960	LOC_OS01G16770	LOC_OS10G32070	LOC_OS02G04660	LOC_OS07G08120	LOC_OS04G46120	LOC_OS06G01740	LOC_OS02G02000	LOC_OS01G35030	LOC_OS05G33440	LOC_OS05G15600	LOC_OS08G01310	LOC_OS04G44354	LOC_OS10G20060	LOC_OS04G57670	LOC_OS05G25890	LOC_OS05G48520	LOC_OS03G14615	LOC_OS02G12210	LOC_OS08G43230	LOC_OS06G04800	LOC_OS01G35000	LOC_OS09G11450	LOC_OS05G15610	LOC_OS07G02840	LOC_OS10G04800	LOC_OS04G57660	LOC_OS11G45100	LOC_OS09G20390	LOC_OS04G56330	LOC_OS06G20060	LOC_OS03G59530	LOC_OS04G06920	LOC_OS03G11590	LOC_OS02G13555	LOC_OS09G23420	LOC_OS07G11790	LOC_OS05G45480	LOC_OS06G44010	LOC_OS04G03890	LOC_OS02G37500	LOC_OS11G10470	LOC_OS02G58460	LOC_OS07G09470	LOC_OS09G15800	LOC_OS05G04960	LOC_OS05G03630	LOC_OS10G36410	LOC_OS03G01360	LOC_OS02G05930	LOC_OS07G02850	LOC_OS04G36750	LOC_OS03G02685	LOC_OS02G45120	LOC_OS04G55030	LOC_OS01G62600	LOC_OS07G13500	LOC_OS12G08060	LOC_OS01G23000	LOC_OS04G02530	LOC_OS05G49830	LOC_OS05G25870	LOC_OS12G35630	LOC_OS09G31000	LOC_OS07G08150	LOC_OS06G20030	LOC_OS02G33170	LOC_OS07G09480	LOC_OS08G35630	LOC_OS06G19070	LOC_OS03G27940	LOC_OS01G72970	LOC_OS12G01420	LOC_OS09G34990	LOC_OS11G33120	LOC_OS08G43250	LOC_OS12G02750	LOC_OS06G21369	LOC_OS03G22250	LOC_OS01G51940	LOC_OS03G61829	LOC_OS02G14890	LOC_OS12G11680	LOC_OS07G35760	LOC_OS02G17920	LOC_OS09G36700	LOC_OS05G46790	LOC_OS02G34490	LOC_OS02G57110	LOC_OS11G13520	LOC_OS05G50800	LOC_OS07G42040	LOC_OS03G26620	LOC_OS05G12560	LOC_OS01G37650	LOC_OS03G48870	LOC_OS01G03429	LOC_OS06G24404	LOC_OS10G27450	LOC_OS10G23090	LOC_OS05G28040	LOC_OS05G10750	LOC_OS01G51930	LOC_OS09G27795	LOC_OS02G54970	LOC_OS10G40420	LOC_OS04G58040	LOC_OS08G31170	LOC_OS03G10334	LOC_OS04G01140	LOC_OS03G55230	LOC_OS04G52740	LOC_OS10G38100	LOC_OS01G12320	LOC_OS12G37430	LOC_OS09G26460	LOC_OS11G35720	LOC_OS10G39434	LOC_OS09G37120	LOC_OS06G19095	LOC_OS06G03514	LOC_OS12G05840	LOC_OS07G07760	LOC_OS10G02140	LOC_OS04G40760	LOC_OS10G28790	LOC_OS01G60870	LOC_OS04G58030	LOC_OS06G12455	LOC_OS06G16810	LOC_OS05G43660	LOC_OS01G38960	LOC_OS07G02080	LOC_OS02G41670	LOC_OS01G37630	LOC_OS12G29820	LOC_OS04G18810	LOC_OS01G58550	LOC_OS07G05110	LOC_OS04G51404	LOC_OS01G71670	LOC_OS04G38450	LOC_OS04G40770	LOC_OS07G31410	LOC_OS10G28760	LOC_OS10G27430	LOC_OS09G15790	LOC_OS12G24140	LOC_OS07G26060	LOC_OS04G46079	LOC_OS06G20070	LOC_OS06G45370	LOC_OS09G01140	LOC_OS04G43800	LOC_OS01G54180	LOC_OS06G02200	LOC_OS05G34700	LOC_OS12G33090	LOC_OS06G11150	LOC_OS02G50590	LOC_OS11G02820	LOC_OS10G18510	LOC_OS01G70350	LOC_OS01G58540	LOC_OS08G23570	LOC_OS03G47620	LOC_OS05G04060	LOC_OS02G52300	LOC_OS01G04710	LOC_OS10G03490	LOC_OS09G38480	LOC_OS02G48280	LOC_OS06G20080	LOC_OS03G10360	LOC_OS04G58055	LOC_OS03G47629	LOC_OS02G19740	LOC_OS10G41740	LOC_OS10G36390	LOC_OS06G44034	LOC_OS04G27740	LOC_OS08G34210	LOC_OS02G02080	LOC_OS01G38940	LOC_OS07G38030	LOC_OS07G07790	LOC_OS01G58530	LOC_OS06G33390	LOC_OS09G14450	LOC_OS02G06440	LOC_OS09G15780	LOC_OS04G34030	LOC_OS04G13170	LOC_OS02G17990	LOC_OS03G48904	LOC_OS11G07690	LOC_OS05G46740	LOC_OS09G23399	LOC_OS09G02450	LOC_OS05G45410	LOC_OS01G14940	LOC_OS12G35690	LOC_OS12G33030	LOC_OS10G35030	LOC_OS01G58520	LOC_OS12G04550	LOC_OS05G32100	LOC_OS08G43180	LOC_OS06G39515	LOC_OS04G38400	LOC_OS02G50580	LOC_OS01G13600	LOC_OS01G45200	LOC_OS12G12110	LOC_OS04G40720	LOC_OS03G18260	LOC_OS02G54940	LOC_OS01G09580	LOC_OS07G42104	LOC_OS08G09300	LOC_OS06G20900	
LOC_OS06G41820	LOC_OS06G03540	LOC_OS02G29960	LOC_OS01G58510	LOC_OS12G08900	LOC_OS11G09418	LOC_OS10G23030	LOC_OS01G01650	LOC_OS09G02430	LOC_OS11G45950	LOC_OS01G43490	LOC_OS06G47110	LOC_OS08G35590	LOC_OS04G40730	LOC_OS11G41590	LOC_OS11G05050	LOC_OS09G27730	LOC_OS08G07590	LOC_OS07G43400	LOC_OS03G31254	LOC_OS07G40370	LOC_OS04G27790	LOC_OS06G14220	LOC_OS03G10310	LOC_OS12G05860	LOC_OS05G33410	LOC_OS04G52720	LOC_OS04G46030	LOC_OS07G09520	LOC_OS03G40194	LOC_OS10G03450	LOC_OS05G08460	LOC_OS03G24960	LOC_OS01G60810	LOC_OS11G45960	LOC_OS11G40270	LOC_OS06G14210	LOC_OS03G12980	LOC_OS06G49760	LOC_OS10G27400	LOC_OS03G31240	LOC_OS04G01170	LOC_OS08G38610	LOC_OS05G33400	LOC_OS06G11180	LOC_OS03G39150	LOC_OS10G30220	LOC_OS03G18210	LOC_OS07G25590	LOC_OS11G32610	LOC_OS02G44770	LOC_OS09G17590	LOC_OS05G44922	LOC_OS01G22530	LOC_OS08G34280	LOC_OS11G03290	LOC_OS09G29570	LOC_OS07G36240	LOC_OS10G22600	LOC_OS11G18300	LOC_OS02G56750	LOC_OS01G11870	LOC_OS12G04595	LOC_OS01G35840	LOC_OS10G32880	LOC_OS09G39700	LOC_OS03G03190	LOC_OS03G08880	LOC_OS03G21870	LOC_OS03G15190	LOC_OS02G11859	LOC_OS02G18470	LOC_OS11G06330	LOC_OS05G26250	LOC_OS02G54100	LOC_OS05G04000	LOC_OS05G27580	LOC_OS02G30110	LOC_OS01G09540	LOC_OS02G10520	LOC_OS05G06660	LOC_OS01G42130	LOC_OS03G53440	LOC_OS03G12920	LOC_OS10G19894	LOC_OS09G29560	LOC_OS10G22610	LOC_OS07G12280	LOC_OS02G32770	LOC_OS06G41860	LOC_OS01G11860	LOC_OS09G36680	LOC_OS05G39560	LOC_OS10G19898	LOC_OS07G04660	LOC_OS03G42790	LOC_OS03G45850	LOC_OS03G24910	LOC_OS02G17170	LOC_OS10G26180	LOC_OS12G41560	LOC_OS12G15270	LOC_OS11G32630	LOC_OS05G27570	LOC_OS05G41870	LOC_OS04G41229	LOC_OS11G42880	LOC_OS11G07670	LOC_OS08G39990	LOC_OS11G41550	LOC_OS11G06340	LOC_OS11G05010	LOC_OS01G14926	LOC_OS03G18230	LOC_OS09G10940	LOC_OS06G14260	LOC_OS11G40220	LOC_OS04G53214	LOC_OS02G29150	LOC_OS01G47810	LOC_OS12G39230	LOC_OS06G41850	LOC_OS11G39260	LOC_OS04G49180	LOC_OS01G72130	LOC_OS10G30210	LOC_OS03G24920	LOC_OS10G29220	LOC_OS10G10620	LOC_OS05G19954	LOC_OS11G05020	LOC_OS06G47140	LOC_OS01G29150	LOC_OS07G07719	LOC_OS09G28210	LOC_OS05G40530	LOC_OS11G07680	LOC_OS01G43440	LOC_OS04G41238	LOC_OS04G09920	LOC_OS07G15330	LOC_OS07G36250	LOC_OS04G10910	LOC_OS01G64520	LOC_OS07G48229	LOC_OS01G11880	LOC_OS01G10550	LOC_OS12G42884	LOC_OS12G39240	LOC_OS01G51060	LOC_OS06G40510	LOC_OS06G05300	LOC_OS02G52380	LOC_OS04G33610	LOC_OS06G20920	LOC_OS02G38090	LOC_OS04G38470	LOC_OS04G58080	LOC_OS03G53419	LOC_OS01G73480	LOC_OS06G51230	LOC_OS03G21820	LOC_OS11G08940	LOC_OS02G32740	LOC_OS01G26090	LOC_OS05G09720	LOC_OS01G11830	LOC_OS01G43430	LOC_OS09G04230	LOC_OS10G40460	LOC_OS10G38140	LOC_OS01G65860	LOC_OS10G19860	LOC_OS08G16410	LOC_OS03G41438	LOC_OS07G36280	LOC_OS05G38280	LOC_OS02G39370	LOC_OS12G28520	LOC_OS03G61040	LOC_OS05G18670	LOC_OS01G51050	LOC_OS12G42830	LOC_OS07G40310	LOC_OS07G42970	LOC_OS01G18460	LOC_OS04G58070	LOC_OS04G42500	LOC_OS01G38090	LOC_OS12G16550	LOC_OS11G24180	LOC_OS05G08400	LOC_OS03G53400	LOC_OS01G11820	LOC_OS11G29870	LOC_OS01G65870	LOC_OS03G39100	LOC_OS10G40470	LOC_OS10G23900	LOC_OS11G41540	LOC_OS09G26490	LOC_OS08G40990	LOC_OS08G08850	LOC_OS06G44930	LOC_OS02G44740	LOC_OS12G42820	LOC_OS09G39754	LOC_OS07G41650	LOC_OS01G72170	LOC_OS10G32820	LOC_OS07G27350	LOC_OS06G06680	LOC_OS11G03270	LOC_OS08G17760	LOC_OS05G09700	LOC_OS02G53660	LOC_OS01G10520	LOC_OS05G43610	LOC_OS06G10700	LOC_OS08G36040	LOC_OS01G65880	LOC_OS04G49140	LOC_OS01G23800	LOC_OS05G09704	LOC_OS11G42840	LOC_OS10G38120	LOC_OS02G06470	LOC_OS11G16580	LOC_OS08G03150	LOC_OS06G44920	LOC_OS12G07640	LOC_OS09G17530	LOC_OS01G53690	LOC_OS04G58090	LOC_OS10G06560	LOC_OS04G42520	LOC_OS11G06310	LOC_OS02G19780	LOC_OS01G26080	LOC_OS02G32750	LOC_OS08G07500	LOC_OS08G36030	LOC_OS08G37360	LOC_OS07G30990	LOC_OS06G19980	LOC_OS10G14180	LOC_OS09G26470	LOC_OS01G23810	LOC_OS07G36290	LOC_OS10G38130	LOC_OS06G41880	LOC_OS05G39580	LOC_OS07G06420	LOC_OS12G41510	LOC_OS12G06300	
LOC_OS05G35370	LOC_OS04G45520	LOC_OS06G30330	LOC_OS03G51790	LOC_OS01G63240	LOC_OS06G10720	LOC_OS03G05890	LOC_OS10G21479	LOC_OS05G46020	LOC_OS02G11680	LOC_OS02G10350	LOC_OS11G16520	LOC_OS04G58840	LOC_OS06G42320	LOC_OS08G27220	LOC_OS08G04580	LOC_OS07G26720	LOC_OS07G09384	LOC_OS07G47660	LOC_OS06G29350	LOC_OS05G40710	LOC_OS03G17890	LOC_OS07G02760	LOC_OS05G34030	LOC_OS05G35360	LOC_OS01G06430	LOC_OS08G16580	LOC_OS04G53140	LOC_OS04G22870	LOC_OS01G27390	LOC_OS07G14740	LOC_OS07G35660	LOC_OS11G24140	LOC_OS06G10710	LOC_OS03G16560	LOC_OS11G25470	LOC_OS02G55270	LOC_OS02G31280	LOC_OS02G14710	LOC_OS09G12610	LOC_OS01G18410	LOC_OS02G08040	LOC_OS04G54474	LOC_OS10G34790	LOC_OS06G05368	LOC_OS07G45010	LOC_OS09G28190	LOC_OS05G15770	LOC_OS12G21784	LOC_OS09G25910	LOC_OS05G39710	LOC_OS06G32970	LOC_OS05G34020	LOC_OS01G32710	LOC_OS02G48950	LOC_OS01G53650	LOC_OS11G28530	LOC_OS11G03230	LOC_OS06G30310	LOC_OS04G22860	LOC_OS04G01920	LOC_OS01G64590	LOC_OS01G28690	LOC_OS12G33770	LOC_OS12G03080	LOC_OS11G42800	LOC_OS11G15210	LOC_OS07G46315	LOC_OS09G28180	LOC_OS07G10390	LOC_OS05G26400	LOC_OS09G08570	LOC_OS02G10370	LOC_OS08G40220	LOC_OS04G57530	LOC_OS03G49490	LOC_OS08G04560	LOC_OS11G37480	LOC_OS04G44224	LOC_OS07G43290	LOC_OS11G07600	LOC_OS03G21930	LOC_OS08G04550	LOC_OS04G54490	LOC_OS05G03770	LOC_OS05G02440	LOC_OS02G08070	LOC_OS12G36810	LOC_OS11G48110	LOC_OS09G21540	LOC_OS11G42810	LOC_OS05G48650	LOC_OS09G28170	LOC_OS05G49980	LOC_OS02G55250	LOC_OS07G35680	LOC_OS02G56580	LOC_OS09G37958	LOC_OS03G04530	LOC_OS04G46880	LOC_OS10G42390	LOC_OS08G27250	LOC_OS04G10870	LOC_OS04G36600	LOC_OS10G34770	LOC_OS07G48980	LOC_OS09G19210	LOC_OS07G01460	LOC_OS01G53630	LOC_OS01G54960	LOC_OS04G42451	LOC_OS03G33090	LOC_OS10G30380	LOC_OS08G04540	LOC_OS06G08440	LOC_OS03G51750	LOC_OS01G54969	LOC_OS03G50420	LOC_OS02G10310	LOC_OS06G41030	LOC_OS02G09320	LOC_OS01G14020	LOC_OS01G20710	LOC_OS04G21590	LOC_OS04G55770	LOC_OS04G20260	LOC_OS03G63740	LOC_OS03G62410	LOC_OS06G16060	LOC_OS05G37110	LOC_OS07G02790	LOC_OS03G03270	LOC_OS07G05830	LOC_OS06G10750	LOC_OS11G26760	LOC_OS09G01930	LOC_OS04G42460	LOC_OS10G30390	LOC_OS08G39240	LOC_OS03G50410	LOC_OS05G05530	LOC_OS04G46820	LOC_OS01G67650	LOC_OS03G13490	LOC_OS09G37976	LOC_OS03G03260	LOC_OS01G62570	LOC_OS02G09330	LOC_OS01G14010	LOC_OS02G55230	LOC_OS12G07490	LOC_OS09G32280	LOC_OS10G28080	LOC_OS08G42890	LOC_OS10G10760	LOC_OS12G21740	LOC_OS07G26750	LOC_OS11G26795	LOC_OS11G24130	LOC_OS10G10798	LOC_OS01G54940	LOC_OS11G30810	LOC_OS05G40740	LOC_OS01G48260	LOC_OS06G10780	LOC_OS02G45880	LOC_OS09G32290	LOC_OS08G44620	LOC_OS05G02470	LOC_OS02G55200	LOC_OS10G08474	LOC_OS11G45030	LOC_OS11G01490	LOC_OS03G12170	LOC_OS04G01960	LOC_OS01G62560	LOC_OS06G19110	LOC_OS06G46700	LOC_OS04G21570	LOC_OS09G29470	LOC_OS03G25480	LOC_OS01G48250	LOC_OS01G49580	LOC_OS04G08590	LOC_OS12G18110	LOC_OS06G07120	LOC_OS10G07130	LOC_OS11G26780	LOC_OS01G28660	LOC_OS06G29370	LOC_OS04G50090	LOC_OS07G12140	LOC_OS09G10850	LOC_OS03G48110	LOC_OS10G28060	LOC_OS03G62400	LOC_OS07G01490	LOC_OS01G14030	LOC_OS06G01820	LOC_OS08G19680	LOC_OS08G04500	LOC_OS08G39290	LOC_OS03G08090	LOC_OS04G36650	LOC_OS02G49420	LOC_OS03G59680	LOC_OS09G02410	LOC_OS03G57020	LOC_OS06G41070	LOC_OS01G61210	LOC_OS01G62540	LOC_OS11G47670	LOC_OS01G16640	LOC_OS02G38760	LOC_OS04G23330	LOC_OS06G20130	LOC_OS08G43310	LOC_OS01G12280	LOC_OS12G43150	LOC_OS11G47680	LOC_OS02G50420	LOC_OS07G36910	LOC_OS06G33450	LOC_OS02G26770	LOC_OS11G26720	LOC_OS08G01460	LOC_OS10G02300	LOC_OS04G56250	LOC_OS08G39280	LOC_OS06G42390	LOC_OS07G32550	LOC_OS05G25960	LOC_OS11G08080	LOC_OS05G50940	LOC_OS01G37590	LOC_OS06G20140	LOC_OS03G63710	LOC_OS02G38750	LOC_OS10G39600	LOC_OS08G08090	LOC_OS04G10010	LOC_OS03G46350	LOC_OS03G21070	LOC_OS07G44560	LOC_OS08G40270	LOC_OS02G51720	LOC_OS12G03920	LOC_OS02G46370	LOC_OS04G35340	LOC_OS05G11300	LOC_OS04G34010	LOC_OS07G31250	LOC_OS08G23720	LOC_OS03G57000	LOC_OS02G30820	
LOC_OS04G56280	LOC_OS06G20110	LOC_OS04G12669	LOC_OS07G40170	LOC_OS04G47320	LOC_OS06G46740	LOC_OS10G16974	LOC_OS10G35210	LOC_OS08G10410	LOC_OS04G10000	LOC_OS06G04900	LOC_OS02G03200	LOC_OS01G17990	LOC_OS03G49410	LOC_OS05G12640	LOC_OS02G24134	LOC_OS01G02010	LOC_OS07G02700	LOC_OS07G11650	LOC_OS05G49900	LOC_OS07G31244	LOC_OS06G12510	LOC_OS09G24650	LOC_OS04G40700	LOC_OS11G47660	LOC_OS12G40900	LOC_OS06G46730	LOC_OS05G50960	LOC_OS07G48900	LOC_OS04G50970	LOC_OS04G20270	LOC_OS01G70400	LOC_OS08G31340	LOC_OS02G36110	LOC_OS07G40180	LOC_OS02G38770	LOC_OS02G37440	LOC_OS04G46000	LOC_OS03G26784	LOC_OS01G12290	LOC_OS10G32199	LOC_OS05G33560	LOC_OS03G60660	LOC_OS08G44680	LOC_OS03G46325	LOC_OS06G11210	LOC_OS04G33580	LOC_OS07G44590	LOC_OS04G32250	LOC_OS01G65060	LOC_OS07G10330	LOC_OS04G56220	LOC_OS02G08080	LOC_OS04G49920	LOC_OS03G59640	LOC_OS02G13420	LOC_OS01G38870	LOC_OS11G36970	LOC_OS03G60630	LOC_OS01G57150	LOC_OS02G34360	LOC_OS10G32160	LOC_OS10G37850	LOC_OS07G48950	LOC_OS10G36520	LOC_OS04G37940	LOC_OS04G36610	LOC_OS03G61960	LOC_OS11G31280	LOC_OS05G34000	LOC_OS03G46320	LOC_OS04G15740	LOC_OS06G11200	LOC_OS06G12539	LOC_OS04G32260	LOC_OS08G23750	LOC_OS04G58870	LOC_OS06G45460	LOC_OS05G23340	LOC_OS04G53180	LOC_OS02G33020	LOC_OS02G38710	LOC_OS06G46799	LOC_OS01G14890	LOC_OS10G32170	LOC_OS06G33490	LOC_OS07G48960	LOC_OS02G02780	LOC_OS01G36220	LOC_OS09G19274	LOC_OS02G24100	LOC_OS11G01410	LOC_OS05G15700	LOC_OS01G03310	LOC_OS11G47610	LOC_OS06G12560	LOC_OS09G20260	LOC_OS07G36980	LOC_OS05G24660	LOC_OS03G59620	LOC_OS03G60610	LOC_OS02G13440	LOC_OS06G45450	LOC_OS06G20150	LOC_OS10G41090	LOC_OS07G44570	LOC_OS06G04940	LOC_OS04G44250	LOC_OS07G43240	LOC_OS02G02790	LOC_OS08G42040	LOC_OS05G12670	LOC_OS03G21040	LOC_OS12G24870	LOC_OS04G56230	LOC_OS06G12550	LOC_OS11G47620	LOC_OS09G21580	LOC_OS01G60770	LOC_OS01G45140	LOC_OS07G35640	LOC_OS12G10240	LOC_OS11G13400	LOC_OS01G54090	LOC_OS09G07290	LOC_OS01G70440	LOC_OS07G44580	LOC_OS04G44260	LOC_OS09G12630	LOC_OS06G04930	LOC_OS03G46400	LOC_OS09G39660	LOC_OS02G48170	LOC_OS05G46820	LOC_OS05G08554	LOC_OS01G68130	LOC_OS11G45890	LOC_OS05G07220	LOC_OS10G05300	LOC_OS10G06630	LOC_OS01G21160	LOC_OS09G02370	LOC_OS05G01920	LOC_OS03G14810	LOC_OS06G12580	LOC_OS02G39210	LOC_OS02G50490	LOC_OS05G34840	LOC_OS12G05720	LOC_OS06G41910	LOC_OS04G15660	LOC_OS09G15680	LOC_OS08G26700	LOC_OS03G47720	LOC_OS07G28570	LOC_OS04G38320	LOC_OS11G47600	LOC_OS10G40555	LOC_OS06G49860	LOC_OS06G24580	LOC_OS01G68140	LOC_OS09G27660	LOC_OS01G21170	LOC_OS11G44570	LOC_OS06G44170	LOC_OS01G46450	LOC_OS07G44600	LOC_OS01G10490	LOC_OS09G02380	LOC_OS01G08180	LOC_OS02G03270	LOC_OS01G14850	LOC_OS04G52614	LOC_OS06G27610	LOC_OS03G05080	LOC_OS12G02680	LOC_OS03G44690	LOC_OS03G08110	LOC_OS12G40960	LOC_OS02G45910	LOC_OS04G38330	LOC_OS08G22354	LOC_OS06G04980	LOC_OS01G42080	LOC_OS12G13370	LOC_OS09G38350	LOC_OS11G44540	LOC_OS09G26320	LOC_OS02G18300	LOC_OS09G27650	LOC_OS06G16960	LOC_OS02G48150	LOC_OS02G54830	LOC_OS09G03680	LOC_OS05G08530	LOC_OS01G46440	LOC_OS04G53970	LOC_OS04G52640	LOC_OS04G03660	LOC_OS12G36000	LOC_OS11G11650	LOC_OS03G38800	LOC_OS02G20620	LOC_OS11G35620	LOC_OS05G49070	LOC_OS03G43390	LOC_OS07G41540	LOC_OS04G47280	LOC_OS08G43280	LOC_OS01G02890	LOC_OS07G48180	LOC_OS07G32610	LOC_OS09G26310	LOC_OS02G48160	LOC_OS01G46430	LOC_OS02G30890	LOC_OS05G08540	LOC_OS01G14870	LOC_OS04G52630	LOC_OS06G50830	LOC_OS04G27620	LOC_OS05G16160	LOC_OS03G56690	LOC_OS08G33000	LOC_OS11G36940	LOC_OS12G10280	LOC_OS05G34810	LOC_OS12G03990	LOC_OS02G41530	LOC_OS02G06320	LOC_OS01G54050	LOC_OS11G32580	LOC_OS03G05060	LOC_OS07G41550	LOC_OS02G36190	LOC_OS04G31710	LOC_OS10G04890	LOC_OS10G03560	LOC_OS10G28860	LOC_OS03G17040	LOC_OS01G47750	LOC_OS11G44520	LOC_OS04G59210	LOC_OS01G22450	LOC_OS08G02800	LOC_OS07G17010	LOC_OS06G14324	LOC_OS05G46860	LOC_OS05G45530	LOC_OS01G08140	LOC_OS08G34360	LOC_OS08G08100	LOC_OS08G09430	LOC_OS09G23270	LOC_OS10G39510	
LOC_OS09G30411	LOC_OS02G03220	LOC_OS01G55370	LOC_OS09G15650	LOC_OS06G03676	LOC_OS02G57080	LOC_OS10G23180	LOC_OS10G28870	LOC_OS03G40290	LOC_OS03G17050	LOC_OS04G14370	LOC_OS11G32520	LOC_OS11G43200	LOC_OS11G11600	LOC_OS02G15200	LOC_OS07G17000	LOC_OS08G06390	LOC_OS02G38795	LOC_OS08G33020	LOC_OS12G01390	LOC_OS10G35160	LOC_OS10G11170	LOC_OS08G38710	LOC_OS07G40280	LOC_OS03G10420	LOC_OS01G47745	LOC_OS06G50890	LOC_OS02G57090	LOC_OS09G15644	LOC_OS02G41510	LOC_OS02G51760	LOC_OS11G11610	LOC_OS05G07240	LOC_OS03G54000	LOC_OS01G43372	LOC_OS08G38740	LOC_OS08G06380	LOC_OS05G22880	LOC_OS01G08170	LOC_OS07G40250	LOC_OS08G14770	LOC_OS01G65920	LOC_OS12G35590	LOC_OS07G05040	LOC_OS04G52606	LOC_OS02G57060	LOC_OS03G44680	LOC_OS02G07600	LOC_OS01G72210	LOC_OS12G40950	LOC_OS04G35270	LOC_OS05G30490	LOC_OS05G12600	LOC_OS06G39610	LOC_OS10G23160	LOC_OS06G13000	LOC_OS05G46830	LOC_OS01G22440	LOC_OS12G12010	LOC_OS01G08150	LOC_OS09G28930	LOC_OS02G30850	LOC_OS02G54800	LOC_OS08G06370	LOC_OS01G10470	LOC_OS08G14780	LOC_OS08G09400	LOC_OS08G37400	LOC_OS09G16950	LOC_OS12G34270	LOC_OS02G36150	LOC_OS09G12590	LOC_OS12G40940	LOC_OS12G04400	LOC_OS10G34700	LOC_OS03G18330	LOC_OS02G45980	LOC_OS11G07530	LOC_OS10G09740	LOC_OS05G49010	LOC_OS04G31760	LOC_OS02G32660	LOC_OS12G03140	LOC_OS09G28120	LOC_OS02G06370	LOC_OS02G05040	LOC_OS12G27110	LOC_OS09G37880	LOC_OS02G44654	LOC_OS06G38330	LOC_OS05G37030	LOC_OS06G39660	LOC_OS01G54000	LOC_OS08G25450	LOC_OS07G48120	LOC_OS11G07540	LOC_OS09G08525	LOC_OS03G08999	LOC_OS01G05064	LOC_OS02G06380	LOC_OS09G29440	LOC_OS03G32630	LOC_OS05G49000	LOC_OS01G64620	LOC_OS06G41980	LOC_OS01G47700	LOC_OS12G39100	LOC_OS09G36560	LOC_OS05G51350	LOC_OS11G30780	LOC_OS06G37010	LOC_OS05G38350	LOC_OS02G39280	LOC_OS05G50020	LOC_OS07G05870	LOC_OS03G40250	LOC_OS10G29330	LOC_OS10G28000	LOC_OS07G24160	LOC_OS04G43760	LOC_OS07G25490	LOC_OS11G28490	LOC_OS10G09760	LOC_OS11G07550	LOC_OS02G10410	LOC_OS01G42000	LOC_OS08G42800	LOC_OS06G13050	LOC_OS03G57920	LOC_OS01G11770	LOC_OS01G10440	LOC_OS11G20530	LOC_OS04G55750	LOC_OS06G39640	LOC_OS07G45064	LOC_OS07G24150	LOC_OS10G30330	LOC_OS03G44630	LOC_OS01G73590	LOC_OS11G32500	LOC_OS06G27670	LOC_OS06G05420	LOC_OS02G02800	LOC_OS09G36580	LOC_OS05G04100	LOC_OS05G01070	LOC_OS06G14379	LOC_OS02G05070	LOC_OS04G54410	LOC_OS01G65970	LOC_OS03G11734	LOC_OS10G22710	LOC_OS02G53590	LOC_OS05G26359	LOC_OS06G38320	LOC_OS12G40100	LOC_OS10G32990	LOC_OS09G16110	LOC_OS07G05890	LOC_OS03G20680	LOC_OS07G48150	LOC_OS07G08930	LOC_OS04G39680	LOC_OS05G25090	LOC_OS03G61160	LOC_OS11G08820	LOC_OS08G28510	LOC_OS03G45910	LOC_OS12G24040	LOC_OS02G32620	LOC_OS05G42420	LOC_OS01G40280	LOC_OS01G11710	LOC_OS12G30720	LOC_OS04G31720	LOC_OS08G08980	LOC_OS01G23700	LOC_OS11G42740	LOC_OS06G17430	LOC_OS05G34800	LOC_OS05G30440	LOC_OS02G44610	LOC_OS08G30840	LOC_OS02G05000	LOC_OS07G04570	LOC_OS10G04000	LOC_OS05G05490	LOC_OS07G24170	LOC_OS06G05440	LOC_OS03G45900	LOC_OS08G17870	LOC_OS01G06350	LOC_OS11G03140	LOC_OS10G20990	LOC_OS11G24060	LOC_OS09G04120	LOC_OS06G49020	LOC_OS06G14390	LOC_OS04G31730	LOC_OS01G65992	LOC_OS12G08860	LOC_OS09G25040	LOC_OS11G41420	LOC_OS07G37480	LOC_OS02G53570	LOC_OS05G16140	LOC_OS03G40210	LOC_OS10G04030	LOC_OS06G08500	LOC_OS08G27200	LOC_OS10G06690	LOC_OS10G26260	LOC_OS06G49010	LOC_OS02G11700	LOC_OS04G38370	LOC_OS01G40260	LOC_OS06G17450	LOC_OS04G52684	LOC_OS01G67700	LOC_OS07G39210	LOC_OS09G27690	LOC_OS02G07680	LOC_OS12G36040	LOC_OS11G17790	LOC_OS05G22800	LOC_OS09G38310	LOC_OS08G03270	LOC_OS06G38350	LOC_OS03G62470	LOC_OS12G08850	LOC_OS12G07520	LOC_OS11G15130	LOC_OS02G45920	LOC_OS01G53570	LOC_OS10G29300	LOC_OS03G15290	LOC_OS10G06680	LOC_OS11G30760	LOC_OS10G26270	LOC_OS02G41570	LOC_OS07G49470	LOC_OS02G31300	LOC_OS02G11710	LOC_OS04G08510	LOC_OS03G53540	LOC_OS01G40250	LOC_OS06G40670	LOC_OS06G17440	LOC_OS11G16470	LOC_OS09G38320	LOC_OS02G39260	LOC_OS01G39270	LOC_OS12G07510	LOC_OS01G74000	LOC_OS05G50000	
LOC_OS01G54890	LOC_OS01G18350	LOC_OS06G10840	LOC_OS12G17150	LOC_OS05G35010	LOC_OS06G49070	LOC_OS02G44490	LOC_OS12G43440	LOC_OS07G19070	LOC_OS08G04220	LOC_OS07G04810	LOC_OS10G02830	LOC_OS08G38480	LOC_OS08G18870	LOC_OS04G23610	LOC_OS03G39310	LOC_OS08G37150	LOC_OS11G36010	LOC_OS06G43770	LOC_OS03G03350	LOC_OS02G35530	LOC_OS07G33370	LOC_OS11G17730	LOC_OS06G42440	LOC_OS11G16400	LOC_OS04G40190	LOC_OS03G40300	LOC_OS08G30520	LOC_OS12G22500	LOC_OS11G12040	LOC_OS06G50060	LOC_OS11G37340	LOC_OS09G19136	LOC_OS08G26490	LOC_OS07G19060	LOC_OS01G73170	LOC_OS07G37720	LOC_OS01G05460	LOC_OS05G25680	LOC_OS09G20110	LOC_OS01G64220	LOC_OS06G17460	LOC_OS09G37810	LOC_OS09G07154	LOC_OS05G49640	LOC_OS01G42410	LOC_OS09G08480	LOC_OS04G57860	LOC_OS12G06480	LOC_OS03G48250	LOC_OS08G30510	LOC_OS02G03950	LOC_OS06G51370	LOC_OS06G29440	LOC_OS06G10860	LOC_OS01G08520	LOC_OS08G18890	LOC_OS07G36420	LOC_OS02G39910	LOC_OS07G13780	LOC_OS05G48300	LOC_OS03G14030	LOC_OS01G04160	LOC_OS01G16146	LOC_OS09G08450	LOC_OS03G04660	LOC_OS10G42020	LOC_OS02G09260	LOC_OS08G42520	LOC_OS06G43750	LOC_OS07G44010	LOC_OS03G40320	LOC_OS12G09500	LOC_OS11G37360	LOC_OS08G34900	LOC_OS03G63880	LOC_OS07G23110	LOC_OS02G26600	LOC_OS01G52680	LOC_OS02G43150	LOC_OS01G50010	LOC_OS07G04840	LOC_OS02G47510	LOC_OS03G20720	LOC_OS12G43450	LOC_OS04G21880	LOC_OS08G38490	LOC_OS11G04450	LOC_OS03G53620	LOC_OS03G50590	LOC_OS04G52190	LOC_OS05G23000	LOC_OS02G57790	LOC_OS05G45260	LOC_OS01G69930	LOC_OS09G37834	LOC_OS11G16430	LOC_OS10G42030	LOC_OS09G32140	LOC_OS02G09270	LOC_OS07G33380	LOC_OS03G03320	LOC_OS12G31480	LOC_OS03G61230	LOC_OS02G03970	LOC_OS05G50680	LOC_OS03G63890	LOC_OS09G36500	LOC_OS06G13910	LOC_OS11G27980	LOC_OS11G47590	LOC_OS12G40370	LOC_OS05G41730	LOC_OS09G16060	LOC_OS03G12270	LOC_OS01G40680	LOC_OS12G31410	LOC_OS06G46840	LOC_OS02G33790	LOC_OS06G21540	LOC_OS03G07750	LOC_OS02G09200	LOC_OS04G52140	LOC_OS08G31890	LOC_OS01G70930	LOC_OS01G18744	LOC_OS01G43710	LOC_OS08G34920	LOC_OS08G28230	LOC_OS08G43870	LOC_OS08G01150	LOC_OS03G49550	LOC_OS07G23130	LOC_OS01G14380	LOC_OS01G52650	LOC_OS06G33530	LOC_OS11G27970	LOC_OS12G41690	LOC_OS07G36430	LOC_OS01G25050	LOC_OS02G12860	LOC_OS01G60270	LOC_OS06G46830	LOC_OS08G31880	LOC_OS09G33490	LOC_OS08G41200	LOC_OS04G33870	LOC_OS04G32540	LOC_OS02G48820	LOC_OS01G13040	LOC_OS12G40390	LOC_OS07G23150	LOC_OS06G07250	LOC_OS12G17130	LOC_OS04G39180	LOC_OS04G23630	LOC_OS02G36845	LOC_OS06G08580	LOC_OS04G22300	LOC_OS03G36260	LOC_OS12G09540	LOC_OS06G42460	LOC_OS02G32480	LOC_OS11G37320	LOC_OS12G32760	LOC_OS01G40660	LOC_OS10G40280	LOC_OS01G70950	LOC_OS04G52164	LOC_OS04G57850	LOC_OS02G53384	LOC_OS08G41230	LOC_OS02G43100	LOC_OS03G29960	LOC_OS09G16030	LOC_OS02G02600	LOC_OS01G05440	LOC_OS12G40380	LOC_OS06G08570	LOC_OS10G29020	LOC_OS10G18390	LOC_OS02G36830	LOC_OS06G29490	LOC_OS12G26090	LOC_OS11G38640	LOC_OS03G04690	LOC_OS06G43780	LOC_OS02G10220	LOC_OS12G08200	LOC_OS05G48330	LOC_OS01G17420	LOC_OS05G49660	LOC_OS10G40290	LOC_OS02G56420	LOC_OS10G02800	LOC_OS12G43410	LOC_OS10G32670	LOC_OS10G10420	LOC_OS03G48235	LOC_OS01G14390	LOC_OS06G16190	LOC_OS02G52950	LOC_OS08G02440	LOC_OS03G51830	LOC_OS02G27990	LOC_OS03G38860	LOC_OS03G12230	LOC_OS01G64290	LOC_OS07G01700	LOC_OS02G14680	LOC_OS10G25550	LOC_OS09G25890	LOC_OS02G46270	LOC_OS11G47550	LOC_OS01G61570	LOC_OS05G26940	LOC_OS11G11590	LOC_OS01G13010	LOC_OS03G60790	LOC_OS03G24210	LOC_OS03G45150	LOC_OS09G30330	LOC_OS02G01365	LOC_OS05G14960	LOC_OS04G35690	LOC_OS11G26600	LOC_OS01G68660	LOC_OS10G05930	LOC_OS12G13640	LOC_OS03G13570	LOC_OS01G47262	LOC_OS11G47560	LOC_OS05G45200	LOC_OS12G37600	LOC_OS02G37300	LOC_OS01G14330	LOC_OS03G13579	LOC_OS08G33620	LOC_OS03G25550	LOC_OS03G46470	LOC_OS06G28194	LOC_OS09G28900	LOC_OS06G12649	LOC_OS04G33040	LOC_OS04G10360	LOC_OS01G06740	LOC_OS08G21660	LOC_OS06G34870	LOC_OS09G20180	LOC_OS03G58450	LOC_OS03G57120	LOC_OS10G04630	LOC_OS01G01050	LOC_OS03G12250	LOC_OS09G30350	
LOC_OS01G18720	LOC_OS02G39990	LOC_OS10G34480	LOC_OS05G01620	LOC_OS02G37330	LOC_OS03G29920	LOC_OS01G70990	LOC_OS09G13890	LOC_OS04G45020	LOC_OS03G08180	LOC_OS10G17940	LOC_OS07G23990	LOC_OS05G35870	LOC_OS03G48200	LOC_OS02G04410	LOC_OS01G27650	LOC_OS04G34380	LOC_OS09G25865	LOC_OS11G26620	LOC_OS07G01730	LOC_OS02G26670	LOC_OS07G29280	LOC_OS09G03610	LOC_OS08G24700	LOC_OS07G34630	LOC_OS09G24530	LOC_OS05G01630	LOC_OS12G38950	LOC_OS09G30360	LOC_OS05G42150	LOC_OS02G37320	LOC_OS12G09570	LOC_OS07G22650	LOC_OS07G43570	LOC_OS05G01635	LOC_OS12G25640	LOC_OS02G04420	LOC_OS11G10290	LOC_OS09G12550	LOC_OS04G14710	LOC_OS05G37630	LOC_OS01G53910	LOC_OS03G42080	LOC_OS07G33330	LOC_OS06G13990	LOC_OS10G22484	LOC_OS09G19170	LOC_OS07G34660	LOC_OS02G09290	LOC_OS01G61530	LOC_OS02G13304	LOC_OS05G01680	LOC_OS12G34524	LOC_OS07G32000	LOC_OS02G39930	LOC_OS01G11270	LOC_OS08G33670	LOC_OS07G08370	LOC_OS05G04710	LOC_OS03G13520	LOC_OS10G33130	LOC_OS08G41290	LOC_OS03G22470	LOC_OS12G26910	LOC_OS12G04700	LOC_OS05G33260	LOC_OS06G11320	LOC_OS06G09000	LOC_OS02G47570	LOC_OS04G46300	LOC_OS01G66040	LOC_OS08G18044	LOC_OS06G45580	LOC_OS03G59770	LOC_OS09G20150	LOC_OS04G56570	LOC_OS02G15960	LOC_OS05G01690	LOC_OS01G49880	LOC_OS01G48550	LOC_OS08G32330	LOC_OS07G07050	LOC_OS02G36890	LOC_OS01G72720	LOC_OS10G10480	LOC_OS06G03700	LOC_OS02G55190	LOC_OS01G59200	LOC_OS09G24500	LOC_OS05G13640	LOC_OS12G23890	LOC_OS01G67380	LOC_OS03G58410	LOC_OS11G09260	LOC_OS05G25630	LOC_OS02G55160	LOC_OS12G35870	LOC_OS12G30180	LOC_OS05G45230	LOC_OS01G16980	LOC_OS09G08490	LOC_OS04G47640	LOC_OS10G42060	LOC_OS02G02670	LOC_OS10G38800	LOC_OS03G01590	LOC_OS01G01019	LOC_OS07G45300	LOC_OS02G01355	LOC_OS05G34570	LOC_OS12G43490	LOC_OS05G37600	LOC_OS05G12320	LOC_OS04G14750	LOC_OS09G19140	LOC_OS04G34340	LOC_OS10G05910	LOC_OS07G32010	LOC_OS01G62830	LOC_OS12G08290	LOC_OS03G59754	LOC_OS11G09270	LOC_OS05G04700	LOC_OS02G13330	LOC_OS05G42190	LOC_OS03G54070	LOC_OS10G34450	LOC_OS07G22690	LOC_OS05G14980	LOC_OS04G40990	LOC_OS08G44240	LOC_OS05G06490	LOC_OS04G36010	LOC_OS11G36810	LOC_OS09G27550	LOC_OS06G15730	LOC_OS03G59840	LOC_OS04G52980	LOC_OS08G09110	LOC_OS10G17880	LOC_OS09G28880	LOC_OS01G16920	LOC_OS04G51650	LOC_OS06G50980	LOC_OS06G36670	LOC_OS06G03750	LOC_OS02G29774	LOC_OS02G12090	LOC_OS06G40700	LOC_OS03G47850	LOC_OS07G06670	LOC_OS01G24560	LOC_OS01G04930	LOC_OS05G11850	LOC_OS04G14690	LOC_OS09G20910	LOC_OS06G10030	LOC_OS02G48060	LOC_OS11G36800	LOC_OS02G15120	LOC_OS01G16910	LOC_OS04G42700	LOC_OS04G05750	LOC_OS09G02260	LOC_OS04G51640	LOC_OS12G35020	LOC_OS06G34020	LOC_OS09G15560	LOC_OS03G43480	LOC_OS01G36540	LOC_OS10G29850	LOC_OS06G36650	LOC_OS05G51080	LOC_OS02G51680	LOC_OS12G14100	LOC_OS09G28860	LOC_OS02G30780	LOC_OS10G28520	LOC_OS09G04890	LOC_OS02G54710	LOC_OS05G40384	LOC_OS07G43600	LOC_OS08G12670	LOC_OS08G10010	LOC_OS04G27990	LOC_OS12G37690	LOC_OS06G37980	LOC_OS06G10060	LOC_OS10G30840	LOC_OS09G15550	LOC_OS03G08220	LOC_OS03G46540	LOC_OS01G32150	LOC_OS08G44250	LOC_OS10G28530	LOC_OS10G04580	LOC_OS03G63090	LOC_OS03G26940	LOC_OS05G51090	LOC_OS11G44430	LOC_OS02G49370	LOC_OS05G40370	LOC_OS10G42830	LOC_OS01G46790	LOC_OS08G15710	LOC_OS06G44275	LOC_OS04G48020	LOC_OS12G39400	LOC_OS06G50950	LOC_OS06G48630	LOC_OS08G12680	LOC_OS01G63830	LOC_OS06G47300	LOC_OS12G28750	LOC_OS09G32944	LOC_OS08G35305	LOC_OS05G31420	LOC_OS01G57440	LOC_OS06G03760	LOC_OS02G42740	LOC_OS01G37850	LOC_OS07G08400	LOC_OS03G47860	LOC_OS03G46530	LOC_OS01G71450	LOC_OS01G56110	LOC_OS12G24320	LOC_OS06G02460	LOC_OS10G24140	LOC_OS01G69140	LOC_OS04G39960	LOC_OS02G52990	LOC_OS12G13670	LOC_OS07G31670	LOC_OS04G28420	LOC_OS03G56760	LOC_OS01G07180	LOC_OS12G04790	LOC_OS04G08828	LOC_OS09G32952	LOC_OS04G46250	LOC_OS07G08410	LOC_OS08G27710	LOC_OS05G31480	LOC_OS01G37837	LOC_OS02G48020	LOC_OS03G38090	LOC_OS11G32400	LOC_OS11G45740	LOC_OS10G25487	LOC_OS03G47804	LOC_OS09G04880	LOC_OS09G27500	LOC_OS03G55420	LOC_OS03G56750	
LOC_OS04G28410	LOC_OS03G29150	LOC_OS01G49800	LOC_OS10G38790	LOC_OS09G15520	LOC_OS12G25660	LOC_OS09G11160	LOC_OS07G43670	LOC_OS06G10070	LOC_OS10G16500	LOC_OS09G30300	LOC_OS09G32960	LOC_OS08G44270	LOC_OS05G05180	LOC_OS04G39980	LOC_OS10G05880	LOC_OS05G11860	LOC_OS03G47830	LOC_OS05G29150	LOC_OS04G38650	LOC_OS11G41350	LOC_OS02G17770	LOC_OS06G46020	LOC_OS02G15110	LOC_OS06G22050	LOC_OS07G34720	LOC_OS11G06140	LOC_OS05G44780	LOC_OS05G43450	LOC_OS12G16720	LOC_OS04G25370	LOC_OS01G12540	LOC_OS11G32430	LOC_OS11G31100	LOC_OS09G15510	LOC_OS07G04070	LOC_OS01G34770	LOC_OS05G35830	LOC_OS02G03120	LOC_OS01G54380	LOC_OS03G14915	LOC_OS04G38660	LOC_OS03G63050	LOC_OS02G50320	LOC_OS01G19170	LOC_OS05G14900	LOC_OS03G01620	LOC_OS07G29360	LOC_OS01G01880	LOC_OS07G31680	LOC_OS02G15100	LOC_OS11G06150	LOC_OS05G44770	LOC_OS11G40030	LOC_OS04G25360	LOC_OS04G52950	LOC_OS01G07190	LOC_OS11G45720	LOC_OS01G66900	LOC_OS01G11200	LOC_OS12G25680	LOC_OS06G50990	LOC_OS02G03130	LOC_OS09G15500	LOC_OS02G37360	LOC_OS04G51620	LOC_OS09G32984	LOC_OS03G08250	LOC_OS10G05020	LOC_OS03G43410	LOC_OS03G20770	LOC_OS02G45860	LOC_OS12G15490	LOC_OS07G47140	LOC_OS06G51430	LOC_OS11G29680	LOC_OS05G27350	LOC_OS01G13810	LOC_OS01G09790	LOC_OS05G40320	LOC_OS08G34040	LOC_OS03G53690	LOC_OS07G41840	LOC_OS04G03164	LOC_OS01G66910	LOC_OS08G08660	LOC_OS08G39730	LOC_OS06G50100	LOC_OS04G53430	LOC_OS12G38120	LOC_OS11G16360	LOC_OS05G48280	LOC_OS02G52150	LOC_OS02G44530	LOC_OS05G14034	LOC_OS06G02490	LOC_OS04G39130	LOC_OS08G26420	LOC_OS01G08450	LOC_OS05G07750	LOC_OS02G32530	LOC_OS12G18530	LOC_OS08G36690	LOC_OS11G03060	LOC_OS09G26290	LOC_OS03G53680	LOC_OS03G10500	LOC_OS07G35140	LOC_OS12G02160	LOC_OS06G13140	LOC_OS05G48270	LOC_OS09G37770	LOC_OS12G41770	LOC_OS09G36440	LOC_OS09G20980	LOC_OS07G06610	LOC_OS01G33400	LOC_OS01G43690	LOC_OS05G07720	LOC_OS06G46065	LOC_OS05G41630	LOC_OS09G29310	LOC_OS03G55410	LOC_OS03G18470	LOC_OS01G07150	LOC_OS03G05110	LOC_OS06G16200	LOC_OS02G54790	LOC_OS05G48260	LOC_OS03G26090	LOC_OS02G52130	LOC_OS06G09910	LOC_OS06G34070	LOC_OS07G28870	LOC_OS11G28365	LOC_OS12G41790	LOC_OS10G27280	LOC_OS04G40140	LOC_OS06G25130	LOC_OS02G31220	LOC_OS05G28650	LOC_OS07G35160	LOC_OS03G51040	LOC_OS12G26170	LOC_OS02G09310	LOC_OS01G66940	LOC_OS08G09960	LOC_OS03G31446	LOC_OS01G20100	LOC_OS04G52110	LOC_OS04G29760	LOC_OS11G15060	LOC_OS06G38440	LOC_OS12G38150	LOC_OS02G44520	LOC_OS11G39010	LOC_OS10G33930	LOC_OS03G19740	LOC_OS10G28580	LOC_OS11G04340	LOC_OS02G19530	LOC_OS08G38440	LOC_OS06G49150	LOC_OS03G38020	LOC_OS02G33830	LOC_OS04G51690	LOC_OS08G09950	LOC_OS07G35190	LOC_OS02G03180	LOC_OS05G39370	LOC_OS12G27430	LOC_OS05G50570	LOC_OS07G28890	LOC_OS04G41410	LOC_OS02G15160	LOC_OS01G08410	LOC_OS03G20740	LOC_OS07G47194	LOC_OS11G05680	LOC_OS02G57810	LOC_OS02G27140	LOC_OS11G04350	LOC_OS04G48040	LOC_OS07G40560	LOC_OS06G13180	LOC_OS07G44920	LOC_OS08G05580	LOC_OS07G15590	LOC_OS02G28470	LOC_OS12G39420	LOC_OS11G41300	LOC_OS09G39510	LOC_OS11G17660	LOC_OS03G41662	LOC_OS06G09920	LOC_OS01G55640	LOC_OS10G30880	LOC_OS09G15590	LOC_OS03G18430	LOC_OS06G05590	LOC_OS03G38040	LOC_OS03G62590	LOC_OS09G36490	LOC_OS11G05690	LOC_OS01G04080	LOC_OS12G23090	LOC_OS07G17310	LOC_OS06G16240	LOC_OS01G64310	LOC_OS03G11800	LOC_OS10G36180	LOC_OS08G43810	LOC_OS01G22710	LOC_OS12G38100	LOC_OS12G39430	LOC_OS02G39155	LOC_OS12G35070	LOC_OS12G41760	LOC_OS01G51270	LOC_OS07G05320	LOC_OS06G09940	LOC_OS12G15480	LOC_OS12G32814	LOC_OS07G27580	LOC_OS03G44710	LOC_OS02G42780	LOC_OS08G29510	LOC_OS12G32810	LOC_OS10G08980	LOC_OS07G18630	LOC_OS06G10930	LOC_OS08G43800	LOC_OS04G53400	LOC_OS08G06890	LOC_OS08G05560	LOC_OS03G64300	LOC_OS12G05210	LOC_OS06G37150	LOC_OS11G15020	LOC_OS01G01800	LOC_OS12G07874	LOC_OS07G06660	LOC_OS02G44370	LOC_OS06G10960	LOC_OS01G09710	LOC_OS11G05630	LOC_OS10G30180	LOC_OS12G30000	LOC_OS11G26570	LOC_OS06G33600	LOC_OS09G21330	LOC_OS05G27510	LOC_OS01G43630	LOC_OS09G07020	LOC_OS06G46920	
LOC_OS07G34580	LOC_OS05G02210	LOC_OS02G55020	LOC_OS04G31120	LOC_OS09G30290	LOC_OS02G18090	LOC_OS01G17330	LOC_OS05G11160	LOC_OS04G36810	LOC_OS12G39290	LOC_OS05G50770	LOC_OS04G11510	LOC_OS06G07300	LOC_OS02G20394	LOC_OS06G49180	LOC_OS03G19830	LOC_OS10G30190	LOC_OS04G53380	LOC_OS05G02220	LOC_OS07G12320	LOC_OS01G64340	LOC_OS03G14140	LOC_OS02G10120	LOC_OS12G32670	LOC_OS01G43620	LOC_OS02G15800	LOC_OS05G28830	LOC_OS01G22700	LOC_OS12G07690	LOC_OS02G31040	LOC_OS10G10560	LOC_OS05G11170	LOC_OS04G36820	LOC_OS10G34550	LOC_OS10G38910	LOC_OS04G12830	LOC_OS11G29620	LOC_OS06G49170	LOC_OS06G10980	LOC_OS10G34529	LOC_OS08G05650	LOC_OS11G06980	LOC_OS04G48810	LOC_OS07G13660	LOC_OS01G04040	LOC_OS12G35710	LOC_OS01G43610	LOC_OS05G49750	LOC_OS11G16300	LOC_OS05G44060	LOC_OS02G31074	LOC_OS08G42640	LOC_OS06G42540	LOC_OS03G47070	LOC_OS02G55000	LOC_OS01G20970	LOC_OS04G27070	LOC_OS03G40440	LOC_OS01G53890	LOC_OS01G52550	LOC_OS03G18520	LOC_OS02G22110	LOC_OS12G42000	LOC_OS08G04310	LOC_OS07G04720	LOC_OS05G32070	LOC_OS02G43030	LOC_OS03G20840	LOC_OS01G09720	LOC_OS08G05640	LOC_OS03G59030	LOC_OS05G04860	LOC_OS01G26280	LOC_OS08G15030	LOC_OS08G31980	LOC_OS10G29190	LOC_OS04G44460	LOC_OS11G18970	LOC_OS04G45790	LOC_OS09G10650	LOC_OS07G01690	LOC_OS11G46140	LOC_OS02G20360	LOC_OS05G40520	LOC_OS08G01274	LOC_OS04G41360	LOC_OS01G56900	LOC_OS05G07940	LOC_OS08G05630	LOC_OS07G36320	LOC_OS01G68730	LOC_OS05G27550	LOC_OS01G60160	LOC_OS01G18620	LOC_OS01G40560	LOC_OS12G05080	LOC_OS11G39840	LOC_OS05G50730	LOC_OS04G52020	LOC_OS01G20950	LOC_OS01G19950	LOC_OS08G40000	LOC_OS03G47010	LOC_OS11G46150	LOC_OS12G02800	LOC_OS07G26990	LOC_OS12G41570	LOC_OS10G30150	LOC_OS04G40040	LOC_OS01G47180	LOC_OS03G59010	LOC_OS07G37640	LOC_OS03G16760	LOC_OS01G68740	LOC_OS05G27540	LOC_OS03G02170	LOC_OS02G53290	LOC_OS09G10630	LOC_OS10G02900	LOC_OS04G53340	LOC_OS10G18480	LOC_OS01G19940	LOC_OS10G05180	LOC_OS08G02590	LOC_OS02G48700	LOC_OS03G60000	LOC_OS03G47000	LOC_OS11G34140	LOC_OS09G36400	LOC_OS03G61330	LOC_OS07G04750	LOC_OS05G40500	LOC_OS06G30590	LOC_OS07G25690	LOC_OS07G45260	LOC_OS02G36720	LOC_OS10G38090	LOC_OS05G50750	LOC_OS06G45610	LOC_OS03G24390	LOC_OS01G20930	LOC_OS01G18640	LOC_OS02G31030	LOC_OS08G32400	LOC_OS05G11180	LOC_OS12G40279	LOC_OS04G57739	LOC_OS01G14280	LOC_OS06G34960	LOC_OS05G19910	LOC_OS05G24490	LOC_OS01G67430	LOC_OS08G15070	LOC_OS01G61460	LOC_OS01G27570	LOC_OS07G11050	LOC_OS09G10610	LOC_OS01G40530	LOC_OS01G17300	LOC_OS12G11720	LOC_OS06G45600	LOC_OS04G52030	LOC_OS03G06510	LOC_OS05G44090	LOC_OS10G02920	LOC_OS02G32350	LOC_OS05G11190	LOC_OS10G32790	LOC_OS03G49680	LOC_OS05G14220	LOC_OS03G27430	LOC_OS01G14270	LOC_OS05G33350	LOC_OS05G12410	LOC_OS06G11410	LOC_OS05G37710	LOC_OS02G26540	LOC_OS04G36890	LOC_OS07G10530	LOC_OS05G45330	LOC_OS04G27930	LOC_OS01G61450	LOC_OS05G20030	LOC_OS05G19040	LOC_OS11G09160	LOC_OS06G43010	LOC_OS05G01760	LOC_OS02G13220	LOC_OS01G59130	LOC_OS01G15550	LOC_OS04G48870	LOC_OS07G05180	LOC_OS04G52900	LOC_OS02G10190	LOC_OS02G35490	LOC_OS11G40800	LOC_OS07G43460	LOC_OS08G41370	LOC_OS11G24780	LOC_OS02G51510	LOC_OS10G01690	LOC_OS04G09260	LOC_OS08G01220	LOC_OS11G01200	LOC_OS11G03860	LOC_OS01G68780	LOC_OS03G11030	LOC_OS07G11870	LOC_OS03G13690	LOC_OS03G12360	LOC_OS01G62770	LOC_OS12G38810	LOC_OS11G11480	LOC_OS01G14210	LOC_OS11G36760	LOC_OS05G50700	LOC_OS12G34450	LOC_OS04G22230	LOC_OS08G40030	LOC_OS11G35430	LOC_OS08G42690	LOC_OS01G59120	LOC_OS12G02840	LOC_OS07G47830	LOC_OS01G49790	LOC_OS02G31910	LOC_OS03G50644	LOC_OS01G06620	LOC_OS07G30160	LOC_OS06G06080	LOC_OS10G26980	LOC_OS10G03420	LOC_OS02G17610	LOC_OS12G14860	LOC_OS10G04750	LOC_OS03G11040	LOC_OS02G18940	LOC_OS05G46640	LOC_OS12G38820	LOC_OS11G09180	LOC_OS01G72810	LOC_OS06G46980	LOC_OS03G45290	LOC_OS04G38610	LOC_OS08G36800	LOC_OS04G52920	LOC_OS01G44090	LOC_OS08G19470	LOC_OS05G08380	LOC_OS01G27530	LOC_OS08G03860	LOC_OS01G53800	LOC_OS07G02940	LOC_OS07G14920	LOC_OS09G20050	
LOC_OS07G17184	LOC_OS07G31480	LOC_OS07G11890	LOC_OS03G12380	LOC_OS09G01790	LOC_OS05G20020	LOC_OS07G30154	LOC_OS02G37200	LOC_OS12G38830	LOC_OS12G17900	LOC_OS01G41820	LOC_OS07G43450	LOC_OS04G46240	LOC_OS07G47810	LOC_OS02G40840	LOC_OS08G03850	LOC_OS08G02520	LOC_OS01G27500	LOC_OS07G01620	LOC_OS06G36750	LOC_OS01G03530	LOC_OS04G56460	LOC_OS06G15810	LOC_OS12G34400	LOC_OS06G44380	LOC_OS10G01660	LOC_OS02G40810	LOC_OS06G48740	LOC_OS05G04830	LOC_OS01G15510	LOC_OS12G01560	LOC_OS11G35400	LOC_OS04G44470	LOC_OS11G31040	LOC_OS06G27800	LOC_OS06G03830	LOC_OS02G27820	LOC_OS01G28840	LOC_OS09G04800	LOC_OS06G34100	LOC_OS03G21279	LOC_OS11G20384	LOC_OS02G43090	LOC_OS01G47100	LOC_OS07G35860	LOC_OS02G35440	LOC_OS09G30260	LOC_OS05G44030	LOC_OS07G08260	LOC_OS05G04840	LOC_OS11G11440	LOC_OS07G09590	LOC_OS02G36770	LOC_OS08G36810	LOC_OS05G12460	LOC_OS04G35534	LOC_OS02G55070	LOC_OS12G43380	LOC_OS12G05900	LOC_OS01G50740	LOC_OS02G09190	LOC_OS09G08379	LOC_OS07G10590	LOC_OS06G14500	LOC_OS11G44340	LOC_OS03G57200	LOC_OS02G13200	LOC_OS03G04740	LOC_OS04G59510	LOC_OS04G48850	LOC_OS10G34560	LOC_OS04G39900	LOC_OS01G72850	LOC_OS04G43160	LOC_OS03G45250	LOC_OS01G35100	LOC_OS03G25640	LOC_OS01G56040	LOC_OS07G22580	LOC_OS07G47840	LOC_OS12G42040	LOC_OS11G03840	LOC_OS01G07900	LOC_OS06G35410	LOC_OS02G46100	LOC_OS07G13634	LOC_OS01G48410	LOC_OS09G21340	LOC_OS07G35880	LOC_OS03G59870	LOC_OS02G55050	LOC_OS12G08160	LOC_OS08G35500	LOC_OS05G04820	LOC_OS06G12790	LOC_OS04G47530	LOC_OS07G25600	LOC_OS03G25650	LOC_OS03G26980	LOC_OS01G56030	LOC_OS01G35110	LOC_OS04G38550	LOC_OS10G03360	LOC_OS05G11960	LOC_OS02G15010	LOC_OS09G27430	LOC_OS05G09640	LOC_OS01G44040	LOC_OS05G42220	LOC_OS10G39310	LOC_OS08G36740	LOC_OS07G38140	LOC_OS04G02590	LOC_OS02G51580	LOC_OS05G34600	LOC_OS06G11490	LOC_OS01G37740	LOC_OS12G42910	LOC_OS07G31500	LOC_OS03G01720	LOC_OS09G27420	LOC_OS06G48770	LOC_OS09G07830	LOC_OS12G30930	LOC_OS11G07380	LOC_OS11G06050	LOC_OS05G43540	LOC_OS03G57310	LOC_OS08G32370	LOC_OS07G40480	LOC_OS10G39320	LOC_OS05G23940	LOC_OS04G49210	LOC_OS08G12780	LOC_OS06G02530	LOC_OS01G04814	LOC_OS07G07890	LOC_OS09G15440	LOC_OS07G47080	LOC_OS04G38570	LOC_OS03G01710	LOC_OS09G27410	LOC_OS09G28740	LOC_OS06G23460	LOC_OS06G14540	LOC_OS11G44300	LOC_OS06G48760	LOC_OS02G49240	LOC_OS02G31990	LOC_OS10G27310	LOC_OS06G09190	LOC_OS06G13215	LOC_OS01G45350	LOC_OS08G10130	LOC_OS11G06070	LOC_OS08G35430	LOC_OS04G49220	LOC_OS06G47430	LOC_OS03G13740	LOC_OS04G52880	LOC_OS09G14100	LOC_OS09G38110	LOC_OS05G30220	LOC_OS09G32810	LOC_OS12G04610	LOC_OS11G32350	LOC_OS02G37290	LOC_OS06G06920	LOC_OS03G45330	LOC_OS08G44370	LOC_OS09G39450	LOC_OS05G11950	LOC_OS06G03880	LOC_OS11G36700	LOC_OS06G14530	LOC_OS05G10625	LOC_OS02G31980	LOC_OS09G02120	LOC_OS06G43060	LOC_OS12G30950	LOC_OS10G42950	LOC_OS08G36750	LOC_OS04G49230	LOC_OS01G63950	LOC_OS01G16810	LOC_OS05G38170	LOC_OS12G29960	LOC_OS05G30210	LOC_OS06G10170	LOC_OS12G42920	LOC_OS07G41790	LOC_OS02G28334	LOC_OS06G31090	LOC_OS03G42240	LOC_OS03G21300	LOC_OS08G43070	LOC_OS04G55090	LOC_OS08G24790	LOC_OS04G39840	LOC_OS03G23960	LOC_OS11G41250	LOC_OS02G26580	LOC_OS06G18920	LOC_OS12G13550	LOC_OS04G58120	LOC_OS01G20030	LOC_OS12G12220	LOC_OS05G47950	LOC_OS05G46620	LOC_OS01G08380	LOC_OS06G47490	LOC_OS02G55900	LOC_OS10G03320	LOC_OS03G55550	LOC_OS08G07490	LOC_OS08G15840	LOC_OS08G10150	LOC_OS05G43590	LOC_OS08G11480	LOC_OS06G13230	LOC_OS02G40890	LOC_OS02G39890	LOC_OS02G05640	LOC_OS12G03340	LOC_OS07G09620	LOC_OS04G52820	LOC_OS10G17960	LOC_OS03G47920	LOC_OS03G21310	LOC_OS08G23470	LOC_OS04G13280	LOC_OS07G10620	LOC_OS02G50220	LOC_OS02G26570	LOC_OS11G45620	LOC_OS12G13560	LOC_OS12G12230	LOC_OS09G24350	LOC_OS04G59440	LOC_OS05G42250	LOC_OS04G55080	LOC_OS02G18954	LOC_OS07G30210	LOC_OS08G07480	LOC_OS04G26590	LOC_OS04G38525	LOC_OS02G34190	LOC_OS12G04660	LOC_OS03G42235	LOC_OS12G05990	LOC_OS06G10190	LOC_OS07G09630	LOC_OS04G52810	LOC_OS05G10650	LOC_OS06G27860	
LOC_OS09G04730	LOC_OS11G41230	LOC_OS01G21340	LOC_OS11G08680	LOC_OS10G04674	LOC_OS09G28700	LOC_OS02G46170	LOC_OS05G09660	LOC_OS02G43900	LOC_OS11G43895	LOC_OS07G40490	LOC_OS10G12290	LOC_OS03G08380	LOC_OS12G04650	LOC_OS12G03320	LOC_OS06G05630	LOC_OS03G23980	LOC_OS02G28300	LOC_OS07G44850	LOC_OS04G34180	LOC_OS10G05990	LOC_OS01G70280	LOC_OS03G47940	LOC_OS03G20000	LOC_OS12G24230	LOC_OS01G60930	LOC_OS11G42570	LOC_OS07G18590	LOC_OS01G42270	LOC_OS03G10680	LOC_OS07G11970	LOC_OS10G29940	LOC_OS01G22680	LOC_OS05G43560	LOC_OS02G46180	LOC_OS03G56890	LOC_OS04G05650	LOC_OS05G22630	LOC_OS12G36210	LOC_OS10G38890	LOC_OS09G16714	LOC_OS07G23944	LOC_OS06G13240	LOC_OS12G04640	LOC_OS06G39850	LOC_OS03G42259	LOC_OS12G05970	LOC_OS01G59940	LOC_OS02G29620	LOC_OS01G74640	LOC_OS02G21770	LOC_OS08G26530	LOC_OS02G19450	LOC_OS01G43590	LOC_OS01G46620	LOC_OS04G08740	LOC_OS08G38520	LOC_OS01G65700	LOC_OS08G06120	LOC_OS12G40330	LOC_OS02G52030	LOC_OS09G37640	LOC_OS05G38120	LOC_OS02G45740	LOC_OS08G22170	LOC_OS03G42200	LOC_OS10G32760	LOC_OS12G06410	LOC_OS01G54240	LOC_OS10G11810	LOC_OS03G40490	LOC_OS03G44850	LOC_OS02G15080	LOC_OS04G21705	LOC_OS10G29120	LOC_OS11G42550	LOC_OS06G30620	LOC_OS02G12820	LOC_OS04G07400	LOC_OS07G41730	LOC_OS08G13230	LOC_OS01G65710	LOC_OS08G06110	LOC_OS04G28330	LOC_OS01G72009	LOC_OS03G31544	LOC_OS12G38010	LOC_OS09G36320	LOC_OS05G14160	LOC_OS12G40320	LOC_OS12G07730	LOC_OS04G33710	LOC_OS01G74670	LOC_OS12G40350	LOC_OS04G40010	LOC_OS05G35070	LOC_OS06G25240	LOC_OS08G37210	LOC_OS01G65720	LOC_OS08G18930	LOC_OS12G04690	LOC_OS09G26160	LOC_OS04G53330	LOC_OS08G06100	LOC_OS04G28320	LOC_OS03G11960	LOC_OS03G29244	LOC_OS03G44880	LOC_OS01G56880	LOC_OS03G44870	LOC_OS03G22620	LOC_OS03G43540	LOC_OS01G55549	LOC_OS05G35060	LOC_OS01G59900	LOC_OS01G23970	LOC_OS05G06520	LOC_OS04G39030	LOC_OS06G13280	LOC_OS03G02190	LOC_OS10G39380	LOC_OS12G40340	LOC_OS09G37670	LOC_OS12G02020	LOC_OS01G72020	LOC_OS07G02140	LOC_OS08G31900	LOC_OS10G32720	LOC_OS07G27450	LOC_OS06G30650	LOC_OS02G15050	LOC_OS11G30510	LOC_OS11G05550	LOC_OS05G43510	LOC_OS03G17200	LOC_OS01G42220	LOC_OS11G25160	LOC_OS08G38560	LOC_OS01G43550	LOC_OS01G29240	LOC_OS12G02090	LOC_OS10G39350	LOC_OS07G14130	LOC_OS12G05120	LOC_OS08G08740	LOC_OS12G42950	LOC_OS05G32860	LOC_OS09G18520	LOC_OS07G02150	LOC_OS06G37280	LOC_OS04G42620	LOC_OS07G47070	LOC_OS06G29670	LOC_OS03G14180	LOC_OS05G11930	LOC_OS09G37690	LOC_OS11G04230	LOC_OS12G06440	LOC_OS03G27490	LOC_OS03G08310	LOC_OS12G39300	LOC_OS06G42630	LOC_OS11G42510	LOC_OS04G52890	LOC_OS08G40870	LOC_OS06G08710	LOC_OS03G63110	LOC_OS09G19840	LOC_OS06G03050	LOC_OS12G16680	LOC_OS08G18970	LOC_OS01G10640	LOC_OS12G30980	LOC_OS08G37250	LOC_OS05G06550	LOC_OS03G17220	LOC_OS04G42634	LOC_OS03G19880	LOC_OS10G17100	LOC_OS01G17279	LOC_OS03G53790	LOC_OS10G20720	LOC_OS01G43530	LOC_OS08G18974	LOC_OS10G38000	LOC_OS12G39310	LOC_OS10G39330	LOC_OS05G18530	LOC_OS12G40310	LOC_OS06G50240	LOC_OS07G02170	LOC_OS03G05270	LOC_OS06G03040	LOC_OS07G26130	LOC_OS09G36380	LOC_OS06G30640	LOC_OS02G15060	LOC_OS03G43500	LOC_OS01G73390	LOC_OS11G30520	LOC_OS10G28690	LOC_OS01G09640	LOC_OS03G44835	LOC_OS02G55970	LOC_OS02G53310	LOC_OS02G27040	LOC_OS08G08710	LOC_OS11G40790	LOC_OS01G05280	LOC_OS05G07890	LOC_OS03G18560	LOC_OS02G33720	LOC_OS09G03490	LOC_OS03G11930	LOC_OS09G02160	LOC_OS07G38110	LOC_OS10G39340	LOC_OS08G25270	LOC_OS08G03020	LOC_OS11G18890	LOC_OS11G17560	LOC_OS08G40890	LOC_OS07G02180	LOC_OS02G50280	LOC_OS07G06540	LOC_OS11G31800	LOC_OS06G30690	LOC_OS06G33720	LOC_OS05G33070	LOC_OS03G19940	LOC_OS01G08740	LOC_OS12G01800	LOC_OS04G09550	LOC_OS01G04380	LOC_OS10G03920	LOC_OS09G17190	LOC_OS09G09570	LOC_OS03G15580	LOC_OS05G30800	LOC_OS05G29810	LOC_OS03G07950	LOC_OS01G15039	LOC_OS02G33590	LOC_OS03G60150	LOC_OS08G32940	LOC_OS05G12130	LOC_OS11G39760	LOC_OS01G55960	LOC_OS02G36619	LOC_OS07G03730	LOC_OS05G34390	LOC_OS01G33710	LOC_OS07G35300	LOC_OS05G05850	LOC_OS03G20949	
LOC_OS04G22510	LOC_OS05G26770	LOC_OS11G43800	LOC_OS12G13800	LOC_OS02G12660	LOC_OS11G35390	LOC_OS07G09030	LOC_OS05G46370	LOC_OS10G03910	LOC_OS04G10530	LOC_OS08G31600	LOC_OS01G16350	LOC_OS03G27570	LOC_OS05G37420	LOC_OS05G37410	LOC_OS01G54620	LOC_OS12G16080	LOC_OS03G18630	LOC_OS08G19980	LOC_OS01G49270	LOC_OS10G02610	LOC_OS03G51210	LOC_OS04G08200	LOC_OS03G38240	LOC_OS07G11360	LOC_OS05G25430	LOC_OS03G59146	LOC_OS01G67980	LOC_OS03G27580	LOC_OS09G38910	LOC_OS09G30190	LOC_OS03G47190	LOC_OS02G44235	LOC_OS07G44250	LOC_OS03G02240	LOC_OS02G49920	LOC_OS01G51590	LOC_OS03G26250	LOC_OS11G38450	LOC_OS06G29690	LOC_OS11G09900	LOC_OS07G02420	LOC_OS05G33040	LOC_OS11G05540	LOC_OS07G44260	LOC_OS03G44910	LOC_OS01G50259	LOC_OS11G06870	LOC_OS04G54130	LOC_OS07G37980	LOC_OS03G53860	LOC_OS10G24850	LOC_OS08G38250	LOC_OS01G04390	LOC_OS01G41300	LOC_OS11G40750	LOC_OS05G47680	LOC_OS03G07920	LOC_OS12G05370	LOC_OS04G26090	LOC_OS10G35500	LOC_OS08G10700	LOC_OS02G01960	LOC_OS10G31110	LOC_OS04G09590	LOC_OS10G11500	LOC_OS07G01100	LOC_OS02G45540	LOC_OS04G26920	LOC_OS05G04550	LOC_OS12G30320	LOC_OS10G21790	LOC_OS03G59120	LOC_OS03G15540	LOC_OS04G51050	LOC_OS02G13940	LOC_OS01G64010	LOC_OS01G62220	LOC_OS02G37910	LOC_OS06G18120	LOC_OS01G37260	LOC_OS04G30110	LOC_OS01G43950	LOC_OS03G49790	LOC_OS10G33774	LOC_OS03G62770	LOC_OS03G61440	LOC_OS12G18690	LOC_OS07G02440	LOC_OS03G11190	LOC_OS09G23820	LOC_OS06G06130	LOC_OS04G44760	LOC_OS08G38270	LOC_OS08G22700	LOC_OS08G17350	LOC_OS05G25480	LOC_OS07G35340	LOC_OS12G10784	LOC_OS02G13950	LOC_OS01G16310	LOC_OS02G34870	LOC_OS05G08920	LOC_OS03G41820	LOC_OS05G12180	LOC_OS04G35810	LOC_OS09G37610	LOC_OS07G01120	LOC_OS06G11510	LOC_OS01G49230	LOC_OS08G02220	LOC_OS04G09570	LOC_OS04G08240	LOC_OS04G32790	LOC_OS03G52500	LOC_OS06G07490	LOC_OS01G65360	LOC_OS01G04360	LOC_OS06G12840	LOC_OS03G59100	LOC_OS01G25260	LOC_OS09G11830	LOC_OS02G33570	LOC_OS11G14440	LOC_OS05G49430	LOC_OS04G10569	LOC_OS01G15010	LOC_OS11G38410	LOC_OS06G18140	LOC_OS05G45070	LOC_OS12G29350	LOC_OS10G40040	LOC_OS08G34700	LOC_OS07G48650	LOC_OS01G16340	LOC_OS07G27750	LOC_OS09G18450	LOC_OS09G19780	LOC_OS06G06150	LOC_OS02G45530	LOC_OS08G03540	LOC_OS04G52390	LOC_OS03G39520	LOC_OS01G05680	LOC_OS05G25460	LOC_OS12G31680	LOC_OS07G36690	LOC_OS09G29100	LOC_OS06G42690	LOC_OS05G08900	LOC_OS04G44780	LOC_OS04G10550	LOC_OS10G33760	LOC_OS02G25940	LOC_OS01G51530	LOC_OS01G31920	LOC_OS02G22060	LOC_OS04G49600	LOC_OS02G09090	LOC_OS02G15770	LOC_OS06G12860	LOC_OS02G48690	LOC_OS10G01340	LOC_OS05G46300	LOC_OS01G59490	LOC_OS01G13250	LOC_OS11G11350	LOC_OS06G44460	LOC_OS01G18940	LOC_OS03G45390	LOC_OS07G46852	LOC_OS02G01120	LOC_OS06G18160	LOC_OS11G03740	LOC_OS01G05620	LOC_OS04G08290	LOC_OS12G24530	LOC_OS04G37630	LOC_OS09G21280	LOC_OS03G03500	LOC_OS02G15760	LOC_OS12G12550	LOC_OS12G41090	LOC_OS10G40950	LOC_OS09G24310	LOC_OS04G01674	LOC_OS11G11360	LOC_OS01G59480	LOC_OS01G58150	LOC_OS07G25900	LOC_OS07G41170	LOC_OS04G51920	LOC_OS08G41000	LOC_OS07G46860	LOC_OS03G44050	LOC_OS07G07250	LOC_OS04G13640	LOC_OS03G61410	LOC_OS05G10360	LOC_OS09G11000	LOC_OS10G02690	LOC_OS10G39936	LOC_OS06G10220	LOC_OS06G09230	LOC_OS02G26440	LOC_OS08G19100	LOC_OS07G37910	LOC_OS09G25630	LOC_OS06G15910	LOC_OS09G32770	LOC_OS11G09060	LOC_OS09G35800	LOC_OS05G18294	LOC_OS02G13120	LOC_OS11G14400	LOC_OS10G35570	LOC_OS02G02470	LOC_OS08G41030	LOC_OS05G34300	LOC_OS06G12876	LOC_OS08G03500	LOC_OS01G25230	LOC_OS10G40934	LOC_OS06G09220	LOC_OS04G38980	LOC_OS04G26930	LOC_OS12G12570	LOC_OS07G13950	LOC_OS03G15530	LOC_OS02G22070	LOC_OS09G25620	LOC_OS09G31450	LOC_OS11G10050	LOC_OS04G02980	LOC_OS01G18950	LOC_OS09G31458	LOC_OS03G07080	LOC_OS07G45510	LOC_OS01G14590	LOC_OS12G01850	LOC_OS11G35330	LOC_OS04G45270	LOC_OS07G46840	LOC_OS02G40720	LOC_OS11G01990	LOC_OS05G33030	LOC_OS06G10240	LOC_OS04G34550	LOC_OS11G37944	LOC_OS01G67120	LOC_OS01G60440	LOC_OS01G46140	LOC_OS12G28090	LOC_OS09G30130	LOC_OS05G01440	
LOC_OS08G33430	LOC_OS06G48860	LOC_OS06G23560	LOC_OS04G25670	LOC_OS01G70770	LOC_OS01G55094	LOC_OS07G45560	LOC_OS08G07090	LOC_OS06G27920	LOC_OS03G45350	LOC_OS03G44020	LOC_OS11G19290	LOC_OS02G47330	LOC_OS01G48790	LOC_OS02G50980	LOC_OS01G06910	LOC_OS04G45210	LOC_OS10G02620	LOC_OS02G09060	LOC_OS05G47660	LOC_OS09G31470	LOC_OS04G23000	LOC_OS07G07290	LOC_OS09G08280	LOC_OS03G21390	LOC_OS09G14950	LOC_OS01G58114	LOC_OS12G04940	LOC_OS02G50950	LOC_OS06G35520	LOC_OS04G33240	LOC_OS01G47450	LOC_OS05G26720	LOC_OS09G08254	LOC_OS05G47650	LOC_OS08G37810	LOC_OS02G36680	LOC_OS05G02750	LOC_OS03G60976	LOC_OS05G43290	LOC_OS07G46870	LOC_OS06G02640	LOC_OS03G44040	LOC_OS01G59430	LOC_OS05G10370	LOC_OS01G58100	LOC_OS01G36790	LOC_OS09G26910	LOC_OS02G44280	LOC_OS01G05600	LOC_OS05G08060	LOC_OS04G34580	LOC_OS07G03710	LOC_OS01G60410	LOC_OS07G36610	LOC_OS07G33580	LOC_OS01G47440	LOC_OS04G01690	LOC_OS06G43140	LOC_OS09G31490	LOC_OS03G04850	LOC_OS02G36670	LOC_OS06G11580	LOC_OS12G01890	LOC_OS02G03770	LOC_OS10G10260	LOC_OS09G31498	LOC_OS03G44030	LOC_OS09G35850	LOC_OS05G36990	LOC_OS10G29630	LOC_OS01G68490	LOC_OS05G36900	LOC_OS02G16220	LOC_OS06G13310	LOC_OS02G49140	LOC_OS11G12600	LOC_OS05G40160	LOC_OS05G06250	LOC_OS02G55820	LOC_OS11G13934	LOC_OS04G42930	LOC_OS01G09150	LOC_OS04G51890	LOC_OS04G29950	LOC_OS01G10140	LOC_OS05G41490	LOC_OS01G56380	LOC_OS12G40619	LOC_OS03G37810	LOC_OS03G28090	LOC_OS03G12510	LOC_OS12G02330	LOC_OS02G28200	LOC_OS10G30620	LOC_OS08G07170	LOC_OS01G44390	LOC_OS07G10940	LOC_OS09G36280	LOC_OS05G45840	LOC_OS11G12610	LOC_OS02G54500	LOC_OS11G46870	LOC_OS01G48750	LOC_OS02G31840	LOC_OS03G58764	LOC_OS04G02000	LOC_OS01G11460	LOC_OS12G03650	LOC_OS11G25910	LOC_OS02G42520	LOC_OS09G39310	LOC_OS07G05590	LOC_OS02G13190	LOC_OS01G56370	LOC_OS05G33860	LOC_OS12G02320	LOC_OS09G30980	LOC_OS01G24770	LOC_OS06G02680	LOC_OS03G25840	LOC_OS03G24510	LOC_OS02G51440	LOC_OS10G25250	LOC_OS06G01350	LOC_OS04G39300	LOC_OS01G61710	LOC_OS01G23440	LOC_OS09G29950	LOC_OS01G11490	LOC_OS05G15180	LOC_OS01G64910	LOC_OS06G36890	LOC_OS02G37170	LOC_OS03G45450	LOC_OS12G03640	LOC_OS12G02310	LOC_OS02G43820	LOC_OS06G02670	LOC_OS10G26590	LOC_OS05G40130	LOC_OS03G13870	LOC_OS01G43040	LOC_OS06G43180	LOC_OS04G26890	LOC_OS04G04640	LOC_OS03G57410	LOC_OS01G11480	LOC_OS04G54930	LOC_OS03G53060	LOC_OS04G25560	LOC_OS07G04280	LOC_OS11G24600	LOC_OS02G58080	LOC_OS03G25850	LOC_OS06G35570	LOC_OS01G36760	LOC_OS11G19260	LOC_OS03G07120	LOC_OS07G09970	LOC_OS03G41030	LOC_OS03G22750	LOC_OS02G51420	LOC_OS09G39340	LOC_OS02G27790	LOC_OS03G04920	LOC_OS07G10970	LOC_OS12G15610	LOC_OS05G43230	LOC_OS08G01830	LOC_OS08G36420	LOC_OS03G28050	LOC_OS04G03360	LOC_OS12G36540	LOC_OS04G02030	LOC_OS01G11430	LOC_OS04G49520	LOC_OS02G01160	LOC_OS10G31910	LOC_OS09G12260	LOC_OS07G42570	LOC_OS07G46930	LOC_OS05G18274	LOC_OS08G20070	LOC_OS12G06730	LOC_OS08G44040	LOC_OS07G08650	LOC_OS03G43684	LOC_OS08G28800	LOC_OS04G37550	LOC_OS02G27780	LOC_OS11G29470	LOC_OS09G03310	LOC_OS06G17700	LOC_OS01G09100	LOC_OS10G05610	LOC_OS02G17500	LOC_OS11G04190	LOC_OS05G08000	LOC_OS01G44350	LOC_OS05G02700	LOC_OS05G40190	LOC_OS02G01170	LOC_OS06G40970	LOC_OS02G06860	LOC_OS02G05530	LOC_OS07G46940	LOC_OS01G55000	LOC_OS02G52730	LOC_OS10G22180	LOC_OS12G24580	LOC_OS09G25550	LOC_OS01G44340	LOC_OS05G48900	LOC_OS11G42440	LOC_OS04G57170	LOC_OS03G19120	LOC_OS05G44540	LOC_OS08G09770	LOC_OS05G39190	LOC_OS08G37770	LOC_OS05G24940	LOC_OS03G13820	LOC_OS02G39795	LOC_OS01G48700	LOC_OS06G40960	LOC_OS06G39960	LOC_OS12G41920	LOC_OS01G72570	LOC_OS05G31230	LOC_OS01G57650	LOC_OS09G39370	LOC_OS10G26550	LOC_OS10G40859	LOC_OS03G63290	LOC_OS06G46250	LOC_OS01G44330	LOC_OS02G17520	LOC_OS09G29900	LOC_OS06G17720	LOC_OS01G15800	LOC_OS08G32070	LOC_OS04G45190	LOC_OS07G46920	LOC_OS10G34170	LOC_OS01G10110	LOC_OS12G02340	LOC_OS01G36720	LOC_OS12G06700	LOC_OS12G03670	LOC_OS07G43890	LOC_OS06G04410	LOC_OS02G40760	LOC_OS02G29500	LOC_OS09G14890	
LOC_OS07G05500	LOC_OS08G44080	LOC_OS04G19750	LOC_OS11G08500	LOC_OS08G28830	LOC_OS11G04140	LOC_OS06G30730	LOC_OS01G41290	LOC_OS01G21680	LOC_OS04G31400	LOC_OS08G35130	LOC_OS02G28280	LOC_OS01G45659	LOC_OS06G16420	LOC_OS04G53670	LOC_OS12G29410	LOC_OS01G58960	LOC_OS01G24710	LOC_OS06G36030	LOC_OS01G34990	LOC_OS06G42720	LOC_OS02G21650	LOC_OS11G28104	LOC_OS03G17370	LOC_OS06G28420	LOC_OS11G09840	LOC_OS06G48010	LOC_OS06G49340	LOC_OS02G12700	LOC_OS03G55620	LOC_OS10G07430	LOC_OS07G39740	LOC_OS06G13380	LOC_OS08G16860	LOC_OS05G50380	LOC_OS01G54590	LOC_OS01G53260	LOC_OS01G58950	LOC_OS12G38370	LOC_OS02G44300	LOC_OS06G36040	LOC_OS09G19750	LOC_OS04G43400	LOC_OS12G18780	LOC_OS11G37090	LOC_OS11G08520	LOC_OS05G04450	LOC_OS10G08790	LOC_OS06G48000	LOC_OS11G04160	LOC_OS11G05490	LOC_OS03G55650	LOC_OS04G28680	LOC_OS08G39510	LOC_OS06G16440	LOC_OS02G54550	LOC_OS06G36010	LOC_OS07G46039	LOC_OS06G08820	LOC_OS07G26450	LOC_OS09G20730	LOC_OS06G04450	LOC_OS11G10850	LOC_OS11G07200	LOC_OS08G09720	LOC_OS03G55645	LOC_OS05G29740	LOC_OS05G05790	LOC_OS01G45624	LOC_OS08G06690	LOC_OS05G49340	LOC_OS01G45620	LOC_OS04G02060	LOC_OS09G28690	LOC_OS12G02385	LOC_OS09G15389	LOC_OS01G33650	LOC_OS07G01170	LOC_OS06G38680	LOC_OS07G06860	LOC_OS01G54570	LOC_OS07G49120	LOC_OS06G03150	LOC_OS03G20970	LOC_OS04G42970	LOC_OS09G38890	LOC_OS08G27540	LOC_OS05G28480	LOC_OS03G60190	LOC_OS08G09710	LOC_OS02G49180	LOC_OS07G43820	LOC_OS10G17680	LOC_OS03G31630	LOC_OS12G38320	LOC_OS01G21640	LOC_OS05G33830	LOC_OS11G39680	LOC_OS06G50380	LOC_OS02G37190	LOC_OS03G20980	LOC_OS04G39330	LOC_OS11G31710	LOC_OS05G03190	LOC_OS02G42560	LOC_OS04G17120	LOC_OS03G16000	LOC_OS11G40690	LOC_OS11G31715	LOC_OS08G35160	LOC_OS04G20774	LOC_OS07G43830	LOC_OS07G17520	LOC_OS06G12090	LOC_OS03G26280	LOC_OS09G02060	LOC_OS03G08430	LOC_OS09G27340	LOC_OS05G15170	LOC_OS01G62170	LOC_OS12G05470	LOC_OS11G43720	LOC_OS12G41970	LOC_OS08G28880	LOC_OS05G39120	LOC_OS03G04070	LOC_OS01G54550	LOC_OS06G21830	LOC_OS02G37180	LOC_OS07G46070	LOC_OS01G53210	LOC_OS08G04000	LOC_OS04G14080	LOC_OS01G06020	LOC_OS09G27330	LOC_OS05G29790	LOC_OS02G54510	LOC_OS09G07720	LOC_OS02G34940	LOC_OS01G66730	LOC_OS03G10710	LOC_OS06G16480	LOC_OS07G43800	LOC_OS08G28890	LOC_OS06G41410	LOC_OS04G11810	LOC_OS10G30640	LOC_OS07G40770	LOC_OS08G06659	LOC_OS03G17350	LOC_OS10G28330	LOC_OS10G27000	LOC_OS01G74360	LOC_OS06G03165	LOC_OS01G08670	LOC_OS12G18750	LOC_OS11G04130	LOC_OS09G28650	LOC_OS03G51240	LOC_OS06G48030	LOC_OS03G08410	LOC_OS08G40530	LOC_OS07G38470	LOC_OS04G54970	LOC_OS01G46910	LOC_OS08G02290	LOC_OS03G63210	LOC_OS02G45460	LOC_OS07G45480	LOC_OS01G09950	LOC_OS05G33190	LOC_OS02G21490	LOC_OS11G02360	LOC_OS02G50810	LOC_OS12G10630	LOC_OS08G14390	LOC_OS12G05280	LOC_OS05G49530	LOC_OS06G40140	LOC_OS05G29930	LOC_OS01G22930	LOC_OS06G19530	LOC_OS05G45170	LOC_OS02G32140	LOC_OS08G40680	LOC_OS04G44670	LOC_OS08G31730	LOC_OS04G05060	LOC_OS02G16909	LOC_OS09G18390	LOC_OS05G25560	LOC_OS02G37820	LOC_OS12G11980	LOC_OS07G12560	LOC_OS02G32130	LOC_OS01G16230	LOC_OS10G34310	LOC_OS04G10410	LOC_OS12G43580	LOC_OS02G03600	LOC_OS03G13060	LOC_OS11G02389	LOC_OS12G42250	LOC_OS02G46770	LOC_OS08G38380	LOC_OS08G06740	LOC_OS07G36544	LOC_OS01G10960	LOC_OS01G49154	LOC_OS05G25550	LOC_OS01G64110	LOC_OS06G21840	LOC_OS02G54390	LOC_OS04G29010	LOC_OS08G43730	LOC_OS10G32580	LOC_OS12G09620	LOC_OS04G11730	LOC_OS01G51470	LOC_OS03G13070	LOC_OS06G28480	LOC_OS01G07300	LOC_OS02G20170	LOC_OS02G04945	LOC_OS02G44120	LOC_OS08G06730	LOC_OS04G46400	LOC_OS03G17432	LOC_OS05G26870	LOC_OS03G38350	LOC_OS12G33300	LOC_OS03G52650	LOC_OS05G49500	LOC_OS01G62110	LOC_OS10G22310	LOC_OS08G37040	LOC_OS07G35200	LOC_OS05G29900	LOC_OS07G12580	LOC_OS02G36510	LOC_OS02G12560	LOC_OS10G09360	LOC_OS10G32590	LOC_OS04G35750	LOC_OS08G30410	LOC_OS08G25070	LOC_OS06G50390	LOC_OS07G48500	LOC_OS06G11610	LOC_OS09G20684	LOC_OS05G41610	LOC_OS02G42390	LOC_OS11G04980	LOC_OS04G10460	LOC_OS02G45420	
LOC_OS04G45960	LOC_OS12G18560	LOC_OS09G18360	LOC_OS03G15660	LOC_OS01G65460	LOC_OS06G12940	LOC_OS07G12590	LOC_OS04G31320	LOC_OS11G16960	LOC_OS03G09810	LOC_OS07G27610	LOC_OS11G36570	LOC_OS06G36920	LOC_OS02G01850	LOC_OS05G16664	LOC_OS10G31240	LOC_OS07G47230	LOC_OS11G02330	LOC_OS08G02350	LOC_OS03G53920	LOC_OS02G46760	LOC_OS12G40480	LOC_OS03G18700	LOC_OS05G24270	LOC_OS01G64140	LOC_OS01G69830	LOC_OS06G12930	LOC_OS01G01180	LOC_OS05G50500	LOC_OS12G32870	LOC_OS02G53050	LOC_OS02G34750	LOC_OS04G52250	LOC_OS02G58740	LOC_OS04G57940	LOC_OS02G28074	LOC_OS03G40610	LOC_OS01G58070	LOC_OS08G30430	LOC_OS04G32660	LOC_OS03G61570	LOC_OS12G01700	LOC_OS07G02330	LOC_OS02G21470	LOC_OS11G06700	LOC_OS01G51430	LOC_OS04G45980	LOC_OS05G05980	LOC_OS03G52620	LOC_OS05G03320	LOC_OS01G65480	LOC_OS06G12960	LOC_OS08G16150	LOC_OS08G06700	LOC_OS03G13020	LOC_OS09G05020	LOC_OS03G47270	LOC_OS01G70830	LOC_OS01G34090	LOC_OS05G12270	LOC_OS03G60210	LOC_OS01G46070	LOC_OS04G08110	LOC_OS05G04660	LOC_OS06G06270	LOC_OS01G06890	LOC_OS02G37800	LOC_OS07G16970	LOC_OS02G13850	LOC_OS07G36570	LOC_OS02G07170	LOC_OS03G05420	LOC_OS02G54360	LOC_OS07G47210	LOC_OS04G11760	LOC_OS11G16990	LOC_OS12G23940	LOC_OS09G38840	LOC_OS11G04940	LOC_OS01G52740	LOC_OS11G24550	LOC_OS06G10320	LOC_OS04G34470	LOC_OS12G44010	LOC_OS03G16950	LOC_OS04G26841	LOC_OS10G05820	LOC_OS03G59200	LOC_OS09G25530	LOC_OS01G67200	LOC_OS05G43390	LOC_OS11G36530	LOC_OS08G34840	LOC_OS04G42095	LOC_OS09G31300	LOC_OS10G13440	LOC_OS01G37100	LOC_OS08G13900	LOC_OS02G40610	LOC_OS01G47380	LOC_OS05G29080	LOC_OS05G14840	LOC_OS04G08170	LOC_OS01G46050	LOC_OS01G51400	LOC_OS08G13905	LOC_OS06G35630	LOC_OS01G64180	LOC_OS10G02780	LOC_OS09G26850	LOC_OS04G54070	LOC_OS01G60350	LOC_OS02G41954	LOC_OS01G59360	LOC_OS01G15780	LOC_OS11G36520	LOC_OS04G46460	LOC_OS02G35240	LOC_OS03G62860	LOC_OS08G42450	LOC_OS01G70860	LOC_OS06G31270	LOC_OS03G60200	LOC_OS01G10090	LOC_OS05G31390	LOC_OS05G10450	LOC_OS01G27760	LOC_OS04G08160	LOC_OS01G25100	LOC_OS02G26320	LOC_OS02G48550	LOC_OS04G49500	LOC_OS04G57130	LOC_OS02G18700	LOC_OS04G46470	LOC_OS03G41932	LOC_OS04G21130	LOC_OS01G18840	LOC_OS03G56180	LOC_OS02G03680	LOC_OS04G51830	LOC_OS08G13920	LOC_OS08G42480	LOC_OS07G46710	LOC_OS04G29090	LOC_OS12G01730	LOC_OS08G03620	LOC_OS01G22080	LOC_OS05G31380	LOC_OS03G53900	LOC_OS11G04970	LOC_OS01G68560	LOC_OS07G13830	LOC_OS03G03600	LOC_OS03G14320	LOC_OS01G69890	LOC_OS08G19230	LOC_OS04G54090	LOC_OS02G40600	LOC_OS02G36595	LOC_OS12G32050	LOC_OS05G51810	LOC_OS01G18830	LOC_OS03G28960	LOC_OS02G28970	LOC_OS12G25760	LOC_OS10G13450	LOC_OS06G02710	LOC_OS09G30000	LOC_OS05G11790	LOC_OS12G19090	LOC_OS02G50850	LOC_OS02G48530	LOC_OS05G37510	LOC_OS11G19160	LOC_OS03G25869	LOC_OS06G35660	LOC_OS01G26410	LOC_OS07G41080	LOC_OS01G52700	LOC_OS08G21561	LOC_OS10G22362	LOC_OS07G37810	LOC_OS01G67240	LOC_OS09G21130	LOC_OS05G01560	LOC_OS03G06705	LOC_OS08G19240	LOC_OS05G26860	LOC_OS02G56150	LOC_OS02G36540	LOC_OS03G56120	LOC_OS02G57480	LOC_OS08G28190	LOC_OS03G03670	LOC_OS02G41900	LOC_OS07G08490	LOC_OS05G05920	LOC_OS04G58400	LOC_OS07G20140	LOC_OS07G44110	LOC_OS11G04900	LOC_OS01G70890	LOC_OS02G28910	LOC_OS05G37500	LOC_OS03G49820	LOC_OS04G46420	LOC_OS10G21040	LOC_OS02G56160	LOC_OS07G20135	LOC_OS05G47780	LOC_OS03G03660	LOC_OS11G11200	LOC_OS09G08160	LOC_OS05G04600	LOC_OS01G14410	LOC_OS10G34350	LOC_OS07G46780	LOC_OS03G46790	LOC_OS03G24540	LOC_OS05G13550	LOC_OS02G57490	LOC_OS08G42490	LOC_OS10G38710	LOC_OS02G04960	LOC_OS05G13520	LOC_OS12G42290	LOC_OS01G02460	LOC_OS01G50980	LOC_OS09G09470	LOC_OS07G33470	LOC_OS01G68598	LOC_OS12G13730	LOC_OS11G13870	LOC_OS08G12630	LOC_OS05G01540	LOC_OS09G30030	LOC_OS06G22330	LOC_OS05G02870	LOC_OS10G10390	LOC_OS11G12540	LOC_OS07G41060	LOC_OS01G34010	LOC_OS02G49850	LOC_OS07G01890	LOC_OS01G44290	LOC_OS01G27730	LOC_OS01G67270	LOC_OS11G44110	LOC_OS10G26710	LOC_OS07G33460	LOC_OS05G45100	LOC_OS01G48650	LOC_OS10G22356	LOC_OS07G13870	
LOC_OS01G14430	LOC_OS09G30040	LOC_OS05G25500	LOC_OS11G16910	LOC_OS08G34890	LOC_OS01G39710	LOC_OS01G59300	LOC_OS07G07194	LOC_OS08G07180	LOC_OS10G28420	LOC_OS12G23150	LOC_OS02G52670	LOC_OS09G28520	LOC_OS05G40285	LOC_OS08G33470	LOC_OS04G49440	LOC_OS04G28500	LOC_OS01G11350	LOC_OS08G36500	LOC_OS08G37830	LOC_OS09G25490	LOC_OS06G46366	LOC_OS03G11300	LOC_OS02G04110	LOC_OS07G06790	LOC_OS06G01450	LOC_OS11G34750	LOC_OS04G54800	LOC_OS12G02210	LOC_OS08G07290	LOC_OS03G21580	LOC_OS04G30830	LOC_OS03G44210	LOC_OS08G01980	LOC_OS07G31740	LOC_OS12G24490	LOC_OS06G46350	LOC_OS11G08470	LOC_OS03G62900	LOC_OS01G11340	LOC_OS05G23700	LOC_OS11G33410	LOC_OS02G09810	LOC_OS01G71310	LOC_OS11G01842	LOC_OS07G05470	LOC_OS05G32650	LOC_OS03G07260	LOC_OS01G36660	LOC_OS06G25439	LOC_OS01G37990	LOC_OS03G20260	LOC_OS04G42830	LOC_OS04G37480	LOC_OS03G50920	LOC_OS08G25860	LOC_OS01G62920	LOC_OS07G16140	LOC_OS05G41590	LOC_OS10G28400	LOC_OS12G14224	LOC_OS08G32160	LOC_OS08G07270	LOC_OS03G57520	LOC_OS04G48130	LOC_OS01G10040	LOC_OS11G41034	LOC_OS03G13984	LOC_OS08G36520	LOC_OS08G13880	LOC_OS06G13450	LOC_OS02G37050	LOC_OS02G04130	LOC_OS01G57570	LOC_OS07G08510	LOC_OS02G09820	LOC_OS10G25380	LOC_OS12G16890	LOC_OS07G10840	LOC_OS11G01860	LOC_OS12G14230	LOC_OS05G45940	LOC_OS02G16110	LOC_OS01G48610	LOC_OS05G40250	LOC_OS03G11330	LOC_OS07G17460	LOC_OS03G12660	LOC_OS01G69010	LOC_OS03G32250	LOC_OS01G44250	LOC_OS01G12690	LOC_OS08G07260	LOC_OS04G48140	LOC_OS03G11335	LOC_OS11G13840	LOC_OS06G14770	LOC_OS09G16510	LOC_OS12G28870	LOC_OS03G25970	LOC_OS07G08520	LOC_OS08G44160	LOC_OS03G22870	LOC_OS04G37420	LOC_OS01G62900	LOC_OS11G05394	LOC_OS07G17490	LOC_OS03G03710	LOC_OS02G53960	LOC_OS04G58360	LOC_OS06G30810	LOC_OS01G44240	LOC_OS12G32060	LOC_OS03G28170	LOC_OS02G39650	LOC_OS01G12640	LOC_OS09G16500	LOC_OS09G13470	LOC_OS07G22840	LOC_OS02G40650	LOC_OS07G41120	LOC_OS06G33080	LOC_OS08G20190	LOC_OS03G25910	LOC_OS11G29350	LOC_OS05G02820	LOC_OS04G27200	LOC_OS10G30719	LOC_OS08G16940	LOC_OS03G28180	LOC_OS03G13930	LOC_OS07G37080	LOC_OS01G57540	LOC_OS08G27600	LOC_OS03G62070	LOC_OS02G52610	LOC_OS08G44180	LOC_OS04G12180	LOC_OS09G39240	LOC_OS01G37920	LOC_OS01G45550	LOC_OS02G27690	LOC_OS01G50900	LOC_OS11G09770	LOC_OS12G44070	LOC_OS07G19210	LOC_OS01G21580	LOC_OS10G40960	LOC_OS08G15620	LOC_OS08G09890	LOC_OS04G03220	LOC_OS12G37770	LOC_OS07G08550	LOC_OS11G01810	LOC_OS09G13450	LOC_OS12G32080	LOC_OS12G28820	LOC_OS09G33940	LOC_OS04G30810	LOC_OS01G34890	LOC_OS10G17740	LOC_OS06G34390	LOC_OS06G08900	LOC_OS05G32680	LOC_OS01G57530	LOC_OS05G05070	LOC_OS04G37450	LOC_OS10G25340	LOC_OS11G34720	LOC_OS11G07120	LOC_OS04G42800	LOC_OS08G36550	LOC_OS10G04429	LOC_OS10G39980	LOC_OS05G40290	LOC_OS05G23720	LOC_OS12G02220	LOC_OS06G37430	LOC_OS11G01820	LOC_OS07G09890	LOC_OS02G40640	LOC_OS01G57520	LOC_OS09G19650	LOC_OS09G20640	LOC_OS07G28980	LOC_OS04G45920	LOC_OS01G70050	LOC_OS11G30310	LOC_OS04G19630	LOC_OS03G21500	LOC_OS08G01910	LOC_OS07G39630	LOC_OS08G40600	LOC_OS06G12180	LOC_OS11G42300	LOC_OS08G09870	LOC_OS12G02290	LOC_OS08G14310	LOC_OS05G33910	LOC_OS02G53120	LOC_OS11G18660	LOC_OS01G19230	LOC_OS11G17330	LOC_OS01G01950	LOC_OS05G36184	LOC_OS01G57510	LOC_OS10G33850	LOC_OS04G44600	LOC_OS03G62060	LOC_OS09G20630	LOC_OS04G41570	LOC_OS11G30300	LOC_OS03G21510	LOC_OS01G41160	LOC_OS05G07632	LOC_OS01G42490	LOC_OS01G07240	LOC_OS06G24180	LOC_OS02G34830	LOC_OS07G41970	LOC_OS08G35240	LOC_OS11G42310	LOC_OS08G09860	LOC_OS04G28570	LOC_OS03G58800	LOC_OS01G66800	LOC_OS02G53130	LOC_OS09G27260	LOC_OS12G29300	LOC_OS12G38250	LOC_OS01G34880	LOC_OS01G01940	LOC_OS10G33862	LOC_OS03G21520	LOC_OS11G09735	LOC_OS04G40250	LOC_OS12G18660	LOC_OS10G28480	LOC_OS07G47240	LOC_OS11G08400	LOC_OS05G29870	LOC_OS06G30830	LOC_OS10G32509	LOC_OS02G32200	LOC_OS08G40615	LOC_OS11G29340	LOC_OS03G29480	LOC_OS10G40120	LOC_OS01G45510	LOC_OS08G41950	LOC_OS04G52240	LOC_OS01G62080	LOC_OS01G13950	LOC_OS08G09850	LOC_OS12G43620	
LOC_OS06G38790	LOC_OS02G25910	LOC_OS01G53130	LOC_OS12G17340	LOC_OS12G16010	LOC_OS11G09740	LOC_OS02G58800	LOC_OS01G22880	LOC_OS11G28000	LOC_OS02G13930	LOC_OS11G40590	LOC_OS10G21860	LOC_OS05G29860	LOC_OS05G28530	LOC_OS09G07650	LOC_OS03G05460	LOC_OS03G04130	LOC_OS12G26290	LOC_OS10G18220	LOC_OS08G41940	LOC_OS07G41950	LOC_OS02G28170	LOC_OS07G18710	LOC_OS04G52230	LOC_OS01G33530	LOC_OS12G06620	LOC_OS11G18690	LOC_OS05G15230	LOC_OS03G33509	LOC_OS03G18770	LOC_OS06G48180	LOC_OS04G42850	LOC_OS03G13080	LOC_OS10G04490	LOC_OS05G40240	LOC_OS08G09830	LOC_OS05G44600	LOC_OS12G10710	LOC_OS03G51350	LOC_OS10G36090	LOC_OS11G40564	LOC_OS06G15250	LOC_OS01G65500	LOC_OS10G20500	LOC_OS09G27230	LOC_OS01G46820	LOC_OS10G39110	LOC_OS05G39250	LOC_OS03G42400	LOC_OS02G51380	LOC_OS07G06750	LOC_OS05G51780	LOC_OS01G01910	LOC_OS01G33510	LOC_OS02G43770	LOC_OS01G49080	LOC_OS01G28160	LOC_OS11G06650	LOC_OS02G54420	LOC_OS01G10850	LOC_OS09G27220	LOC_OS08G14360	LOC_OS06G19600	LOC_OS06G48170	LOC_OS03G50010	LOC_OS03G16120	LOC_OS03G38375	LOC_OS01G04170	LOC_OS01G66840	LOC_OS09G24190	LOC_OS06G21950	LOC_OS04G54830	LOC_OS09G28550	LOC_OS08G06790	LOC_OS10G17790	LOC_OS06G15240	LOC_OS05G39240	LOC_OS02G28110	LOC_OS03G04190	LOC_OS02G38392	LOC_OS01G50070	LOC_OS02G09850	LOC_OS03G62020	LOC_OS02G08520	LOC_OS01G54430	LOC_OS03G40690	LOC_OS02G46800	LOC_OS01G20208	LOC_OS10G07544	LOC_OS06G29880	LOC_OS11G47170	LOC_OS05G45910	LOC_OS09G37460	LOC_OS08G37010	LOC_OS01G42440	LOC_OS08G38340	LOC_OS10G36060	LOC_OS10G21810	LOC_OS03G08540	LOC_OS11G41870	LOC_OS05G19620	LOC_OS02G37094	LOC_OS05G33930	LOC_OS05G50470	LOC_OS02G07200	LOC_OS01G16180	LOC_OS08G01090	LOC_OS06G21920	LOC_OS07G41980	LOC_OS05G40212	LOC_OS01G73150	LOC_OS01G55740	LOC_OS05G45900	LOC_OS04G42880	LOC_OS02G01910	LOC_OS11G04010	LOC_OS02G30450	LOC_OS07G17420	LOC_OS11G40550	LOC_OS05G36190	LOC_OS03G25090	LOC_OS01G10870	LOC_OS11G14290	LOC_OS08G27690	LOC_OS07G01090	LOC_OS02G51370	LOC_OS02G50040	LOC_OS06G41520	LOC_OS05G39220	LOC_OS12G05330	LOC_OS06G36180	LOC_OS03G28120	LOC_OS07G29400	LOC_OS09G24965	LOC_OS11G26210	LOC_OS06G31300	LOC_OS03G18850	LOC_OS07G02630	LOC_OS05G34160	LOC_OS12G41260	LOC_OS12G19330	LOC_OS01G32610	LOC_OS06G06340	LOC_OS04G07130	LOC_OS03G50100	LOC_OS10G21590	LOC_OS07G34220	LOC_OS01G28590	LOC_OS04G46730	LOC_OS07G31194	LOC_OS04G53030	LOC_OS04G21430	LOC_OS12G32300	LOC_OS03G52760	LOC_OS01G40240	LOC_OS01G27260	LOC_OS12G34960	LOC_OS07G15950	LOC_OS07G40910	LOC_OS07G46210	LOC_OS04G10780	LOC_OS11G36490	LOC_OS11G26200	LOC_OS02G04800	LOC_OS11G27530	LOC_OS04G09780	LOC_OS07G39900	LOC_OS08G39320	LOC_OS07G14620	LOC_OS12G32310	LOC_OS06G41580	LOC_OS05G48790	LOC_OS11G41860	LOC_OS03G46070	LOC_OS08G28680	LOC_OS08G02030	LOC_OS07G47550	LOC_OS04G41050	LOC_OS05G39840	LOC_OS02G47980	LOC_OS01G33920	LOC_OS01G48180	LOC_OS08G02020	LOC_OS11G07950	LOC_OS04G53050	LOC_OS04G07110	LOC_OS11G02260	LOC_OS05G02550	LOC_OS07G14630	LOC_OS10G25930	LOC_OS08G38020	LOC_OS06G11710	LOC_OS02G32040	LOC_OS07G15970	LOC_OS05G51520	LOC_OS01G62480	LOC_OS09G10300	LOC_OS07G35570	LOC_OS02G57300	LOC_OS07G09280	LOC_OS04G57410	LOC_OS04G41060	LOC_OS08G26030	LOC_OS03G49132	LOC_OS04G04070	LOC_OS03G10910	LOC_OS02G25755	LOC_OS01G39220	LOC_OS05G34130	LOC_OS02G24410	LOC_OS06G48190	LOC_OS01G48170	LOC_OS06G06350	LOC_OS01G33930	LOC_OS11G06630	LOC_OS03G55800	LOC_OS01G08990	LOC_OS11G27550	LOC_OS09G20570	LOC_OS08G07700	LOC_OS06G11700	LOC_OS01G28580	LOC_OS07G36890	LOC_OS06G41560	LOC_OS05G02564	LOC_OS04G58730	LOC_OS02G34690	LOC_OS03G05500	LOC_OS08G26040	LOC_OS08G04670	LOC_OS04G32120	LOC_OS08G32710	LOC_OS03G60380	LOC_OS07G27940	LOC_OS03G01140	LOC_OS09G34320	LOC_OS11G02200	LOC_OS02G47960	LOC_OS09G24924	LOC_OS07G05700	LOC_OS01G07610	LOC_OS03G58030	LOC_OS01G04580	LOC_OS04G01860	LOC_OS03G15780	LOC_OS08G39370	LOC_OS02G10670	LOC_OS03G04240	LOC_OS05G49210	LOC_OS07G40950	LOC_OS01G21920	LOC_OS12G06050	LOC_OS04G21470	LOC_OS03G08600	LOC_OS10G28190	
LOC_OS08G41690	LOC_OS09G36990	LOC_OS12G22940	LOC_OS01G16560	LOC_OS11G12480	LOC_OS07G27970	LOC_OS06G11720	LOC_OS11G24460	LOC_OS09G19560	LOC_OS02G42280	LOC_OS06G06370	LOC_OS07G05710	LOC_OS08G04650	LOC_OS03G59370	LOC_OS08G05980	LOC_OS03G38410	LOC_OS05G01290	LOC_OS02G33300	LOC_OS12G34930	LOC_OS12G19304	LOC_OS01G62450	LOC_OS11G32080	LOC_OS02G10680	LOC_OS01G15220	LOC_OS10G41160	LOC_OS12G28250	LOC_OS06G43320	LOC_OS05G18960	LOC_OS12G42540	LOC_OS10G33540	LOC_OS05G16300	LOC_OS05G38550	LOC_OS09G20540	LOC_OS10G29495	LOC_OS07G26660	LOC_OS06G10420	LOC_OS02G42250	LOC_OS04G07150	LOC_OS03G18830	LOC_OS08G23800	LOC_OS03G58010	LOC_OS07G37310	LOC_OS07G38640	LOC_OS02G13720	LOC_OS02G33335	LOC_OS12G06030	LOC_OS11G14200	LOC_OS02G33330	LOC_OS05G46160	LOC_OS05G31910	LOC_OS01G19610	LOC_OS12G07360	LOC_OS07G34280	LOC_OS08G30100	LOC_OS10G28170	LOC_OS07G24000	LOC_OS04G33400	LOC_OS01G15250	LOC_OS06G17050	LOC_OS11G36470	LOC_OS01G51790	LOC_OS03G26450	LOC_OS07G04400	LOC_OS11G24484	LOC_OS02G43594	LOC_OS01G54810	LOC_OS01G07620	LOC_OS01G67790	LOC_OS10G21540	LOC_OS05G25220	LOC_OS06G45960	LOC_OS04G56995	LOC_OS03G04210	LOC_OS05G46150	LOC_OS12G08680	LOC_OS08G43400	LOC_OS07G34270	LOC_OS05G18940	LOC_OS02G25700	LOC_OS01G15240	LOC_OS10G33520	LOC_OS02G01750	LOC_OS01G28510	LOC_OS01G50440	LOC_OS08G38080	LOC_OS01G54800	LOC_OS06G09450	LOC_OS02G50770	LOC_OS06G35740	LOC_OS01G45090	LOC_OS08G23820	LOC_OS01G62420	LOC_OS06G14800	LOC_OS01G48120	LOC_OS06G05090	LOC_OS02G44090	LOC_OS11G13770	LOC_OS05G24760	LOC_OS10G10050	LOC_OS11G11110	LOC_OS08G32780	LOC_OS03G40700	LOC_OS07G40070	LOC_OS08G43430	LOC_OS07G24820	LOC_OS07G07480	LOC_OS03G60310	LOC_OS11G04830	LOC_OS11G03500	LOC_OS12G22110	LOC_OS01G50430	LOC_OS06G08110	LOC_OS06G35750	LOC_OS03G14420	LOC_OS01G66480	LOC_OS04G24530	LOC_OS03G59330	LOC_OS07G18130	LOC_OS04G56130	LOC_OS05G48710	LOC_OS03G58000	LOC_OS03G11390	LOC_OS08G17150	LOC_OS02G16850	LOC_OS03G35340	LOC_OS01G12150	LOC_OS12G36750	LOC_OS06G42030	LOC_OS12G32390	LOC_OS06G22440	LOC_OS02G37780	LOC_OS11G36400	LOC_OS01G42810	LOC_OS08G31440	LOC_OS03G44290	LOC_OS07G44440	LOC_OS08G40390	LOC_OS05G35400	LOC_OS02G28830	LOC_OS03G61650	LOC_OS11G33370	LOC_OS08G04600	LOC_OS06G30030	LOC_OS12G23450	LOC_OS03G02400	LOC_OS02G49760	LOC_OS07G03900	LOC_OS04G20164	LOC_OS03G03730	LOC_OS01G66490	LOC_OS04G24520	LOC_OS03G15760	LOC_OS01G48100	LOC_OS04G57490	LOC_OS05G19380	LOC_OS01G58380	LOC_OS01G65169	LOC_OS08G30140	LOC_OS06G17090	LOC_OS02G28860	LOC_OS07G23510	LOC_OS03G27740	LOC_OS09G13410	LOC_OS04G44170	LOC_OS02G07920	LOC_OS06G02840	LOC_OS07G45740	LOC_OS07G09200	LOC_OS06G34400	LOC_OS02G06605	LOC_OS05G33680	LOC_OS09G39170	LOC_OS07G19480	LOC_OS09G26710	LOC_OS10G03770	LOC_OS01G60690	LOC_OS06G14810	LOC_OS01G68200	LOC_OS01G25470	LOC_OS01G70525	LOC_OS05G03810	LOC_OS02G39500	LOC_OS06G23750	LOC_OS04G49870	LOC_OS05G19390	LOC_OS07G41390	LOC_OS07G39080	LOC_OS07G24830	LOC_OS02G02240	LOC_OS07G44420	LOC_OS03G46010	LOC_OS09G31210	LOC_OS03G09020	LOC_OS08G14900	LOC_OS02G50730	LOC_OS01G24110	LOC_OS08G01550	LOC_OS07G03920	LOC_OS01G50400	LOC_OS03G48626	LOC_OS07G36840	LOC_OS07G10210	LOC_OS04G58760	LOC_OS04G57430	LOC_OS03G57580	LOC_OS05G46100	LOC_OS04G04970	LOC_OS09G32550	LOC_OS01G13450	LOC_OS06G46440	LOC_OS11G12400	LOC_OS08G10550	LOC_OS03G20290	LOC_OS07G44470	LOC_OS03G44260	LOC_OS02G50740	LOC_OS08G44790	LOC_OS05G39800	LOC_OS05G15850	LOC_OS12G44320	LOC_OS05G31080	LOC_OS06G10470	LOC_OS03G11350	LOC_OS03G37960	LOC_OS02G45390	LOC_OS12G36710	LOC_OS05G23460	LOC_OS02G56040	LOC_OS01G38760	LOC_OS09G32560	LOC_OS02G11130	LOC_OS04G57420	LOC_OS04G44120	LOC_OS06G35790	LOC_OS11G34660	LOC_OS05G35444	LOC_OS03G44250	LOC_OS02G03510	LOC_OS02G45360	LOC_OS08G01530	LOC_OS03G09080	LOC_OS06G34430	LOC_OS06G33100	LOC_OS01G05850	LOC_OS11G47970	LOC_OS11G42280	LOC_OS10G23310	LOC_OS06G08180	LOC_OS05G24780	LOC_OS05G23450	LOC_OS12G36720	LOC_OS09G35600	LOC_OS04G23230	LOC_OS05G03840	LOC_OS02G36440	
LOC_OS06G22450	LOC_OS04G44130	LOC_OS04G45460	LOC_OS03G02440	LOC_OS07G45780	LOC_OS05G34100	LOC_OS02G04850	LOC_OS11G04810	LOC_OS11G42290	LOC_OS12G44340	LOC_OS10G20290	LOC_OS03G10040	LOC_OS10G23320	LOC_OS07G14600	LOC_OS06G23790	LOC_OS01G51700	LOC_OS01G47680	LOC_OS05G48730	LOC_OS03G36650	LOC_OS07G10240	LOC_OS11G07090	LOC_OS04G23220	LOC_OS11G12430	LOC_OS06G47740	LOC_OS03G14400	LOC_OS02G37760	LOC_OS03G09060	LOC_OS06G02870	LOC_OS10G35300	LOC_OS09G36940	LOC_OS08G09480	LOC_OS05G35420	LOC_OS09G11660	LOC_OS04G15600	LOC_OS03G24680	LOC_OS08G43390	LOC_OS08G01630	LOC_OS04G35160	LOC_OS10G01060	LOC_OS04G39520	LOC_OS04G11195	LOC_OS05G41250	LOC_OS03G58990	LOC_OS01G47670	LOC_OS04G40510	LOC_OS10G05420	LOC_OS04G28860	LOC_OS04G53830	LOC_OS11G35960	LOC_OS11G29290	LOC_OS08G33110	LOC_OS03G12750	LOC_OS01G73604	LOC_OS12G35490	LOC_OS11G33300	LOC_OS04G52504	LOC_OS05G33630	LOC_OS09G17750	LOC_OS08G42060	LOC_OS04G56090	LOC_OS03G43000	LOC_OS05G08680	LOC_OS04G14210	LOC_OS07G29780	LOC_OS03G24740	LOC_OS01G68260	LOC_OS10G25040	LOC_OS01G60630	LOC_OS01G61960	LOC_OS09G04440	LOC_OS03G57670	LOC_OS10G06740	LOC_OS06G17900	LOC_OS10G39680	LOC_OS08G30070	LOC_OS08G14840	LOC_OS08G08250	LOC_OS04G47150	LOC_OS04G28850	LOC_OS08G10480	LOC_OS01G10370	LOC_OS07G39100	LOC_OS03G11430	LOC_OS12G10180	LOC_OS06G33170	LOC_OS02G44940	LOC_OS07G03170	LOC_OS11G01720	LOC_OS07G42780	LOC_OS02G43610	LOC_OS11G01730	LOC_OS09G36050	LOC_OS07G49380	LOC_OS12G39880	LOC_OS11G42240	LOC_OS06G45130	LOC_OS05G43890	LOC_OS11G08360	LOC_OS04G59150	LOC_OS08G09570	LOC_OS03G20390	LOC_OS01G58300	LOC_OS02G39590	LOC_OS12G06910	LOC_OS06G34470	LOC_OS06G33140	LOC_OS02G38260	LOC_OS01G70590	LOC_OS04G48490	LOC_OS04G40540	LOC_OS04G41870	LOC_OS04G38220	LOC_OS05G10980	LOC_OS03G48710	LOC_OS07G12900	LOC_OS02G47190	LOC_OS02G17320	LOC_OS11G47940	LOC_OS01G21034	LOC_OS06G47780	LOC_OS02G18650	LOC_OS08G30090	LOC_OS04G44900	LOC_OS08G01600	LOC_OS06G45120	LOC_OS10G39660	LOC_OS12G38550	LOC_OS11G33310	LOC_OS06G05940	LOC_OS05G33600	LOC_OS01G73630	LOC_OS01G56590	LOC_OS02G44920	LOC_OS06G05970	LOC_OS04G15590	LOC_OS11G42220	LOC_OS06G45190	LOC_OS01G43270	LOC_OS10G06710	LOC_OS12G43080	LOC_OS07G33850	LOC_OS08G34480	LOC_OS04G57390	LOC_OS01G08020	LOC_OS05G44320	LOC_OS03G18010	LOC_OS08G38840	LOC_OS03G53250	LOC_OS03G33650	LOC_OS04G50760	LOC_OS11G32890	LOC_OS01G36970	LOC_OS01G73640	LOC_OS03G46950	LOC_OS04G20930	LOC_OS08G45120	LOC_OS07G32510	LOC_OS03G42590	LOC_OS02G27540	LOC_OS06G30940	LOC_OS04G56050	LOC_OS07G19540	LOC_OS10G39640	LOC_OS08G08210	LOC_OS11G11960	LOC_OS01G36984	LOC_OS02G28870	LOC_OS01G56570	LOC_OS01G55240	LOC_OS06G05960	LOC_OS01G34320	LOC_OS06G42910	LOC_OS01G72320	LOC_OS05G33660	LOC_OS03G09120	LOC_OS04G56080	LOC_OS08G26875	LOC_OS05G12710	LOC_OS03G41290	LOC_OS01G24970	LOC_OS05G50190	LOC_OS04G14240	LOC_OS11G44860	LOC_OS08G33170	LOC_OS06G12280	LOC_OS01G64710	LOC_OS04G50780	LOC_OS03G06080	LOC_OS10G39610	LOC_OS02G56090	LOC_OS03G19375	LOC_OS03G41280	LOC_OS01G24980	LOC_OS02G27560	LOC_OS02G15580	LOC_OS06G24240	LOC_OS11G42210	LOC_OS12G39830	LOC_OS03G03800	LOC_OS02G53830	LOC_OS12G43090	LOC_OS07G33860	LOC_OS03G31000	LOC_OS08G06490	LOC_OS03G58940	LOC_OS03G53260	LOC_OS04G50770	LOC_OS11G11980	LOC_OS12G26530	LOC_OS06G28600	LOC_OS09G33830	LOC_OS02G41850	LOC_OS04G53800	LOC_OS02G01800	LOC_OS02G43680	LOC_OS02G53000	LOC_OS12G30640	LOC_OS11G40480	LOC_OS06G48260	LOC_OS04G55610	LOC_OS03G49190	LOC_OS03G08640	LOC_OS04G52580	LOC_OS02G28040	LOC_OS09G12900	LOC_OS06G17990	LOC_OS03G10970	LOC_OS09G27150	LOC_OS11G39480	LOC_OS09G38610	LOC_OS03G29584	LOC_OS03G62180	LOC_OS07G49330	LOC_OS02G01810	LOC_OS09G35590	LOC_OS11G05240	LOC_OS01G23630	LOC_OS11G11920	LOC_OS11G44850	LOC_OS10G22850	LOC_OS06G48250	LOC_OS05G05570	LOC_OS02G34710	LOC_OS05G46090	LOC_OS12G08700	LOC_OS09G39950	LOC_OS05G31840	LOC_OS07G29700	LOC_OS09G38620	LOC_OS10G28120	LOC_OS09G15150	LOC_OS01G57854	LOC_OS01G71040	LOC_OS03G62150	LOC_OS02G43660	
LOC_OS09G34270	LOC_OS05G04210	LOC_OS02G13800	LOC_OS11G06580	LOC_OS10G37070	LOC_OS06G14020	LOC_OS04G30330	LOC_OS03G08624	LOC_OS08G45190	LOC_OS05G50150	LOC_OS09G37300	LOC_OS03G63490	LOC_OS03G21650	LOC_OS10G31780	LOC_OS04G43650	LOC_OS05G43800	LOC_OS04G44980	LOC_OS08G29950	LOC_OS01G40170	LOC_OS10G08540	LOC_OS10G21500	LOC_OS02G08460	LOC_OS08G36230	LOC_OS05G49100	LOC_OS07G40986	LOC_OS02G07130	LOC_OS12G01290	LOC_OS09G38640	LOC_OS05G50160	LOC_OS05G18860	LOC_OS01G32560	LOC_OS09G19500	LOC_OS02G22750	LOC_OS07G29720	LOC_OS04G38230	LOC_OS01G72390	LOC_OS11G07850	LOC_OS12G13270	LOC_OS02G17350	LOC_OS01G12920	LOC_OS03G55830	LOC_OS02G10710	LOC_OS11G44800	LOC_OS02G04030	LOC_OS06G41670	LOC_OS02G44970	LOC_OS04G56900	LOC_OS06G27370	LOC_OS03G38490	LOC_OS01G71070	LOC_OS10G06780	LOC_OS04G39570	LOC_OS05G43860	LOC_OS08G16660	LOC_OS01G27190	LOC_OS05G41200	LOC_OS07G42740	LOC_OS04G08415	LOC_OS11G38100	LOC_OS01G19548	LOC_OS03G49140	LOC_OS02G04040	LOC_OS11G19840	LOC_OS06G42990	LOC_OS06G40330	LOC_OS05G34910	LOC_OS12G38570	LOC_OS05G51430	LOC_OS03G62140	LOC_OS11G39430	LOC_OS10G29410	LOC_OS07G07500	LOC_OS02G16040	LOC_OS01G33840	LOC_OS09G38670	LOC_OS10G26380	LOC_OS02G40590	LOC_OS01G71080	LOC_OS12G13295	LOC_OS01G12940	LOC_OS11G06540	LOC_OS01G27160	LOC_OS04G39580	LOC_OS01G64790	LOC_OS10G40680	LOC_OS10G38360	LOC_OS01G67820	LOC_OS02G29350	LOC_OS12G43940	LOC_OS08G30980	LOC_OS05G16230	LOC_OS03G08660	LOC_OS05G50110	LOC_OS06G06430	LOC_OS07G07510	LOC_OS01G71094	LOC_OS09G38680	LOC_OS01G32520	LOC_OS10G26390	LOC_OS02G18690	LOC_OS01G71090	LOC_OS08G07740	LOC_OS01G21870	LOC_OS02G30330	LOC_OS09G29740	LOC_OS01G42790	LOC_OS11G26140	LOC_OS04G56910	LOC_OS01G61060	LOC_OS12G25280	LOC_OS08G39300	LOC_OS03G49160	LOC_OS11G39450	LOC_OS02G38290	LOC_OS03G09980	LOC_OS10G30410	LOC_OS03G62120	LOC_OS01G18230	LOC_OS01G52100	LOC_OS03G18970	LOC_OS05G34280	LOC_OS01G07530	LOC_OS12G41140	LOC_OS04G08340	LOC_OS08G07850	LOC_OS03G50220	LOC_OS06G11812	LOC_OS02G51900	LOC_OS01G41450	LOC_OS01G42780	LOC_OS02G13620	LOC_OS01G66510	LOC_OS12G09880	LOC_OS11G35040	LOC_OS12G07220	LOC_OS01G40120	LOC_OS03G05650	LOC_OS03G31950	LOC_OS05G46260	LOC_OS02G08270	LOC_OS04G43580	LOC_OS08G03490	LOC_OS08G02160	LOC_OS04G34630	LOC_OS02G25610	LOC_OS06G23800	LOC_OS01G15150	LOC_OS12G22870	LOC_OS02G46560	LOC_OS03G18980	LOC_OS12G01910	LOC_OS10G20390	LOC_OS06G05120	LOC_OS01G04490	LOC_OS08G38110	LOC_OS08G15490	LOC_OS03G52870	LOC_OS05G01370	LOC_OS05G50300	LOC_OS06G39390	LOC_OS03G25270	LOC_OS02G33220	LOC_OS12G07210	LOC_OS09G32480	LOC_OS05G05730	LOC_OS03G04310	LOC_OS08G41760	LOC_OS02G57210	LOC_OS01G21850	LOC_OS08G02150	LOC_OS04G35970	LOC_OS05G12020	LOC_OS01G16470	LOC_OS10G36703	LOC_OS05G35594	LOC_OS03G18990	LOC_OS02G47860	LOC_OS07G23470	LOC_OS12G22880	LOC_OS02G42170	LOC_OS01G49390	LOC_OS07G44370	LOC_OS10G03820	LOC_OS01G03190	LOC_OS10G18080	LOC_OS07G39810	LOC_OS05G02670	LOC_OS01G06220	LOC_OS01G27120	LOC_OS08G39470	LOC_OS06G17130	LOC_OS11G41710	LOC_OS12G08530	LOC_OS01G41430	LOC_OS09G12840	LOC_OS03G25280	LOC_OS02G55480	LOC_OS01G42760	LOC_OS09G31160	LOC_OS03G30640	LOC_OS03G06960	LOC_OS07G09160	LOC_OS08G32840	LOC_OS07G48730	LOC_OS10G41290	LOC_OS09G36850	LOC_OS07G47400	LOC_OS09G24810	LOC_OS06G05140	LOC_OS03G38590	LOC_OS07G06900	LOC_OS01G06210	LOC_OS06G51000	LOC_OS08G39460	LOC_OS07G39800	LOC_OS04G18590	LOC_OS02G37600	LOC_OS02G14970	LOC_OS03G50230	LOC_OS06G20760	LOC_OS12G12610	LOC_OS06G17120	LOC_OS07G10160	LOC_OS05G48890	LOC_OS07G47410	LOC_OS03G63530	LOC_OS05G51650	LOC_OS08G27490	LOC_OS09G24800	LOC_OS07G02550	LOC_OS02G17190	LOC_OS06G11850	LOC_OS01G03130	LOC_OS10G21670	LOC_OS07G39830	LOC_OS01G24070	LOC_OS08G07810	LOC_OS01G61010	LOC_OS11G16720	LOC_OS11G11030	LOC_OS09G34214	LOC_OS06G42120	LOC_OS02G29170	LOC_OS10G19342	LOC_OS09G07460	LOC_OS07G10170	LOC_OS06G02900	LOC_OS10G41270	LOC_OS07G40830	LOC_OS07G34140	LOC_OS04G21350	LOC_OS03G08720	LOC_OS03G40860	LOC_OS07G23494	LOC_OS05G36020	
LOC_OS12G37070	LOC_OS11G35000	LOC_OS06G51070	LOC_OS03G05690	LOC_OS01G50360	LOC_OS06G51060	LOC_OS12G17480	LOC_OS06G11840	LOC_OS01G08810	LOC_OS02G01610	LOC_OS01G04450	LOC_OS04G10690	LOC_OS04G44880	LOC_OS10G20350	LOC_OS05G25360	LOC_OS05G03110	LOC_OS07G14540	LOC_OS07G10180	LOC_OS01G15100	LOC_OS07G09190	LOC_OS02G11890	LOC_OS12G30450	LOC_OS03G38534	LOC_OS04G30240	LOC_OS05G08800	LOC_OS05G38670	LOC_OS12G43750	LOC_OS05G37340	LOC_OS04G35930	LOC_OS09G20420	LOC_OS07G48770	LOC_OS12G43780	LOC_OS04G42230	LOC_OS04G31580	LOC_OS03G51530	LOC_OS04G01720	LOC_OS03G52860	LOC_OS01G66570	LOC_OS05G40980	LOC_OS02G13600	LOC_OS10G22980	LOC_OS01G24050	LOC_OS07G10190	LOC_OS05G29710	LOC_OS02G56770	LOC_OS10G41250	LOC_OS09G12800	LOC_OS04G30250	LOC_OS03G46180	LOC_OS12G41124	LOC_OS01G15130	LOC_OS11G37680	LOC_OS07G26540	LOC_OS03G25240	LOC_OS12G01930	LOC_OS01G50330	LOC_OS11G45280	LOC_OS07G47450	LOC_OS11G03440	LOC_OS03G59470	LOC_OS03G43900	LOC_OS07G13234	LOC_OS01G66580	LOC_OS01G62310	LOC_OS06G05180	LOC_OS02G29190	LOC_OS12G10880	LOC_OS06G38080	LOC_OS01G15120	LOC_OS12G29480	LOC_OS12G41110	LOC_OS03G03000	LOC_OS05G39980	LOC_OS12G22850	LOC_OS12G24640	LOC_OS11G04700	LOC_OS08G03410	LOC_OS03G09180	LOC_OS02G49660	LOC_OS06G35860	LOC_OS03G13200	LOC_OS06G30179	LOC_OS03G38500	LOC_OS06G43490	LOC_OS10G26520	LOC_OS10G03880	LOC_OS05G48840	LOC_OS12G36620	LOC_OS11G13650	LOC_OS12G32260	LOC_OS01G16400	LOC_OS09G14640	LOC_OS07G41280	LOC_OS03G48780	LOC_OS03G22150	LOC_OS07G46970	LOC_OS08G43550	LOC_OS03G60430	LOC_OS06G01610	LOC_OS01G46290	LOC_OS08G03400	LOC_OS01G51640	LOC_OS12G24650	LOC_OS11G04710	LOC_OS04G37750	LOC_OS02G49670	LOC_OS09G01330	LOC_OS04G48400	LOC_OS07G12720	LOC_OS09G26610	LOC_OS11G13660	LOC_OS02G35000	LOC_OS05G43140	LOC_OS10G35480	LOC_OS05G02620	LOC_OS02G38990	LOC_OS02G12380	LOC_OS03G48770	LOC_OS09G10270	LOC_OS04G12430	LOC_OS03G26520	LOC_OS01G14690	LOC_OS03G61770	LOC_OS02G57290	LOC_OS11G26990	LOC_OS05G10210	LOC_OS04G32070	LOC_OS01G24010	LOC_OS05G15900	LOC_OS01G04440	LOC_OS07G12730	LOC_OS10G05600	LOC_OS07G36700	LOC_OS04G48416	LOC_OS02G35039	LOC_OS05G03920	LOC_OS01G38650	LOC_OS09G10260	LOC_OS03G40840	LOC_OS03G26530	LOC_OS03G61740	LOC_OS02G58590	LOC_OS02G02110	LOC_OS09G32410	LOC_OS07G46950	LOC_OS04G08390	LOC_OS09G02640	LOC_OS10G40810	LOC_OS03G15890	LOC_OS03G14560	LOC_OS01G40970	LOC_OS02G36350	LOC_OS12G37980	LOC_OS02G04780	LOC_OS02G28730	LOC_OS02G07810	LOC_OS02G26984	LOC_OS01G01350	LOC_OS02G25650	LOC_OS01G02680	LOC_OS12G41180	LOC_OS09G27910	LOC_OS05G40920	LOC_OS01G51610	LOC_OS12G34880	LOC_OS10G18099	LOC_OS03G61720	LOC_OS02G38960	LOC_OS02G58570	LOC_OS10G09150	LOC_OS03G06940	LOC_OS07G23410	LOC_OS04G37700	LOC_OS03G24770	LOC_OS11G33220	LOC_OS12G02410	LOC_OS05G10270	LOC_OS03G48740	LOC_OS03G22110	LOC_OS07G48710	LOC_OS01G47580	LOC_OS11G23890	LOC_OS08G20000	LOC_OS01G67010	LOC_OS11G45220	LOC_OS10G18090	LOC_OS01G46250	LOC_OS09G24870	LOC_OS04G03530	LOC_OS01G39970	LOC_OS03G60400	LOC_OS06G46550	LOC_OS02G13670	LOC_OS08G33300	LOC_OS08G34630	LOC_OS10G35440	LOC_OS11G33210	LOC_OS03G48730	LOC_OS09G10230	LOC_OS06G38910	LOC_OS05G39910	LOC_OS04G33360	LOC_OS07G03820	LOC_OS03G10150	LOC_OS07G10110	LOC_OS06G12320	LOC_OS04G28805	LOC_OS03G57680	LOC_OS01G61870	LOC_OS11G43490	LOC_OS12G12640	LOC_OS09G24860	LOC_OS07G36740	LOC_OS12G32240	LOC_OS09G31120	LOC_OS08G35990	LOC_OS05G48860	LOC_OS02G36320	LOC_OS08G34660	LOC_OS02G37654	LOC_OS08G33330	LOC_OS02G58554	LOC_OS05G02630	LOC_OS03G56380	LOC_OS07G09120	LOC_OS03G02560	LOC_OS01G59550	LOC_OS03G48760	LOC_OS03G46100	LOC_OS02G54190	LOC_OS04G33370	LOC_OS04G11120	LOC_OS04G12450	LOC_OS03G26500	LOC_OS07G36730	LOC_OS01G67030	LOC_OS10G22110	LOC_OS03G14520	LOC_OS09G20490	LOC_OS11G42170	LOC_OS01G47560	LOC_OS09G23520	LOC_OS02G51930	LOC_OS12G36610	LOC_OS01G35590	LOC_OS01G14670	LOC_OS04G46680	LOC_OS01G55180	LOC_OS01G38620	LOC_OS06G21250	LOC_OS05G03972	LOC_OS12G32250	LOC_OS04G37730	LOC_OS11G33230	LOC_OS12G19290	
LOC_OS08G08270	LOC_OS05G08790	LOC_OS09G38570	LOC_OS08G45210	LOC_OS06G37640	LOC_OS03G64070	LOC_OS02G14160	LOC_OS10G26480	LOC_OS06G36310	LOC_OS06G12340	LOC_OS05G44400	LOC_OS02G26140	LOC_OS05G41370	LOC_OS03G31150	LOC_OS01G46220	LOC_OS01G23580	LOC_OS01G11590	LOC_OS04G04770	LOC_OS01G14620	LOC_OS07G04370	LOC_OS05G32420	LOC_OS11G31480	LOC_OS07G03040	LOC_OS01G70690	LOC_OS12G40730	LOC_OS09G16300	LOC_OS07G41320	LOC_OS10G25160	LOC_OS10G26490	LOC_OS09G29600	LOC_OS06G25670	LOC_OS02G47090	LOC_OS11G43480	LOC_OS03G32470	LOC_OS08G38910	LOC_OS01G56490	LOC_OS03G52070	LOC_OS04G50670	LOC_OS12G27760	LOC_OS03G06170	LOC_OS02G06540	LOC_OS05G32410	LOC_OS02G07870	LOC_OS04G53700	LOC_OS10G05560	LOC_OS03G22210	LOC_OS02G14180	LOC_OS10G25130	LOC_OS02G48390	LOC_OS02G32840	LOC_OS11G42120	LOC_OS07G16380	LOC_OS02G18540	LOC_OS03G10230	LOC_OS11G08240	LOC_OS04G59030	LOC_OS12G18820	LOC_OS07G19410	LOC_OS01G10280	LOC_OS01G15970	LOC_OS04G53730	LOC_OS04G28720	LOC_OS11G35860	LOC_OS02G02190	LOC_OS08G14970	LOC_OS06G12360	LOC_OS01G14640	LOC_OS07G04390	LOC_OS12G40750	LOC_OS01G56480	LOC_OS07G07420	LOC_OS10G26470	LOC_OS01G67070	LOC_OS09G37270	LOC_OS08G24300	LOC_OS06G11020	LOC_OS05G12800	LOC_OS01G48850	LOC_OS01G43160	LOC_OS12G17500	LOC_OS10G29502	LOC_OS07G19400	LOC_OS11G09590	LOC_OS11G10570	LOC_OS03G56450	LOC_OS03G52090	LOC_OS06G13680	LOC_OS01G14630	LOC_OS01G72420	LOC_OS01G56470	LOC_OS05G30690	LOC_OS07G43970	LOC_OS07G07430	LOC_OS10G05500	LOC_OS11G05150	LOC_OS03G18130	LOC_OS03G19462	LOC_OS08G38960	LOC_OS03G11500	LOC_OS10G35390	LOC_OS12G36660	LOC_OS01G11550	LOC_OS06G28730	LOC_OS06G35020	LOC_OS06G02100	LOC_OS01G03930	LOC_OS01G73760	LOC_OS12G06850	LOC_OS11G19790	LOC_OS04G20810	LOC_OS03G45740	LOC_OS05G06180	LOC_OS03G44410	LOC_OS03G24820	LOC_OS09G06940	LOC_OS01G47500	LOC_OS01G22220	LOC_OS06G16730	LOC_OS03G19470	LOC_OS03G32430	LOC_OS09G31990	LOC_OS08G33260	LOC_OS08G09660	LOC_OS04G06520	LOC_OS12G35340	LOC_OS06G12370	LOC_OS05G40070	LOC_OS04G49650	LOC_OS07G03090	LOC_OS04G45290	LOC_OS04G37680	LOC_OS10G02490	LOC_OS06G02120	LOC_OS03G40080	LOC_OS02G27450	LOC_OS10G40720	LOC_OS09G22160	LOC_OS06G45290	LOC_OS01G48820	LOC_OS06G49650	LOC_OS11G05170	LOC_OS10G05520	LOC_OS09G02550	LOC_OS05G44420	LOC_OS08G36320	LOC_OS04G48330	LOC_OS01G64830	LOC_OS01G63500	LOC_OS10G34040	LOC_OS02G39430	LOC_OS12G06830	LOC_OS01G52080	LOC_OS06G38990	LOC_OS09G15870	LOC_OS01G55110	LOC_OS08G24340	LOC_OS04G35030	LOC_OS08G25670	LOC_OS11G29130	LOC_OS06G45280	LOC_OS06G23030	LOC_OS11G40390	LOC_OS11G35810	LOC_OS01G23530	LOC_OS10G40730	LOC_OS09G26510	LOC_OS05G45740	LOC_OS02G53710	LOC_OS08G36310	LOC_OS02G03490	LOC_OS06G36340	LOC_OS06G28720	LOC_OS05G31100	LOC_OS10G39740	LOC_OS06G11060	LOC_OS01G71130	LOC_OS01G55100	LOC_OS01G56430	LOC_OS06G07800	LOC_OS10G33610	LOC_OS03G62290	LOC_OS07G46170	LOC_OS07G27890	LOC_OS04G40475	LOC_OS03G16390	LOC_OS04G39489	LOC_OS12G17550	LOC_OS01G45770	LOC_OS06G19810	LOC_OS11G02080	LOC_OS10G20300	LOC_OS10G19300	LOC_OS10G42560	LOC_OS01G64850	LOC_OS02G29250	LOC_OS03G32400	LOC_OS09G29690	LOC_OS01G32450	LOC_OS01G24830	LOC_OS12G04230	LOC_OS01G53390	LOC_OS02G08310	LOC_OS11G38030	LOC_OS01G71140	LOC_OS02G47920	LOC_OS07G27880	LOC_OS07G26550	LOC_OS07G06960	LOC_OS03G15070	LOC_OS01G71150	LOC_OS09G21720	LOC_OS07G04300	LOC_OS11G32720	LOC_OS06G02130	LOC_OS01G45760	LOC_OS05G43940	LOC_OS07G38530	LOC_OS10G20310	LOC_OS02G35920	LOC_OS05G28310	LOC_OS03G55980	LOC_OS03G30690	LOC_OS02G11970	LOC_OS08G35000	LOC_OS04G51120	LOC_OS01G64860	LOC_OS12G25180	LOC_OS08G37660	LOC_OS08G36330	LOC_OS11G20740	LOC_OS04G52450	LOC_OS06G15440	LOC_OS05G38590	LOC_OS03G27054	LOC_OS06G20820	LOC_OS07G04310	LOC_OS03G39050	LOC_OS09G17690	LOC_OS01G71160	LOC_OS05G43930	LOC_OS03G15080	LOC_OS11G20770	LOC_OS11G06460	LOC_OS11G40340	LOC_OS06G24390	LOC_OS03G53350	LOC_OS02G09660	LOC_OS01G63540	LOC_OS09G27010	LOC_OS05G30620	LOC_OS12G41200	LOC_OS02G47900	LOC_OS11G32750	LOC_OS06G41730	LOC_OS07G29610	
LOC_OS07G47490	LOC_OS07G04320	LOC_OS04G42200	LOC_OS03G20440	LOC_OS03G15090	LOC_OS11G32740	LOC_OS09G34160	LOC_OS11G41680	LOC_OS06G19820	LOC_OS11G40350	LOC_OS09G29660	LOC_OS01G39070	LOC_OS05G46190	LOC_OS01G24820	LOC_OS01G18150	LOC_OS02G51170	LOC_OS06G36380	LOC_OS03G40030	LOC_OS02G23960	LOC_OS06G06540	LOC_OS09G17670	LOC_OS03G63580	LOC_OS10G34902	LOC_OS10G05580	LOC_OS03G21700	LOC_OS09G08710	LOC_OS03G55950	LOC_OS03G50260	LOC_OS01G41370	LOC_OS07G43940	LOC_OS04G32810	LOC_OS09G25290	LOC_OS04G11956	LOC_OS07G13280	LOC_OS12G27790	LOC_OS12G26460	LOC_OS02G29210	LOC_OS09G37200	LOC_OS01G19430	LOC_OS01G39040	LOC_OS06G38130	LOC_OS03G07470	LOC_OS01G18100	LOC_OS03G28330	LOC_OS01G53350	LOC_OS01G52020	LOC_OS10G09930	LOC_OS06G07860	LOC_OS09G17660	LOC_OS07G30610	LOC_OS10G34910	LOC_OS03G43960	LOC_OS02G19880	LOC_OS11G02054	LOC_OS08G16780	LOC_OS05G06100	LOC_OS01G03080	LOC_OS05G28350	LOC_OS05G08760	LOC_OS11G29990	LOC_OS08G36370	LOC_OS01G67930	LOC_OS06G15480	LOC_OS06G05209	LOC_OS02G05250	LOC_OS06G41780	LOC_OS12G40760	LOC_OS01G15060	LOC_OS12G29500	LOC_OS05G39000	LOC_OS02G44860	LOC_OS09G38540	LOC_OS01G53340	LOC_OS02G06588	LOC_OS10G25170	LOC_OS07G30640	LOC_OS08G26110	LOC_OS02G17250	LOC_OS02G10614	LOC_OS08G35070	LOC_OS06G11910	LOC_OS01G63580	LOC_OS03G30680	LOC_OS02G23939	LOC_OS11G42960	LOC_OS12G05580	LOC_OS08G27440	LOC_OS08G19820	LOC_OS06G38110	LOC_OS02G09620	LOC_OS04G32830	LOC_OS03G62230	LOC_OS02G43500	LOC_OS11G15370	LOC_OS10G29540	LOC_OS02G30219	LOC_OS10G28210	LOC_OS04G17220	LOC_OS09G38560	LOC_OS06G05220	LOC_OS04G14190	LOC_OS05G08740	LOC_OS01G27050	LOC_OS09G08700	LOC_OS05G41300	LOC_OS05G04380	LOC_OS04G39470	LOC_OS06G47060	LOC_OS08G35060	LOC_OS06G14170	LOC_OS10G22910	LOC_OS01G67950	LOC_OS03G29690	LOC_OS11G42970	LOC_OS09G25260	LOC_OS07G37260	LOC_OS01G45700	LOC_OS02G44840	LOC_OS02G43510	LOC_OS10G31864	LOC_OS03G41320	LOC_OS04G32840	

No annotations were retrieved for the following entities:
LOC_OS11G31800	LOC_OS05G33070	LOC_OS01G08740	LOC_OS04G09550	LOC_OS09G17190	LOC_OS09G09570	LOC_OS10G22680	LOC_OS03G15100	LOC_OS12G11610	LOC_OS03G07950	LOC_OS03G30744	LOC_OS10G33330	LOC_OS11G39760	LOC_OS01G33710	LOC_OS07G05910	LOC_OS05G05850	LOC_OS04G22510	LOC_OS05G26770	LOC_OS06G23930	LOC_OS02G30070	LOC_OS01G68820	LOC_OS05G44190	LOC_OS07G09030	LOC_OS10G32010	LOC_OS08G31600	LOC_OS03G25394	LOC_OS05G37420	LOC_OS07G02890	LOC_OS01G51110	LOC_OS10G02610	LOC_OS10G19050	LOC_OS03G51210	LOC_OS03G38240	LOC_OS07G12210	LOC_OS07G11360	LOC_OS12G07560	LOC_OS11G42920	LOC_OS03G47190	LOC_OS04G36710	LOC_OS06G20879	LOC_OS05G37890	LOC_OS01G51590	LOC_OS01G53770	LOC_OS11G09900	LOC_OS07G02420	LOC_OS03G44910	LOC_OS01G50259	LOC_OS09G21660	LOC_OS01G32849	LOC_OS08G38250	LOC_OS01G04390	LOC_OS01G41300	LOC_OS03G49360	LOC_OS04G26090	LOC_OS08G10700	LOC_OS10G31110	LOC_OS07G01100	LOC_OS12G41460	LOC_OS11G05950	LOC_OS05G41970	LOC_OS12G30320	LOC_OS01G02160	LOC_OS02G13940	LOC_OS01G64010	LOC_OS07G12230	LOC_OS05G02370	LOC_OS07G14890	LOC_OS06G18120	LOC_OS06G23960	LOC_OS12G06290	LOC_OS04G20380	LOC_OS05G15680	LOC_OS03G49310	LOC_OS03G62770	LOC_OS11G04630	LOC_OS04G44760	LOC_OS11G05960	LOC_OS05G28990	LOC_OS10G23980	LOC_OS08G22700	LOC_OS08G17350	LOC_OS01G02150	LOC_OS03G38650	LOC_OS01G62690	LOC_OS01G14130	LOC_OS02G34870	LOC_OS06G23970	LOC_OS03G41820	LOC_OS04G35810	LOC_OS11G13580	LOC_OS07G01120	LOC_OS04G09570	LOC_OS04G08240	LOC_OS03G52500	LOC_OS01G65360	LOC_OS01G25260	LOC_OS09G11830	LOC_OS02G33570	LOC_OS01G59030	LOC_OS11G14440	LOC_OS11G38410	LOC_OS06G29250	LOC_OS10G34614	LOC_OS09G19780	LOC_OS03G17750	LOC_OS08G19550	LOC_OS12G41470	LOC_OS09G16270	LOC_OS03G39520	LOC_OS12G32530	LOC_OS05G25460	LOC_OS08G15190	LOC_OS05G28970	LOC_OS01G61340	LOC_OS12G31680	LOC_OS09G10970	LOC_OS01G20820	LOC_OS06G42690	LOC_OS05G08900	LOC_OS08G32510	LOC_OS03G25374	LOC_OS04G10550	LOC_OS11G47790	LOC_OS01G31920	LOC_OS02G22060	LOC_OS04G49600	LOC_OS12G11690	LOC_OS02G15770	LOC_OS02G48690	LOC_OS10G01340	LOC_OS05G46300	LOC_OS03G10290	LOC_OS12G31290	LOC_OS01G18940	LOC_OS03G01330	LOC_OS02G01120	LOC_OS11G34470	LOC_OS11G03740	LOC_OS02G49555	LOC_OS02G51870	LOC_OS11G26840	LOC_OS06G35990	LOC_OS09G21280	LOC_OS09G23460	LOC_OS07G30010	LOC_OS01G59480	LOC_OS01G58150	LOC_OS10G32090	LOC_OS07G25900	LOC_OS11G33134	LOC_OS07G09430	LOC_OS07G41170	LOC_OS03G25310	LOC_OS03G61410	LOC_OS05G10360	LOC_OS09G11000	LOC_OS10G02690	LOC_OS11G26870	LOC_OS11G25540	LOC_OS05G37810	LOC_OS06G10220	LOC_OS07G29050	LOC_OS03G13340	LOC_OS08G19100	LOC_OS07G37910	LOC_OS10G04870	LOC_OS09G25630	LOC_OS11G17910	LOC_OS11G14880	LOC_OS02G13120	LOC_OS08G32560	LOC_OS02G37570	LOC_OS02G12270	LOC_OS09G11470	LOC_OS04G46110	LOC_OS09G15830	LOC_OS05G34300	LOC_OS05G13850	LOC_OS06G12876	LOC_OS01G25230	LOC_OS04G26930	LOC_OS12G12570	LOC_OS05G22790	LOC_OS06G01740	LOC_OS02G40720	LOC_OS11G01990	LOC_OS10G20060	LOC_OS06G10240	LOC_OS04G34550	LOC_OS11G37944	LOC_OS01G46140	LOC_OS12G28090	LOC_OS02G12210	LOC_OS04G25670	LOC_OS08G07090	LOC_OS06G27920	LOC_OS01G35000	LOC_OS03G45350	LOC_OS02G47330	LOC_OS05G15610	LOC_OS01G06910	LOC_OS10G04800	LOC_OS11G45100	LOC_OS06G20060	LOC_OS02G13555	LOC_OS09G23420	LOC_OS02G37500	LOC_OS11G10470	LOC_OS04G23000	LOC_OS07G07290	LOC_OS09G08280	LOC_OS10G36410	LOC_OS09G14950	LOC_OS03G01360	LOC_OS02G50950	LOC_OS07G13500	LOC_OS01G23000	LOC_OS04G02530	LOC_OS05G26720	LOC_OS09G08254	LOC_OS02G33170	LOC_OS02G36680	LOC_OS05G43290	LOC_OS06G02640	LOC_OS03G27940	LOC_OS03G44040	LOC_OS01G59430	LOC_OS12G02750	LOC_OS06G21369	LOC_OS03G22250	LOC_OS01G58100	LOC_OS09G26910	LOC_OS05G08060	LOC_OS01G51940	LOC_OS02G14890	LOC_OS07G35760	LOC_OS01G47440	LOC_OS03G04850	LOC_OS11G13520	LOC_OS02G36670	LOC_OS06G11580	LOC_OS02G03770	LOC_OS03G44030	LOC_OS05G12560	LOC_OS03G48870	LOC_OS10G29630	LOC_OS05G10750	LOC_OS01G51930	LOC_OS09G27795	LOC_OS02G16220	LOC_OS02G54970	LOC_OS11G12600	LOC_OS05G06250	LOC_OS11G13934	LOC_OS01G09150	
LOC_OS03G10334	LOC_OS04G52740	LOC_OS05G41490	LOC_OS12G40619	LOC_OS03G37810	LOC_OS11G35720	LOC_OS10G39434	LOC_OS06G19095	LOC_OS07G07760	LOC_OS10G02140	LOC_OS01G60870	LOC_OS11G12610	LOC_OS04G58030	LOC_OS06G12455	LOC_OS02G31840	LOC_OS01G38960	LOC_OS11G25910	LOC_OS07G02080	LOC_OS09G39310	LOC_OS07G05590	LOC_OS02G13190	LOC_OS12G29820	LOC_OS04G51404	LOC_OS07G31410	LOC_OS10G27430	LOC_OS01G24770	LOC_OS06G02680	LOC_OS10G25250	LOC_OS07G26060	LOC_OS06G20070	LOC_OS01G23440	LOC_OS02G50590	LOC_OS02G37170	LOC_OS01G70350	LOC_OS01G58540	LOC_OS02G52300	LOC_OS09G38480	LOC_OS06G02670	LOC_OS10G26590	LOC_OS02G48280	LOC_OS05G40130	LOC_OS03G13870	LOC_OS06G20080	LOC_OS04G58055	LOC_OS03G47629	LOC_OS02G19740	LOC_OS06G44034	LOC_OS04G27740	LOC_OS02G02080	LOC_OS01G38940	LOC_OS07G04280	LOC_OS11G24600	LOC_OS02G06440	LOC_OS06G35570	LOC_OS01G36760	LOC_OS03G41030	LOC_OS09G39340	LOC_OS12G15610	LOC_OS09G23399	LOC_OS09G02450	LOC_OS03G28050	LOC_OS12G36540	LOC_OS01G11430	LOC_OS12G33030	LOC_OS12G04550	LOC_OS09G12260	LOC_OS05G18274	LOC_OS08G20070	LOC_OS12G06730	LOC_OS07G08650	LOC_OS06G39515	LOC_OS02G50580	LOC_OS02G27780	LOC_OS11G29470	LOC_OS03G18260	LOC_OS02G54940	LOC_OS10G05610	LOC_OS05G08000	LOC_OS07G42104	LOC_OS05G02700	LOC_OS06G20900	LOC_OS06G40970	LOC_OS02G05530	LOC_OS01G55000	LOC_OS10G23030	LOC_OS10G22180	LOC_OS09G02430	LOC_OS08G35590	LOC_OS04G57170	LOC_OS11G41590	LOC_OS08G07590	LOC_OS07G43400	LOC_OS05G39190	LOC_OS03G31254	LOC_OS08G37770	LOC_OS07G40370	LOC_OS05G24940	LOC_OS03G10310	LOC_OS04G46030	LOC_OS10G03450	LOC_OS10G26550	LOC_OS11G45960	LOC_OS11G40270	LOC_OS06G14210	LOC_OS03G12980	LOC_OS09G29900	LOC_OS06G17720	LOC_OS10G27400	LOC_OS04G01170	LOC_OS08G38610	LOC_OS12G06700	LOC_OS06G04410	LOC_OS02G40760	LOC_OS02G29500	LOC_OS09G14890	LOC_OS10G30220	LOC_OS07G05500	LOC_OS08G44080	LOC_OS09G17590	LOC_OS11G08500	LOC_OS01G22530	LOC_OS01G21680	LOC_OS09G29570	LOC_OS07G36240	LOC_OS08G35130	LOC_OS02G28280	LOC_OS01G45659	LOC_OS11G18300	LOC_OS01G11870	LOC_OS12G29410	LOC_OS01G35840	LOC_OS01G34990	LOC_OS03G03190	LOC_OS02G11859	LOC_OS02G18470	LOC_OS06G28420	LOC_OS11G06330	LOC_OS05G26250	LOC_OS02G54100	LOC_OS11G09840	LOC_OS05G04000	LOC_OS06G49340	LOC_OS10G07430	LOC_OS03G53440	LOC_OS03G12920	LOC_OS10G19894	LOC_OS10G22610	LOC_OS07G12280	LOC_OS06G13380	LOC_OS12G38370	LOC_OS10G19898	LOC_OS02G17170	LOC_OS10G26180	LOC_OS12G41560	LOC_OS12G15270	LOC_OS11G32630	LOC_OS12G18780	LOC_OS11G08520	LOC_OS05G41870	LOC_OS11G42880	LOC_OS11G41550	LOC_OS03G18230	LOC_OS03G55650	LOC_OS08G39510	LOC_OS06G16440	LOC_OS12G39230	LOC_OS11G39260	LOC_OS04G49180	LOC_OS07G46039	LOC_OS07G26450	LOC_OS11G05020	LOC_OS06G47140	LOC_OS03G55645	LOC_OS05G40530	LOC_OS05G29740	LOC_OS04G41238	LOC_OS07G15330	LOC_OS04G10910	LOC_OS04G02060	LOC_OS01G10550	LOC_OS09G15389	LOC_OS07G01170	LOC_OS06G38680	LOC_OS06G03150	LOC_OS04G42970	LOC_OS03G53419	LOC_OS08G27540	LOC_OS01G26090	LOC_OS05G09720	LOC_OS01G43430	LOC_OS09G04230	LOC_OS08G16410	LOC_OS01G21640	LOC_OS05G38280	LOC_OS11G39680	LOC_OS01G18460	LOC_OS02G37190	LOC_OS11G31710	LOC_OS01G38090	LOC_OS12G16550	LOC_OS01G65870	LOC_OS11G31715	LOC_OS03G26280	LOC_OS09G02060	LOC_OS01G62170	LOC_OS11G43720	LOC_OS06G44930	LOC_OS05G39120	LOC_OS09G39754	LOC_OS08G04000	LOC_OS08G17760	LOC_OS02G53660	LOC_OS01G10520	LOC_OS04G14080	LOC_OS09G07720	LOC_OS06G10700	LOC_OS03G10710	LOC_OS01G23800	LOC_OS06G16480	LOC_OS11G42840	LOC_OS02G06470	LOC_OS06G44920	LOC_OS09G17530	LOC_OS01G53690	LOC_OS10G27000	LOC_OS06G03165	LOC_OS02G19780	LOC_OS01G26080	LOC_OS08G37360	LOC_OS01G23810	LOC_OS07G38470	LOC_OS04G54970	LOC_OS01G46910	LOC_OS10G38130	LOC_OS07G06420	LOC_OS08G02290	LOC_OS12G06300	LOC_OS03G63210	LOC_OS01G09950	LOC_OS11G02360	LOC_OS06G10720	LOC_OS03G05890	LOC_OS05G49530	LOC_OS06G40140	LOC_OS10G21479	LOC_OS01G22930	LOC_OS11G16520	LOC_OS06G42320	LOC_OS08G04580	LOC_OS07G47660	LOC_OS03G17890	LOC_OS01G06430	LOC_OS04G53140	LOC_OS07G14740	LOC_OS02G37820	
LOC_OS03G16560	LOC_OS12G11980	LOC_OS11G25470	LOC_OS02G31280	LOC_OS02G14710	LOC_OS09G12610	LOC_OS01G18410	LOC_OS02G08040	LOC_OS02G32130	LOC_OS06G05368	LOC_OS07G45010	LOC_OS09G28190	LOC_OS12G21784	LOC_OS12G43580	LOC_OS05G34020	LOC_OS03G13060	LOC_OS08G38380	LOC_OS08G06740	LOC_OS04G01920	LOC_OS01G49154	LOC_OS12G33770	LOC_OS06G21840	LOC_OS07G46315	LOC_OS05G26400	LOC_OS09G08570	LOC_OS04G29010	LOC_OS08G40220	LOC_OS11G37480	LOC_OS04G11730	LOC_OS01G51470	LOC_OS04G44224	LOC_OS01G07300	LOC_OS03G21930	LOC_OS08G04550	LOC_OS05G03770	LOC_OS05G02440	LOC_OS05G26870	LOC_OS03G38350	LOC_OS05G49500	LOC_OS01G62110	LOC_OS09G21540	LOC_OS07G35200	LOC_OS11G42810	LOC_OS07G12580	LOC_OS09G28170	LOC_OS02G12560	LOC_OS08G27250	LOC_OS04G35750	LOC_OS08G30410	LOC_OS10G34770	LOC_OS09G19210	LOC_OS03G51750	LOC_OS07G12590	LOC_OS01G20710	LOC_OS04G21590	LOC_OS07G27610	LOC_OS05G37110	LOC_OS07G02790	LOC_OS11G36570	LOC_OS02G01850	LOC_OS05G16664	LOC_OS09G01930	LOC_OS11G02330	LOC_OS05G05530	LOC_OS12G32870	LOC_OS01G58070	LOC_OS08G30430	LOC_OS10G28080	LOC_OS08G42890	LOC_OS10G10760	LOC_OS12G21740	LOC_OS07G26750	LOC_OS11G26795	LOC_OS10G10798	LOC_OS02G21470	LOC_OS01G48260	LOC_OS04G45980	LOC_OS05G02470	LOC_OS05G03320	LOC_OS11G45030	LOC_OS03G12170	LOC_OS08G16150	LOC_OS08G06700	LOC_OS03G13020	LOC_OS04G01960	LOC_OS01G62560	LOC_OS01G34090	LOC_OS05G12270	LOC_OS04G08590	LOC_OS04G08110	LOC_OS10G07130	LOC_OS01G28660	LOC_OS06G29370	LOC_OS04G11760	LOC_OS11G16990	LOC_OS06G01820	LOC_OS08G19680	LOC_OS06G10320	LOC_OS04G34470	LOC_OS03G57020	LOC_OS01G62540	LOC_OS09G25530	LOC_OS01G16640	LOC_OS02G38760	LOC_OS04G23330	LOC_OS08G34840	LOC_OS08G43310	LOC_OS02G40610	LOC_OS01G47380	LOC_OS12G43150	LOC_OS05G29080	LOC_OS05G14840	LOC_OS02G50420	LOC_OS01G46050	LOC_OS07G36910	LOC_OS08G13905	LOC_OS11G26720	LOC_OS08G01460	LOC_OS01G64180	LOC_OS08G39280	LOC_OS06G42390	LOC_OS10G02780	LOC_OS09G26850	LOC_OS05G25960	LOC_OS11G36520	LOC_OS02G38750	LOC_OS10G39600	LOC_OS03G21070	LOC_OS08G42450	LOC_OS05G31390	LOC_OS05G10450	LOC_OS01G27760	LOC_OS02G46370	LOC_OS04G08160	LOC_OS02G48550	LOC_OS03G57000	LOC_OS02G30820	LOC_OS04G56280	LOC_OS03G41932	LOC_OS07G40170	LOC_OS10G35210	LOC_OS08G42480	LOC_OS03G49410	LOC_OS01G02010	LOC_OS01G22080	LOC_OS11G04970	LOC_OS07G13830	LOC_OS07G11650	LOC_OS03G14320	LOC_OS08G19230	LOC_OS07G31244	LOC_OS02G40600	LOC_OS12G32050	LOC_OS05G51810	LOC_OS07G40180	LOC_OS02G37440	LOC_OS01G18830	LOC_OS02G28970	LOC_OS03G26784	LOC_OS12G25760	LOC_OS10G32199	LOC_OS05G33560	LOC_OS03G60660	LOC_OS09G30000	LOC_OS02G48530	LOC_OS05G37510	LOC_OS04G33580	LOC_OS01G26410	LOC_OS01G52700	LOC_OS10G22362	LOC_OS07G10330	LOC_OS04G56220	LOC_OS02G08080	LOC_OS09G21130	LOC_OS05G26860	LOC_OS02G56150	LOC_OS01G38870	LOC_OS02G36540	LOC_OS03G56120	LOC_OS02G41900	LOC_OS01G57150	LOC_OS07G08490	LOC_OS02G34360	LOC_OS10G36520	LOC_OS04G37940	LOC_OS11G04900	LOC_OS11G31280	LOC_OS03G46320	LOC_OS02G28910	LOC_OS04G15740	LOC_OS03G49820	LOC_OS06G12539	LOC_OS08G23750	LOC_OS04G46420	LOC_OS10G21040	LOC_OS05G23340	LOC_OS04G53180	LOC_OS07G20135	LOC_OS11G11200	LOC_OS03G24540	LOC_OS01G36220	LOC_OS05G13550	LOC_OS08G42490	LOC_OS02G04960	LOC_OS09G19274	LOC_OS02G24100	LOC_OS05G15700	LOC_OS01G03310	LOC_OS07G33470	LOC_OS08G12630	LOC_OS02G13440	LOC_OS09G30030	LOC_OS10G10390	LOC_OS11G12540	LOC_OS10G41090	LOC_OS05G12670	LOC_OS07G01890	LOC_OS01G44290	LOC_OS01G67270	LOC_OS06G12550	LOC_OS11G44110	LOC_OS10G26710	LOC_OS07G33460	LOC_OS01G48650	LOC_OS10G22356	LOC_OS09G30040	LOC_OS05G25500	LOC_OS11G16910	LOC_OS01G39710	LOC_OS01G70440	LOC_OS01G59300	LOC_OS09G12630	LOC_OS06G04930	LOC_OS02G48170	LOC_OS05G46820	LOC_OS05G08554	LOC_OS01G68130	LOC_OS11G45890	LOC_OS05G40285	LOC_OS08G33470	LOC_OS09G02370	LOC_OS04G28500	LOC_OS08G37830	LOC_OS02G39210	LOC_OS06G01450	LOC_OS12G05720	LOC_OS04G30830	LOC_OS07G31740	LOC_OS09G15680	LOC_OS08G26700	LOC_OS04G38320	LOC_OS06G24580	LOC_OS01G21170	LOC_OS11G44570	LOC_OS01G46450	
LOC_OS03G62900	LOC_OS09G02380	LOC_OS01G14850	LOC_OS11G33410	LOC_OS06G27610	LOC_OS03G05080	LOC_OS12G02680	LOC_OS03G44690	LOC_OS05G32650	LOC_OS12G40960	LOC_OS08G25860	LOC_OS02G18300	LOC_OS01G46440	LOC_OS12G14224	LOC_OS04G53970	LOC_OS12G36000	LOC_OS11G41034	LOC_OS03G13984	LOC_OS08G13880	LOC_OS11G35620	LOC_OS07G08510	LOC_OS08G43280	LOC_OS12G16890	LOC_OS12G14230	LOC_OS05G45940	LOC_OS02G16110	LOC_OS02G48160	LOC_OS05G40250	LOC_OS02G30890	LOC_OS03G32250	LOC_OS03G11335	LOC_OS04G27620	LOC_OS06G14770	LOC_OS12G28870	LOC_OS02G41530	LOC_OS07G41550	LOC_OS08G44160	LOC_OS10G04890	LOC_OS03G17040	LOC_OS04G37420	LOC_OS07G17490	LOC_OS01G22450	LOC_OS08G02800	LOC_OS04G58360	LOC_OS05G45530	LOC_OS08G08100	LOC_OS12G32060	LOC_OS03G28170	LOC_OS09G23270	LOC_OS09G16500	LOC_OS10G39510	LOC_OS02G40650	LOC_OS09G15650	LOC_OS03G25910	LOC_OS03G40290	LOC_OS04G14370	LOC_OS02G15200	LOC_OS07G17000	LOC_OS08G06390	LOC_OS04G27200	LOC_OS02G38795	LOC_OS08G16940	LOC_OS03G28180	LOC_OS10G35160	LOC_OS10G11170	LOC_OS07G40280	LOC_OS01G47745	LOC_OS07G37080	LOC_OS09G15644	LOC_OS08G27600	LOC_OS09G39240	LOC_OS01G37920	LOC_OS11G09770	LOC_OS05G22880	LOC_OS08G15620	LOC_OS08G09890	LOC_OS04G03220	LOC_OS07G08550	LOC_OS12G35590	LOC_OS09G13450	LOC_OS12G32080	LOC_OS12G28820	LOC_OS03G44680	LOC_OS04G30810	LOC_OS01G72210	LOC_OS01G57530	LOC_OS12G40950	LOC_OS05G05070	LOC_OS04G37450	LOC_OS05G12600	LOC_OS06G39610	LOC_OS05G46830	LOC_OS01G22440	LOC_OS02G54800	LOC_OS08G14780	LOC_OS08G09400	LOC_OS12G40940	LOC_OS02G40640	LOC_OS01G57520	LOC_OS12G04400	LOC_OS10G34700	LOC_OS07G28980	LOC_OS04G19630	LOC_OS03G21500	LOC_OS11G07530	LOC_OS10G09740	LOC_OS04G31760	LOC_OS12G03140	LOC_OS08G09870	LOC_OS12G02290	LOC_OS08G14310	LOC_OS12G27110	LOC_OS01G19230	LOC_OS01G01950	LOC_OS05G36184	LOC_OS01G54000	LOC_OS04G44600	LOC_OS08G25450	LOC_OS07G48120	LOC_OS11G30300	LOC_OS11G07540	LOC_OS09G08525	LOC_OS01G05064	LOC_OS07G41970	LOC_OS09G29440	LOC_OS01G47700	LOC_OS01G66800	LOC_OS12G38250	LOC_OS11G30780	LOC_OS01G01940	LOC_OS05G50020	LOC_OS10G33862	LOC_OS07G24160	LOC_OS11G09735	LOC_OS04G40250	LOC_OS07G25490	LOC_OS10G28480	LOC_OS05G29870	LOC_OS10G09760	LOC_OS10G32509	LOC_OS11G07550	LOC_OS02G10410	LOC_OS08G40615	LOC_OS08G42800	LOC_OS01G11770	LOC_OS11G20530	LOC_OS08G09850	LOC_OS07G24150	LOC_OS06G27670	LOC_OS06G05420	LOC_OS11G09740	LOC_OS02G58800	LOC_OS05G04100	LOC_OS05G01070	LOC_OS01G22880	LOC_OS06G14379	LOC_OS11G28000	LOC_OS02G05070	LOC_OS09G07650	LOC_OS07G41950	LOC_OS10G22710	LOC_OS05G26359	LOC_OS01G33530	LOC_OS12G40100	LOC_OS07G05890	LOC_OS03G33509	LOC_OS07G08930	LOC_OS04G42850	LOC_OS05G25090	LOC_OS11G08820	LOC_OS08G28510	LOC_OS05G40240	LOC_OS05G42420	LOC_OS04G31720	LOC_OS11G40564	LOC_OS01G23700	LOC_OS01G46820	LOC_OS11G42740	LOC_OS05G34800	LOC_OS05G30440	LOC_OS03G42400	LOC_OS02G51380	LOC_OS08G30840	LOC_OS02G05000	LOC_OS01G01910	LOC_OS01G33510	LOC_OS07G24170	LOC_OS06G05440	LOC_OS03G45900	LOC_OS01G49080	LOC_OS01G28160	LOC_OS01G06350	LOC_OS11G03140	LOC_OS08G14360	LOC_OS06G19600	LOC_OS09G04120	LOC_OS03G38375	LOC_OS01G04170	LOC_OS04G31730	LOC_OS09G24190	LOC_OS12G08860	LOC_OS09G28550	LOC_OS08G06790	LOC_OS11G41420	LOC_OS06G15240	LOC_OS07G37480	LOC_OS02G28110	LOC_OS05G16140	LOC_OS03G40210	LOC_OS02G09850	LOC_OS02G46800	LOC_OS01G20208	LOC_OS10G07544	LOC_OS10G04030	LOC_OS06G29880	LOC_OS10G06690	LOC_OS10G26260	LOC_OS01G42440	LOC_OS06G17450	LOC_OS04G52684	LOC_OS01G67700	LOC_OS03G08540	LOC_OS07G39210	LOC_OS09G27690	LOC_OS11G17790	LOC_OS05G19620	LOC_OS02G37094	LOC_OS05G33930	LOC_OS05G50470	LOC_OS06G38350	LOC_OS12G08850	LOC_OS12G07520	LOC_OS07G41980	LOC_OS10G29300	LOC_OS05G40212	LOC_OS10G06680	LOC_OS02G01910	LOC_OS10G26270	LOC_OS02G41570	LOC_OS02G11710	LOC_OS06G40670	LOC_OS03G25090	LOC_OS11G14290	LOC_OS08G27690	LOC_OS06G41520	LOC_OS12G07510	LOC_OS05G50000	LOC_OS01G18350	LOC_OS07G29400	LOC_OS06G10840	LOC_OS12G17150	LOC_OS09G24965	LOC_OS11G26210	LOC_OS12G19330	LOC_OS01G32610	
LOC_OS08G04220	LOC_OS10G02830	LOC_OS08G38480	LOC_OS08G18870	LOC_OS07G34220	LOC_OS01G28590	LOC_OS07G31194	LOC_OS04G21430	LOC_OS12G32300	LOC_OS01G40240	LOC_OS04G23610	LOC_OS03G39310	LOC_OS11G36010	LOC_OS12G34960	LOC_OS07G15950	LOC_OS11G17730	LOC_OS06G42440	LOC_OS07G46210	LOC_OS04G40190	LOC_OS03G40300	LOC_OS04G10780	LOC_OS12G22500	LOC_OS11G37340	LOC_OS08G26490	LOC_OS11G26200	LOC_OS01G05460	LOC_OS08G39320	LOC_OS07G14620	LOC_OS12G32310	LOC_OS09G20110	LOC_OS01G64220	LOC_OS09G07154	LOC_OS05G49640	LOC_OS05G48790	LOC_OS11G41860	LOC_OS09G08480	LOC_OS03G48250	LOC_OS08G30510	LOC_OS01G33920	LOC_OS06G29440	LOC_OS08G18890	LOC_OS01G04160	LOC_OS10G42020	LOC_OS02G57300	LOC_OS08G42520	LOC_OS07G09280	LOC_OS08G26030	LOC_OS07G44010	LOC_OS04G04070	LOC_OS02G25755	LOC_OS11G37360	LOC_OS03G63880	LOC_OS05G34130	LOC_OS02G24410	LOC_OS06G48190	LOC_OS11G06630	LOC_OS08G38490	LOC_OS11G04450	LOC_OS03G53620	LOC_OS03G50590	LOC_OS11G27550	LOC_OS09G20570	LOC_OS01G28580	LOC_OS05G23000	LOC_OS05G45260	LOC_OS10G42030	LOC_OS09G32140	LOC_OS05G02564	LOC_OS03G61230	LOC_OS08G26040	LOC_OS08G04670	LOC_OS04G32120	LOC_OS08G32710	LOC_OS05G50680	LOC_OS06G13910	LOC_OS02G47960	LOC_OS12G40370	LOC_OS05G41730	LOC_OS07G05700	LOC_OS09G16060	LOC_OS12G31410	LOC_OS02G33790	LOC_OS02G10670	LOC_OS03G07750	LOC_OS01G21920	LOC_OS08G34920	LOC_OS10G28190	LOC_OS01G16560	LOC_OS07G23130	LOC_OS11G24460	LOC_OS11G27970	LOC_OS07G05710	LOC_OS08G04650	LOC_OS03G38410	LOC_OS07G36430	LOC_OS01G25050	LOC_OS02G33300	LOC_OS12G34930	LOC_OS01G62450	LOC_OS02G12860	LOC_OS06G46830	LOC_OS02G10680	LOC_OS01G15220	LOC_OS05G18960	LOC_OS12G40390	LOC_OS04G23630	LOC_OS08G23800	LOC_OS03G36260	LOC_OS02G13720	LOC_OS02G33335	LOC_OS02G32480	LOC_OS11G14200	LOC_OS10G40280	LOC_OS05G46160	LOC_OS02G53384	LOC_OS12G07360	LOC_OS02G43100	LOC_OS01G15250	LOC_OS06G17050	LOC_OS07G04400	LOC_OS12G40380	LOC_OS01G07620	LOC_OS10G18390	LOC_OS12G26090	LOC_OS03G04690	LOC_OS12G08200	LOC_OS01G17420	LOC_OS05G49660	LOC_OS05G46150	LOC_OS12G08680	LOC_OS07G34270	LOC_OS10G02800	LOC_OS10G32670	LOC_OS10G10420	LOC_OS03G48235	LOC_OS01G15240	LOC_OS01G14390	LOC_OS06G16190	LOC_OS02G01750	LOC_OS01G28510	LOC_OS02G52950	LOC_OS01G54800	LOC_OS02G27990	LOC_OS03G38860	LOC_OS01G64290	LOC_OS07G01700	LOC_OS08G23820	LOC_OS02G46270	LOC_OS06G14800	LOC_OS01G48120	LOC_OS11G11590	LOC_OS01G13010	LOC_OS10G10050	LOC_OS07G40070	LOC_OS03G24210	LOC_OS07G24820	LOC_OS03G45150	LOC_OS03G60310	LOC_OS01G50430	LOC_OS11G26600	LOC_OS06G35750	LOC_OS01G66480	LOC_OS07G18130	LOC_OS05G48710	LOC_OS03G58000	LOC_OS03G11390	LOC_OS08G17150	LOC_OS03G13579	LOC_OS12G32390	LOC_OS08G31440	LOC_OS11G33370	LOC_OS08G04600	LOC_OS06G12649	LOC_OS12G23450	LOC_OS01G06740	LOC_OS09G20180	LOC_OS03G58450	LOC_OS03G15760	LOC_OS01G48100	LOC_OS10G04630	LOC_OS01G01050	LOC_OS01G18720	LOC_OS08G30140	LOC_OS05G01620	LOC_OS03G08180	LOC_OS02G28860	LOC_OS07G23510	LOC_OS03G27740	LOC_OS10G17940	LOC_OS06G02840	LOC_OS05G35870	LOC_OS03G48200	LOC_OS02G04410	LOC_OS07G45740	LOC_OS07G09200	LOC_OS02G06605	LOC_OS05G33680	LOC_OS04G34380	LOC_OS09G25865	LOC_OS11G26620	LOC_OS07G19480	LOC_OS07G29280	LOC_OS08G24700	LOC_OS09G26710	LOC_OS07G34630	LOC_OS10G03770	LOC_OS01G60690	LOC_OS05G01630	LOC_OS12G38950	LOC_OS02G39500	LOC_OS06G23750	LOC_OS07G41390	LOC_OS07G39080	LOC_OS07G24830	LOC_OS02G02240	LOC_OS07G44420	LOC_OS03G46010	LOC_OS02G04420	LOC_OS08G14900	LOC_OS05G37630	LOC_OS01G24110	LOC_OS08G01550	LOC_OS03G42080	LOC_OS06G13990	LOC_OS07G36840	LOC_OS07G10210	LOC_OS09G19170	LOC_OS07G34660	LOC_OS03G57580	LOC_OS01G61530	LOC_OS02G13304	LOC_OS05G01680	LOC_OS07G32000	LOC_OS05G46100	LOC_OS04G04970	LOC_OS01G13450	LOC_OS07G08370	LOC_OS07G44470	LOC_OS12G26910	LOC_OS06G09000	LOC_OS03G37960	LOC_OS02G15960	LOC_OS01G49880	LOC_OS12G36710	LOC_OS01G48550	LOC_OS08G32330	LOC_OS04G44120	LOC_OS01G72720	LOC_OS06G35790	LOC_OS05G35444	LOC_OS03G44250	LOC_OS02G03510	LOC_OS02G45360	LOC_OS09G24500	LOC_OS05G13640	
LOC_OS12G23890	LOC_OS01G67380	LOC_OS05G23450	LOC_OS11G09260	LOC_OS02G55160	LOC_OS12G35870	LOC_OS01G16980	LOC_OS04G23230	LOC_OS09G08490	LOC_OS06G22450	LOC_OS10G42060	LOC_OS01G01019	LOC_OS05G34100	LOC_OS02G04850	LOC_OS11G04810	LOC_OS04G14750	LOC_OS04G34340	LOC_OS10G20290	LOC_OS10G23320	LOC_OS06G23790	LOC_OS03G59754	LOC_OS11G09270	LOC_OS11G12430	LOC_OS03G54070	LOC_OS10G34450	LOC_OS06G02870	LOC_OS07G22690	LOC_OS05G14980	LOC_OS05G35420	LOC_OS09G11660	LOC_OS04G36010	LOC_OS11G36810	LOC_OS09G27550	LOC_OS01G47670	LOC_OS10G05420	LOC_OS04G52980	LOC_OS10G17880	LOC_OS08G33110	LOC_OS03G12750	LOC_OS04G51650	LOC_OS12G35490	LOC_OS04G52504	LOC_OS02G29774	LOC_OS02G12090	LOC_OS03G47850	LOC_OS08G42060	LOC_OS03G43000	LOC_OS05G08680	LOC_OS04G14210	LOC_OS03G24740	LOC_OS06G10030	LOC_OS01G60630	LOC_OS11G36800	LOC_OS01G61960	LOC_OS08G14840	LOC_OS08G08250	LOC_OS04G28850	LOC_OS04G05750	LOC_OS07G39100	LOC_OS04G51640	LOC_OS03G11430	LOC_OS12G35020	LOC_OS11G01720	LOC_OS09G15560	LOC_OS07G42780	LOC_OS02G43610	LOC_OS09G36050	LOC_OS05G51080	LOC_OS12G39880	LOC_OS11G42240	LOC_OS06G45130	LOC_OS05G43890	LOC_OS11G08360	LOC_OS08G12670	LOC_OS04G27990	LOC_OS03G20390	LOC_OS01G58300	LOC_OS06G10060	LOC_OS06G33140	LOC_OS09G15550	LOC_OS03G46540	LOC_OS01G32150	LOC_OS04G41870	LOC_OS10G28530	LOC_OS03G26940	LOC_OS11G47940	LOC_OS05G40370	LOC_OS06G47780	LOC_OS08G30090	LOC_OS12G38550	LOC_OS08G35305	LOC_OS03G46530	LOC_OS01G71450	LOC_OS06G02460	LOC_OS06G05970	LOC_OS10G24140	LOC_OS04G15590	LOC_OS07G31670	LOC_OS03G56760	LOC_OS08G38840	LOC_OS01G07180	LOC_OS12G04790	LOC_OS01G73640	LOC_OS08G27710	LOC_OS08G45120	LOC_OS03G42590	LOC_OS02G48020	LOC_OS03G38090	LOC_OS11G32400	LOC_OS04G56050	LOC_OS07G19540	LOC_OS03G56750	LOC_OS04G28410	LOC_OS01G49800	LOC_OS10G38790	LOC_OS09G15520	LOC_OS01G36984	LOC_OS09G11160	LOC_OS06G10070	LOC_OS06G05960	LOC_OS01G34320	LOC_OS10G16500	LOC_OS09G30300	LOC_OS06G42910	LOC_OS05G33660	LOC_OS08G26875	LOC_OS03G41290	LOC_OS01G24970	LOC_OS04G38650	LOC_OS04G14240	LOC_OS02G17770	LOC_OS06G46020	LOC_OS05G44780	LOC_OS08G33170	LOC_OS01G64710	LOC_OS11G32430	LOC_OS07G04070	LOC_OS01G34770	LOC_OS01G54380	LOC_OS02G56090	LOC_OS03G14915	LOC_OS03G63050	LOC_OS03G41280	LOC_OS03G01620	LOC_OS01G01880	LOC_OS02G27560	LOC_OS06G24240	LOC_OS11G42210	LOC_OS11G06150	LOC_OS03G03800	LOC_OS11G40030	LOC_OS12G43090	LOC_OS01G07190	LOC_OS11G11980	LOC_OS06G50990	LOC_OS02G37360	LOC_OS04G51620	LOC_OS12G26530	LOC_OS06G28600	LOC_OS02G41850	LOC_OS03G20770	LOC_OS02G45860	LOC_OS02G43680	LOC_OS11G29680	LOC_OS05G27350	LOC_OS01G13810	LOC_OS08G34040	LOC_OS06G48260	LOC_OS04G55610	LOC_OS07G41840	LOC_OS04G03164	LOC_OS01G66910	LOC_OS08G08660	LOC_OS09G12900	LOC_OS06G17990	LOC_OS03G10970	LOC_OS11G16360	LOC_OS11G39480	LOC_OS05G14034	LOC_OS03G29584	LOC_OS02G01810	LOC_OS08G26420	LOC_OS09G35590	LOC_OS08G36690	LOC_OS10G22850	LOC_OS05G05570	LOC_OS03G53680	LOC_OS12G02160	LOC_OS09G37770	LOC_OS12G08700	LOC_OS12G41770	LOC_OS05G31840	LOC_OS07G29700	LOC_OS10G28120	LOC_OS09G15150	LOC_OS01G71040	LOC_OS01G33400	LOC_OS01G43690	LOC_OS06G46065	LOC_OS11G06580	LOC_OS06G14020	LOC_OS05G50150	LOC_OS07G28870	LOC_OS03G21650	LOC_OS12G41790	LOC_OS05G43800	LOC_OS06G25130	LOC_OS05G28650	LOC_OS07G35160	LOC_OS10G21500	LOC_OS02G08460	LOC_OS12G26170	LOC_OS08G09960	LOC_OS01G20100	LOC_OS04G52110	LOC_OS04G29760	LOC_OS01G32560	LOC_OS06G38440	LOC_OS02G22750	LOC_OS07G29720	LOC_OS04G38230	LOC_OS03G19740	LOC_OS12G13270	LOC_OS11G04340	LOC_OS11G44800	LOC_OS05G39370	LOC_OS12G27430	LOC_OS02G44970	LOC_OS06G27370	LOC_OS02G15160	LOC_OS03G20740	LOC_OS11G05680	LOC_OS05G43860	LOC_OS02G27140	LOC_OS04G48040	LOC_OS04G08415	LOC_OS01G19548	LOC_OS07G44920	LOC_OS07G15590	LOC_OS11G17660	LOC_OS03G41662	LOC_OS05G51430	LOC_OS06G09920	LOC_OS11G39430	LOC_OS06G05590	LOC_OS03G38040	LOC_OS07G07500	LOC_OS09G36490	LOC_OS10G26380	LOC_OS02G40590	LOC_OS12G13295	LOC_OS11G06540	LOC_OS01G04080	LOC_OS04G39580	LOC_OS03G11800	
LOC_OS02G29350	LOC_OS12G38100	LOC_OS12G39430	LOC_OS02G39155	LOC_OS08G30980	LOC_OS05G16230	LOC_OS12G35070	LOC_OS01G51270	LOC_OS07G05320	LOC_OS06G06430	LOC_OS07G07510	LOC_OS06G09940	LOC_OS12G15480	LOC_OS09G38680	LOC_OS01G32520	LOC_OS12G32810	LOC_OS01G21870	LOC_OS02G30330	LOC_OS07G18630	LOC_OS12G25280	LOC_OS03G49160	LOC_OS11G15020	LOC_OS01G09710	LOC_OS05G34280	LOC_OS12G30000	LOC_OS11G26570	LOC_OS09G21330	LOC_OS12G09880	LOC_OS05G27510	LOC_OS03G05650	LOC_OS03G31950	LOC_OS09G30290	LOC_OS04G43580	LOC_OS02G25610	LOC_OS04G11510	LOC_OS01G15150	LOC_OS12G22870	LOC_OS06G07300	LOC_OS03G19830	LOC_OS06G05120	LOC_OS08G15490	LOC_OS01G64340	LOC_OS01G43620	LOC_OS02G15800	LOC_OS02G33220	LOC_OS12G07210	LOC_OS09G32480	LOC_OS02G57210	LOC_OS05G11170	LOC_OS04G36820	LOC_OS10G34550	LOC_OS05G12020	LOC_OS11G29620	LOC_OS12G22880	LOC_OS10G34529	LOC_OS10G03820	LOC_OS10G18080	LOC_OS04G48810	LOC_OS01G04040	LOC_OS08G39470	LOC_OS06G17130	LOC_OS12G08530	LOC_OS03G30640	LOC_OS11G16300	LOC_OS05G44060	LOC_OS02G31074	LOC_OS07G09160	LOC_OS06G42540	LOC_OS09G36850	LOC_OS02G22110	LOC_OS12G42000	LOC_OS04G18590	LOC_OS02G14970	LOC_OS06G20760	LOC_OS12G12610	LOC_OS11G18970	LOC_OS04G45790	LOC_OS07G01690	LOC_OS07G02550	LOC_OS06G11850	LOC_OS05G40520	LOC_OS08G01274	LOC_OS04G41360	LOC_OS01G56900	LOC_OS07G39830	LOC_OS07G36320	LOC_OS01G68730	LOC_OS05G27550	LOC_OS01G60160	LOC_OS11G16720	LOC_OS11G11030	LOC_OS02G29170	LOC_OS11G39840	LOC_OS05G50730	LOC_OS07G10170	LOC_OS07G40830	LOC_OS01G19950	LOC_OS08G40000	LOC_OS03G40860	LOC_OS07G23494	LOC_OS05G36020	LOC_OS11G35000	LOC_OS11G46150	LOC_OS07G26990	LOC_OS04G44880	LOC_OS05G25360	LOC_OS01G68740	LOC_OS07G10180	LOC_OS01G15100	LOC_OS02G53290	LOC_OS09G10630	LOC_OS10G02900	LOC_OS12G30450	LOC_OS03G38534	LOC_OS04G53340	LOC_OS08G02590	LOC_OS12G43750	LOC_OS02G48700	LOC_OS09G36400	LOC_OS07G04750	LOC_OS05G40500	LOC_OS06G30590	LOC_OS12G43780	LOC_OS04G42230	LOC_OS04G31580	LOC_OS03G51530	LOC_OS02G36720	LOC_OS10G41250	LOC_OS03G46180	LOC_OS08G32400	LOC_OS12G41124	LOC_OS05G11180	LOC_OS04G57739	LOC_OS01G14280	LOC_OS05G24490	LOC_OS07G13234	LOC_OS01G27570	LOC_OS09G10610	LOC_OS01G17300	LOC_OS12G10880	LOC_OS06G45600	LOC_OS10G32790	LOC_OS03G49680	LOC_OS05G39980	LOC_OS12G22850	LOC_OS01G14270	LOC_OS05G33350	LOC_OS12G24640	LOC_OS11G04700	LOC_OS05G37710	LOC_OS02G26540	LOC_OS05G45330	LOC_OS04G27930	LOC_OS01G61450	LOC_OS06G43010	LOC_OS01G15550	LOC_OS09G14640	LOC_OS03G22150	LOC_OS11G40800	LOC_OS11G24780	LOC_OS02G51510	LOC_OS08G03400	LOC_OS04G37750	LOC_OS02G49670	LOC_OS01G68780	LOC_OS09G01330	LOC_OS01G62770	LOC_OS11G13660	LOC_OS11G11480	LOC_OS01G14210	LOC_OS05G02620	LOC_OS02G38990	LOC_OS04G12430	LOC_OS03G26520	LOC_OS11G35430	LOC_OS03G61770	LOC_OS01G49790	LOC_OS11G26990	LOC_OS05G15900	LOC_OS03G50644	LOC_OS01G06620	LOC_OS10G26980	LOC_OS02G17610	LOC_OS12G14860	LOC_OS10G04750	LOC_OS05G46640	LOC_OS12G38820	LOC_OS01G38650	LOC_OS06G46980	LOC_OS08G36800	LOC_OS09G32410	LOC_OS08G19470	LOC_OS05G08380	LOC_OS01G27530	LOC_OS08G03860	LOC_OS07G14920	LOC_OS09G02640	LOC_OS09G20050	LOC_OS07G17184	LOC_OS07G31480	LOC_OS03G12380	LOC_OS09G01790	LOC_OS07G30154	LOC_OS02G37200	LOC_OS12G38830	LOC_OS07G43450	LOC_OS07G47810	LOC_OS02G28730	LOC_OS02G25650	LOC_OS08G03850	LOC_OS01G27500	LOC_OS06G36750	LOC_OS05G40920	LOC_OS06G15810	LOC_OS12G34400	LOC_OS02G38960	LOC_OS06G48740	LOC_OS01G15510	LOC_OS10G09150	LOC_OS03G24770	LOC_OS11G33220	LOC_OS11G31040	LOC_OS12G02410	LOC_OS05G10270	LOC_OS07G48710	LOC_OS06G34100	LOC_OS03G21279	LOC_OS10G18090	LOC_OS09G24870	LOC_OS09G30260	LOC_OS07G08260	LOC_OS05G04840	LOC_OS08G34630	LOC_OS10G35440	LOC_OS08G36810	LOC_OS05G12460	LOC_OS04G35534	LOC_OS03G48730	LOC_OS06G38910	LOC_OS05G39910	LOC_OS01G50740	LOC_OS04G28805	LOC_OS01G61870	LOC_OS09G08379	LOC_OS06G14500	LOC_OS11G43490	LOC_OS12G12640	LOC_OS09G24860	LOC_OS08G35990	LOC_OS08G34660	LOC_OS02G58554	LOC_OS05G02630	LOC_OS10G34560	LOC_OS03G25640	LOC_OS01G07900	
LOC_OS04G11120	LOC_OS04G12450	LOC_OS03G26500	LOC_OS07G36730	LOC_OS11G42170	LOC_OS09G23520	LOC_OS01G35590	LOC_OS01G55180	LOC_OS08G35500	LOC_OS06G21250	LOC_OS07G25600	LOC_OS03G25650	LOC_OS03G26980	LOC_OS11G33230	LOC_OS01G35110	LOC_OS04G38550	LOC_OS05G11960	LOC_OS10G26480	LOC_OS06G12340	LOC_OS09G27430	LOC_OS01G14620	LOC_OS07G38140	LOC_OS04G02590	LOC_OS02G51580	LOC_OS07G04370	LOC_OS05G32420	LOC_OS01G37740	LOC_OS07G03040	LOC_OS09G16300	LOC_OS10G25160	LOC_OS10G26490	LOC_OS06G25670	LOC_OS12G30930	LOC_OS11G07380	LOC_OS11G06050	LOC_OS08G32370	LOC_OS04G50670	LOC_OS12G27760	LOC_OS07G07890	LOC_OS09G15440	LOC_OS07G47080	LOC_OS11G42120	LOC_OS07G16380	LOC_OS11G44300	LOC_OS02G49240	LOC_OS10G27310	LOC_OS11G08240	LOC_OS04G59030	LOC_OS07G19410	LOC_OS08G10130	LOC_OS11G06070	LOC_OS08G35430	LOC_OS01G15970	LOC_OS04G53730	LOC_OS04G28720	LOC_OS06G47430	LOC_OS08G14970	LOC_OS01G14640	LOC_OS04G52880	LOC_OS07G04390	LOC_OS12G40750	LOC_OS01G56480	LOC_OS11G32350	LOC_OS09G39450	LOC_OS01G67070	LOC_OS06G03880	LOC_OS08G24300	LOC_OS05G10625	LOC_OS05G12800	LOC_OS09G02120	LOC_OS06G43060	LOC_OS12G17500	LOC_OS10G29502	LOC_OS03G56450	LOC_OS12G42920	LOC_OS02G28334	LOC_OS03G21300	LOC_OS02G26580	LOC_OS06G18920	LOC_OS04G58120	LOC_OS12G12220	LOC_OS10G05500	LOC_OS06G47490	LOC_OS02G55900	LOC_OS08G07490	LOC_OS08G38960	LOC_OS08G11480	LOC_OS06G13230	LOC_OS06G28730	LOC_OS06G35020	LOC_OS01G03930	LOC_OS07G09620	LOC_OS04G52820	LOC_OS03G47920	LOC_OS03G21310	LOC_OS05G06180	LOC_OS03G44410	LOC_OS04G13280	LOC_OS02G26570	LOC_OS09G06940	LOC_OS01G47500	LOC_OS01G22220	LOC_OS12G13560	LOC_OS12G12230	LOC_OS09G24350	LOC_OS06G16730	LOC_OS03G32430	LOC_OS04G06520	LOC_OS04G26590	LOC_OS07G03090	LOC_OS02G34190	LOC_OS03G42235	LOC_OS06G27860	LOC_OS02G27450	LOC_OS09G22160	LOC_OS01G21340	LOC_OS11G08680	LOC_OS09G28700	LOC_OS02G46170	LOC_OS10G05520	LOC_OS09G02550	LOC_OS05G44420	LOC_OS11G43895	LOC_OS07G40490	LOC_OS10G12290	LOC_OS12G06830	LOC_OS12G03320	LOC_OS01G52080	LOC_OS09G15870	LOC_OS04G34180	LOC_OS01G70280	LOC_OS08G24340	LOC_OS03G20000	LOC_OS08G25670	LOC_OS12G24230	LOC_OS01G60930	LOC_OS11G42570	LOC_OS11G29130	LOC_OS07G18590	LOC_OS10G29940	LOC_OS05G43560	LOC_OS09G26510	LOC_OS02G53710	LOC_OS03G56890	LOC_OS04G05650	LOC_OS10G38890	LOC_OS09G16714	LOC_OS02G03490	LOC_OS06G39850	LOC_OS03G42259	LOC_OS06G36340	LOC_OS06G28720	LOC_OS12G05970	LOC_OS05G31100	LOC_OS01G59940	LOC_OS06G07800	LOC_OS10G33610	LOC_OS03G62290	LOC_OS02G21770	LOC_OS08G26530	LOC_OS01G45770	LOC_OS01G46620	LOC_OS06G19810	LOC_OS08G38520	LOC_OS10G20300	LOC_OS10G19300	LOC_OS10G42560	LOC_OS02G29250	LOC_OS03G32400	LOC_OS12G40330	LOC_OS01G32450	LOC_OS01G24830	LOC_OS02G52030	LOC_OS02G45740	LOC_OS08G22170	LOC_OS03G40490	LOC_OS03G44850	LOC_OS03G15070	LOC_OS01G71150	LOC_OS09G21720	LOC_OS07G04300	LOC_OS06G30620	LOC_OS04G07400	LOC_OS02G35920	LOC_OS05G28310	LOC_OS03G30690	LOC_OS02G11970	LOC_OS08G13230	LOC_OS04G28330	LOC_OS01G72009	LOC_OS11G20740	LOC_OS03G31544	LOC_OS06G15440	LOC_OS05G14160	LOC_OS12G40320	LOC_OS03G27054	LOC_OS04G33710	LOC_OS06G20820	LOC_OS07G04310	LOC_OS01G74670	LOC_OS09G17690	LOC_OS03G15080	LOC_OS12G40350	LOC_OS11G20770	LOC_OS11G06460	LOC_OS06G24390	LOC_OS02G09660	LOC_OS08G18930	LOC_OS12G04690	LOC_OS04G28320	LOC_OS03G29244	LOC_OS03G44870	LOC_OS03G43540	LOC_OS07G04320	LOC_OS03G15090	LOC_OS11G32740	LOC_OS05G06520	LOC_OS11G40350	LOC_OS09G37670	LOC_OS05G46190	LOC_OS12G02020	LOC_OS02G51170	LOC_OS06G36380	LOC_OS03G40030	LOC_OS02G23960	LOC_OS10G32720	LOC_OS09G17670	LOC_OS10G34902	LOC_OS10G05580	LOC_OS06G30650	LOC_OS02G15050	LOC_OS11G30510	LOC_OS11G05550	LOC_OS01G42220	LOC_OS09G08710	LOC_OS03G50260	LOC_OS07G14130	LOC_OS04G11956	LOC_OS08G08740	LOC_OS12G27790	LOC_OS12G26460	LOC_OS12G42950	LOC_OS05G32860	LOC_OS06G37280	LOC_OS01G52020	LOC_OS07G47070	LOC_OS06G29670	LOC_OS03G43960	LOC_OS11G02054	LOC_OS05G11930	LOC_OS08G16780	LOC_OS05G08760	LOC_OS08G36370	LOC_OS01G67930	LOC_OS03G27490	
LOC_OS03G08310	LOC_OS02G05250	LOC_OS12G40760	LOC_OS01G15060	LOC_OS01G53340	LOC_OS09G19840	LOC_OS12G16680	LOC_OS02G10614	LOC_OS01G10640	LOC_OS12G30980	LOC_OS05G06550	LOC_OS04G42634	LOC_OS03G19880	LOC_OS10G17100	LOC_OS03G30680	LOC_OS02G23939	LOC_OS10G20720	LOC_OS08G18974	LOC_OS11G42960	LOC_OS12G05580	LOC_OS05G18530	LOC_OS12G40310	LOC_OS08G27440	LOC_OS08G19820	LOC_OS06G38110	LOC_OS04G32830	LOC_OS06G03040	LOC_OS07G26130	LOC_OS09G36380	LOC_OS04G17220	LOC_OS03G43500	LOC_OS11G30520	LOC_OS10G28690	LOC_OS03G44835	LOC_OS02G53310	LOC_OS02G27040	LOC_OS08G08710	LOC_OS09G08700	LOC_OS05G41300	LOC_OS11G40790	LOC_OS01G05280	LOC_OS03G11930	LOC_OS10G22910	LOC_OS09G02160	LOC_OS03G29690	LOC_OS11G42970	LOC_OS07G37260	LOC_OS01G45700	LOC_OS08G25270	LOC_OS02G44840	LOC_OS11G18890	LOC_OS11G17560	LOC_OS03G41320	LOC_OS04G32840	

GO-ID	p-value	corr p-value	x	n	X	N	Description	Genes in test set
3824	1.5746E-9	2.5667E-7	1684	9920	3893	25460	catalytic activity	LOC_OS06G30690|LOC_OS06G33720|LOC_OS11G30950|LOC_OS12G01800|LOC_OS05G04990|LOC_OS04G46970|LOC_OS07G38820|LOC_OS02G38804|LOC_OS03G15580|LOC_OS11G15310|LOC_OS01G15039|LOC_OS02G33590|LOC_OS03G60150|LOC_OS03G49350|LOC_OS08G32940|LOC_OS05G50890|LOC_OS12G39170|LOC_OS04G12720|LOC_OS01G56810|LOC_OS09G19360|LOC_OS05G34390|LOC_OS07G35300|LOC_OS04G20330|LOC_OS03G20949|LOC_OS01G11900|LOC_OS02G35760|LOC_OS12G13800|LOC_OS02G12660|LOC_OS08G42730|LOC_OS06G17220|LOC_OS04G46980|LOC_OS04G10530|LOC_OS01G16350|LOC_OS02G26810|LOC_OS01G52450|LOC_OS06G26170|LOC_OS05G37410|LOC_OS01G54620|LOC_OS02G26840|LOC_OS03G18630|LOC_OS02G22480|LOC_OS05G23250|LOC_OS01G27480|LOC_OS05G25430|LOC_OS03G59146|LOC_OS01G67980|LOC_OS08G15149|LOC_OS03G24070|LOC_OS09G38910|LOC_OS06G17250|LOC_OS05G03640|LOC_OS02G54030|LOC_OS06G44840|LOC_OS08G30780|LOC_OS04G46990|LOC_OS09G30190|LOC_OS02G44235|LOC_OS11G27329|LOC_OS02G49920|LOC_OS06G29690|LOC_OS05G33040|LOC_OS08G03100|LOC_OS01G47080|LOC_OS01G27490|LOC_OS04G54130|LOC_OS07G37980|LOC_OS03G53860|LOC_OS10G24850|LOC_OS11G40750|LOC_OS05G44170|LOC_OS08G42750|LOC_OS12G05370|LOC_OS06G38160|LOC_OS10G35500|LOC_OS04G09590|LOC_OS12G19530|LOC_OS02G45540|LOC_OS12G40130|LOC_OS04G26920|LOC_OS05G04550|LOC_OS03G59120|LOC_OS04G51050|LOC_OS03G12030|LOC_OS05G01040|LOC_OS04G58920|LOC_OS04G30110|LOC_OS03G25340|LOC_OS10G33774|LOC_OS06G05284|LOC_OS07G02440|LOC_OS03G11190|LOC_OS09G23820|LOC_OS04G41250|LOC_OS05G25480|LOC_OS08G15170|LOC_OS07G35340|LOC_OS12G10784|LOC_OS01G16310|LOC_OS06G17260|LOC_OS04G58910|LOC_OS04G54550|LOC_OS05G12180|LOC_OS07G25540|LOC_OS01G49230|LOC_OS11G05970|LOC_OS08G02220|LOC_OS10G01720|LOC_OS06G07490|LOC_OS03G59100|LOC_OS05G49430|LOC_OS04G10569|LOC_OS10G42220|LOC_OS06G18140|LOC_OS07G48650|LOC_OS09G18450|LOC_OS11G04650|LOC_OS02G45530|LOC_OS01G05680|LOC_OS09G09980|LOC_OS05G01030|LOC_OS07G36690|LOC_OS09G29100|LOC_OS04G32320|LOC_OS01G51530|LOC_OS01G59490|LOC_OS09G34930|LOC_OS04G22120|LOC_OS01G40400|LOC_OS03G45390|LOC_OS03G25300|LOC_OS07G46852|LOC_OS06G18160|LOC_OS02G54900|LOC_OS06G10670|LOC_OS03G59570|LOC_OS12G12550|LOC_OS12G41090|LOC_OS04G03850|LOC_OS04G01674|LOC_OS01G16750|LOC_OS04G51920|LOC_OS07G46860|LOC_OS03G44050|LOC_OS04G13640|LOC_OS01G12390|LOC_OS06G09230|LOC_OS01G66250|LOC_OS11G09060|LOC_OS09G35800|LOC_OS05G24500|LOC_OS11G14400|LOC_OS07G40290|LOC_OS02G02470|LOC_OS02G48200|LOC_OS10G25780|LOC_OS10G40934|LOC_OS06G09220|LOC_OS08G44530|LOC_OS10G03530|LOC_OS09G25620|LOC_OS01G48330|LOC_OS12G08000|LOC_OS11G10050|LOC_OS04G02980|LOC_OS01G18950|LOC_OS02G04660|LOC_OS03G07080|LOC_OS02G02000|LOC_OS11G35330|LOC_OS04G45270|LOC_OS01G35030|LOC_OS07G46840|LOC_OS05G33030|LOC_OS08G01310|LOC_OS04G44354|LOC_OS01G60440|LOC_OS09G30130|LOC_OS05G01440|LOC_OS06G23560|LOC_OS01G70770|LOC_OS06G04800|LOC_OS03G44020|LOC_OS11G19290|LOC_OS07G02840|LOC_OS04G57660|LOC_OS09G20390|LOC_OS02G09060|LOC_OS03G59530|LOC_OS07G11790|LOC_OS05G47660|LOC_OS04G03890|LOC_OS07G09470|LOC_OS05G04960|LOC_OS02G05930|LOC_OS06G35520|LOC_OS04G33240|LOC_OS02G45120|LOC_OS04G55030|LOC_OS12G08060|LOC_OS01G47450|LOC_OS05G49830|LOC_OS05G25870|LOC_OS07G09480|LOC_OS03G60976|LOC_OS06G19070|LOC_OS07G46870|LOC_OS11G33120|LOC_OS05G10370|LOC_OS01G36790|LOC_OS04G34580|LOC_OS03G61829|LOC_OS01G60410|LOC_OS07G36610|LOC_OS12G11680|LOC_OS07G33580|LOC_OS02G17920|LOC_OS09G36700|LOC_OS04G01690|LOC_OS09G31490|LOC_OS02G57110|LOC_OS03G26620|LOC_OS09G31498|LOC_OS01G37650|LOC_OS01G03429|LOC_OS06G24404|LOC_OS10G27450|LOC_OS06G13310|LOC_OS02G49140|LOC_OS02G55820|LOC_OS04G42930|LOC_OS04G58040|LOC_OS04G29950|LOC_OS04G01140|LOC_OS03G55230|LOC_OS01G10140|LOC_OS01G12320|LOC_OS01G56380|LOC_OS03G28090|LOC_OS09G37120|LOC_OS02G28200|LOC_OS06G03514|LOC_OS08G07170|LOC_OS09G36280|LOC_OS05G45840|LOC_OS11G46870|LOC_OS01G48750|LOC_OS06G16810|LOC_OS12G03650|LOC_OS02G41670|LOC_OS02G42520|LOC_OS01G37630|LOC_OS04G18810|LOC_OS01G58550|LOC_OS01G71670|LOC_OS09G30980|LOC_OS04G38450|LOC_OS03G24510|LOC_OS06G01350|LOC_OS12G24140|LOC_OS06G45370|LOC_OS09G29950|LOC_OS04G43800|LOC_OS01G11490|LOC_OS01G64910|LOC_OS06G02200|LOC_OS05G34700|LOC_OS06G36890|LOC_OS10G18510|LOC_OS12G03640|LOC_OS01G04710|LOC_OS10G03490|LOC_OS10G36390|LOC_OS04G26890|LOC_OS04G04640|LOC_OS01G11480|LOC_OS04G54930|LOC_OS08G34210|LOC_OS03G53060|LOC_OS04G25560|LOC_OS04G34030|LOC_OS03G04920|LOC_OS05G43230|LOC_OS08G01830|LOC_OS01G14940|LOC_OS02G01160|LOC_OS10G31910|LOC_OS07G46930|LOC_OS08G44040|LOC_OS08G43180|LOC_OS08G28800|LOC_OS04G37550|LOC_OS01G13600|LOC_OS09G03310|LOC_OS01G45200|LOC_OS12G12110|LOC_OS01G09580|LOC_OS01G44350|LOC_OS02G01170|LOC_OS06G41820|LOC_OS02G29960|LOC_OS12G08900|LOC_OS07G46940|LOC_OS11G09418|LOC_OS02G52730|LOC_OS01G01650|LOC_OS01G44340|LOC_OS01G43490|LOC_OS11G42440|LOC_OS04G40730|LOC_OS04G27790|LOC_OS03G13820|LOC_OS02G39795|LOC_OS06G14220|LOC_OS05G33410|LOC_OS07G09520|LOC_OS05G31230|LOC_OS03G24960|LOC_OS10G40859|LOC_OS03G63290|LOC_OS02G17520|LOC_OS06G49760|LOC_OS07G46920|LOC_OS10G34170|LOC_OS01G10110|LOC_OS12G03670|LOC_OS05G33400|LOC_OS06G11180|LOC_OS03G39150|LOC_OS03G18210|LOC_OS07G25590|LOC_OS11G32610|LOC_OS05G44922|LOC_OS06G30730|LOC_OS08G34280|LOC_OS11G03290|LOC_OS01G58960|LOC_OS10G32880|LOC_OS11G28104|LOC_OS03G17370|LOC_OS06G48010|LOC_OS02G30110|LOC_OS01G09540|LOC_OS02G10520|LOC_OS03G55620|LOC_OS05G06660|LOC_OS07G39740|LOC_OS09G29560|LOC_OS02G32770|LOC_OS05G50380|LOC_OS09G36680|LOC_OS01G58950|LOC_OS07G04660|LOC_OS03G24910|LOC_OS04G43400|LOC_OS05G04450|LOC_OS10G08790|LOC_OS11G06340|LOC_OS06G48000|LOC_OS01G14926|LOC_OS11G04160|LOC_OS06G14260|LOC_OS04G53214|LOC_OS01G47810|LOC_OS04G28680|LOC_OS06G41850|LOC_OS01G72130|LOC_OS10G10620|LOC_OS09G20730|LOC_OS05G19954|LOC_OS01G29150|LOC_OS11G07200|LOC_OS04G09920|LOC_OS01G64520|LOC_OS01G45620|LOC_OS09G28690|LOC_OS12G42884|LOC_OS12G39240|LOC_OS01G51060|LOC_OS06G05300|LOC_OS07G06860|LOC_OS06G20920|LOC_OS07G49120|LOC_OS03G20970|LOC_OS01G73480|LOC_OS11G08940|LOC_OS03G60190|LOC_OS01G11830|LOC_OS02G49180|LOC_OS10G38140|LOC_OS10G19860|LOC_OS07G43820|LOC_OS03G31630|LOC_OS06G50380|LOC_OS12G42830|LOC_OS07G42970|LOC_OS04G58070|LOC_OS11G24180|LOC_OS11G40690|LOC_OS10G23900|LOC_OS03G08430|LOC_OS09G27340|LOC_OS09G26490|LOC_OS08G40990|LOC_OS08G08850|LOC_OS12G41970|LOC_OS08G28880|LOC_OS06G21830|LOC_OS12G42820|LOC_OS07G41650|LOC_OS01G72170|LOC_OS11G03270|LOC_OS01G06020|LOC_OS05G43610|LOC_OS05G29790|LOC_OS02G54510|LOC_OS02G34940|LOC_OS05G09704|LOC_OS10G38120|LOC_OS11G16580|LOC_OS08G28890|LOC_OS08G03150|LOC_OS04G11810|LOC_OS03G17350|LOC_OS10G06560|LOC_OS04G42520|LOC_OS02G32750|LOC_OS12G18750|LOC_OS09G28650|LOC_OS03G51240|LOC_OS06G48030|LOC_OS03G08410|LOC_OS10G14180|LOC_OS08G40530|LOC_OS06G41880|LOC_OS12G41510|LOC_OS05G35370|LOC_OS06G30330|LOC_OS05G33190|LOC_OS08G14390|LOC_OS02G11680|LOC_OS04G58840|LOC_OS06G19530|LOC_OS05G45170|LOC_OS08G40680|LOC_OS04G05060|LOC_OS06G29350|LOC_OS05G35360|LOC_OS09G18390|LOC_OS08G16580|LOC_OS04G22870|LOC_OS01G27390|LOC_OS05G25560|LOC_OS07G35660|LOC_OS07G12560|LOC_OS02G55270|LOC_OS10G34790|LOC_OS01G16230|LOC_OS05G15770|LOC_OS04G10410|LOC_OS09G25910|LOC_OS02G48950|LOC_OS11G28530|LOC_OS11G03230|LOC_OS06G30310|LOC_OS02G46770|LOC_OS07G36544|LOC_OS05G25550|LOC_OS01G64110|LOC_OS02G54390|LOC_OS11G42800|LOC_OS09G28180|LOC_OS08G04560|LOC_OS10G32580|LOC_OS11G07600|LOC_OS02G04945|LOC_OS03G17432|LOC_OS12G36810|LOC_OS11G48110|LOC_OS10G22310|LOC_OS08G37040|LOC_OS07G35680|LOC_OS03G04530|LOC_OS10G09360|LOC_OS07G48980|LOC_OS08G25070|LOC_OS06G50390|LOC_OS01G53630|LOC_OS09G20684|LOC_OS05G41610|LOC_OS01G54960|LOC_OS04G42451|LOC_OS11G04980|LOC_OS04G10460|LOC_OS04G45960|LOC_OS10G30380|LOC_OS08G04540|LOC_OS12G18560|LOC_OS09G18360|LOC_OS01G54969|LOC_OS01G65460|LOC_OS02G10310|LOC_OS06G41030|LOC_OS02G09320|LOC_OS11G16960|LOC_OS04G20260|LOC_OS03G09810|LOC_OS03G63740|LOC_OS03G62410|LOC_OS03G03270|LOC_OS06G36920|LOC_OS07G47230|LOC_OS03G53920|LOC_OS02G46760|LOC_OS10G30390|LOC_OS08G39240|LOC_OS03G50410|LOC_OS01G64140|LOC_OS02G09330|LOC_OS02G34750|LOC_OS04G57940|LOC_OS02G28074|LOC_OS03G40610|LOC_OS01G54940|LOC_OS12G01700|LOC_OS07G02330|LOC_OS11G30810|LOC_OS05G40740|LOC_OS09G32290|LOC_OS05G05980|LOC_OS10G08474|LOC_OS09G05020|LOC_OS01G70830|LOC_OS03G25480|LOC_OS01G46070|LOC_OS01G49580|LOC_OS06G07120|LOC_OS05G04660|LOC_OS01G06890|LOC_OS02G37800|LOC_OS02G13850|LOC_OS07G36570|LOC_OS03G05420|LOC_OS07G47210|LOC_OS10G28060|LOC_OS07G01490|LOC_OS12G23940|LOC_OS09G38840|LOC_OS11G04940|LOC_OS08G04500|LOC_OS03G08090|LOC_OS12G44010|LOC_OS09G02410|LOC_OS06G41070|LOC_OS05G43390|LOC_OS06G20130|LOC_OS04G42095|LOC_OS04G08170|LOC_OS01G51400|LOC_OS02G26770|LOC_OS06G35630|LOC_OS07G32550|LOC_OS04G54070|LOC_OS02G41954|LOC_OS01G59360|LOC_OS01G15780|LOC_OS06G20140|LOC_OS04G46460|LOC_OS03G62860|LOC_OS04G10010|LOC_OS01G70860|LOC_OS07G44560|LOC_OS06G31270|LOC_OS08G40270|LOC_OS01G25100|LOC_OS07G31250|LOC_OS04G49500|LOC_OS08G23720|LOC_OS02G18700|LOC_OS06G20110|LOC_OS04G12669|LOC_OS04G46470|LOC_OS03G56180|LOC_OS10G16974|LOC_OS04G10000|LOC_OS02G03200|LOC_OS08G13920|LOC_OS04G29090|LOC_OS05G49900|LOC_OS06G46730|LOC_OS05G50960|LOC_OS04G20270|LOC_OS02G36110|LOC_OS04G46000|LOC_OS03G28960|LOC_OS01G12290|LOC_OS10G13450|LOC_OS05G11790|LOC_OS11G19160|LOC_OS06G11210|LOC_OS06G35660|LOC_OS07G44590|LOC_OS07G41080|LOC_OS01G65060|LOC_OS07G37810|LOC_OS03G59640|LOC_OS05G01560|LOC_OS03G06705|LOC_OS02G13420|LOC_OS02G57480|LOC_OS04G58400|LOC_OS10G32160|LOC_OS07G48950|LOC_OS07G20140|LOC_OS07G44110|LOC_OS04G36610|LOC_OS06G11200|LOC_OS06G45460|LOC_OS02G38710|LOC_OS06G46799|LOC_OS03G03660|LOC_OS10G32170|LOC_OS05G04600|LOC_OS07G48960|LOC_OS10G34350|LOC_OS02G02780|LOC_OS10G38710|LOC_OS05G13520|LOC_OS01G02460|LOC_OS11G47610|LOC_OS09G20260|LOC_OS07G36980|LOC_OS05G24660|LOC_OS03G59620|LOC_OS12G13730|LOC_OS06G45450|LOC_OS05G02870|LOC_OS06G20150|LOC_OS07G41060|LOC_OS04G44250|LOC_OS07G43240|LOC_OS02G02790|LOC_OS04G56230|LOC_OS05G45100|LOC_OS01G45140|LOC_OS07G35640|LOC_OS09G07290|LOC_OS04G44260|LOC_OS08G07180|LOC_OS03G46400|LOC_OS12G23150|LOC_OS10G06630|LOC_OS01G21160|LOC_OS08G36500|LOC_OS09G25490|LOC_OS02G50490|LOC_OS05G34840|LOC_OS04G54800|LOC_OS03G21580|LOC_OS04G15660|LOC_OS08G01980|LOC_OS11G47600|LOC_OS10G40555|LOC_OS12G24490|LOC_OS09G27660|LOC_OS06G44170|LOC_OS07G44600|LOC_OS01G11340|LOC_OS04G52614|LOC_OS01G71310|LOC_OS03G08110|LOC_OS06G25439|LOC_OS03G20260|LOC_OS04G38330|LOC_OS04G42830|LOC_OS04G37480|LOC_OS09G38350|LOC_OS11G44540|LOC_OS09G26320|LOC_OS06G16960|LOC_OS05G41590|LOC_OS08G32160|LOC_OS08G07270|LOC_OS04G52640|LOC_OS04G48130|LOC_OS01G10040|LOC_OS04G03660|LOC_OS03G38800|LOC_OS08G36520|LOC_OS06G13450|LOC_OS02G37050|LOC_OS05G49070|LOC_OS03G43390|LOC_OS01G57570|LOC_OS07G41540|LOC_OS04G47280|LOC_OS10G25380|LOC_OS01G02890|LOC_OS07G32610|LOC_OS07G10840|LOC_OS09G26310|LOC_OS01G46430|LOC_OS03G11330|LOC_OS03G12660|LOC_OS05G08540|LOC_OS08G07260|LOC_OS04G48140|LOC_OS04G52630|LOC_OS05G16160|LOC_OS03G56690|LOC_OS08G33000|LOC_OS11G36940|LOC_OS12G03990|LOC_OS01G54050|LOC_OS11G32580|LOC_OS03G05060|LOC_OS02G36190|LOC_OS10G03560|LOC_OS01G62900|LOC_OS04G59210|LOC_OS03G03710|LOC_OS02G53960|LOC_OS07G17010|LOC_OS02G39650|LOC_OS07G22840|LOC_OS02G57080|LOC_OS06G33080|LOC_OS10G23180|LOC_OS11G32520|LOC_OS11G43200|LOC_OS08G33020|LOC_OS03G13930|LOC_OS08G38710|LOC_OS01G57540|LOC_OS03G62070|LOC_OS02G52610|LOC_OS04G12180|LOC_OS11G11610|LOC_OS07G19210|LOC_OS01G21580|LOC_OS10G40960|LOC_OS08G38740|LOC_OS08G06380|LOC_OS07G40250|LOC_OS08G14770|LOC_OS01G65920|LOC_OS11G01810|LOC_OS04G52606|LOC_OS02G57060|LOC_OS01G34890|LOC_OS04G35270|LOC_OS10G25340|LOC_OS10G23160|LOC_OS11G34720|LOC_OS11G07120|LOC_OS12G12010|LOC_OS02G30850|LOC_OS10G04429|LOC_OS09G16950|LOC_OS12G34270|LOC_OS02G36150|LOC_OS07G09890|LOC_OS09G19650|LOC_OS09G20640|LOC_OS04G45920|LOC_OS11G30310|LOC_OS02G32660|LOC_OS02G53120|LOC_OS09G37880|LOC_OS02G44654|LOC_OS06G38330|LOC_OS06G39660|LOC_OS01G57510|LOC_OS03G62060|LOC_OS03G21510|LOC_OS01G41160|LOC_OS05G07632|LOC_OS01G42490|LOC_OS03G08999|LOC_OS06G24180|LOC_OS05G49000|LOC_OS06G41980|LOC_OS08G09860|LOC_OS04G28570|LOC_OS03G58800|LOC_OS02G53130|LOC_OS12G29300|LOC_OS05G51350|LOC_OS01G34880|LOC_OS05G38350|LOC_OS10G28000|LOC_OS04G43760|LOC_OS11G28490|LOC_OS02G32200|LOC_OS10G40120|LOC_OS04G52240|LOC_OS01G10440|LOC_OS01G62080|LOC_OS01G13950|LOC_OS04G55750|LOC_OS07G45064|LOC_OS12G16010|LOC_OS05G28530|LOC_OS12G26290|LOC_OS10G18220|LOC_OS02G28170|LOC_OS04G52230|LOC_OS10G32990|LOC_OS09G16110|LOC_OS12G06620|LOC_OS11G18690|LOC_OS06G48180|LOC_OS03G13080|LOC_OS03G45910|LOC_OS12G24040|LOC_OS05G44600|LOC_OS01G11710|LOC_OS06G15250|LOC_OS02G44610|LOC_OS05G51780|LOC_OS10G04000|LOC_OS02G54420|LOC_OS01G10850|LOC_OS06G48170|LOC_OS03G50010|LOC_OS06G14390|LOC_OS01G66840|LOC_OS03G04190|LOC_OS02G38392|LOC_OS01G50070|LOC_OS02G08520|LOC_OS11G47170|LOC_OS02G11700|LOC_OS08G37010|LOC_OS10G21810|LOC_OS02G07680|LOC_OS05G22800|LOC_OS01G16180|LOC_OS08G03270|LOC_OS11G15130|LOC_OS01G55740|LOC_OS05G45900|LOC_OS11G30760|LOC_OS07G49470|LOC_OS11G04010|LOC_OS11G40550|LOC_OS05G36190|LOC_OS01G10870|LOC_OS09G38320|LOC_OS02G51370|LOC_OS02G50040|LOC_OS01G39270|LOC_OS05G39220|LOC_OS01G74000|LOC_OS05G35010|LOC_OS12G41260|LOC_OS07G04810|LOC_OS04G46730|LOC_OS03G52760|LOC_OS01G27260|LOC_OS03G03350|LOC_OS11G36490|LOC_OS09G19136|LOC_OS01G73170|LOC_OS06G41580|LOC_OS09G37810|LOC_OS01G42410|LOC_OS04G57860|LOC_OS08G28680|LOC_OS08G02030|LOC_OS07G47550|LOC_OS04G41050|LOC_OS06G51370|LOC_OS06G10860|LOC_OS08G02020|LOC_OS07G14630|LOC_OS10G25930|LOC_OS07G13780|LOC_OS06G11710|LOC_OS01G16146|LOC_OS07G15970|LOC_OS01G62480|LOC_OS09G08450|LOC_OS03G04660|LOC_OS09G10300|LOC_OS07G35570|LOC_OS02G09260|LOC_OS04G57410|LOC_OS12G09500|LOC_OS08G34900|LOC_OS07G23110|LOC_OS03G20720|LOC_OS06G06350|LOC_OS03G55800|LOC_OS09G37834|LOC_OS02G09270|LOC_OS07G33380|LOC_OS06G41560|LOC_OS12G31480|LOC_OS03G60380|LOC_OS09G34320|LOC_OS11G27980|LOC_OS11G47590|LOC_OS03G58030|LOC_OS01G04580|LOC_OS03G12270|LOC_OS04G01860|LOC_OS03G15780|LOC_OS03G04240|LOC_OS02G09200|LOC_OS04G52140|LOC_OS01G70930|LOC_OS01G18744|LOC_OS01G43710|LOC_OS03G08600|LOC_OS03G49550|LOC_OS07G27970|LOC_OS06G11720|LOC_OS06G33530|LOC_OS09G19560|LOC_OS02G42280|LOC_OS06G06370|LOC_OS12G19304|LOC_OS11G32080|LOC_OS06G43320|LOC_OS04G32540|LOC_OS10G33540|LOC_OS05G38550|LOC_OS06G10420|LOC_OS07G23150|LOC_OS02G42250|LOC_OS04G39180|LOC_OS06G08580|LOC_OS03G58010|LOC_OS07G38640|LOC_OS12G09540|LOC_OS06G42460|LOC_OS01G40660|LOC_OS01G70950|LOC_OS04G52164|LOC_OS05G31910|LOC_OS04G57850|LOC_OS07G34280|LOC_OS11G36470|LOC_OS09G16030|LOC_OS02G02600|LOC_OS11G24484|LOC_OS02G36830|LOC_OS11G38640|LOC_OS06G45960|LOC_OS05G48330|LOC_OS10G40290|LOC_OS02G56420|LOC_OS08G43400|LOC_OS02G25700|LOC_OS10G33520|LOC_OS08G02440|LOC_OS06G09450|LOC_OS02G50770|LOC_OS06G35740|LOC_OS03G12230|LOC_OS02G14680|LOC_OS10G25550|LOC_OS09G25890|LOC_OS01G62420|LOC_OS11G47550|LOC_OS01G61570|LOC_OS06G05090|LOC_OS05G26940|LOC_OS11G11110|LOC_OS08G32780|LOC_OS03G40700|LOC_OS08G43430|LOC_OS07G07480|LOC_OS04G35690|LOC_OS12G22110|LOC_OS03G14420|LOC_OS04G24530|LOC_OS03G59330|LOC_OS04G56130|LOC_OS12G13640|LOC_OS03G13570|LOC_OS11G47560|LOC_OS05G45200|LOC_OS12G37600|LOC_OS06G22440|LOC_OS02G37780|LOC_OS08G33620|LOC_OS07G44440|LOC_OS08G40390|LOC_OS02G28830|LOC_OS06G28194|LOC_OS04G33040|LOC_OS04G10360|LOC_OS06G34870|LOC_OS07G03900|LOC_OS04G20164|LOC_OS04G24520|LOC_OS03G57120|LOC_OS03G12250|LOC_OS04G57490|LOC_OS01G58380|LOC_OS10G34480|LOC_OS01G70990|LOC_OS06G17090|LOC_OS06G34400|LOC_OS09G39170|LOC_OS09G24530|LOC_OS06G14810|LOC_OS01G25470|LOC_OS01G70525|LOC_OS05G03810|LOC_OS09G30360|LOC_OS05G42150|LOC_OS04G49870|LOC_OS07G22650|LOC_OS07G43570|LOC_OS09G31210|LOC_OS03G09020|LOC_OS11G10290|LOC_OS04G14710|LOC_OS02G50730|LOC_OS01G53910|LOC_OS07G03920|LOC_OS01G50400|LOC_OS02G09290|LOC_OS12G34524|LOC_OS01G11270|LOC_OS09G32550|LOC_OS05G04710|LOC_OS03G13520|LOC_OS03G20290|LOC_OS10G33130|LOC_OS12G04700|LOC_OS05G33260|LOC_OS05G15850|LOC_OS06G11320|LOC_OS02G47570|LOC_OS12G44320|LOC_OS05G31080|LOC_OS01G66040|LOC_OS03G11350|LOC_OS02G45390|LOC_OS09G32560|LOC_OS02G11130|LOC_OS07G07050|LOC_OS03G09080|LOC_OS06G33100|LOC_OS10G23310|LOC_OS12G30180|LOC_OS05G03840|LOC_OS10G38800|LOC_OS05G37600|LOC_OS11G42290|LOC_OS09G19140|LOC_OS07G32010|LOC_OS07G14600|LOC_OS01G51700|LOC_OS12G08290|LOC_OS07G10240|LOC_OS11G07090|LOC_OS06G47740|LOC_OS03G14400|LOC_OS02G37760|LOC_OS05G42190|LOC_OS03G09060|LOC_OS08G09480|LOC_OS04G15600|LOC_OS08G43390|LOC_OS04G40990|LOC_OS10G01060|LOC_OS08G44240|LOC_OS05G06490|LOC_OS04G40510|LOC_OS04G28860|LOC_OS04G53830|LOC_OS11G33300|LOC_OS05G33630|LOC_OS06G40700|LOC_OS09G17750|LOC_OS04G56090|LOC_OS01G24560|LOC_OS05G11850|LOC_OS04G14690|LOC_OS10G25040|LOC_OS02G15120|LOC_OS09G04440|LOC_OS04G42700|LOC_OS10G06740|LOC_OS10G39680|LOC_OS04G47150|LOC_OS06G34020|LOC_OS06G36650|LOC_OS02G51680|LOC_OS02G30780|LOC_OS10G28520|LOC_OS09G04890|LOC_OS02G54710|LOC_OS05G40384|LOC_OS04G59150|LOC_OS07G43600|LOC_OS08G10010|LOC_OS06G37980|LOC_OS02G39590|LOC_OS06G34470|LOC_OS02G38260|LOC_OS03G08220|LOC_OS04G40540|LOC_OS10G04580|LOC_OS11G44430|LOC_OS02G17320|LOC_OS01G21034|LOC_OS02G18650|LOC_OS04G44900|LOC_OS08G01600|LOC_OS06G45120|LOC_OS06G50950|LOC_OS01G63830|LOC_OS05G33600|LOC_OS07G08400|LOC_OS03G47860|LOC_OS02G44920|LOC_OS12G24320|LOC_OS01G43270|LOC_OS10G06710|LOC_OS04G57390|LOC_OS03G18010|LOC_OS04G28420|LOC_OS03G53250|LOC_OS04G08828|LOC_OS09G32952|LOC_OS01G37837|LOC_OS09G27500|LOC_OS03G55420|LOC_OS03G29150|LOC_OS08G08210|LOC_OS02G28870|LOC_OS01G56570|LOC_OS01G55240|LOC_OS07G43670|LOC_OS08G44270|LOC_OS05G05180|LOC_OS04G39980|LOC_OS04G56080|LOC_OS03G47830|LOC_OS05G50190|LOC_OS11G44860|LOC_OS11G06140|LOC_OS05G43450|LOC_OS12G16720|LOC_OS04G25370|LOC_OS06G12280|LOC_OS09G15510|LOC_OS02G03120|LOC_OS01G19170|LOC_OS01G24980|LOC_OS05G44770|LOC_OS12G39830|LOC_OS03G31000|LOC_OS04G25360|LOC_OS03G53260|LOC_OS11G45720|LOC_OS01G66900|LOC_OS12G25680|LOC_OS09G15500|LOC_OS04G53800|LOC_OS10G05020|LOC_OS12G15490|LOC_OS02G01800|LOC_OS06G51430|LOC_OS03G53690|LOC_OS02G28040|LOC_OS08G39730|LOC_OS06G50100|LOC_OS09G27150|LOC_OS03G62180|LOC_OS07G49330|LOC_OS06G48250|LOC_OS03G10500|LOC_OS07G35140|LOC_OS05G48270|LOC_OS09G38620|LOC_OS07G06610|LOC_OS01G57854|LOC_OS09G34270|LOC_OS05G07720|LOC_OS09G29310|LOC_OS03G55410|LOC_OS03G05110|LOC_OS10G37070|LOC_OS04G30330|LOC_OS03G08624|LOC_OS03G26090|LOC_OS02G52130|LOC_OS06G09910|LOC_OS06G34070|LOC_OS03G63490|LOC_OS11G28365|LOC_OS10G31780|LOC_OS04G43650|LOC_OS04G44980|LOC_OS08G29950|LOC_OS01G40170|LOC_OS10G08540|LOC_OS03G51040|LOC_OS02G09310|LOC_OS01G66940|LOC_OS07G40986|LOC_OS12G01290|LOC_OS11G15060|LOC_OS02G44520|LOC_OS09G19500|LOC_OS11G07850|LOC_OS10G28580|LOC_OS02G19530|LOC_OS01G12920|LOC_OS06G49150|LOC_OS04G51690|LOC_OS08G09950|LOC_OS05G50570|LOC_OS04G56900|LOC_OS01G71070|LOC_OS10G06780|LOC_OS02G57810|LOC_OS08G16660|LOC_OS11G04350|LOC_OS06G13180|LOC_OS02G28470|LOC_OS11G19840|LOC_OS05G34910|LOC_OS01G55640|LOC_OS03G18430|LOC_OS03G62590|LOC_OS02G16040|LOC_OS09G38670|LOC_OS01G71080|LOC_OS01G12940|LOC_OS10G40680|LOC_OS10G38360|LOC_OS03G08660|LOC_OS01G71094|LOC_OS12G32814|LOC_OS07G27580|LOC_OS10G26390|LOC_OS02G42780|LOC_OS08G29510|LOC_OS01G71090|LOC_OS06G10930|LOC_OS01G42790|LOC_OS11G26140|LOC_OS04G56910|LOC_OS08G39300|LOC_OS06G37150|LOC_OS11G39450|LOC_OS02G38290|LOC_OS10G30410|LOC_OS01G18230|LOC_OS07G06660|LOC_OS06G10960|LOC_OS03G18970|LOC_OS01G07530|LOC_OS11G05630|LOC_OS04G08340|LOC_OS08G07850|LOC_OS02G51900|LOC_OS01G41450|LOC_OS01G42780|LOC_OS11G35040|LOC_OS12G07220|LOC_OS09G07020|LOC_OS06G46920|LOC_OS07G34580|LOC_OS05G46260|LOC_OS02G08270|LOC_OS04G34630|LOC_OS06G23800|LOC_OS03G18980|LOC_OS01G04490|LOC_OS08G38110|LOC_OS02G10120|LOC_OS05G50300|LOC_OS06G39390|LOC_OS05G05730|LOC_OS12G07690|LOC_OS02G31040|LOC_OS10G10560|LOC_OS01G16470|LOC_OS02G47860|LOC_OS06G49170|LOC_OS06G10980|LOC_OS02G42170|LOC_OS01G49390|LOC_OS08G05650|LOC_OS01G03190|LOC_OS05G02670|LOC_OS01G06220|LOC_OS07G13660|LOC_OS11G41710|LOC_OS01G41430|LOC_OS03G25280|LOC_OS08G42640|LOC_OS03G47070|LOC_OS01G20970|LOC_OS04G27070|LOC_OS08G32840|LOC_OS07G48730|LOC_OS10G41290|LOC_OS01G53890|LOC_OS01G52550|LOC_OS03G18520|LOC_OS01G06210|LOC_OS08G39460|LOC_OS03G59030|LOC_OS01G26280|LOC_OS08G15030|LOC_OS03G50230|LOC_OS06G17120|LOC_OS07G10160|LOC_OS08G31980|LOC_OS04G44460|LOC_OS09G10650|LOC_OS08G27490|LOC_OS02G20360|LOC_OS05G07940|LOC_OS08G07810|LOC_OS01G18620|LOC_OS09G34214|LOC_OS06G42120|LOC_OS10G19342|LOC_OS06G02900|LOC_OS10G41270|LOC_OS07G34140|LOC_OS01G20950|LOC_OS03G08720|LOC_OS03G47010|LOC_OS06G51060|LOC_OS06G11840|LOC_OS01G08810|LOC_OS12G41570|LOC_OS01G04450|LOC_OS04G40040|LOC_OS01G47180|LOC_OS03G16760|LOC_OS07G09190|LOC_OS10G18480|LOC_OS04G30240|LOC_OS03G47000|LOC_OS03G61330|LOC_OS07G25690|LOC_OS07G45260|LOC_OS03G52860|LOC_OS10G38090|LOC_OS05G50750|LOC_OS07G10190|LOC_OS01G18640|LOC_OS05G29710|LOC_OS02G31030|LOC_OS04G30250|LOC_OS01G15130|LOC_OS07G26540|LOC_OS12G01930|LOC_OS06G34960|LOC_OS01G50330|LOC_OS11G45280|LOC_OS05G19910|LOC_OS03G59470|LOC_OS01G66580|LOC_OS01G67430|LOC_OS07G11050|LOC_OS12G11720|LOC_OS06G38080|LOC_OS01G15120|LOC_OS10G02920|LOC_OS02G32350|LOC_OS05G14220|LOC_OS03G27430|LOC_OS04G36890|LOC_OS03G09180|LOC_OS03G13200|LOC_OS06G30179|LOC_OS06G43490|LOC_OS10G26520|LOC_OS10G03880|LOC_OS11G13650|LOC_OS07G05180|LOC_OS04G52900|LOC_OS07G41280|LOC_OS02G10190|LOC_OS07G46970|LOC_OS07G43460|LOC_OS06G01610|LOC_OS01G46290|LOC_OS10G01690|LOC_OS04G09260|LOC_OS12G24650|LOC_OS11G04710|LOC_OS11G01200|LOC_OS11G03860|LOC_OS04G48400|LOC_OS07G11870|LOC_OS03G13690|LOC_OS03G12360|LOC_OS11G36760|LOC_OS10G35480|LOC_OS02G12380|LOC_OS09G10270|LOC_OS07G47830|LOC_OS02G57290|LOC_OS05G10210|LOC_OS04G32070|LOC_OS01G24010|LOC_OS01G04440|LOC_OS07G30160|LOC_OS07G36700|LOC_OS10G03420|LOC_OS04G48416|LOC_OS02G35039|LOC_OS05G03920|LOC_OS09G10260|LOC_OS03G26530|LOC_OS03G61740|LOC_OS02G58590|LOC_OS02G02110|LOC_OS07G46950|LOC_OS01G53800|LOC_OS07G11890|LOC_OS03G14560|LOC_OS05G20020|LOC_OS12G17900|LOC_OS01G41820|LOC_OS12G37980|LOC_OS02G07810|LOC_OS02G40840|LOC_OS01G02680|LOC_OS12G41180|LOC_OS09G27910|LOC_OS01G03530|LOC_OS06G44380|LOC_OS10G01660|LOC_OS02G40810|LOC_OS03G61720|LOC_OS03G06940|LOC_OS07G23410|LOC_OS11G35400|LOC_OS03G48740|LOC_OS06G03830|LOC_OS01G47580|LOC_OS09G04800|LOC_OS11G20384|LOC_OS01G67010|LOC_OS02G43090|LOC_OS11G45220|LOC_OS01G46250|LOC_OS01G47100|LOC_OS04G03530|LOC_OS01G39970|LOC_OS05G44030|LOC_OS11G11440|LOC_OS02G36770|LOC_OS08G33300|LOC_OS09G10230|LOC_OS04G33360|LOC_OS07G03820|LOC_OS02G09190|LOC_OS03G57680|LOC_OS03G57200|LOC_OS07G36740|LOC_OS05G48860|LOC_OS02G36320|LOC_OS02G37654|LOC_OS04G59510|LOC_OS04G48850|LOC_OS04G39900|LOC_OS01G72850|LOC_OS03G45250|LOC_OS01G59550|LOC_OS02G54190|LOC_OS12G42040|LOC_OS11G03840|LOC_OS04G33370|LOC_OS07G13634|LOC_OS01G67030|LOC_OS10G22110|LOC_OS07G35880|LOC_OS02G51930|LOC_OS12G36610|LOC_OS01G38620|LOC_OS06G12790|LOC_OS04G37730|LOC_OS12G19290|LOC_OS08G08270|LOC_OS10G03360|LOC_OS02G14160|LOC_OS06G36310|LOC_OS05G41370|LOC_OS01G44040|LOC_OS01G46220|LOC_OS01G23580|LOC_OS05G42220|LOC_OS04G04770|LOC_OS10G39310|LOC_OS07G31500|LOC_OS09G29600|LOC_OS09G27420|LOC_OS09G07830|LOC_OS03G32470|LOC_OS08G38910|LOC_OS01G56490|LOC_OS10G39320|LOC_OS04G49210|LOC_OS03G52070|LOC_OS01G04814|LOC_OS05G32410|LOC_OS02G07870|LOC_OS10G05560|LOC_OS04G38570|LOC_OS02G14180|LOC_OS10G25130|LOC_OS02G48390|LOC_OS09G28740|LOC_OS06G14540|LOC_OS06G48760|LOC_OS02G31990|LOC_OS06G09190|LOC_OS12G18820|LOC_OS01G10280|LOC_OS11G35860|LOC_OS03G13740|LOC_OS09G32810|LOC_OS07G07420|LOC_OS06G06920|LOC_OS08G44370|LOC_OS05G11950|LOC_OS11G36700|LOC_OS01G48850|LOC_OS01G43160|LOC_OS10G42950|LOC_OS11G10570|LOC_OS03G52090|LOC_OS05G38170|LOC_OS01G14630|LOC_OS06G10170|LOC_OS07G07430|LOC_OS04G39840|LOC_OS05G47950|LOC_OS01G08380|LOC_OS03G18130|LOC_OS10G03320|LOC_OS08G15840|LOC_OS08G10150|LOC_OS10G35390|LOC_OS01G73760|LOC_OS10G17960|LOC_OS11G19790|LOC_OS04G20810|LOC_OS03G45740|LOC_OS02G50220|LOC_OS02G18954|LOC_OS08G07480|LOC_OS08G33260|LOC_OS12G35340|LOC_OS06G12370|LOC_OS06G10190|LOC_OS07G09630|LOC_OS04G45290|LOC_OS04G37680|LOC_OS05G10650|LOC_OS10G02490|LOC_OS09G04730|LOC_OS05G09660|LOC_OS08G36320|LOC_OS01G64830|LOC_OS03G08380|LOC_OS06G38990|LOC_OS06G05630|LOC_OS03G23980|LOC_OS02G28300|LOC_OS07G44850|LOC_OS04G35030|LOC_OS03G47940|LOC_OS06G45280|LOC_OS11G35810|LOC_OS01G23530|LOC_OS07G11970|LOC_OS01G22680|LOC_OS08G36310|LOC_OS07G23944|LOC_OS10G39740|LOC_OS01G71130|LOC_OS07G27890|LOC_OS02G19450|LOC_OS04G08740|LOC_OS01G64850|LOC_OS01G53390|LOC_OS10G32760|LOC_OS11G38030|LOC_OS01G71140|LOC_OS12G06410|LOC_OS02G47920|LOC_OS10G11810|LOC_OS07G27880|LOC_OS06G02130|LOC_OS01G45760|LOC_OS05G43940|LOC_OS07G38530|LOC_OS10G20310|LOC_OS01G64860|LOC_OS07G41730|LOC_OS08G36330|LOC_OS04G52450|LOC_OS09G36320|LOC_OS01G71160|LOC_OS05G43930|LOC_OS03G53350|LOC_OS01G63540|LOC_OS08G37210|LOC_OS01G65720|LOC_OS09G27010|LOC_OS04G53330|LOC_OS08G06100|LOC_OS03G11960|LOC_OS11G32750|LOC_OS01G56880|LOC_OS03G22620|LOC_OS01G23970|LOC_OS11G41680|LOC_OS06G19820|LOC_OS06G13280|LOC_OS03G02190|LOC_OS09G29660|LOC_OS10G39380|LOC_OS01G18150|LOC_OS07G02140|LOC_OS03G63580|LOC_OS05G43510|LOC_OS11G25160|LOC_OS08G38560|LOC_OS10G39350|LOC_OS07G43940|LOC_OS09G25290|LOC_OS12G05120|LOC_OS09G37200|LOC_OS01G19430|LOC_OS09G18520|LOC_OS06G38130|LOC_OS03G07470|LOC_OS07G02150|LOC_OS03G28330|LOC_OS01G53350|LOC_OS06G07860|LOC_OS07G30610|LOC_OS09G37690|LOC_OS05G06100|LOC_OS06G05209|LOC_OS12G39300|LOC_OS11G42510|LOC_OS02G44860|LOC_OS06G08710|LOC_OS02G06588|LOC_OS08G18970|LOC_OS06G11910|LOC_OS01G63580|LOC_OS08G37250|LOC_OS01G17279|LOC_OS03G53790|LOC_OS12G39310|LOC_OS10G39330|LOC_OS07G02170|LOC_OS02G09620|LOC_OS11G15370|LOC_OS10G29540|LOC_OS02G30219|LOC_OS06G30640|LOC_OS01G73390|LOC_OS04G14190|LOC_OS05G08740|LOC_OS01G27050|LOC_OS05G04380|LOC_OS09G03490|LOC_OS10G39340|LOC_OS08G03020|LOC_OS08G40890|LOC_OS02G43510|LOC_OS07G02180|LOC_OS10G31864
19825	1.4933E-8	1.2171E-6	93	345	3893	25460	oxygen binding	LOC_OS08G43390|LOC_OS05G35010|LOC_OS10G05020|LOC_OS10G30380|LOC_OS02G09290|LOC_OS06G30179|LOC_OS06G41070|LOC_OS06G43490|LOC_OS01G11270|LOC_OS04G01140|LOC_OS03G55230|LOC_OS02G09320|LOC_OS02G09200|LOC_OS11G29290|LOC_OS04G08828|LOC_OS08G39730|LOC_OS01G43710|LOC_OS03G12510|LOC_OS02G44654|LOC_OS01G58960|LOC_OS04G05060|LOC_OS07G44110|LOC_OS06G36920|LOC_OS10G23180|LOC_OS09G23820|LOC_OS11G04710|LOC_OS10G30390|LOC_OS03G14420|LOC_OS02G57810|LOC_OS07G11870|LOC_OS02G30110|LOC_OS09G27500|LOC_OS02G09330|LOC_OS04G03890|LOC_OS02G32770|LOC_OS01G11340|LOC_OS12G39300|LOC_OS08G33300|LOC_OS03G40610|LOC_OS06G43320|LOC_OS02G29960|LOC_OS12G25660|LOC_OS01G58950|LOC_OS03G04190|LOC_OS02G57290|LOC_OS02G09190|LOC_OS10G08474|LOC_OS07G19210|LOC_OS10G38090|LOC_OS05G40384|LOC_OS12G16720|LOC_OS12G18820|LOC_OS11G41710|LOC_OS01G63540|LOC_OS01G10040|LOC_OS10G37070|LOC_OS02G09260|LOC_OS10G38120|LOC_OS02G07680|LOC_OS12G39310|LOC_OS10G34480|LOC_OS06G19070|LOC_OS10G16974|LOC_OS12G09500|LOC_OS03G25480|LOC_OS06G30640|LOC_OS06G09220|LOC_OS04G33370|LOC_OS10G23160|LOC_OS01G29150|LOC_OS03G55800|LOC_OS11G41680|LOC_OS07G11970|LOC_OS07G33580|LOC_OS03G12660|LOC_OS07G11890|LOC_OS10G08540|LOC_OS07G37980|LOC_OS03G14560|LOC_OS04G09920|LOC_OS06G45960|LOC_OS08G36310|LOC_OS02G09310|LOC_OS02G09270|LOC_OS01G41820|LOC_OS03G53060|LOC_OS02G36110|LOC_OS05G33600|LOC_OS12G39240|LOC_OS02G36150|LOC_OS02G38290|LOC_OS02G36190|LOC_OS10G30410
19748	1.5069E-6	8.1876E-5	114	488	3893	25460	secondary metabolic process	LOC_OS11G32610|LOC_OS12G43440|LOC_OS12G15490|LOC_OS08G34280|LOC_OS01G27260|LOC_OS04G53830|LOC_OS12G07580|LOC_OS10G11810|LOC_OS02G26770|LOC_OS09G18390|LOC_OS11G42550|LOC_OS01G27390|LOC_OS03G32470|LOC_OS06G24180|LOC_OS01G12150|LOC_OS12G13800|LOC_OS04G28570|LOC_OS08G38910|LOC_OS04G49210|LOC_OS12G07690|LOC_OS02G41670|LOC_OS07G44560|LOC_OS05G38350|LOC_OS02G26810|LOC_OS09G38620|LOC_OS01G54620|LOC_OS06G10860|LOC_OS01G25100|LOC_OS04G43760|LOC_OS11G01730|LOC_OS02G51440|LOC_OS07G44370|LOC_OS09G38350|LOC_OS11G07670|LOC_OS01G27480|LOC_OS04G43800|LOC_OS01G63540|LOC_OS01G62480|LOC_OS07G43600|LOC_OS04G28680|LOC_OS10G34480|LOC_OS08G06100|LOC_OS07G44250|LOC_OS10G16974|LOC_OS11G27329|LOC_OS04G10000|LOC_OS01G72130|LOC_OS12G01730|LOC_OS10G40934|LOC_OS07G44260|LOC_OS01G27490|LOC_OS11G07680|LOC_OS11G48110|LOC_OS10G22310|LOC_OS12G17900|LOC_OS09G30360|LOC_OS03G60380|LOC_OS11G32580|LOC_OS03G47860|LOC_OS06G08440|LOC_OS01G51610|LOC_OS11G42220|LOC_OS11G07690|LOC_OS07G17010|LOC_OS03G12270|LOC_OS03G06705|LOC_OS10G38140|LOC_OS03G04240|LOC_OS06G42120|LOC_OS02G57480|LOC_OS07G34140|LOC_OS04G08828|LOC_OS03G08720|LOC_OS01G70770|LOC_OS09G37200|LOC_OS09G18520|LOC_OS04G56900|LOC_OS10G33774|LOC_OS06G36920|LOC_OS03G11350|LOC_OS01G45200|LOC_OS11G24180|LOC_OS12G12110|LOC_OS11G40690|LOC_OS07G07050|LOC_OS06G43320|LOC_OS02G29960|LOC_OS07G43670|LOC_OS05G12180|LOC_OS03G47000|LOC_OS10G38710|LOC_OS01G72170|LOC_OS07G23150|LOC_OS06G08580|LOC_OS03G17220|LOC_OS03G19120|LOC_OS10G23310|LOC_OS03G57200|LOC_OS10G38360|LOC_OS06G18140|LOC_OS06G39960|LOC_OS07G41060|LOC_OS04G44250|LOC_OS02G28300|LOC_OS09G18450|LOC_OS11G42290|LOC_OS01G24980|LOC_OS01G44330|LOC_OS04G56910|LOC_OS09G31490|LOC_OS12G43410|LOC_OS10G39740|LOC_OS09G31498|LOC_OS04G53800
5618	5.5866E-5	2.2765E-3	188	943	3893	25460	cell wall	LOC_OS02G44490|LOC_OS11G30310|LOC_OS12G43440|LOC_OS02G14160|LOC_OS02G49420|LOC_OS12G44010|LOC_OS06G06340|LOC_OS10G05820|LOC_OS01G62420|LOC_OS11G47670|LOC_OS03G59840|LOC_OS01G46220|LOC_OS01G64850|LOC_OS05G01920|LOC_OS07G34580|LOC_OS01G15039|LOC_OS11G35960|LOC_OS04G58840|LOC_OS03G28090|LOC_OS03G12510|LOC_OS12G02330|LOC_OS06G38330|LOC_OS05G33630|LOC_OS06G40700|LOC_OS01G70690|LOC_OS01G71140|LOC_OS01G53790|LOC_OS11G47680|LOC_OS07G28570|LOC_OS02G26770|LOC_OS01G73170|LOC_OS09G36280|LOC_OS04G09780|LOC_OS11G42550|LOC_OS10G05930|LOC_OS02G10520|LOC_OS05G25560|LOC_OS03G13570|LOC_OS02G16850|LOC_OS04G03850|LOC_OS11G08470|LOC_OS03G14140|LOC_OS05G01370|LOC_OS07G44600|LOC_OS06G17460|LOC_OS01G12150|LOC_OS04G47150|LOC_OS01G64860|LOC_OS03G62860|LOC_OS02G07870|LOC_OS05G35400|LOC_OS02G26810|LOC_OS07G47830|LOC_OS12G02320|LOC_OS01G71670|LOC_OS04G38450|LOC_OS09G25910|LOC_OS01G54620|LOC_OS01G57854|LOC_OS06G51370|LOC_OS11G02389|LOC_OS03G18630|LOC_OS01G71160|LOC_OS04G10360|LOC_OS02G14180|LOC_OS05G04450|LOC_OS01G10960|LOC_OS11G07670|LOC_OS04G48416|LOC_OS05G25430|LOC_OS04G59150|LOC_OS09G38910|LOC_OS04G03660|LOC_OS07G43600|LOC_OS03G45290|LOC_OS06G41850|LOC_OS08G13920|LOC_OS04G29090|LOC_OS08G34900|LOC_OS03G44880|LOC_OS01G56880|LOC_OS12G02310|LOC_OS10G30330|LOC_OS09G39170|LOC_OS05G11950|LOC_OS04G44980|LOC_OS07G07719|LOC_OS01G21034|LOC_OS02G18650|LOC_OS03G53860|LOC_OS01G44250|LOC_OS06G11700|LOC_OS12G36810|LOC_OS10G24850|LOC_OS09G31450|LOC_OS11G40750|LOC_OS04G02980|LOC_OS01G16770|LOC_OS06G45120|LOC_OS01G18950|LOC_OS12G38150|LOC_OS04G45270|LOC_OS11G18690|LOC_OS09G20684|LOC_OS11G19160|LOC_OS06G48180|LOC_OS04G58080|LOC_OS10G11500|LOC_OS04G39840|LOC_OS04G45960|LOC_OS12G40130|LOC_OS04G58760|LOC_OS04G59210|LOC_OS05G44600|LOC_OS01G67240|LOC_OS11G07690|LOC_OS04G51050|LOC_OS01G65460|LOC_OS08G07810|LOC_OS06G41030|LOC_OS09G32550|LOC_OS06G21540|LOC_OS07G35190|LOC_OS02G03180|LOC_OS03G31630|LOC_OS04G36610|LOC_OS03G44260|LOC_OS04G20930|LOC_OS01G71070|LOC_OS07G02840|LOC_OS07G10620|LOC_OS01G66040|LOC_OS08G38270|LOC_OS01G10850|LOC_OS06G48170|LOC_OS01G16310|LOC_OS10G39640|LOC_OS03G13930|LOC_OS06G41820|LOC_OS09G39510|LOC_OS04G32540|LOC_OS07G43670|LOC_OS03G60000|LOC_OS07G41650|LOC_OS10G05880|LOC_OS12G01700|LOC_OS06G35520|LOC_OS01G71080|LOC_OS01G44340|LOC_OS02G36845|LOC_OS05G48900|LOC_OS04G01720|LOC_OS05G29790|LOC_OS11G47970|LOC_OS02G34940|LOC_OS03G53790|LOC_OS08G09770|LOC_OS09G15510|LOC_OS05G33410|LOC_OS07G48650|LOC_OS02G07600|LOC_OS03G46100|LOC_OS02G54190|LOC_OS10G05990|LOC_OS01G50330|LOC_OS01G71094|LOC_OS01G71090|LOC_OS10G05910|LOC_OS03G10680|LOC_OS01G60770|LOC_OS09G21340|LOC_OS03G36650|LOC_OS07G30990|LOC_OS11G07090|LOC_OS01G14670|LOC_OS10G40290|LOC_OS12G36210|LOC_OS11G45720|LOC_OS02G32350|LOC_OS06G41880|LOC_OS12G02340|LOC_OS12G43410|LOC_OS09G15500|LOC_OS05G33400|LOC_OS10G39740|LOC_OS06G37150|LOC_OS01G71130|LOC_OS03G27430
30312	7.2346E-5	2.3585E-3	189	953	3893	25460	external encapsulating structure	LOC_OS02G44490|LOC_OS11G30310|LOC_OS12G43440|LOC_OS02G14160|LOC_OS02G49420|LOC_OS12G44010|LOC_OS06G06340|LOC_OS10G05820|LOC_OS01G62420|LOC_OS11G47670|LOC_OS03G59840|LOC_OS01G46220|LOC_OS01G64850|LOC_OS05G01920|LOC_OS07G34580|LOC_OS01G15039|LOC_OS11G35960|LOC_OS04G58840|LOC_OS03G28090|LOC_OS03G12510|LOC_OS12G02330|LOC_OS06G38330|LOC_OS05G33630|LOC_OS06G40700|LOC_OS01G70690|LOC_OS01G71140|LOC_OS01G53790|LOC_OS11G47680|LOC_OS07G28570|LOC_OS02G26770|LOC_OS01G73170|LOC_OS09G36280|LOC_OS04G09780|LOC_OS11G42550|LOC_OS10G05930|LOC_OS02G10520|LOC_OS05G25560|LOC_OS03G13570|LOC_OS02G16850|LOC_OS04G03850|LOC_OS11G08470|LOC_OS03G14140|LOC_OS05G01370|LOC_OS07G44600|LOC_OS06G17460|LOC_OS01G12150|LOC_OS04G47150|LOC_OS01G64860|LOC_OS03G62860|LOC_OS02G07870|LOC_OS05G35400|LOC_OS02G26810|LOC_OS07G47830|LOC_OS12G02320|LOC_OS01G71670|LOC_OS04G38450|LOC_OS09G25910|LOC_OS01G54620|LOC_OS01G57854|LOC_OS06G51370|LOC_OS11G02389|LOC_OS03G18630|LOC_OS01G71160|LOC_OS04G10360|LOC_OS02G14180|LOC_OS05G04450|LOC_OS01G10960|LOC_OS11G07670|LOC_OS04G48416|LOC_OS05G25430|LOC_OS04G59150|LOC_OS09G38910|LOC_OS04G03660|LOC_OS07G43600|LOC_OS03G45290|LOC_OS06G41850|LOC_OS08G13920|LOC_OS04G29090|LOC_OS08G34900|LOC_OS03G44880|LOC_OS01G56880|LOC_OS12G02310|LOC_OS10G30330|LOC_OS09G39170|LOC_OS05G11950|LOC_OS04G44980|LOC_OS07G07719|LOC_OS01G21034|LOC_OS02G18650|LOC_OS03G53860|LOC_OS01G44250|LOC_OS06G11700|LOC_OS12G36810|LOC_OS10G24850|LOC_OS09G31450|LOC_OS11G40750|LOC_OS04G02980|LOC_OS01G16770|LOC_OS06G45120|LOC_OS01G18950|LOC_OS12G38150|LOC_OS04G45270|LOC_OS11G18690|LOC_OS09G20684|LOC_OS11G19160|LOC_OS06G48180|LOC_OS04G58080|LOC_OS10G11500|LOC_OS04G39840|LOC_OS04G45960|LOC_OS12G40130|LOC_OS04G58760|LOC_OS04G59210|LOC_OS05G44600|LOC_OS01G67240|LOC_OS11G07690|LOC_OS04G51050|LOC_OS01G65460|LOC_OS08G07810|LOC_OS06G41030|LOC_OS09G32550|LOC_OS06G21540|LOC_OS07G35190|LOC_OS02G03180|LOC_OS03G31630|LOC_OS04G36610|LOC_OS03G44260|LOC_OS04G20930|LOC_OS01G71070|LOC_OS07G02840|LOC_OS07G10620|LOC_OS01G66040|LOC_OS08G38270|LOC_OS01G10850|LOC_OS06G48170|LOC_OS01G16310|LOC_OS10G39640|LOC_OS03G13930|LOC_OS06G41820|LOC_OS09G39510|LOC_OS04G32540|LOC_OS07G43670|LOC_OS03G60000|LOC_OS07G41650|LOC_OS10G05880|LOC_OS12G01700|LOC_OS06G35520|LOC_OS01G71080|LOC_OS01G44340|LOC_OS02G36845|LOC_OS05G48900|LOC_OS04G01720|LOC_OS05G29790|LOC_OS11G47970|LOC_OS02G34940|LOC_OS03G53790|LOC_OS08G09770|LOC_OS09G15510|LOC_OS05G33410|LOC_OS07G48650|LOC_OS02G07600|LOC_OS03G46100|LOC_OS02G54190|LOC_OS02G49850|LOC_OS10G05990|LOC_OS01G50330|LOC_OS01G71094|LOC_OS01G71090|LOC_OS10G05910|LOC_OS03G10680|LOC_OS01G60770|LOC_OS09G21340|LOC_OS03G36650|LOC_OS07G30990|LOC_OS11G07090|LOC_OS01G14670|LOC_OS10G40290|LOC_OS12G36210|LOC_OS11G45720|LOC_OS02G32350|LOC_OS06G41880|LOC_OS12G02340|LOC_OS12G43410|LOC_OS09G15500|LOC_OS05G33400|LOC_OS10G39740|LOC_OS06G37150|LOC_OS01G71130|LOC_OS03G27430
7154	1.1300E-3	3.0698E-2	89	426	3893	25460	cell communication	LOC_OS10G28860|LOC_OS11G47590|LOC_OS11G24550|LOC_OS01G03530|LOC_OS01G65060|LOC_OS02G32620|LOC_OS08G09830|LOC_OS09G02410|LOC_OS01G08020|LOC_OS11G47550|LOC_OS11G40480|LOC_OS09G07020|LOC_OS07G43820|LOC_OS05G29930|LOC_OS12G35690|LOC_OS04G53430|LOC_OS09G37880|LOC_OS08G40680|LOC_OS08G03490|LOC_OS01G57510|LOC_OS01G70690|LOC_OS04G56090|LOC_OS10G28870|LOC_OS05G15850|LOC_OS05G34390|LOC_OS10G28790|LOC_OS10G29120|LOC_OS11G05240|LOC_OS11G47600|LOC_OS11G47560|LOC_OS04G54070|LOC_OS09G37810|LOC_OS05G47780|LOC_OS08G05580|LOC_OS11G41300|LOC_OS05G40190|LOC_OS04G52450|LOC_OS08G41200|LOC_OS02G44940|LOC_OS07G43670|LOC_OS05G15770|LOC_OS01G57540|LOC_OS10G29330|LOC_OS10G29495|LOC_OS04G56080|LOC_OS10G29850|LOC_OS10G29410|LOC_OS10G28760|LOC_OS11G47610|LOC_OS11G41350|LOC_OS07G36544|LOC_OS01G66250|LOC_OS01G68598|LOC_OS03G57200|LOC_OS05G44540|LOC_OS01G64110|LOC_OS02G36320|LOC_OS11G40220|LOC_OS04G12669|LOC_OS07G43600|LOC_OS12G35670|LOC_OS01G47810|LOC_OS02G20620|LOC_OS08G41230|LOC_OS03G40840|LOC_OS03G08660|LOC_OS12G03640|LOC_OS10G29220|LOC_OS08G03500|LOC_OS03G15290|LOC_OS10G29260|LOC_OS08G03540|LOC_OS10G29020|LOC_OS04G54130|LOC_OS08G15030|LOC_OS12G18750|LOC_OS04G54090|LOC_OS05G48730|LOC_OS08G12960|LOC_OS04G53400|LOC_OS07G36570|LOC_OS01G10470|LOC_OS09G37834|LOC_OS12G10280|LOC_OS05G38170|LOC_OS10G29190|LOC_OS01G12290|LOC_OS03G09980|LOC_OS11G10290
