# Supplementary material for: Rice nucleosome patterns undergo remodeling coincident with stress-induced gene expression
Source: BMC Genomics. 2018 Jan 26;19:97. doi: 10.1186/s12864-017-4397-8 (PMC5787291; doi:10.1186/s12864-017-4397-8)
Supplement: Supplementary file 7 — Figure S5. Changes in nucleosome occupancy at the exons of rice genes in response to phosphate starvation. MNase-seq density of exons grouped according to their length: (A) 170–240 bp; (B) 315–350 bp; (C) 480–550 bp (D) 645–715 bp under control and −Pi conditions. Plots are centered at the 5′ boundaries of the exons. (PDF 58 kb) [file 12864_2017_4397_MOESM7_ESM.pdf › Cluster_DEF_20700_genes.bgo]

File created with bingo (c) on Apr 25, 2017 at 10:32:46 PM

ontology: namespace
curator:  bingo

Selected ontology file : bundle://115.0:1/data/GO_Full
Selected annotation file : C:\Users\QI_ZHANG\Google Drive\LAB\Rice Project\7-28-2016 BiNGO\Rice_MSU7_nonTE_4Bingo.anno
Discarded evidence codes : 
Overrepresentation
Selected statistical test : Hypergeometric test
Selected correction : Benjamini & Hochberg False Discovery Rate (FDR) correction
Selected significance level : 0.05
Testing option : Use whole annotation as reference set
The selected cluster :
LOC_OS06G11930	LOC_OS01G56820	LOC_OS04G46970	LOC_OS01G07890	LOC_OS07G10495	LOC_OS06G10600	LOC_OS02G54050	LOC_OS07G10490	LOC_OS03G08800	LOC_OS01G20870	LOC_OS04G57630	LOC_OS04G58960	LOC_OS04G33660	LOC_OS07G46450	LOC_OS11G37580	LOC_OS04G56309	LOC_OS11G12280	LOC_OS01G56810	LOC_OS06G11920	LOC_OS01G05220	LOC_OS07G47790	LOC_OS04G08690	LOC_OS04G18010	LOC_OS04G33670	LOC_OS01G20880	LOC_OS04G20330	LOC_OS02G29090	LOC_OS06G23930	LOC_OS02G30070	LOC_OS01G43500	LOC_OS01G68820	LOC_OS01G18530	LOC_OS05G44190	LOC_OS04G46980	LOC_OS07G45130	LOC_OS11G37570	LOC_OS09G36720	LOC_OS06G22600	LOC_OS11G36240	LOC_OS06G10620	LOC_OS04G33680	LOC_OS01G32830	LOC_OS01G56800	LOC_OS04G32350	LOC_OS01G06580	LOC_OS04G58980	LOC_OS04G57650	LOC_OS01G05250	LOC_OS11G24290	LOC_OS10G01760	LOC_OS02G56690	LOC_OS02G54030	LOC_OS04G46990	LOC_OS05G44180	LOC_OS07G47760	LOC_OS09G36730	LOC_OS02G42060	LOC_OS05G32190	LOC_OS04G33690	LOC_OS04G32360	LOC_OS01G32840	LOC_OS01G06570	LOC_OS01G32849	LOC_OS06G11940	LOC_OS02G30090	LOC_OS05G44170	LOC_OS01G19880	LOC_OS10G12400	LOC_OS07G47770	LOC_OS07G22494	LOC_OS06G23910	LOC_OS01G32810	LOC_OS11G24230	LOC_OS06G34610	LOC_OS06G35940	LOC_OS01G07850	LOC_OS01G06520	LOC_OS02G43360	LOC_OS06G11970	LOC_OS04G18060	LOC_OS01G67520	LOC_OS06G47930	LOC_OS01G20830	LOC_OS06G23960	LOC_OS04G58920	LOC_OS02G05080	LOC_OS04G20380	LOC_OS10G01700	LOC_OS03G07510	LOC_OS09G36750	LOC_OS06G34620	LOC_OS06G08310	LOC_OS11G26880	LOC_OS01G06510	LOC_OS04G46940	LOC_OS06G11960	LOC_OS11G38860	LOC_OS04G58910	LOC_OS06G22640	LOC_OS02G56680	LOC_OS02G05090	LOC_OS06G21310	LOC_OS11G36200	LOC_OS02G29040	LOC_OS06G23970	LOC_OS01G19820	LOC_OS02G32690	LOC_OS04G33630	LOC_OS04G32300	LOC_OS11G13580	LOC_OS06G35920	LOC_OS04G07390	LOC_OS06G08340	LOC_OS10G13700	LOC_OS04G45620	LOC_OS02G44670	LOC_OS10G01720	LOC_OS11G36230	LOC_OS02G29070	LOC_OS01G20810	LOC_OS06G22610	LOC_OS02G30060	LOC_OS06G47910	LOC_OS01G19850	LOC_OS04G57610	LOC_OS04G58940	LOC_OS02G55320	LOC_OS04G33640	LOC_OS04G06050	LOC_OS09G34110	LOC_OS11G12260	LOC_OS04G34976	LOC_OS06G35930	LOC_OS11G24240	LOC_OS02G17080	LOC_OS06G09660	LOC_OS07G45150	LOC_OS04G45630	LOC_OS02G42020	LOC_OS11G37550	LOC_OS01G20820	LOC_OS04G32320	LOC_OS11G12270	LOC_OS02G17090	LOC_OS06G33320	LOC_OS06G10680	LOC_OS06G35980	LOC_OS01G68890	LOC_OS08G24910	LOC_OS10G23130	LOC_OS07G10410	LOC_OS01G66230	LOC_OS05G44120	LOC_OS11G14860	LOC_OS05G20150	LOC_OS05G45450	LOC_OS06G19010	LOC_OS06G21340	LOC_OS11G13530	LOC_OS06G46640	LOC_OS06G20010	LOC_OS06G22670	LOC_OS08G36900	LOC_OS07G23730	LOC_OS12G02730	LOC_OS04G44390	LOC_OS04G43060	LOC_OS07G11739	LOC_OS05G34790	LOC_OS01G07800	LOC_OS06G34660	LOC_OS11G25510	LOC_OS07G35700	LOC_OS06G10670	LOC_OS11G26840	LOC_OS06G35990	LOC_OS04G55040	LOC_OS08G24920	LOC_OS09G22130	LOC_OS09G23460	LOC_OS04G56370	LOC_OS05G45440	LOC_OS12G13400	LOC_OS06G45300	LOC_OS11G13540	LOC_OS01G20800	LOC_OS06G47960	LOC_OS06G20020	LOC_OS03G55180	LOC_OS07G09430	LOC_OS10G35120	LOC_OS10G11130	LOC_OS09G11480	LOC_OS05G32130	LOC_OS01G06500	LOC_OS06G34630	LOC_OS11G01570	LOC_OS11G24210	LOC_OS05G08490	LOC_OS11G26870	LOC_OS11G25540	LOC_OS06G08380	LOC_OS01G67580	LOC_OS07G35730	LOC_OS09G23450	LOC_OS08G23600	LOC_OS01G66250	LOC_OS08G24930	LOC_OS04G55070	LOC_OS07G34400	LOC_OS12G13410	LOC_OS11G14880	LOC_OS06G23980	LOC_OS10G36420	LOC_OS09G11470	LOC_OS08G09290	LOC_OS04G06090	LOC_OS12G26720	LOC_OS11G25530	LOC_OS10G25780	LOC_OS06G35970	LOC_OS06G34640	LOC_OS12G25409	LOC_OS07G10440	LOC_OS06G07040	LOC_OS05G22790	LOC_OS04G56390	LOC_OS01G19800	LOC_OS08G12960	LOC_OS11G38840	LOC_OS11G13560	LOC_OS11G14890	LOC_OS06G22660	LOC_OS07G08120	LOC_OS10G37760	LOC_OS08G10300	LOC_OS08G36910	LOC_OS12G25400	LOC_OS05G33440	LOC_OS05G34770	LOC_OS08G10304	LOC_OS04G44354	LOC_OS06G07070	LOC_OS06G20050	LOC_OS04G57670	LOC_OS06G45350	LOC_OS07G34420	LOC_OS08G12970	LOC_OS11G14820	LOC_OS08G10310	LOC_OS03G56480	LOC_OS09G12780	LOC_OS06G33360	LOC_OS07G09460	LOC_OS09G11450	
LOC_OS07G46410	LOC_OS06G19050	LOC_OS07G23770	LOC_OS11G02850	LOC_OS04G57660	LOC_OS07G35740	LOC_OS04G56330	LOC_OS06G07060	LOC_OS06G20060	LOC_OS06G46670	LOC_OS09G23420	LOC_OS07G11790	LOC_OS05G44150	LOC_OS05G45480	LOC_OS06G44010	LOC_OS07G09470	LOC_OS04G55000	LOC_OS10G36410	LOC_OS07G47750	LOC_OS07G08140	LOC_OS04G45690	LOC_OS08G09260	LOC_OS12G02760	LOC_OS11G02860	LOC_OS06G34670	LOC_OS11G01530	LOC_OS04G55030	LOC_OS07G34440	LOC_OS06G22690	LOC_OS04G56360	LOC_OS04G57690	LOC_OS05G44140	LOC_OS07G08150	LOC_OS06G20030	LOC_OS11G13510	LOC_OS07G09480	LOC_OS08G36960	LOC_OS08G10330	LOC_OS08G35630	LOC_OS06G19070	LOC_OS04G43040	LOC_OS12G01420	LOC_OS07G22460	LOC_OS07G47720	LOC_OS12G02750	LOC_OS06G21369	LOC_OS10G37710	LOC_OS06G33350	LOC_OS10G25740	LOC_OS07G34430	LOC_OS07G35760	LOC_OS09G36700	LOC_OS05G46790	LOC_OS05G45460	LOC_OS06G20040	LOC_OS11G13520	LOC_OS08G10340	LOC_OS10G11110	LOC_OS04G44380	LOC_OS07G23780	LOC_OS12G01410	LOC_OS10G37720	LOC_OS07G46400	LOC_OS06G19060	LOC_OS10G23090	LOC_OS05G10750	LOC_OS03G18290	LOC_OS05G08430	LOC_OS02G32700	LOC_OS06G44060	LOC_OS03G55230	LOC_OS08G36860	LOC_OS02G20729	LOC_OS08G08020	LOC_OS08G34200	LOC_OS12G37430	LOC_OS12G38760	LOC_OS08G12890	LOC_OS12G25450	LOC_OS02G20720	LOC_OS12G01480	LOC_OS06G19095	LOC_OS11G02800	LOC_OS08G23550	LOC_OS08G24880	LOC_OS10G35080	LOC_OS08G10240	LOC_OS03G55220	LOC_OS05G22730	LOC_OS09G22090	LOC_OS12G38770	LOC_OS02G20710	LOC_OS03G06290	LOC_OS11G02810	LOC_OS12G24140	LOC_OS05G10730	LOC_OS06G20070	LOC_OS06G45370	LOC_OS02G19750	LOC_OS02G18420	LOC_OS05G09740	LOC_OS03G56580	LOC_OS01G54180	LOC_OS10G35050	LOC_OS08G08000	LOC_OS05G34700	LOC_OS12G02790	LOC_OS02G07760	LOC_OS11G02820	LOC_OS10G23080	LOC_OS08G23570	LOC_OS11G02830	LOC_OS05G10740	LOC_OS12G24150	LOC_OS02G18410	LOC_OS06G20080	LOC_OS06G46690	LOC_OS02G19740	LOC_OS03G57890	LOC_OS02G32710	LOC_OS10G36390	LOC_OS06G44034	LOC_OS08G10260	LOC_OS02G07770	LOC_OS08G34210	LOC_OS08G09320	LOC_OS06G33390	LOC_OS01G54170	LOC_OS02G06440	LOC_OS05G08470	LOC_OS03G44540	LOC_OS05G10790	LOC_OS05G07140	LOC_OS08G22250	LOC_OS10G23050	LOC_OS05G46740	LOC_OS03G18250	LOC_OS09G23399	LOC_OS05G45410	LOC_OS03G56520	LOC_OS10G12390	LOC_OS03G31230	LOC_OS08G35570	LOC_OS08G10270	LOC_OS08G09310	LOC_OS10G35030	LOC_OS10G36360	LOC_OS07G09500	LOC_OS05G33430	LOC_OS05G32100	LOC_OS02G07700	LOC_OS05G34760	LOC_OS03G45870	LOC_OS10G24390	LOC_OS03G44530	LOC_OS03G45860	LOC_OS07G10500	LOC_OS10G23060	LOC_OS06G44090	LOC_OS12G12110	LOC_OS03G18260	LOC_OS08G10280	LOC_OS03G56510	LOC_OS04G56290	LOC_OS12G13445	LOC_OS04G09900	LOC_OS08G09300	LOC_OS07G23800	LOC_OS12G25420	LOC_OS08G23590	LOC_OS03G20580	LOC_OS05G33420	LOC_OS10G23030	LOC_OS07G10510	LOC_OS09G22040	LOC_OS01G42160	LOC_OS01G43490	LOC_OS05G46720	LOC_OS03G18270	LOC_OS12G12120	LOC_OS08G35590	LOC_OS08G10290	LOC_OS05G08450	LOC_OS05G07120	LOC_OS03G55210	LOC_OS03G31254	LOC_OS10G37670	LOC_OS01G54140	LOC_OS05G33410	LOC_OS02G20700	LOC_OS05G34740	LOC_OS07G09520	LOC_OS03G20590	LOC_OS05G10780	LOC_OS05G08460	LOC_OS01G42150	LOC_OS01G43480	LOC_OS09G24690	LOC_OS05G46710	LOC_OS05G20100	LOC_OS08G35580	LOC_OS03G31240	LOC_OS12G01490	LOC_OS12G38750	LOC_OS10G35020	LOC_OS02G07730	LOC_OS01G56790	LOC_OS09G11380	LOC_OS05G33400	LOC_OS05G19110	LOC_OS07G08200	LOC_OS02G06400	LOC_OS07G09530	LOC_OS03G45880	LOC_OS03G19540	LOC_OS03G18210	LOC_OS02G44770	LOC_OS02G43440	LOC_OS02G17150	LOC_OS01G43470	LOC_OS02G55420	LOC_OS08G34280	LOC_OS02G06490	LOC_OS02G29130	LOC_OS02G56750	LOC_OS01G56780	LOC_OS02G42110	LOC_OS03G08880	LOC_OS04G10940	LOC_OS01G31480	LOC_OS03G21870	LOC_OS04G22910	LOC_OS02G18470	LOC_OS02G54100	LOC_OS02G30110	LOC_OS01G05180	LOC_OS01G42130	LOC_OS01G43460	LOC_OS03G07540	LOC_OS03G57830	LOC_OS02G32770	LOC_OS01G29180	LOC_OS02G29120	LOC_OS09G36680	LOC_OS01G18490	LOC_OS01G55440	LOC_OS03G45850	LOC_OS01G56764	LOC_OS02G17170	LOC_OS03G20550	LOC_OS04G22900	LOC_OS02G55400	LOC_OS04G46910	LOC_OS04G08600	LOC_OS01G43450	
LOC_OS03G18230	LOC_OS02G29150	LOC_OS03G08860	LOC_OS03G31210	LOC_OS04G10924	LOC_OS01G32790	LOC_OS09G34030	LOC_OS01G55430	LOC_OS04G33600	LOC_OS01G29150	LOC_OS01G42110	LOC_OS01G43440	LOC_OS08G34290	LOC_OS04G09920	LOC_OS04G10910	LOC_OS02G05190	LOC_OS02G29140	LOC_OS02G42100	LOC_OS01G31470	LOC_OS03G21890	LOC_OS04G33610	LOC_OS02G19770	LOC_OS03G21820	LOC_OS04G19310	LOC_OS09G34050	LOC_OS01G05150	LOC_OS04G08660	LOC_OS02G32740	LOC_OS05G09720	LOC_OS01G43430	LOC_OS01G42100	LOC_OS02G06450	LOC_OS12G25490	LOC_OS05G09724	LOC_OS02G05120	LOC_OS11G36170	LOC_OS01G56740	LOC_OS01G18460	LOC_OS01G55400	LOC_OS01G56730	LOC_OS05G09732	LOC_OS04G08650	LOC_OS11G24180	LOC_OS05G08400	LOC_OS02G56720	LOC_OS03G33800	LOC_OS02G05130	LOC_OS01G32780	LOC_OS02G44740	LOC_OS11G36160	LOC_OS02G20750	LOC_OS01G18450	LOC_OS01G56720	LOC_OS02G19790	LOC_OS05G09700	LOC_OS02G30100	LOC_OS01G20770	LOC_OS04G08640	LOC_OS06G10700	LOC_OS05G09708	LOC_OS10G35090	LOC_OS05G09704	LOC_OS02G05140	LOC_OS02G06470	LOC_OS02G29110	LOC_OS11G36190	LOC_OS12G37490	LOC_OS01G56710	LOC_OS09G34080	LOC_OS02G19780	LOC_OS01G20780	LOC_OS02G32750	LOC_OS04G09960	LOC_OS04G08630	LOC_OS02G56700	LOC_OS01G05160	LOC_OS04G34900	LOC_OS11G36180	LOC_OS07G23690	LOC_OS02G43280	LOC_OS04G45520	LOC_OS04G46850	LOC_OS01G07770	LOC_OS01G06440	LOC_OS07G10370	LOC_OS06G10720	LOC_OS02G56590	LOC_OS09G12620	LOC_OS01G18420	LOC_OS04G57510	LOC_OS03G08920	LOC_OS04G58840	LOC_OS01G20750	LOC_OS04G33540	LOC_OS07G09384	LOC_OS07G47660	LOC_OS01G19750	LOC_OS11G38790	LOC_OS07G22360	LOC_OS11G13490	LOC_OS01G05105	LOC_OS01G06430	LOC_OS07G47670	LOC_OS01G05100	LOC_OS04G08570	LOC_OS04G22870	LOC_OS07G35660	LOC_OS11G24140	LOC_OS06G10710	LOC_OS11G25470	LOC_OS03G21914	LOC_OS02G55270	LOC_OS11G36120	LOC_OS02G31280	LOC_OS09G12610	LOC_OS01G18410	LOC_OS07G10380	LOC_OS01G68940	LOC_OS09G13940	LOC_OS01G19740	LOC_OS04G57500	LOC_OS07G08060	LOC_OS04G33550	LOC_OS10G13830	LOC_OS07G45010	LOC_OS10G12500	LOC_OS04G10890	LOC_OS09G25910	LOC_OS02G44590	LOC_OS01G32710	LOC_OS09G01940	LOC_OS04G44210	LOC_OS04G33560	LOC_OS04G22860	LOC_OS04G58860	LOC_OS01G07790	LOC_OS03G08900	LOC_OS07G33030	LOC_OS11G24170	LOC_OS01G68950	LOC_OS07G46315	LOC_OS09G13930	LOC_OS07G35690	LOC_OS02G56570	LOC_OS07G10390	LOC_OS07G34360	LOC_OS04G57530	LOC_OS07G47640	LOC_OS02G44599	LOC_OS01G19770	LOC_OS07G46310	LOC_OS11G37480	LOC_OS11G36150	LOC_OS01G18440	LOC_OS10G11200	LOC_OS09G37940	LOC_OS09G25900	LOC_OS04G44224	LOC_OS09G01950	LOC_OS03G19610	LOC_OS03G21930	LOC_OS03G20600	LOC_OS01G32720	LOC_OS04G33570	LOC_OS04G09880	LOC_OS04G44220	LOC_OS09G36619	LOC_OS04G07220	LOC_OS01G06450	LOC_OS01G05120	LOC_OS11G25490	LOC_OS01G67630	LOC_OS11G48110	LOC_OS02G55250	LOC_OS07G35680	LOC_OS02G56580	LOC_OS09G37958	LOC_OS04G46880	LOC_OS04G57520	LOC_OS04G10870	LOC_OS07G48980	LOC_OS11G36140	LOC_OS06G22700	LOC_OS11G25440	LOC_OS06G33400	LOC_OS06G08440	LOC_OS01G07730	LOC_OS01G06400	LOC_OS04G46810	LOC_OS01G68970	LOC_OS01G67640	LOC_OS07G08090	LOC_OS04G58800	LOC_OS02G06290	LOC_OS01G20710	LOC_OS11G14780	LOC_OS04G21590	LOC_OS02G57880	LOC_OS04G20260	LOC_OS06G33410	LOC_OS02G20590	LOC_OS06G10750	LOC_OS11G26760	LOC_OS09G01930	LOC_OS07G45050	LOC_OS06G09760	LOC_OS02G56565	LOC_OS04G46820	LOC_OS01G67650	LOC_OS11G01480	LOC_OS09G37976	LOC_OS06G20100	LOC_OS02G57890	LOC_OS01G20720	LOC_OS11G37410	LOC_OS02G55230	LOC_OS07G33040	LOC_OS06G22760	LOC_OS03G07620	LOC_OS02G31240	LOC_OS11G26795	LOC_OS11G24130	LOC_OS06G10780	LOC_OS01G06420	LOC_OS02G45880	LOC_OS02G55200	LOC_OS06G09790	LOC_OS04G46830	LOC_OS11G26790	LOC_OS11G01490	LOC_OS01G67660	LOC_OS01G65000	LOC_OS06G19110	LOC_OS01G18400	LOC_OS06G46700	LOC_OS04G58820	LOC_OS03G07610	LOC_OS02G57860	LOC_OS01G19730	LOC_OS04G21570	LOC_OS03G08940	LOC_OS07G33070	LOC_OS10G13820	LOC_OS11G24120	LOC_OS04G08590	LOC_OS07G46360	LOC_OS02G43230	LOC_OS06G08450	LOC_OS04G45510	LOC_OS11G25454	LOC_OS04G07260	LOC_OS06G07120	LOC_OS01G06410	LOC_OS02G45890	LOC_OS02G44560	
LOC_OS10G01830	LOC_OS04G46840	LOC_OS01G67670	LOC_OS11G26780	LOC_OS01G65010	LOC_OS06G21410	LOC_OS11G38765	LOC_OS02G55210	LOC_OS03G07600	LOC_OS02G57870	LOC_OS03G08930	LOC_OS04G34860	LOC_OS04G33530	LOC_OS04G32200	LOC_OS05G32260	LOC_OS04G32290	LOC_OS06G34770	LOC_OS11G26730	LOC_OS06G07150	LOC_OS01G67680	LOC_OS06G44100	LOC_OS06G19130	LOC_OS11G38710	LOC_OS06G45430	LOC_OS06G20130	LOC_OS11G13410	LOC_OS10G35230	LOC_OS09G11370	LOC_OS12G03940	LOC_OS05G32250	LOC_OS07G36910	LOC_OS06G33450	LOC_OS06G34780	LOC_OS11G02770	LOC_OS11G26720	LOC_OS07G11630	LOC_OS04G56250	LOC_OS07G10300	LOC_OS09G23340	LOC_OS12G14610	LOC_OS05G46890	LOC_OS06G20140	LOC_OS07G23600	LOC_OS06G45420	LOC_OS05G19290	LOC_OS11G26725	LOC_OS08G08090	LOC_OS04G44280	LOC_OS12G27920	LOC_OS07G09310	LOC_OS11G26750	LOC_OS05G33570	LOC_OS01G07710	LOC_OS12G03920	LOC_OS05G07280	LOC_OS06G34750	LOC_OS09G25990	LOC_OS07G35610	LOC_OS08G23720	LOC_OS09G22000	LOC_OS04G56280	LOC_OS06G45410	LOC_OS06G20110	LOC_OS11G13430	LOC_OS08G08084	LOC_OS12G40910	LOC_OS06G46740	LOC_OS09G12680	LOC_OS10G37870	LOC_OS10G35210	LOC_OS08G10410	LOC_OS12G27930	LOC_OS05G34890	LOC_OS07G10320	LOC_OS09G25980	LOC_OS07G11650	LOC_OS10G23240	LOC_OS07G36930	LOC_OS05G46874	LOC_OS09G24650	LOC_OS12G15960	LOC_OS05G44210	LOC_OS12G39910	LOC_OS12G40900	LOC_OS06G46730	LOC_OS11G13440	LOC_OS05G19270	LOC_OS07G48900	LOC_OS04G20270	LOC_OS08G10420	LOC_OS10G11270	LOC_OS06G20120	LOC_OS07G08000	LOC_OS12G27940	LOC_OS08G08070	LOC_OS05G33560	LOC_OS09G10010	LOC_OS04G33580	LOC_OS08G23740	LOC_OS04G32250	LOC_OS01G65060	LOC_OS07G10330	LOC_OS04G56220	LOC_OS04G46894	LOC_OS06G45470	LOC_OS06G07190	LOC_OS08G34400	LOC_OS04G46892	LOC_OS10G37850	LOC_OS07G48950	LOC_OS12G03980	LOC_OS04G44230	LOC_OS10G36520	LOC_OS07G09340	LOC_OS06G33480	LOC_OS08G09390	LOC_OS10G13880	LOC_OS07G47620	LOC_OS06G19170	LOC_OS11G02730	LOC_OS04G32260	LOC_OS08G23750	LOC_OS06G20180	LOC_OS06G07180	LOC_OS04G58870	LOC_OS07G35620	LOC_OS06G45460	LOC_OS07G10340	LOC_OS09G23300	LOC_OS09G25960	LOC_OS06G46799	LOC_OS08G10440	LOC_OS04G56210	LOC_OS06G33490	LOC_OS07G48960	LOC_OS04G44240	LOC_OS10G35200	LOC_OS10G37860	LOC_OS12G01310	LOC_OS09G12650	LOC_OS12G02640	LOC_OS08G09380	LOC_OS11G26710	LOC_OS11G01410	LOC_OS06G33460	LOC_OS01G65080	LOC_OS10G25850	LOC_OS07G34320	LOC_OS04G56240	LOC_OS09G25950	LOC_OS07G36980	LOC_OS09G24620	LOC_OS07G35650	LOC_OS07G10350	LOC_OS02G55280	LOC_OS06G45450	LOC_OS06G20150	LOC_OS08G35750	LOC_OS03G55290	LOC_OS04G44250	LOC_OS07G08030	LOC_OS12G02630	LOC_OS07G23670	LOC_OS12G01300	LOC_OS09G12640	LOC_OS08G09370	LOC_OS07G48930	LOC_OS09G24610	LOC_OS04G56230	LOC_OS07G10360	LOC_OS07G35640	LOC_OS08G08030	LOC_OS08G09360	LOC_OS11G13400	LOC_OS11G14730	LOC_OS01G54090	LOC_OS08G34410	LOC_OS06G33470	LOC_OS04G44260	LOC_OS09G12630	LOC_OS04G45590	LOC_OS12G03950	LOC_OS12G02620	LOC_OS02G55290	LOC_OS07G48940	LOC_OS02G07628	LOC_OS06G44180	LOC_OS03G31390	LOC_OS05G46820	LOC_OS05G08554	LOC_OS05G07220	LOC_OS03G30060	LOC_OS08G08140	LOC_OS03G29065	LOC_OS08G35650	LOC_OS08G09470	LOC_OS12G02690	LOC_OS02G20600	LOC_OS05G34840	LOC_OS05G33510	LOC_OS02G07624	LOC_OS02G45900	LOC_OS03G42030	LOC_OS01G42090	LOC_OS12G13360	LOC_OS03G30050	LOC_OS06G44170	LOC_OS08G09460	LOC_OS08G36970	LOC_OS12G14699	LOC_OS08G34310	LOC_OS12G37320	LOC_OS01G54070	LOC_OS12G38650	LOC_OS02G21925	LOC_OS12G01350	LOC_OS03G05080	LOC_OS05G34830	LOC_OS12G02680	LOC_OS03G44690	LOC_OS12G40960	LOC_OS02G45910	LOC_OS08G23680	LOC_OS08G22354	LOC_OS01G42080	LOC_OS05G10850	LOC_OS12G13370	LOC_OS12G24020	LOC_OS02G18300	LOC_OS06G45490	LOC_OS05G07200	LOC_OS05G08530	LOC_OS06G44160	LOC_OS03G30084	LOC_OS10G35170	LOC_OS08G33010	LOC_OS08G35670	LOC_OS08G09450	LOC_OS12G36000	LOC_OS03G55370	LOC_OS09G23290	LOC_OS02G20620	LOC_OS12G25350	LOC_OS05G34820	LOC_OS02G06310	LOC_OS03G43390	LOC_OS02G07640	LOC_OS01G54060	LOC_OS03G05070	LOC_OS05G10860	LOC_OS12G39990	LOC_OS12G24030	LOC_OS01G42070	LOC_OS05G08540	LOC_OS08G34330	
LOC_OS08G10380	LOC_OS03G55360	LOC_OS10G35180	LOC_OS03G56690	LOC_OS08G33000	LOC_OS12G26690	LOC_OS12G25360	LOC_OS05G34810	LOC_OS12G40980	LOC_OS12G03990	LOC_OS02G06320	LOC_OS01G54050	LOC_OS02G07650	LOC_OS03G05060	LOC_OS03G17040	LOC_OS05G08590	LOC_OS01G42060	LOC_OS03G57980	LOC_OS04G56180	LOC_OS05G46860	LOC_OS05G45530	LOC_OS08G33030	LOC_OS03G30020	LOC_OS08G34360	LOC_OS08G08100	LOC_OS08G09430	LOC_OS09G23270	LOC_OS10G36480	LOC_OS01G54040	LOC_OS01G55370	LOC_OS05G33554	LOC_OS12G27950	LOC_OS03G45990	LOC_OS10G23180	LOC_OS03G17050	LOC_OS08G45000	LOC_OS05G07270	LOC_OS07G11710	LOC_OS01G43380	LOC_OS12G13320	LOC_OS03G57990	LOC_OS03G32670	LOC_OS04G56170	LOC_OS10G36490	LOC_OS08G33020	LOC_OS12G01390	LOC_OS08G09420	LOC_OS10G35160	LOC_OS09G24590	LOC_OS10G11170	LOC_OS01G54030	LOC_OS12G27960	LOC_OS01G56690	LOC_OS05G32210	LOC_OS03G45980	LOC_OS05G46845	LOC_OS01G43370	LOC_OS12G14660	LOC_OS12G12000	LOC_OS05G07240	LOC_OS03G54000	LOC_OS08G33050	LOC_OS01G43372	LOC_OS08G34380	LOC_OS03G57960	LOC_OS05G22880	LOC_OS07G23710	LOC_OS10G35130	LOC_OS08G09410	LOC_OS01G56680	LOC_OS01G55350	LOC_OS05G32200	LOC_OS03G44680	LOC_OS02G07600	LOC_OS03G43350	LOC_OS01G54020	LOC_OS12G40950	LOC_OS03G29045	LOC_OS07G10400	LOC_OS03G17070	LOC_OS10G23160	LOC_OS06G44190	LOC_OS05G46830	LOC_OS12G12010	LOC_OS12G13340	LOC_OS01G42030	LOC_OS03G57970	LOC_OS03G31360	LOC_OS08G33045	LOC_OS02G21900	LOC_OS08G09400	LOC_OS10G35140	LOC_OS09G12590	LOC_OS12G40940	LOC_OS03G43340	LOC_OS03G18330	LOC_OS07G45080	LOC_OS02G19690	LOC_OS04G22800	LOC_OS02G45980	LOC_OS02G56630	LOC_OS12G24080	LOC_OS02G57965	LOC_OS01G43350	LOC_OS07G33090	LOC_OS01G42024	LOC_OS02G32660	LOC_OS02G57960	LOC_OS02G06370	LOC_OS02G05040	LOC_OS09G37880	LOC_OS11G36090	LOC_OS02G44654	LOC_OS02G43320	LOC_OS01G54000	LOC_OS08G45050	LOC_OS01G56660	LOC_OS01G55330	LOC_OS02G19680	LOC_OS03G08999	LOC_OS01G05064	LOC_OS05G10800	LOC_OS02G32650	LOC_OS12G24090	LOC_OS03G19670	LOC_OS02G06380	LOC_OS07G33080	LOC_OS03G57950	LOC_OS03G07660	LOC_OS03G32630	LOC_OS02G33980	LOC_OS02G05050	LOC_OS02G29000	LOC_OS09G36560	LOC_OS02G42000	LOC_OS01G18370	LOC_OS01G55320	LOC_OS01G18375	LOC_OS12G36070	LOC_OS01G31370	LOC_OS03G45970	LOC_OS11G48060	LOC_OS07G45060	LOC_OS01G45990	LOC_OS02G57940	LOC_OS02G56610	LOC_OS01G42000	LOC_OS03G18350	LOC_OS03G07650	LOC_OS02G05060	LOC_OS04G10800	LOC_OS03G08980	LOC_OS03G57920	LOC_OS02G32680	LOC_OS10G01800	LOC_OS01G32670	LOC_OS02G43300	LOC_OS07G45064	LOC_OS01G55310	LOC_OS03G45960	LOC_OS07G45070	LOC_OS03G17030	LOC_OS03G44630	LOC_OS09G36580	LOC_OS11G48070	LOC_OS01G43320	LOC_OS02G05070	LOC_OS01G05090	LOC_OS03G57930	LOC_OS02G29020	LOC_OS02G45974	LOC_OS01G17060	LOC_OS01G18390	LOC_OS03G20680	LOC_OS08G45060	LOC_OS01G17065	LOC_OS11G48040	LOC_OS12G13390	LOC_OS03G20610	LOC_OS03G45910	LOC_OS12G24040	LOC_OS02G32620	LOC_OS11G24070	LOC_OS02G18320	LOC_OS02G57924	LOC_OS05G34800	LOC_OS02G44610	LOC_OS01G32650	LOC_OS02G05000	LOC_OS11G37380	LOC_OS06G09810	LOC_OS02G32615	LOC_OS03G19630	LOC_OS01G56610	LOC_OS03G18300	LOC_OS01G57940	LOC_OS11G48050	LOC_OS03G45900	LOC_OS04G09860	LOC_OS01G06350	LOC_OS01G07680	LOC_OS01G05020	LOC_OS02G56600	LOC_OS04G07200	LOC_OS11G24060	LOC_OS03G06379	LOC_OS12G36030	LOC_OS11G37370	LOC_OS06G09800	LOC_OS03G05040	LOC_OS03G21960	LOC_OS11G48020	LOC_OS06G08500	LOC_OS03G18310	LOC_OS01G57930	LOC_OS03G20630	LOC_OS01G21980	LOC_OS06G10820	LOC_OS01G06380	LOC_OS02G57900	LOC_OS01G05050	LOC_OS01G67700	LOC_OS02G07680	LOC_OS12G36040	LOC_OS01G18360	LOC_OS05G22800	LOC_OS12G37370	LOC_OS11G36070	LOC_OS01G19694	LOC_OS02G45920	LOC_OS03G06360	LOC_OS01G17030	LOC_OS03G05030	LOC_OS03G18320	LOC_OS01G57920	LOC_OS03G21970	LOC_OS02G31300	LOC_OS01G05040	LOC_OS02G17000	LOC_OS12G24070	LOC_OS04G08510	LOC_OS02G57910	LOC_OS01G06370	LOC_OS03G05020	LOC_OS03G32610	LOC_OS11G37390	LOC_OS12G36050	LOC_OS11G36060	LOC_OS01G18350	LOC_OS06G10840	LOC_OS02G43160	LOC_OS02G44490	LOC_OS09G25810	LOC_OS01G31760	LOC_OS07G19070	
LOC_OS03G19700	LOC_OS10G14814	LOC_OS04G32570	LOC_OS10G02830	LOC_OS10G01500	LOC_OS07G32040	LOC_OS06G34810	LOC_OS11G26690	LOC_OS11G48000	LOC_OS11G36010	LOC_OS09G37800	LOC_OS09G13830	LOC_OS01G43750	LOC_OS07G33370	LOC_OS05G45290	LOC_OS04G56540	LOC_OS04G31240	LOC_OS07G44030	LOC_OS11G12040	LOC_OS01G18780	LOC_OS11G37340	LOC_OS03G19709	LOC_OS11G48010	LOC_OS01G55720	LOC_OS09G25800	LOC_OS07G19060	LOC_OS04G43230	LOC_OS07G44040	LOC_OS04G31250	LOC_OS01G06790	LOC_OS01G05460	LOC_OS03G20700	LOC_OS01G69910	LOC_OS09G37810	LOC_OS01G42410	LOC_OS02G32490	LOC_OS11G36000	LOC_OS09G13820	LOC_OS01G43740	LOC_OS02G55150	LOC_OS07G34690	LOC_OS04G57860	LOC_OS11G36005	LOC_OS03G07700	LOC_OS04G55200	LOC_OS11G12050	LOC_OS11G39990	LOC_OS01G55710	LOC_OS02G44470	LOC_OS06G10860	LOC_OS03G20710	LOC_OS02G43140	LOC_OS10G13505	LOC_OS04G56560	LOC_OS04G20560	LOC_OS04G21890	LOC_OS04G55230	LOC_OS01G04160	LOC_OS01G16146	LOC_OS09G13810	LOC_OS02G56450	LOC_OS07G33390	LOC_OS04G44570	LOC_OS10G13500	LOC_OS07G44010	LOC_OS07G45340	LOC_OS11G37360	LOC_OS11G13390	LOC_OS01G17470	LOC_OS02G44480	LOC_OS02G43150	LOC_OS06G10850	LOC_OS03G20720	LOC_OS03G18400	LOC_OS04G21880	LOC_OS04G57880	LOC_OS01G05480	LOC_OS10G02840	LOC_OS04G20550	LOC_OS06G34800	LOC_OS02G57790	LOC_OS01G43720	LOC_OS05G45260	LOC_OS01G69930	LOC_OS02G56460	LOC_OS09G37834	LOC_OS07G33380	LOC_OS04G55220	LOC_OS02G55130	LOC_OS01G70920	LOC_OS04G44580	LOC_OS11G38680	LOC_OS09G36500	LOC_OS11G36020	LOC_OS01G18790	LOC_OS02G20480	LOC_OS02G18160	LOC_OS06G34850	LOC_OS11G27980	LOC_OS12G02930	LOC_OS02G43120	LOC_OS01G06760	LOC_OS01G05430	LOC_OS06G46840	LOC_OS02G33790	LOC_OS11G39960	LOC_OS06G19210	LOC_OS11G12000	LOC_OS01G17410	LOC_OS06G21540	LOC_OS04G56500	LOC_OS03G07750	LOC_OS04G57830	LOC_OS01G70930	LOC_OS01G18744	LOC_OS01G43710	LOC_OS04G33860	LOC_OS09G37840	LOC_OS12G02920	LOC_OS06G33530	LOC_OS11G27970	LOC_OS11G01360	LOC_OS04G44520	LOC_OS06G08550	LOC_OS06G07220	LOC_OS11G12010	LOC_OS06G46830	LOC_OS11G40970	LOC_OS02G06180	LOC_OS02G56440	LOC_OS02G32450	LOC_OS01G43700	LOC_OS01G17402	LOC_OS07G32070	LOC_OS04G33870	LOC_OS04G32540	LOC_OS12G02910	LOC_OS02G18180	LOC_OS01G31700	LOC_OS06G34830	LOC_OS01G04120	LOC_OS06G07250	LOC_OS04G44530	LOC_OS04G43200	LOC_OS06G08580	LOC_OS01G05450	LOC_OS01G67300	LOC_OS01G69960	LOC_OS02G32480	LOC_OS11G37320	LOC_OS10G02814	LOC_OS01G16100	LOC_OS02G06190	LOC_OS01G70950	LOC_OS03G07730	LOC_OS02G57740	LOC_OS04G57850	LOC_OS02G31150	LOC_OS02G43100	LOC_OS09G36530	LOC_OS01G05440	LOC_OS07G44060	LOC_OS04G43210	LOC_OS06G08570	LOC_OS06G10890	LOC_OS06G07240	LOC_OS04G44540	LOC_OS02G45770	LOC_OS04G45870	LOC_OS01G68640	LOC_OS01G67310	LOC_OS11G38640	LOC_OS01G17420	LOC_OS11G37310	LOC_OS06G22860	LOC_OS03G07720	LOC_OS02G56420	LOC_OS10G02800	LOC_OS08G09080	LOC_OS09G37870	LOC_OS11G02640	LOC_OS05G34560	LOC_OS01G06720	LOC_OS10G01580	LOC_OS11G01310	LOC_OS07G35950	LOC_OS06G07270	LOC_OS10G25550	LOC_OS09G25890	LOC_OS05G45210	LOC_OS07G34620	LOC_OS12G38920	LOC_OS05G47870	LOC_OS06G44220	LOC_OS11G39920	LOC_OS06G21580	LOC_OS10G36200	LOC_OS07G22640	LOC_OS07G09660	LOC_OS09G12580	LOC_OS01G70970	LOC_OS10G38860	LOC_OS12G26940	LOC_OS07G47940	LOC_OS12G02970	LOC_OS11G26600	LOC_OS10G25560	LOC_OS11G01320	LOC_OS01G68660	LOC_OS09G24550	LOC_OS07G35940	LOC_OS06G07260	LOC_OS12G13640	LOC_OS01G66000	LOC_OS10G01570	LOC_OS05G47860	LOC_OS05G45200	LOC_OS10G25565	LOC_OS05G46530	LOC_OS12G37600	LOC_OS10G38870	LOC_OS11G40930	LOC_OS06G20260	LOC_OS06G45540	LOC_OS03G54091	LOC_OS11G39910	LOC_OS11G14630	LOC_OS07G23960	LOC_OS10G37540	LOC_OS10G36210	LOC_OS12G02960	LOC_OS08G09060	LOC_OS12G01630	LOC_OS05G33220	LOC_OS07G35979	LOC_OS05G09580	LOC_OS11G03990	LOC_OS01G06740	LOC_OS06G34870	LOC_OS01G05410	LOC_OS01G68670	LOC_OS12G13650	LOC_OS01G66010	LOC_OS07G10670	LOC_OS01G18720	LOC_OS12G37610	LOC_OS01G70990	LOC_OS09G13890	LOC_OS07G08350	LOC_OS12G26960	LOC_OS12G25630	LOC_OS07G23990	LOC_OS05G35870	LOC_OS08G09050	LOC_OS07G22660	
LOC_OS12G24310	LOC_OS12G02940	LOC_OS09G25865	LOC_OS05G09590	LOC_OS06G34880	LOC_OS11G26620	LOC_OS01G06730	LOC_OS07G35960	LOC_OS06G07280	LOC_OS08G24700	LOC_OS07G19000	LOC_OS01G67350	LOC_OS05G47840	LOC_OS05G46510	LOC_OS07G34630	LOC_OS10G25544	LOC_OS09G25860	LOC_OS09G24530	LOC_OS09G23200	LOC_OS07G10680	LOC_OS05G23880	LOC_OS12G38950	LOC_OS11G38600	LOC_OS06G21570	LOC_OS06G20240	LOC_OS07G22650	LOC_OS10G38850	LOC_OS07G08360	LOC_OS12G25640	LOC_OS06G19260	LOC_OS05G34530	LOC_OS05G33200	LOC_OS05G10580	LOC_OS08G09040	LOC_OS09G12550	LOC_OS03G42080	LOC_OS07G33330	LOC_OS07G34660	LOC_OS01G66030	LOC_OS07G32000	LOC_OS09G25850	LOC_OS07G08370	LOC_OS12G01680	LOC_OS07G07040	LOC_OS08G36700	LOC_OS11G02600	LOC_OS09G11210	LOC_OS07G22680	LOC_OS09G12540	LOC_OS10G38820	LOC_OS09G13870	LOC_OS12G26910	LOC_OS05G33260	LOC_OS11G02610	LOC_OS03G42070	LOC_OS01G66040	LOC_OS07G34650	LOC_OS10G01530	LOC_OS01G67370	LOC_OS06G45580	LOC_OS04G56570	LOC_OS04G55240	LOC_OS03G30092	LOC_OS04G31290	LOC_OS09G01890	LOC_OS07G33320	LOC_OS12G13600	LOC_OS08G09020	LOC_OS08G12740	LOC_OS05G45240	LOC_OS07G07050	LOC_OS07G08380	LOC_OS03G54050	LOC_OS04G43270	LOC_OS07G47990	LOC_OS10G38834	LOC_OS02G55190	LOC_OS09G24500	LOC_OS01G67380	LOC_OS07G19050	LOC_OS10G26820	LOC_OS01G66050	LOC_OS07G34680	LOC_OS10G01560	LOC_OS09G25830	LOC_OS10G02890	LOC_OS02G55160	LOC_OS12G13610	LOC_OS02G56490	LOC_OS05G45230	LOC_OS06G44240	LOC_OS08G09010	LOC_OS07G07060	LOC_OS07G47960	LOC_OS10G14870	LOC_OS10G38800	LOC_OS07G45300	LOC_OS05G34570	LOC_OS02G43194	LOC_OS07G19040	LOC_OS01G66060	LOC_OS03G42090	LOC_OS01G67390	LOC_OS07G32010	LOC_OS04G55260	LOC_OS07G34670	LOC_OS05G45220	LOC_OS12G38910	LOC_OS10G02880	LOC_OS05G46550	LOC_OS02G55170	LOC_OS08G09000	LOC_OS09G12510	LOC_OS08G10100	LOC_OS03G54070	LOC_OS10G12200	LOC_OS07G47970	LOC_OS06G33590	LOC_OS07G22690	LOC_OS04G43290	LOC_OS08G24630	LOC_OS12G11050	LOC_OS10G36160	LOC_OS08G09110	LOC_OS05G23830	LOC_OS10G12190	LOC_OS08G13980	LOC_OS12G25690	LOC_OS05G35810	LOC_OS02G21810	LOC_OS05G11850	LOC_OS07G10700	LOC_OS05G09530	LOC_OS10G36170	LOC_OS03G55460	LOC_OS03G29194	LOC_OS08G10000	LOC_OS03G29190	LOC_OS12G36350	LOC_OS12G35020	LOC_OS05G35800	LOC_OS03G43480	LOC_OS12G11070	LOC_OS08G23320	LOC_OS02G33810	LOC_OS05G09500	LOC_OS08G37970	LOC_OS08G36640	LOC_OS08G12670	LOC_OS08G35310	LOC_OS08G10010	LOC_OS12G37690	LOC_OS02G21830	LOC_OS09G11180	LOC_OS02G33800	LOC_OS06G44270	LOC_OS06G44275	LOC_OS09G24490	LOC_OS08G12680	LOC_OS08G36630	LOC_OS08G35300	LOC_OS08G35305	LOC_OS05G23800	LOC_OS02G21820	LOC_OS02G06200	LOC_OS03G05180	LOC_OS07G08400	LOC_OS12G24320	LOC_OS10G24140	LOC_OS09G11170	LOC_OS07G10730	LOC_OS12G13670	LOC_OS03G18490	LOC_OS12G11010	LOC_OS03G55430	LOC_OS03G54100	LOC_OS03G17164	LOC_OS03G56760	LOC_OS04G08824	LOC_OS08G37990	LOC_OS08G36660	LOC_OS09G24480	LOC_OS04G08828	LOC_OS10G38780	LOC_OS05G34520	LOC_OS07G08410	LOC_OS05G35850	LOC_OS07G09740	LOC_OS03G42120	LOC_OS05G10560	LOC_OS03G17174	LOC_OS12G24330	LOC_OS10G25487	LOC_OS09G23140	LOC_OS07G10740	LOC_OS05G47820	LOC_OS03G55420	LOC_OS03G31460	LOC_OS03G56750	LOC_OS03G32790	LOC_OS03G30130	LOC_OS03G29150	LOC_OS12G36310	LOC_OS10G38790	LOC_OS12G25660	LOC_OS09G11160	LOC_OS01G54390	LOC_OS05G34510	LOC_OS05G35840	LOC_OS07G09750	LOC_OS05G11860	LOC_OS10G26780	LOC_OS08G23360	LOC_OS03G17180	LOC_OS09G24460	LOC_OS07G34720	LOC_OS08G36680	LOC_OS03G56784	LOC_OS08G34020	LOC_OS03G56782	LOC_OS03G56780	LOC_OS05G35830	LOC_OS01G54380	LOC_OS10G36100	LOC_OS09G12480	LOC_OS07G34710	LOC_OS12G11040	LOC_OS03G31480	LOC_OS09G25784	LOC_OS03G55440	LOC_OS03G56770	LOC_OS12G36330	LOC_OS10G38770	LOC_OS10G37440	LOC_OS12G37660	LOC_OS12G25680	LOC_OS01G54370	LOC_OS10G36110	LOC_OS05G35820	LOC_OS01G53040	LOC_OS03G43410	LOC_OS03G20770	LOC_OS02G20560	LOC_OS02G21890	LOC_OS02G45860	LOC_OS03G56724	LOC_OS02G56510	LOC_OS01G41050	LOC_OS02G57840	LOC_OS08G34040	LOC_OS04G20500	LOC_OS03G31430	LOC_OS02G06250	LOC_OS02G07580	LOC_OS01G55690	
LOC_OS02G44530	LOC_OS09G36430	LOC_OS03G06460	LOC_OS03G17130	LOC_OS04G45810	LOC_OS03G43400	LOC_OS02G45870	LOC_OS03G56714	LOC_OS02G56520	LOC_OS02G32530	LOC_OS01G04090	LOC_OS03G56710	LOC_OS08G36690	LOC_OS02G33860	LOC_OS08G10080	LOC_OS03G05120	LOC_OS08G34030	LOC_OS02G06260	LOC_OS09G37770	LOC_OS09G36440	LOC_OS01G16070	LOC_OS01G53020	LOC_OS04G33830	LOC_OS04G32500	LOC_OS01G43690	LOC_OS06G10900	LOC_OS01G28050	LOC_OS03G55410	LOC_OS03G18470	LOC_OS08G10090	LOC_OS03G06440	LOC_OS03G30120	LOC_OS02G33890	LOC_OS03G05110	LOC_OS04G57819	LOC_OS02G44510	LOC_OS09G37780	LOC_OS06G09910	LOC_OS04G33840	LOC_OS03G42100	LOC_OS04G44500	LOC_OS02G31220	LOC_OS02G56500	LOC_OS03G55400	LOC_OS03G18480	LOC_OS01G42350	LOC_OS01G43680	LOC_OS08G34050	LOC_OS04G57800	LOC_OS03G07760	LOC_OS02G06280	LOC_OS03G05100	LOC_OS04G08836	LOC_OS03G31446	LOC_OS02G44520	LOC_OS02G45850	LOC_OS04G57804	LOC_OS03G19740	LOC_OS02G32504	LOC_OS03G20730	LOC_OS02G19530	LOC_OS06G10920	LOC_OS01G42340	LOC_OS01G28030	LOC_OS01G43670	LOC_OS02G33830	LOC_OS02G06210	LOC_OS03G05170	LOC_OS01G56980	LOC_OS03G20740	LOC_OS02G33820	LOC_OS02G57810	LOC_OS06G10910	LOC_OS01G43660	LOC_OS01G04050	LOC_OS01G41000	LOC_OS04G06244	LOC_OS02G07550	LOC_OS06G22925	LOC_OS02G45830	LOC_OS12G35060	LOC_OS02G06220	LOC_OS06G09920	LOC_OS01G55640	LOC_OS03G05160	LOC_OS11G38580	LOC_OS06G09950	LOC_OS03G18430	LOC_OS01G55630	LOC_OS01G54300	LOC_OS09G36490	LOC_OS03G44720	LOC_OS02G19550	LOC_OS04G18200	LOC_OS01G04080	LOC_OS03G56700	LOC_OS12G23090	LOC_OS04G20520	LOC_OS10G36180	LOC_OS01G42320	LOC_OS04G06210	LOC_OS01G16060	LOC_OS12G35070	LOC_OS11G37280	LOC_OS02G21870	LOC_OS02G20540	LOC_OS06G09940	LOC_OS03G44710	LOC_OS02G19540	LOC_OS01G04070	LOC_OS01G44970	LOC_OS06G10930	LOC_OS03G19770	LOC_OS02G06240	LOC_OS02G07575	LOC_OS11G37270	LOC_OS02G21860	LOC_OS02G20530	LOC_OS02G45810	LOC_OS03G06470	LOC_OS03G05140	LOC_OS02G44370	LOC_OS01G55610	LOC_OS06G10960	LOC_OS06G08640	LOC_OS01G56940	LOC_OS03G19820	LOC_OS04G44430	LOC_OS06G09970	LOC_OS11G26570	LOC_OS06G33600	LOC_OS11G01270	LOC_OS02G31050	LOC_OS06G21620	LOC_OS01G43630	LOC_OS02G56350	LOC_OS01G16000	LOC_OS06G46920	LOC_OS07G34580	LOC_OS03G07830	LOC_OS01G44960	LOC_OS02G55020	LOC_OS04G31120	LOC_OS02G18090	LOC_OS01G17330	LOC_OS06G10950	LOC_OS02G43050	LOC_OS01G55600	LOC_OS06G07300	LOC_OS02G20394	LOC_OS06G33610	LOC_OS02G18070	LOC_OS07G22590	LOC_OS02G44380	LOC_OS03G19830	LOC_OS03G18500	LOC_OS05G32090	LOC_OS04G44440	LOC_OS04G21780	LOC_OS01G06670	LOC_OS01G05340	LOC_OS11G40890	LOC_OS01G29330	LOC_OS11G26560	LOC_OS02G32370	LOC_OS01G43620	LOC_OS11G37210	LOC_OS06G20300	LOC_OS02G55030	LOC_OS01G17320	LOC_OS01G44950	LOC_OS02G31040	LOC_OS10G14920	LOC_OS06G46910	LOC_OS10G38910	LOC_OS02G18080	LOC_OS06G06000	LOC_OS06G10980	LOC_OS03G19840	LOC_OS06G09990	LOC_OS04G43120	LOC_OS09G01700	LOC_OS06G07330	LOC_OS02G56334	LOC_OS01G31629	LOC_OS10G01640	LOC_OS11G25260	LOC_OS10G02970	LOC_OS01G04040	LOC_OS11G01290	LOC_OS01G43610	LOC_OS04G55110	LOC_OS05G44060	LOC_OS02G31074	LOC_OS01G44940	LOC_OS02G55000	LOC_OS01G20970	LOC_OS05G45390	LOC_OS07G46550	LOC_OS01G32964	LOC_OS03G19850	LOC_OS06G10970	LOC_OS03G18520	LOC_OS05G32070	LOC_OS02G43030	LOC_OS03G20840	LOC_OS06G09980	LOC_OS01G05360	LOC_OS04G20430	LOC_OS11G40870	LOC_OS01G68720	LOC_OS04G55100	LOC_OS02G56340	LOC_OS04G56430	LOC_OS01G20980	LOC_OS05G45380	LOC_OS01G43600	LOC_OS04G44460	LOC_OS04G45790	LOC_OS07G46560	LOC_OS09G37710	LOC_OS02G20360	LOC_OS06G33640	LOC_OS06G32310	LOC_OS01G32930	LOC_OS04G45720	LOC_OS02G43000	LOC_OS06G08680	LOC_OS01G06640	LOC_OS01G56900	LOC_OS07G45280	LOC_OS06G34970	LOC_OS01G05310	LOC_OS01G68730	LOC_OS06G45630	LOC_OS03G07870	LOC_OS01G18620	LOC_OS02G33670	LOC_OS11G39840	LOC_OS01G20950	LOC_OS01G19950	LOC_OS06G44300	LOC_OS11G40840	LOC_OS04G33740	LOC_OS02G21680	LOC_OS12G02800	LOC_OS07G45290	LOC_OS04G44400	LOC_OS01G07960	LOC_OS06G10990	LOC_OS01G06630	LOC_OS02G44340	LOC_OS01G68740	LOC_OS01G67410	LOC_OS11G40850	
LOC_OS06G45620	LOC_OS02G34990	LOC_OS02G33660	LOC_OS11G39830	LOC_OS03G06530	LOC_OS10G02900	LOC_OS01G19940	LOC_OS07G33280	LOC_OS02G56320	LOC_OS09G37730	LOC_OS09G36400	LOC_OS02G21685	LOC_OS11G25220	LOC_OS11G01250	LOC_OS07G45260	LOC_OS04G44410	LOC_OS02G18064	LOC_OS03G19800	LOC_OS06G45610	LOC_OS02G06070	LOC_OS01G20930	LOC_OS01G18640	LOC_OS04G56400	LOC_OS02G31030	LOC_OS02G33690	LOC_OS01G19970	LOC_OS04G57739	LOC_OS02G20370	LOC_OS06G34960	LOC_OS02G19380	LOC_OS06G07360	LOC_OS04G44420	LOC_OS02G45650	LOC_OS02G44320	LOC_OS04G45750	LOC_OS06G08690	LOC_OS03G20800	LOC_OS01G67430	LOC_OS11G01260	LOC_OS02G06090	LOC_OS01G17300	LOC_OS06G21650	LOC_OS06G19340	LOC_OS06G45600	LOC_OS02G06080	LOC_OS03G06510	LOC_OS05G44090	LOC_OS06G22980	LOC_OS04G31110	LOC_OS10G02920	LOC_OS02G32350	LOC_OS09G36420	LOC_OS08G12800	LOC_OS05G33350	LOC_OS05G34680	LOC_OS05G07060	LOC_OS06G33680	LOC_OS05G08390	LOC_OS07G10535	LOC_OS05G20039	LOC_OS10G25674	LOC_OS09G25770	LOC_OS09G24440	LOC_OS07G10530	LOC_OS01G66110	LOC_OS05G45330	LOC_OS05G20030	LOC_OS12G14840	LOC_OS04G55170	LOC_OS12G38800	LOC_OS05G19040	LOC_OS06G43010	LOC_OS11G39800	LOC_OS11G40800	LOC_OS10G36320	LOC_OS05G32020	LOC_OS11G02530	LOC_OS01G07920	LOC_OS10G01690	LOC_OS12G01510	LOC_OS11G01200	LOC_OS11G03860	LOC_OS01G68780	LOC_OS08G24800	LOC_OS07G11870	LOC_OS06G20380	LOC_OS05G45320	LOC_OS04G56490	LOC_OS09G24430	LOC_OS12G38810	LOC_OS01G20920	LOC_OS06G43000	LOC_OS06G46995	LOC_OS07G08220	LOC_OS06G33690	LOC_OS07G22510	LOC_OS06G19360	LOC_OS12G02840	LOC_OS07G47830	LOC_OS09G11120	LOC_OS10G11012	LOC_OS04G43190	LOC_OS06G34990	LOC_OS11G03870	LOC_OS01G06620	LOC_OS06G06080	LOC_OS07G10550	LOC_OS11G14525	LOC_OS08G24810	LOC_OS10G26980	LOC_OS12G14860	LOC_OS07G34520	LOC_OS05G46640	LOC_OS06G44320	LOC_OS12G38820	LOC_OS06G46980	LOC_OS06G45650	LOC_OS11G14520	LOC_OS10G38960	LOC_OS07G09560	LOC_OS08G36800	LOC_OS08G11500	LOC_OS05G10690	LOC_OS02G55080	LOC_OS05G34660	LOC_OS05G08380	LOC_OS11G02550	LOC_OS08G24820	LOC_OS07G11890	LOC_OS10G23004	LOC_OS05G46630	LOC_OS09G01790	LOC_OS05G20020	LOC_OS07G10560	LOC_OS11G14530	LOC_OS12G38830	LOC_OS05G19030	LOC_OS06G46970	LOC_OS07G23860	LOC_OS05G34655	LOC_OS07G08240	LOC_OS07G47810	LOC_OS10G13694	LOC_OS01G20900	LOC_OS10G11034	LOC_OS08G24830	LOC_OS05G33390	LOC_OS10G25630	LOC_OS04G57790	LOC_OS04G56460	LOC_OS06G44380	LOC_OS10G01660	LOC_OS10G02990	LOC_OS07G10570	LOC_OS05G45370	LOC_OS08G11520	LOC_OS12G01560	LOC_OS07G47860	LOC_OS04G44470	LOC_OS07G08250	LOC_OS02G31090	LOC_OS05G33380	LOC_OS11G03820	LOC_OS08G24840	LOC_OS10G25640	LOC_OS04G31170	LOC_OS02G43090	LOC_OS10G02980	LOC_OS07G10580	LOC_OS09G25720	LOC_OS07G33200	LOC_OS10G01650	LOC_OS07G35860	LOC_OS06G43044	LOC_OS06G44374	LOC_OS05G46690	LOC_OS05G44030	LOC_OS02G31080	LOC_OS07G08260	LOC_OS03G54170	LOC_OS07G09590	LOC_OS10G13630	LOC_OS10G38950	LOC_OS07G45210	LOC_OS06G31070	LOC_OS08G36810	LOC_OS02G55070	LOC_OS09G25710	LOC_OS05G07080	LOC_OS10G26940	LOC_OS04G55150	LOC_OS06G45690	LOC_OS07G10590	LOC_OS10G01680	LOC_OS02G56370	LOC_OS09G12400	LOC_OS06G43030	LOC_OS08G35510	LOC_OS07G08270	LOC_OS04G43160	LOC_OS07G22580	LOC_OS07G47840	LOC_OS12G01540	LOC_OS11G03840	LOC_OS01G07900	LOC_OS11G02510	LOC_OS10G37604	LOC_OS09G25700	LOC_OS08G22200	LOC_OS05G07090	LOC_OS04G56470	LOC_OS07G33224	LOC_OS07G35880	LOC_OS12G14830	LOC_OS10G25620	LOC_OS02G55050	LOC_OS12G13500	LOC_OS02G56380	LOC_OS08G09120	LOC_OS08G36830	LOC_OS08G35500	LOC_OS03G54190	LOC_OS04G43170	LOC_OS10G12320	LOC_OS05G11960	LOC_OS12G24240	LOC_OS05G09640	LOC_OS10G36280	LOC_OS08G09230	LOC_OS12G36220	LOC_OS05G23950	LOC_OS08G36740	LOC_OS05G34600	LOC_OS05G35930	LOC_OS05G11970	LOC_OS05G10640	LOC_OS06G43080	LOC_OS05G47900	LOC_OS03G30290	LOC_OS05G09650	LOC_OS08G09220	LOC_OS05G23940	LOC_OS08G12780	LOC_OS09G23060	LOC_OS05G35920	LOC_OS06G43070	LOC_OS08G10130	LOC_OS08G36760	LOC_OS08G35430	LOC_OS10G37590	LOC_OS12G36240	LOC_OS05G22600	LOC_OS05G35910	LOC_OS05G11950	LOC_OS12G12290	
LOC_OS09G12390	LOC_OS03G42290	LOC_OS05G10620	LOC_OS12G24270	LOC_OS05G10625	LOC_OS06G43060	LOC_OS08G36750	LOC_OS09G24370	LOC_OS12G37580	LOC_OS02G07410	LOC_OS05G23924	LOC_OS07G09610	LOC_OS06G31090	LOC_OS03G42240	LOC_OS07G09625	LOC_OS05G09680	LOC_OS05G08350	LOC_OS04G55090	LOC_OS08G23460	LOC_OS08G24790	LOC_OS09G12380	LOC_OS03G17280	LOC_OS12G13550	LOC_OS12G12220	LOC_OS05G47950	LOC_OS05G46620	LOC_OS05G07020	LOC_OS03G30260	LOC_OS03G55550	LOC_OS03G31594	LOC_OS08G10150	LOC_OS08G11480	LOC_OS07G22600	LOC_OS07G23930	LOC_OS05G19000	LOC_OS07G09620	LOC_OS05G33310	LOC_OS08G23470	LOC_OS07G10620	LOC_OS05G46610	LOC_OS12G13560	LOC_OS12G12230	LOC_OS09G24350	LOC_OS04G55080	LOC_OS03G55540	LOC_OS03G30250	LOC_OS08G35440	LOC_OS12G38850	LOC_OS03G29270	LOC_OS10G37580	LOC_OS03G42235	LOC_OS05G35960	LOC_OS07G09630	LOC_OS03G44890	LOC_OS05G10650	LOC_OS10G36229	LOC_OS12G13570	LOC_OS05G09660	LOC_OS10G38880	LOC_OS10G12290	LOC_OS01G55590	LOC_OS05G35950	LOC_OS03G43590	LOC_OS07G09640	LOC_OS09G26999	LOC_OS07G35920	LOC_OS12G24230	LOC_OS01G42270	LOC_OS12G13580	LOC_OS07G11970	LOC_OS05G08340	LOC_OS05G07010	LOC_OS03G54230	LOC_OS03G56890	LOC_OS05G22630	LOC_OS12G36210	LOC_OS10G38890	LOC_OS07G23944	LOC_OS12G38870	LOC_OS03G42259	LOC_OS09G12350	LOC_OS09G11020	LOC_OS09G13680	LOC_OS05G35940	LOC_OS03G43580	LOC_OS03G44860	LOC_OS02G21770	LOC_OS02G19450	LOC_OS01G43590	LOC_OS02G32420	LOC_OS01G29280	LOC_OS04G08740	LOC_OS02G57720	LOC_OS03G55510	LOC_OS03G56840	LOC_OS03G30220	LOC_OS02G06130	LOC_OS09G37640	LOC_OS02G45740	LOC_OS08G22170	LOC_OS03G42200	LOC_OS09G36310	LOC_OS01G54240	LOC_OS03G06580	LOC_OS03G17250	LOC_OS03G44850	LOC_OS04G21705	LOC_OS02G45750	LOC_OS02G19440	LOC_OS02G56400	LOC_OS02G32410	LOC_OS04G07400	LOC_OS02G33740	LOC_OS02G18115	LOC_OS03G31544	LOC_OS03G31546	LOC_OS09G36320	LOC_OS09G38980	LOC_OS09G37650	LOC_OS02G20430	LOC_OS04G33710	LOC_OS03G06570	LOC_OS01G55560	LOC_OS01G54230	LOC_OS04G45700	LOC_OS02G19470	LOC_OS02G20460	LOC_OS03G17260	LOC_OS03G56869	LOC_OS02G18140	LOC_OS02G57700	LOC_OS08G34180	LOC_OS03G31570	LOC_OS03G55530	LOC_OS01G43570	LOC_OS02G06150	LOC_OS09G36330	LOC_OS03G29244	LOC_OS04G33720	LOC_OS08G22190	LOC_OS03G44880	LOC_OS01G56880	LOC_OS03G44870	LOC_OS03G43540	LOC_OS04G45710	LOC_OS03G17270	LOC_OS01G55549	LOC_OS02G19460	LOC_OS01G43560	LOC_OS02G06160	LOC_OS04G32404	LOC_OS03G30230	LOC_OS03G05220	LOC_OS03G29250	LOC_OS02G07495	LOC_OS03G05225	LOC_OS11G37190	LOC_OS09G36340	LOC_OS09G37670	LOC_OS01G54210	LOC_OS03G42210	LOC_OS03G18530	LOC_OS04G18100	LOC_OS09G37680	LOC_OS02G19410	LOC_OS03G17200	LOC_OS01G42220	LOC_OS11G25160	LOC_OS01G43550	LOC_OS04G20420	LOC_OS01G29240	LOC_OS04G08788	LOC_OS05G23910	LOC_OS09G36350	LOC_OS01G18584	LOC_OS11G38470	LOC_OS11G37140	LOC_OS02G45700	LOC_OS01G55520	LOC_OS05G11930	LOC_OS03G44810	LOC_OS02G33705	LOC_OS09G37690	LOC_OS01G05260	LOC_OS05G10600	LOC_OS04G20410	LOC_OS04G21740	LOC_OS03G31500	LOC_OS05G23900	LOC_OS01G31570	LOC_OS02G07430	LOC_OS06G08710	LOC_OS01G56840	LOC_OS02G19430	LOC_OS02G32400	LOC_OS03G56820	LOC_OS05G11900	LOC_OS01G29220	LOC_OS11G40780	LOC_OS03G17220	LOC_OS02G33730	LOC_OS03G19880	LOC_OS04G20400	LOC_OS01G17279	LOC_OS01G42200	LOC_OS01G43530	LOC_OS03G30200	LOC_OS02G07440	LOC_OS01G32870	LOC_OS02G21750	LOC_OS03G05270	LOC_OS03G20880	LOC_OS09G36380	LOC_OS03G43500	LOC_OS05G11910	LOC_OS03G44835	LOC_OS02G19420	LOC_OS11G40790	LOC_OS01G05280	LOC_OS03G19890	LOC_OS03G18560	LOC_OS02G33720	LOC_OS04G21720	LOC_OS01G29230	LOC_OS01G68800	LOC_OS02G06120	LOC_OS11G38480	LOC_OS06G07430	LOC_OS06G06100	LOC_OS06G33720	LOC_OS03G19940	LOC_OS01G08740	LOC_OS04G09550	LOC_OS10G36848	LOC_OS10G24860	LOC_OS07G36640	LOC_OS07G12670	LOC_OS11G37100	LOC_OS11G38430	LOC_OS06G45710	LOC_OS03G07950	LOC_OS04G34510	LOC_OS11G39760	LOC_OS11G25110	LOC_OS06G08750	LOC_OS06G33730	LOC_OS03G19950	LOC_OS03G20940	LOC_OS09G01610	LOC_OS01G33710	LOC_OS07G35300	LOC_OS04G09540	LOC_OS03G20949	LOC_OS04G22510	LOC_OS07G12680	
LOC_OS07G36630	LOC_OS11G40770	LOC_OS06G20420	LOC_OS07G09030	LOC_OS03G07940	LOC_OS09G14910	LOC_OS03G06610	LOC_OS04G10530	LOC_OS04G11860	LOC_OS07G47310	LOC_OS07G48640	LOC_OS03G18630	LOC_OS06G08780	LOC_OS03G56904	LOC_OS09G02910	LOC_OS10G09240	LOC_OS04G08200	LOC_OS07G35335	LOC_OS01G07430	LOC_OS03G17300	LOC_OS06G33700	LOC_OS07G35330	LOC_OS07G11360	LOC_OS10G24840	LOC_OS06G19430	LOC_OS11G40740	LOC_OS09G38910	LOC_OS04G34530	LOC_OS04G35860	LOC_OS04G33200	LOC_OS11G39780	LOC_OS04G35864	LOC_OS11G38450	LOC_OS11G37120	LOC_OS11G27795	LOC_OS03G18640	LOC_OS03G44910	LOC_OS04G09520	LOC_OS07G37980	LOC_OS10G24850	LOC_OS11G37110	LOC_OS11G40750	LOC_OS07G11370	LOC_OS01G21710	LOC_OS03G07920	LOC_OS07G09050	LOC_OS04G34540	LOC_OS06G06115	LOC_OS11G38440	LOC_OS10G35500	LOC_OS08G10700	LOC_OS11G39770	LOC_OS11G14490	LOC_OS04G09590	LOC_OS10G11500	LOC_OS06G07470	LOC_OS11G03770	LOC_OS11G02440	LOC_OS07G34020	LOC_OS11G14420	LOC_OS07G11380	LOC_OS06G18120	LOC_OS03G05330	LOC_OS02G54490	LOC_OS07G35350	LOC_OS02G53160	LOC_OS04G23890	LOC_OS03G05334	LOC_OS05G08910	LOC_OS09G38930	LOC_OS09G37600	LOC_OS11G27730	LOC_OS11G03780	LOC_OS06G07460	LOC_OS06G06130	LOC_OS03G19910	LOC_OS03G20900	LOC_OS08G22700	LOC_OS07G35340	LOC_OS07G09070	LOC_OS03G07980	LOC_OS05G08920	LOC_OS06G44410	LOC_OS03G06654	LOC_OS04G35810	LOC_OS12G38290	LOC_OS09G37610	LOC_OS11G02464	LOC_OS07G23390	LOC_OS11G25100	LOC_OS04G09570	LOC_OS11G02460	LOC_OS04G08240	LOC_OS06G07490	LOC_OS06G06160	LOC_OS03G20910	LOC_OS10G09200	LOC_OS11G39740	LOC_OS07G35370	LOC_OS06G45730	LOC_OS11G14440	LOC_OS04G10569	LOC_OS06G21760	LOC_OS11G38410	LOC_OS06G18140	LOC_OS03G07970	LOC_OS01G70710	LOC_OS07G47320	LOC_OS08G10730	LOC_OS08G34700	LOC_OS07G48650	LOC_OS09G37620	LOC_OS07G23380	LOC_OS06G06150	LOC_OS07G48660	LOC_OS01G08710	LOC_OS04G09560	LOC_OS03G20920	LOC_OS11G02470	LOC_OS01G68400	LOC_OS07G36690	LOC_OS07G09090	LOC_OS07G35360	LOC_OS06G45720	LOC_OS06G19460	LOC_OS11G39730	LOC_OS05G08900	LOC_OS03G06630	LOC_OS09G38960	LOC_OS04G10550	LOC_OS04G35830	LOC_OS07G47330	LOC_OS04G34590	LOC_OS04G33260	LOC_OS07G01940	LOC_OS09G26980	LOC_OS04G57230	LOC_OS06G45790	LOC_OS06G44460	LOC_OS01G70730	LOC_OS06G18160	LOC_OS11G03740	LOC_OS05G31280	LOC_OS04G08290	LOC_OS11G02410	LOC_OS10G22290	LOC_OS07G13930	LOC_OS06G06170	LOC_OS09G24310	LOC_OS09G11005	LOC_OS04G46580	LOC_OS08G10760	LOC_OS07G25900	LOC_OS08G34710	LOC_OS06G32480	LOC_OS09G11000	LOC_OS04G33280	LOC_OS11G03750	LOC_OS09G01660	LOC_OS08G19100	LOC_OS07G37910	LOC_OS09G24300	LOC_OS01G67100	LOC_OS04G58580	LOC_OS09G25630	LOC_OS05G18294	LOC_OS11G14400	LOC_OS10G35570	LOC_OS10G34240	LOC_OS11G02424	LOC_OS09G13650	LOC_OS05G32590	LOC_OS09G25625	LOC_OS07G13950	LOC_OS04G57240	LOC_OS09G25620	LOC_OS04G58570	LOC_OS12G15600	LOC_OS06G44430	LOC_OS04G45270	LOC_OS09G12310	LOC_OS07G13969	LOC_OS04G34550	LOC_OS07G37930	LOC_OS01G67120	LOC_OS09G26940	LOC_OS09G25610	LOC_OS08G33430	LOC_OS08G34760	LOC_OS04G58520	LOC_OS01G70770	LOC_OS04G33220	LOC_OS01G55094	LOC_OS10G11580	LOC_OS08G07090	LOC_OS09G25600	LOC_OS04G45210	LOC_OS09G01650	LOC_OS07G37920	LOC_OS07G11310	LOC_OS01G68460	LOC_OS09G26930	LOC_OS06G43160	LOC_OS06G44490	LOC_OS01G67134	LOC_OS04G47870	LOC_OS04G46540	LOC_OS01G55080	LOC_OS10G34230	LOC_OS09G14950	LOC_OS12G03610	LOC_OS11G03700	LOC_OS07G48602	LOC_OS12G04940	LOC_OS10G10244	LOC_OS08G07080	LOC_OS09G26920	LOC_OS04G33240	LOC_OS10G24880	LOC_OS07G11320	LOC_OS01G68470	LOC_OS07G37950	LOC_OS08G34780	LOC_OS10G10270	LOC_OS05G43290	LOC_OS04G45220	LOC_OS08G07070	LOC_OS09G26910	LOC_OS04G34580	LOC_OS12G04924	LOC_OS04G58530	LOC_OS07G36610	LOC_OS07G12660	LOC_OS06G44470	LOC_OS07G11330	LOC_OS08G19150	LOC_OS06G43140	LOC_OS11G15700	LOC_OS04G47890	LOC_OS08G32110	LOC_OS04G46560	LOC_OS01G55060	LOC_OS04G57200	LOC_OS10G10260	LOC_OS01G68490	LOC_OS03G41070	LOC_OS02G18880	LOC_OS02G16220	LOC_OS12G14320	LOC_OS05G06250	LOC_OS02G55820	LOC_OS03G53050	LOC_OS08G33350	LOC_OS01G56380	LOC_OS02G06890	
LOC_OS12G40619	LOC_OS03G28090	LOC_OS12G02330	LOC_OS02G43840	LOC_OS02G28200	LOC_OS02G04230	LOC_OS12G26300	LOC_OS05G33870	LOC_OS08G07170	LOC_OS12G41940	LOC_OS04G57180	LOC_OS05G06260	LOC_OS02G31845	LOC_OS01G44390	LOC_OS03G41060	LOC_OS09G36280	LOC_OS09G12290	LOC_OS01G67170	LOC_OS05G45840	LOC_OS12G13000	LOC_OS12G14330	LOC_OS02G54500	LOC_OS02G31840	LOC_OS08G07160	LOC_OS05G19570	LOC_OS12G03650	LOC_OS02G42520	LOC_OS01G56370	LOC_OS05G33860	LOC_OS12G02320	LOC_OS03G41064	LOC_OS02G30540	LOC_OS05G06230	LOC_OS02G55800	LOC_OS12G38300	LOC_OS02G04250	LOC_OS01G55030	LOC_OS05G33850	LOC_OS01G57690	LOC_OS08G44020	LOC_OS12G40630	LOC_OS12G03640	LOC_OS12G02310	LOC_OS02G43820	LOC_OS02G31867	LOC_OS01G67190	LOC_OS01G43040	LOC_OS02G31860	LOC_OS02G16230	LOC_OS05G45820	LOC_OS05G06240	LOC_OS06G43180	LOC_OS03G53060	LOC_OS02G05590	LOC_OS02G29540	LOC_OS01G56350	LOC_OS01G55020	LOC_OS12G26330	LOC_OS01G57680	LOC_OS08G44010	LOC_OS12G03630	LOC_OS03G41030	LOC_OS05G06290	LOC_OS03G42360	LOC_OS09G13590	LOC_OS02G18840	LOC_OS09G25570	LOC_OS12G15610	LOC_OS05G43230	LOC_OS01G44360	LOC_OS03G55670	LOC_OS04G46490	LOC_OS03G28050	LOC_OS10G34180	LOC_OS01G06090	LOC_OS12G02370	LOC_OS09G12260	LOC_OS05G18274	LOC_OS08G20070	LOC_OS08G44040	LOC_OS03G42350	LOC_OS03G43684	LOC_OS01G19390	LOC_OS03G16080	LOC_OS09G25560	LOC_OS02G17500	LOC_OS05G44550	LOC_OS01G06070	LOC_OS04G57140	LOC_OS08G33380	LOC_OS02G18830	LOC_OS01G44350	LOC_OS05G18280	LOC_OS08G09780	LOC_OS01G06080	LOC_OS08G07120	LOC_OS01G57660	LOC_OS02G06860	LOC_OS02G05530	LOC_OS01G18050	LOC_OS09G12250	LOC_OS01G32380	LOC_OS05G32570	LOC_OS04G45170	LOC_OS01G58990	LOC_OS01G55000	LOC_OS01G56330	LOC_OS03G41050	LOC_OS10G22180	LOC_OS03G16090	LOC_OS09G25550	LOC_OS01G44340	LOC_OS08G32080	LOC_OS04G57170	LOC_OS05G20570	LOC_OS05G44540	LOC_OS02G17534	LOC_OS08G09770	LOC_OS10G35490	LOC_OS08G08440	LOC_OS02G05540	LOC_OS02G04210	LOC_OS01G33684	LOC_OS12G02350	LOC_OS12G41920	LOC_OS01G56320	LOC_OS05G33890	LOC_OS05G31230	LOC_OS01G57650	LOC_OS08G44050	LOC_OS10G22190	LOC_OS03G42370	LOC_OS01G44330	LOC_OS09G25540	LOC_OS02G17520	LOC_OS12G14310	LOC_OS08G32070	LOC_OS09G24210	LOC_OS05G44530	LOC_OS01G46990	LOC_OS04G58490	LOC_OS04G57160	LOC_OS04G45190	LOC_OS03G53020	LOC_OS03G55680	LOC_OS08G08430	LOC_OS10G34170	LOC_OS08G09760	LOC_OS08G07100	LOC_OS12G02340	LOC_OS02G04220	LOC_OS01G58970	LOC_OS12G03670	LOC_OS02G29500	LOC_OS09G14890	LOC_OS03G43650	LOC_OS08G44080	LOC_OS05G08830	LOC_OS01G45650	LOC_OS01G21680	LOC_OS03G55630	LOC_OS01G06040	LOC_OS03G29340	LOC_OS02G28280	LOC_OS01G45659	LOC_OS12G26380	LOC_OS02G54570	LOC_OS01G46984	LOC_OS02G53240	LOC_OS07G10090	LOC_OS08G08420	LOC_OS07G35390	LOC_OS11G38390	LOC_OS01G58960	LOC_OS01G34990	LOC_OS01G32330	LOC_OS03G05370	LOC_OS06G08800	LOC_OS01G19350	LOC_OS07G46060	LOC_OS03G16040	LOC_OS03G17370	LOC_OS01G06030	LOC_OS01G07364	LOC_OS01G45640	LOC_OS05G08840	LOC_OS03G55620	LOC_OS03G56950	LOC_OS07G35380	LOC_OS12G26390	LOC_OS02G28270	LOC_OS02G53250	LOC_OS03G30334	LOC_OS01G33670	LOC_OS01G58950	LOC_OS12G38370	LOC_OS11G38380	LOC_OS03G42310	LOC_OS09G36200	LOC_OS03G16050	LOC_OS12G13090	LOC_OS01G57610	LOC_OS07G46030	LOC_OS01G32310	LOC_OS11G37090	LOC_OS07G48690	LOC_OS01G21660	LOC_OS03G55650	LOC_OS03G28030	LOC_OS08G09730	LOC_OS02G54550	LOC_OS02G55880	LOC_OS09G37540	LOC_OS07G46039	LOC_OS06G08820	LOC_OS03G43670	LOC_OS03G16060	LOC_OS08G09720	LOC_OS03G55645	LOC_OS11G25090	LOC_OS01G46950	LOC_OS01G21670	LOC_OS01G06050	LOC_OS03G56970	LOC_OS01G45624	LOC_OS07G34070	LOC_OS01G45620	LOC_OS02G55890	LOC_OS02G54560	LOC_OS02G53230	LOC_OS12G02385	LOC_OS01G33650	LOC_OS02G42585	LOC_OS01G34980	LOC_OS06G08810	LOC_OS03G20970	LOC_OS07G46090	LOC_OS02G16260	LOC_OS09G38890	LOC_OS02G43880	LOC_OS02G17590	LOC_OS01G34950	LOC_OS08G09710	LOC_OS03G44944	LOC_OS02G54530	LOC_OS12G13030	LOC_OS02G30560	LOC_OS05G45810	LOC_OS01G09990	LOC_OS01G06000	LOC_OS11G25040	LOC_OS11G40680	LOC_OS08G09715	LOC_OS02G31890	LOC_OS03G31630	
LOC_OS03G30300	LOC_OS01G46940	LOC_OS12G38320	LOC_OS01G21640	LOC_OS12G27670	LOC_OS02G28240	LOC_OS01G10980	LOC_OS05G33830	LOC_OS03G31634	LOC_OS02G42550	LOC_OS03G04080	LOC_OS12G41980	LOC_OS11G39680	LOC_OS04G10500	LOC_OS06G21820	LOC_OS11G14380	LOC_OS03G20980	LOC_OS03G18660	LOC_OS02G42560	LOC_OS09G37570	LOC_OS01G58910	LOC_OS02G16250	LOC_OS02G54540	LOC_OS01G10970	LOC_OS01G22980	LOC_OS01G21650	LOC_OS01G08650	LOC_OS08G09700	LOC_OS02G30550	LOC_OS03G16000	LOC_OS11G40690	LOC_OS03G17330	LOC_OS03G19990	LOC_OS02G55870	LOC_OS01G45600	LOC_OS12G38330	LOC_OS12G26350	LOC_OS02G28230	LOC_OS12G41970	LOC_OS11G14390	LOC_OS03G04070	LOC_OS09G36244	LOC_OS06G21830	LOC_OS11G38340	LOC_OS11G37010	LOC_OS07G46070	LOC_OS01G34930	LOC_OS09G36250	LOC_OS09G37580	LOC_OS01G06020	LOC_OS11G25060	LOC_OS02G54510	LOC_OS03G55610	LOC_OS01G22954	LOC_OS12G27690	LOC_OS05G08854	LOC_OS01G46920	LOC_OS05G19500	LOC_OS04G11810	LOC_OS11G37040	LOC_OS01G46926	LOC_OS03G04060	LOC_OS03G17350	LOC_OS01G33615	LOC_OS07G46080	LOC_OS03G44950	LOC_OS09G37590	LOC_OS02G16270	LOC_OS12G39670	LOC_OS09G36260	LOC_OS01G34940	LOC_OS02G55850	LOC_OS01G08670	LOC_OS02G54520	LOC_OS05G08860	LOC_OS11G40674	LOC_OS06G19500	LOC_OS01G46910	LOC_OS09G24290	LOC_OS01G10990	LOC_OS01G21630	LOC_OS12G38350	LOC_OS03G05380	LOC_OS03G28000	LOC_OS01G34910	LOC_OS09G02814	LOC_OS06G08884	LOC_OS10G10334	LOC_OS06G32510	LOC_OS01G08620	LOC_OS01G09950	LOC_OS06G08880	LOC_OS10G09340	LOC_OS11G02360	LOC_OS04G47700	LOC_OS10G08014	LOC_OS01G22930	LOC_OS06G19530	LOC_OS04G10420	LOC_OS04G11750	LOC_OS10G34300	LOC_OS11G15670	LOC_OS09G02805	LOC_OS06G06210	LOC_OS06G32520	LOC_OS03G18740	LOC_OS01G34920	LOC_OS01G09940	LOC_OS01G08610	LOC_OS07G36510	LOC_OS03G17410	LOC_OS04G23720	LOC_OS07G12560	LOC_OS11G40650	LOC_OS03G06730	LOC_OS01G21610	LOC_OS07G48520	LOC_OS10G35640	LOC_OS10G34310	LOC_OS10G36972	LOC_OS10G10320	LOC_OS04G10410	LOC_OS07G25890	LOC_OS11G02389	LOC_OS01G09970	LOC_OS07G36544	LOC_OS01G10960	LOC_OS11G25020	LOC_OS11G37000	LOC_OS06G21840	LOC_OS02G54390	LOC_OS06G19550	LOC_OS03G17426	LOC_OS03G06720	LOC_OS11G41950	LOC_OS03G29400	LOC_OS04G34410	LOC_OS04G11730	LOC_OS01G34900	LOC_OS01G07300	LOC_OS06G06230	LOC_OS10G24970	LOC_OS04G46400	LOC_OS03G17432	LOC_OS10G08022	LOC_OS04G23700	LOC_OS11G26340	LOC_OS07G36530	LOC_OS07G11250	LOC_OS10G22310	LOC_OS07G35200	LOC_OS10G08026	LOC_OS06G19540	LOC_OS07G12580	LOC_OS02G53070	LOC_OS09G38800	LOC_OS10G09360	LOC_OS03G06710	LOC_OS04G34420	LOC_OS04G35750	LOC_OS03G29410	LOC_OS10G36950	LOC_OS07G48500	LOC_OS11G28950	LOC_OS11G27620	LOC_OS10G36924	LOC_OS02G42390	LOC_OS11G04980	LOC_OS04G10460	LOC_OS07G48550	LOC_OS11G03650	LOC_OS06G32550	LOC_OS04G22440	LOC_OS07G12590	LOC_OS03G05450	LOC_OS03G06780	LOC_OS03G04120	LOC_OS07G37890	LOC_OS07G36560	LOC_OS06G19570	LOC_OS02G54370	LOC_OS02G53040	LOC_OS11G16960	LOC_OS06G20570	LOC_OS07G47220	LOC_OS11G28940	LOC_OS01G09900	LOC_OS07G47230	LOC_OS04G11780	LOC_OS07G48560	LOC_OS06G06250	LOC_OS11G02330	LOC_OS12G40480	LOC_OS03G18700	LOC_OS04G23760	LOC_OS01G69830	LOC_OS11G41940	LOC_OS11G14310	LOC_OS03G05440	LOC_OS02G53050	LOC_OS03G04110	LOC_OS02G28074	LOC_OS11G16970	LOC_OS11G40610	LOC_OS07G23244	LOC_OS11G01010	LOC_OS11G03670	LOC_OS01G09930	LOC_OS02G42370	LOC_OS03G18710	LOC_OS01G08600	LOC_OS04G09450	LOC_OS01G69840	LOC_OS01G68510	LOC_OS11G14320	LOC_OS07G36580	LOC_OS11G41910	LOC_OS09G38834	LOC_OS01G70830	LOC_OS08G34820	LOC_OS09G38830	LOC_OS09G37500	LOC_OS11G27630	LOC_OS11G01020	LOC_OS07G23260	LOC_OS04G08110	LOC_OS04G22410	LOC_OS08G22840	LOC_OS06G06270	LOC_OS07G36570	LOC_OS11G41920	LOC_OS03G05420	LOC_OS02G54360	LOC_OS01G70840	LOC_OS02G53030	LOC_OS07G47210	LOC_OS04G11760	LOC_OS11G16990	LOC_OS06G19580	LOC_OS04G10434	LOC_OS09G38840	LOC_OS03G18729	LOC_OS11G04940	LOC_OS04G34470	LOC_OS07G01820	LOC_OS08G19200	LOC_OS09G25530	LOC_OS11G16924	LOC_OS01G67200	LOC_OS05G43390	LOC_OS06G43250	LOC_OS08G34840	LOC_OS10G33050	LOC_OS06G32590	LOC_OS05G29080	
LOC_OS04G08170	LOC_OS04G34480	LOC_OS04G33150	LOC_OS08G21530	LOC_OS08G20200	LOC_OS01G68540	LOC_OS09G26850	LOC_OS09G25520	LOC_OS04G47790	LOC_OS01G68545	LOC_OS04G46460	LOC_OS10G33060	LOC_OS04G22470	LOC_OS01G70860	LOC_OS04G45130	LOC_OS06G31270	LOC_OS09G14870	LOC_OS05G31390	LOC_OS04G08160	LOC_OS04G34490	LOC_OS11G04960	LOC_OS10G21050	LOC_OS07G01840	LOC_OS04G57130	LOC_OS02G18700	LOC_OS04G58460	LOC_OS09G26840	LOC_OS05G43374	LOC_OS04G46470	LOC_OS05G42040	LOC_OS06G45890	LOC_OS08G34860	LOC_OS04G21130	LOC_OS10G34360	LOC_OS01G70870	LOC_OS09G12200	LOC_OS11G02305	LOC_OS09G13530	LOC_OS05G31380	LOC_OS07G01850	LOC_OS11G28920	LOC_OS11G04970	LOC_OS01G68560	LOC_OS07G13830	LOC_OS01G69890	LOC_OS11G15624	LOC_OS08G21554	LOC_OS08G19230	LOC_OS09G26830	LOC_OS06G43220	LOC_OS04G22450	LOC_OS08G33520	LOC_OS11G15620	LOC_OS01G70880	LOC_OS02G06720	LOC_OS07G01860	LOC_OS08G21561	LOC_OS10G22362	LOC_OS07G13840	LOC_OS07G37810	LOC_OS01G67240	LOC_OS01G68570	LOC_OS03G06705	LOC_OS08G19240	LOC_OS04G58400	LOC_OS03G53090	LOC_OS10G34340	LOC_OS07G25830	LOC_OS11G04900	LOC_OS01G70890	LOC_OS09G26810	LOC_OS04G34440	LOC_OS04G46420	LOC_OS09G02860	LOC_OS01G67250	LOC_OS10G21040	LOC_OS07G37800	LOC_OS01G68580	LOC_OS01G68589	LOC_OS10G08050	LOC_OS01G56290	LOC_OS03G53080	LOC_OS07G25820	LOC_OS10G34350	LOC_OS11G04910	LOC_OS11G04920	LOC_OS04G35780	LOC_OS09G02830	LOC_OS04G58420	LOC_OS07G37830	LOC_OS01G68598	LOC_OS08G19260	LOC_OS10G10390	LOC_OS05G42080	LOC_OS06G31280	LOC_OS10G35650	LOC_OS08G44220	LOC_OS10G36984	LOC_OS08G19270	LOC_OS04G08190	LOC_OS07G01890	LOC_OS01G44290	LOC_OS11G03600	LOC_OS04G34460	LOC_OS04G35790	LOC_OS01G67270	LOC_OS07G37820	LOC_OS04G46444	LOC_OS10G22350	LOC_OS06G43260	LOC_OS10G22356	LOC_OS07G13870	LOC_OS07G12540	LOC_OS11G16910	LOC_OS08G34890	LOC_OS04G47770	LOC_OS04G21160	LOC_OS04G45110	LOC_OS10G35660	LOC_OS08G07180	LOC_OS04G57070	LOC_OS02G06779	LOC_OS09G37480	LOC_OS01G67280	LOC_OS02G16100	LOC_OS05G05040	LOC_OS05G44640	LOC_OS08G33470	LOC_OS04G45080	LOC_OS09G25490	LOC_OS02G04110	LOC_OS12G04870	LOC_OS05G30000	LOC_OS08G33479	LOC_OS02G06770	LOC_OS12G41820	LOC_OS05G17020	LOC_OS12G02210	LOC_OS08G07290	LOC_OS02G43720	LOC_OS08G20160	LOC_OS09G36160	LOC_OS09G37490	LOC_OS05G43300	LOC_OS05G29000	LOC_OS12G16870	LOC_OS02G18750	LOC_OS04G45090	LOC_OS05G19690	LOC_OS12G04860	LOC_OS09G37495	LOC_OS05G31320	LOC_OS02G05450	LOC_OS02G04120	LOC_OS01G57580	LOC_OS05G32650	LOC_OS12G41810	LOC_OS02G42400	LOC_OS08G07280	LOC_OS12G03530	LOC_OS04G57090	LOC_OS02G18780	LOC_OS09G36170	LOC_OS05G45954	LOC_OS12G16880	LOC_OS12G15550	LOC_OS12G14220	LOC_OS01G44260	LOC_OS05G07680	LOC_OS12G14224	LOC_OS05G05020	LOC_OS08G32160	LOC_OS08G07270	LOC_OS12G28860	LOC_OS05G31310	LOC_OS02G28100	LOC_OS01G56240	LOC_OS02G04130	LOC_OS01G57570	LOC_OS04G57080	LOC_OS01G56235	LOC_OS12G16890	LOC_OS02G18770	LOC_OS12G14230	LOC_OS05G45940	LOC_OS02G16110	LOC_OS05G44610	LOC_OS05G05030	LOC_OS01G44250	LOC_OS08G07260	LOC_OS08G08592	LOC_OS12G28870	LOC_OS08G33488	LOC_OS05G33960	LOC_OS01G58890	LOC_OS12G03510	LOC_OS05G19670	LOC_OS08G44160	LOC_OS04G34390	LOC_OS05G05080	LOC_OS03G41150	LOC_OS05G31370	LOC_OS01G19280	LOC_OS04G58360	LOC_OS04G57030	LOC_OS02G18720	LOC_OS01G45570	LOC_OS01G44240	LOC_OS04G46370	LOC_OS12G03580	LOC_OS03G28170	LOC_OS08G08586	LOC_OS09G13470	LOC_OS01G19270	LOC_OS01G58880	LOC_OS08G20190	LOC_OS02G06730	LOC_OS01G56220	LOC_OS05G32690	LOC_OS04G33070	LOC_OS05G29040	LOC_OS09G25440	LOC_OS04G57020	LOC_OS01G07280	LOC_OS02G18710	LOC_OS12G15505	LOC_OS03G28180	LOC_OS12G02240	LOC_OS01G19260	LOC_OS05G31360	LOC_OS01G56210	LOC_OS01G57540	LOC_OS01G58870	LOC_OS08G44150	LOC_OS08G44180	LOC_OS05G05060	LOC_OS03G41170	LOC_OS01G45550	LOC_OS09G26760	LOC_OS01G44220	LOC_OS09G25430	LOC_OS09G02790	LOC_OS01G21580	LOC_OS05G45990	LOC_OS05G42000	LOC_OS04G57050	LOC_OS08G09890	LOC_OS03G53150	LOC_OS10G34280	LOC_OS03G28190	LOC_OS01G58860	LOC_OS09G13450	LOC_OS02G05420	LOC_OS12G28820	LOC_OS01G34890	
LOC_OS02G06754	LOC_OS06G08900	LOC_OS05G32680	LOC_OS01G57530	LOC_OS04G45060	LOC_OS05G30020	LOC_OS05G05070	LOC_OS01G19290	LOC_OS03G42490	LOC_OS01G46870	LOC_OS04G57040	LOC_OS05G45980	LOC_OS09G01470	LOC_OS09G25420	LOC_OS09G13440	LOC_OS12G02220	LOC_OS01G58850	LOC_OS02G06760	LOC_OS01G57520	LOC_OS12G03554	LOC_OS03G16150	LOC_OS03G17480	LOC_OS01G46860	LOC_OS03G43779	LOC_OS03G31790	LOC_OS02G04190	LOC_OS05G07626	LOC_OS08G09870	LOC_OS12G02290	LOC_OS02G54450	LOC_OS05G33910	LOC_OS02G53120	LOC_OS01G19230	LOC_OS06G21900	LOC_OS07G48596	LOC_OS05G19600	LOC_OS01G34870	LOC_OS01G57510	LOC_OS09G37400	LOC_OS03G41110	LOC_OS03G05490	LOC_OS01G57500	LOC_OS05G07632	LOC_OS01G07240	LOC_OS05G06300	LOC_OS01G46850	LOC_OS01G45520	LOC_OS03G55740	LOC_OS01G08570	LOC_OS07G35260	LOC_OS08G09860	LOC_OS12G26270	LOC_OS05G33900	LOC_OS01G10890	LOC_OS02G54460	LOC_OS02G53130	LOC_OS08G07200	LOC_OS01G33550	LOC_OS01G19220	LOC_OS12G38250	LOC_OS01G34880	LOC_OS12G40560	LOC_OS03G41100	LOC_OS09G37410	LOC_OS06G21910	LOC_OS03G42430	LOC_OS02G43780	LOC_OS07G47240	LOC_OS01G33520	LOC_OS12G40590	LOC_OS02G53100	LOC_OS03G55776	LOC_OS03G55770	LOC_OS03G29480	LOC_OS01G45510	LOC_OS05G07600	LOC_OS08G09850	LOC_OS01G34850	LOC_OS09G37420	LOC_OS12G38260	LOC_OS03G41130	LOC_OS07G47250	LOC_OS01G21550	LOC_OS01G22880	LOC_OS03G53100	LOC_OS11G40590	LOC_OS03G55760	LOC_OS03G30470	LOC_OS03G05460	LOC_OS03G04130	LOC_OS12G26290	LOC_OS02G28170	LOC_OS09G38768	LOC_OS03G29490	LOC_OS01G46830	LOC_OS11G38280	LOC_OS01G34860	LOC_OS01G33530	LOC_OS09G37430	LOC_OS12G38270	LOC_OS03G42450	LOC_OS01G19240	LOC_OS03G18770	LOC_OS06G06300	LOC_OS02G17470	LOC_OS03G43730	LOC_OS01G07212	LOC_OS08G08500	LOC_OS11G02280	LOC_OS08G09830	LOC_OS05G44600	LOC_OS02G30440	LOC_OS01G09870	LOC_OS11G40560	LOC_OS11G40564	LOC_OS03G31750	LOC_OS01G46820	LOC_OS06G19610	LOC_OS12G38200	LOC_OS12G28880	LOC_OS09G37440	LOC_OS05G32620	LOC_OS02G42430	LOC_OS03G18779	LOC_OS03G42400	LOC_OS09G36110	LOC_OS09G38777	LOC_OS11G14260	LOC_OS11G38230	LOC_OS06G07620	LOC_OS01G33510	LOC_OS02G43770	LOC_OS08G09820	LOC_OS02G54420	LOC_OS01G10850	LOC_OS06G19600	LOC_OS11G40570	LOC_OS06G33930	LOC_OS06G32600	LOC_OS03G16120	LOC_OS05G06340	LOC_OS03G04195	LOC_OS09G24190	LOC_OS06G21950	LOC_OS01G20206	LOC_OS01G20204	LOC_OS03G30410	LOC_OS02G05490	LOC_OS02G04160	LOC_OS01G46810	LOC_OS02G29440	LOC_OS02G28110	LOC_OS03G04190	LOC_OS03G28100	LOC_OS06G45900	LOC_OS11G38220	LOC_OS01G20208	LOC_OS06G07650	LOC_OS03G17460	LOC_OS06G06320	LOC_OS05G45910	LOC_OS07G47284	LOC_OS09G37460	LOC_OS12G39560	LOC_OS12G15590	LOC_OS03G55734	LOC_OS03G18790	LOC_OS11G40540	LOC_OS03G30440	LOC_OS11G41870	LOC_OS02G28140	LOC_OS02G04170	LOC_OS01G10880	LOC_OS06G19630	LOC_OS12G38220	LOC_OS05G19620	LOC_OS05G33930	LOC_OS06G21920	LOC_OS02G42412	LOC_OS03G42420	LOC_OS03G17470	LOC_OS06G07640	LOC_OS05G45900	LOC_OS02G17480	LOC_OS09G37470	LOC_OS05G06320	LOC_OS02G30450	LOC_OS11G41880	LOC_OS11G40550	LOC_OS03G31760	LOC_OS05G33920	LOC_OS01G10870	LOC_OS11G14290	LOC_OS02G29464	LOC_OS11G38240	LOC_OS03G28120	LOC_OS06G21930	LOC_OS11G26210	LOC_OS06G31300	LOC_OS03G18850	LOC_OS01G06320	LOC_OS01G32610	LOC_OS04G08460	LOC_OS06G06340	LOC_OS04G07130	LOC_OS01G33940	LOC_OS06G05010	LOC_OS07G10254	LOC_OS07G34220	LOC_OS04G46730	LOC_OS07G10256	LOC_OS01G07650	LOC_OS04G21430	LOC_OS07G36880	LOC_OS11G40520	LOC_OS01G18300	LOC_OS03G05530	LOC_OS01G19630	LOC_OS04G58720	LOC_OS11G41850	LOC_OS01G21960	LOC_OS07G46210	LOC_OS04G33420	LOC_OS07G47540	LOC_OS04G10780	LOC_OS07G48870	LOC_OS07G23570	LOC_OS07G22240	LOC_OS11G26200	LOC_OS06G33970	LOC_OS03G18860	LOC_OS11G27530	LOC_OS07G48880	LOC_OS01G33950	LOC_OS01G06310	LOC_OS06G05000	LOC_OS04G09780	LOC_OS06G08990	LOC_OS06G07660	LOC_OS04G46740	LOC_OS03G17530	LOC_OS07G35540	LOC_OS11G40530	LOC_OS06G45940	LOC_OS04G58710	LOC_OS06G44610	LOC_OS11G41860	LOC_OS03G05520	LOC_OS03G06850	LOC_OS07G09270	LOC_OS01G21970	LOC_OS01G45920	LOC_OS10G13950	LOC_OS10G12620	LOC_OS07G47550	
LOC_OS07G22230	LOC_OS10G36610	LOC_OS01G33920	LOC_OS06G33940	LOC_OS07G23590	LOC_OS06G07690	LOC_OS06G06360	LOC_OS04G09770	LOC_OS01G07670	LOC_OS04G07110	LOC_OS03G55810	LOC_OS11G02260	LOC_OS01G06340	LOC_OS07G34240	LOC_OS10G09000	LOC_OS03G16210	LOC_OS10G25930	LOC_OS03G17540	LOC_OS11G41830	LOC_OS06G21960	LOC_OS11G38210	LOC_OS06G20630	LOC_OS06G19670	LOC_OS07G35570	LOC_OS03G06840	LOC_OS05G43090	LOC_OS03G05510	LOC_OS07G09280	LOC_OS04G57410	LOC_OS07G48850	LOC_OS04G10760	LOC_OS03G42500	LOC_OS01G45914	LOC_OS11G39540	LOC_OS10G11320	LOC_OS06G05020	LOC_OS07G23580	LOC_OS01G05000	LOC_OS06G06350	LOC_OS01G33930	LOC_OS03G43820	LOC_OS04G33450	LOC_OS03G55800	LOC_OS01G08990	LOC_OS03G06835	LOC_OS01G07660	LOC_OS07G35560	LOC_OS11G27550	LOC_OS03G16220	LOC_OS04G22730	LOC_OS11G39530	LOC_OS04G58734	LOC_OS07G36890	LOC_OS01G21950	LOC_OS04G58730	LOC_OS06G17000	LOC_OS03G30510	LOC_OS03G05500	LOC_OS11G40510	LOC_OS03G06830	LOC_OS11G41840	LOC_OS04G46760	LOC_OS04G32120	LOC_OS04G10750	LOC_OS10G37920	LOC_OS06G45920	LOC_OS11G14250	LOC_OS10G11310	LOC_OS10G13970	LOC_OS11G02200	LOC_OS01G07610	LOC_OS11G04860	LOC_OS01G08940	LOC_OS02G54254	LOC_OS02G29290	LOC_OS03G04240	LOC_OS01G21920	LOC_OS04G21470	LOC_OS11G15510	LOC_OS06G19690	LOC_OS01G33910	LOC_OS02G42280	LOC_OS06G06370	LOC_OS11G04870	LOC_OS11G03540	LOC_OS03G18820	LOC_OS07G47590	LOC_OS11G02210	LOC_OS04G19140	LOC_OS11G15520	LOC_OS03G05560	LOC_OS03G06890	LOC_OS07G35580	LOC_OS01G21930	LOC_OS02G55590	LOC_OS10G01930	LOC_OS11G16850	LOC_OS04G21460	LOC_OS02G30270	LOC_OS06G43320	LOC_OS02G42250	LOC_OS07G47560	LOC_OS01G07630	LOC_OS04G07150	LOC_OS03G18830	LOC_OS08G23800	LOC_OS03G17500	LOC_OS04G46710	LOC_OS11G14200	LOC_OS01G21900	LOC_OS03G05550	LOC_OS03G04220	LOC_OS02G56890	LOC_OS01G19610	LOC_OS01G71800	LOC_OS02G54230	LOC_OS07G34280	LOC_OS06G44640	LOC_OS06G45970	LOC_OS10G13940	LOC_OS10G12610	LOC_OS04G33400	LOC_OS09G38710	LOC_OS06G17050	LOC_OS06G29010	LOC_OS04G10790	LOC_OS02G43594	LOC_OS04G07140	LOC_OS01G07620	LOC_OS06G33990	LOC_OS06G45960	LOC_OS10G25900	LOC_OS03G06870	LOC_OS03G04210	LOC_OS02G55570	LOC_OS02G54240	LOC_OS07G34270	LOC_OS08G10500	LOC_OS06G43304	LOC_OS05G32380	LOC_OS02G07900	LOC_OS07G12830	LOC_OS08G23820	LOC_OS04G56140	LOC_OS06G05090	LOC_OS09G25410	LOC_OS05G45690	LOC_OS04G20180	LOC_OS05G43030	LOC_OS10G10050	LOC_OS01G71820	LOC_OS10G34020	LOC_OS07G24820	LOC_OS08G10510	LOC_OS04G44150	LOC_OS04G45480	LOC_OS09G14760	LOC_OS11G04830	LOC_OS11G03500	LOC_OS04G32180	LOC_OS05G31040	LOC_OS10G22050	LOC_OS07G11510	LOC_OS04G56130	LOC_OS04G58790	LOC_OS06G05080	LOC_OS09G02780	LOC_OS05G44350	LOC_OS06G42030	LOC_OS06G43360	LOC_OS01G71830	LOC_OS01G70500	LOC_OS10G36690	LOC_OS10G10040	LOC_OS07G48800	LOC_OS05G33690	LOC_OS06G30030	LOC_OS11G03510	LOC_OS04G07190	LOC_OS04G20164	LOC_OS10G22020	LOC_OS04G57490	LOC_OS10G09090	LOC_OS05G19380	LOC_OS06G43350	LOC_OS05G45670	LOC_OS06G44680	LOC_OS08G10530	LOC_OS10G37990	LOC_OS10G35330	LOC_OS06G17090	LOC_OS08G34500	LOC_OS07G23510	LOC_OS10G34000	LOC_OS09G13410	LOC_OS04G44170	LOC_OS02G07920	LOC_OS07G09200	LOC_OS02G06605	LOC_OS05G33680	LOC_OS10G24690	LOC_OS07G10200	LOC_OS09G26710	LOC_OS04G56150	LOC_OS02G19900	LOC_OS01G68200	LOC_OS12G14510	LOC_OS01G70525	LOC_OS06G44670	LOC_OS10G10060	LOC_OS05G19390	LOC_OS11G15500	LOC_OS10G34010	LOC_OS10G35340	LOC_OS07G24830	LOC_OS09G13400	LOC_OS05G31020	LOC_OS04G44180	LOC_OS09G26700	LOC_OS07G36840	LOC_OS07G10210	LOC_OS04G58760	LOC_OS04G57430	LOC_OS07G35510	LOC_OS01G68210	LOC_OS08G10550	LOC_OS03G06820	LOC_OS05G43070	LOC_OS01G71860	LOC_OS07G09220	LOC_OS10G37970	LOC_OS09G02729	LOC_OS12G02530	LOC_OS06G30090	LOC_OS05G31080	LOC_OS04G32140	LOC_OS08G23870	LOC_OS07G10220	LOC_OS03G06810	LOC_OS08G35840	LOC_OS04G46780	LOC_OS04G57420	LOC_OS08G34510	LOC_OS08G10560	LOC_OS04G44120	LOC_OS04G45450	LOC_OS12G02520	LOC_OS10G10000	LOC_OS10G36626	LOC_OS09G02710	LOC_OS04G56120	LOC_OS03G06800	LOC_OS06G29080	LOC_OS10G23310	LOC_OS07G10230	
LOC_OS09G14700	LOC_OS05G18090	LOC_OS01G70550	LOC_OS04G44130	LOC_OS04G45460	LOC_OS10G10030	LOC_OS11G04800	LOC_OS08G08160	LOC_OS10G36620	LOC_OS11G04810	LOC_OS05G31062	LOC_OS10G23320	LOC_OS04G56110	LOC_OS07G10240	LOC_OS05G44370	LOC_OS08G08150	LOC_OS04G45470	LOC_OS12G03830	LOC_OS10G35300	LOC_OS08G09480	LOC_OS10G11354	LOC_OS01G70560	LOC_OS09G13390	LOC_OS09G37360	LOC_OS05G45610	LOC_OS05G46940	LOC_OS12G13230	LOC_OS08G35770	LOC_OS08G08260	LOC_OS08G33110	LOC_OS12G01240	LOC_OS05G33630	LOC_OS12G02570	LOC_OS05G32300	LOC_OS08G09590	LOC_OS01G70570	LOC_OS09G37369	LOC_OS04G56090	LOC_OS05G08680	LOC_OS12G03899	LOC_OS08G23790	LOC_OS01G68260	LOC_OS09G36040	LOC_OS02G18630	LOC_OS12G39850	LOC_OS05G20320	LOC_OS05G46930	LOC_OS02G56920	LOC_OS02G32930	LOC_OS08G08250	LOC_OS08G35760	LOC_OS08G10480	LOC_OS01G68269	LOC_OS12G37200	LOC_OS08G34430	LOC_OS01G55280	LOC_OS02G20950	LOC_OS02G44940	LOC_OS02G06660	LOC_OS02G43610	LOC_OS12G40840	LOC_OS08G45110	LOC_OS09G36050	LOC_OS09G37380	LOC_OS12G14580	LOC_OS12G39880	LOC_OS12G13250	LOC_OS02G32960	LOC_OS02G17330	LOC_OS08G09570	LOC_OS10G35290	LOC_OS08G33130	LOC_OS08G10490	LOC_OS12G37210	LOC_OS12G38540	LOC_OS02G29310	LOC_OS05G34940	LOC_OS01G70590	LOC_OS02G44910	LOC_OS05G10980	LOC_OS09G37390	LOC_OS07G12900	LOC_OS09G36060	LOC_OS02G19980	LOC_OS09G37394	LOC_OS02G17320	LOC_OS02G32950	LOC_OS02G18650	LOC_OS05G06000	LOC_OS12G38550	LOC_OS12G03870	LOC_OS05G33600	LOC_OS02G29300	LOC_OS01G56590	LOC_OS01G55260	LOC_OS02G20970	LOC_OS02G44920	LOC_OS01G68290	LOC_OS09G25330	LOC_OS01G43270	LOC_OS09G27990	LOC_OS12G14520	LOC_OS09G01360	LOC_OS09G02690	LOC_OS08G34480	LOC_OS04G57390	LOC_OS05G44320	LOC_OS04G56060	LOC_OS03G53250	LOC_OS08G33150	LOC_OS05G19360	LOC_OS12G01280	LOC_OS10G35270	LOC_OS01G55250	LOC_OS12G27830	LOC_OS01G31280	LOC_OS05G33670	LOC_OS04G44070	LOC_OS02G06610	LOC_OS05G06060	LOC_OS08G45120	LOC_OS03G42590	LOC_OS09G36080	LOC_OS11G38190	LOC_OS01G43260	LOC_OS09G27980	LOC_OS04G56050	LOC_OS04G57380	LOC_OS08G34470	LOC_OS12G40800	LOC_OS02G19924	LOC_OS08G08210	LOC_OS01G56570	LOC_OS01G55240	LOC_OS12G26510	LOC_OS02G44900	LOC_OS05G33660	LOC_OS09G36090	LOC_OS04G56080	LOC_OS09G25314	LOC_OS03G41290	LOC_OS07G36900	LOC_OS12G14540	LOC_OS08G33170	LOC_OS09G02670	LOC_OS08G08200	LOC_OS02G06630	LOC_OS02G20940	LOC_OS01G57890	LOC_OS12G27850	LOC_OS12G40830	LOC_OS05G32320	LOC_OS09G14660	LOC_OS05G34980	LOC_OS02G05300	LOC_OS08G45150	LOC_OS03G41280	LOC_OS12G02589	LOC_OS10G23280	LOC_OS07G12940	LOC_OS05G46954	LOC_OS12G14550	LOC_OS12G39830	LOC_OS05G46950	LOC_OS08G33160	LOC_OS02G18610	LOC_OS03G53260	LOC_OS01G57880	LOC_OS05G33644	LOC_OS12G26530	LOC_OS12G01250	LOC_OS01G31270	LOC_OS01G56550	LOC_OS02G16060	LOC_OS02G43680	LOC_OS02G53000	LOC_OS05G10910	LOC_OS01G06280	LOC_OS01G43230	LOC_OS11G40480	LOC_OS03G28250	LOC_OS02G28040	LOC_OS02G56990	LOC_OS03G42569	LOC_OS02G54330	LOC_OS11G39480	LOC_OS01G55210	LOC_OS08G45170	LOC_OS09G39940	LOC_OS09G38610	LOC_OS03G29584	LOC_OS01G57870	LOC_OS02G42360	LOC_OS02G43690	LOC_OS11G40490	LOC_OS11G27490	LOC_OS05G10920	LOC_OS03G53200	LOC_OS02G04080	LOC_OS09G39950	LOC_OS11G14190	LOC_OS12G37280	LOC_OS01G56530	LOC_OS01G55200	LOC_OS09G38620	LOC_OS06G07700	LOC_OS03G42550	LOC_OS01G19580	LOC_OS01G57854	LOC_OS03G16290	LOC_OS02G44990	LOC_OS02G43660	LOC_OS02G54310	LOC_OS11G26190	LOC_OS03G55890	LOC_OS03G28270	LOC_OS09G39960	LOC_OS09G38630	LOC_OS08G45190	LOC_OS06G06400	LOC_OS09G37300	LOC_OS12G37290	LOC_OS03G05590	LOC_OS07G46280	LOC_OS01G56510	LOC_OS02G16070	LOC_OS01G45860	LOC_OS05G10900	LOC_OS03G04250	LOC_OS03G28280	LOC_OS12G01290	LOC_OS09G38640	LOC_OS01G32560	LOC_OS11G39490	LOC_OS09G39970	LOC_OS11G38160	LOC_OS01G57840	LOC_OS03G05580	LOC_OS06G07750	LOC_OS01G56500	LOC_OS05G46900	LOC_OS12G13270	LOC_OS02G17350	LOC_OS01G07570	LOC_OS01G06240	LOC_OS03G55830	LOC_OS05G07300	LOC_OS06G32710	LOC_OS03G16230	LOC_OS03G17560	LOC_OS02G04030	LOC_OS02G06690	LOC_OS02G44970	LOC_OS12G40890	LOC_OS09G39980	
LOC_OS09G38650	LOC_OS03G42520	LOC_OS01G18220	LOC_OS11G15470	LOC_OS02G42314	LOC_OS03G29540	LOC_OS06G07740	LOC_OS02G18670	LOC_OS01G31210	LOC_OS12G39890	LOC_OS01G07560	LOC_OS02G32970	LOC_OS02G54300	LOC_OS01G06230	LOC_OS04G08410	LOC_OS06G32720	LOC_OS04G08415	LOC_OS11G38100	LOC_OS01G19548	LOC_OS02G04040	LOC_OS03G30530	LOC_OS01G45840	LOC_OS12G25260	LOC_OS05G34910	LOC_OS02G29320	LOC_OS09G37330	LOC_OS12G38570	LOC_OS09G38660	LOC_OS09G36000	LOC_OS11G39430	LOC_OS06G06440	LOC_OS03G43870	LOC_OS02G16040	LOC_OS01G33840	LOC_OS09G38670	LOC_OS02G17370	LOC_OS12G13295	LOC_OS05G08610	LOC_OS11G27480	LOC_OS02G56930	LOC_OS03G55850	LOC_OS04G22700	LOC_OS11G02180	LOC_OS01G07590	LOC_OS01G06260	LOC_OS02G29350	LOC_OS01G45830	LOC_OS09G25390	LOC_OS05G22920	LOC_OS11G38130	LOC_OS01G18240	LOC_OS06G06430	LOC_OS09G38680	LOC_OS01G32520	LOC_OS02G17360	LOC_OS02G18690	LOC_OS09G37350	LOC_OS01G21870	LOC_OS02G30330	LOC_OS04G09720	LOC_OS11G27470	LOC_OS11G26140	LOC_OS03G31880	LOC_OS03G29570	LOC_OS11G40430	LOC_OS12G25280	LOC_OS02G32990	LOC_OS02G04060	LOC_OS06G19740	LOC_OS09G25380	LOC_OS12G37260	LOC_OS11G39450	LOC_OS01G18230	LOC_OS11G38120	LOC_OS02G42190	LOC_OS03G18970	LOC_OS01G07530	LOC_OS06G29100	LOC_OS01G33820	LOC_OS04G08340	LOC_OS04G09670	LOC_OS10G09100	LOC_OS07G12790	LOC_OS06G20770	LOC_OS03G05650	LOC_OS03G31950	LOC_OS07G09140	LOC_OS06G43410	LOC_OS06G17110	LOC_OS03G30620	LOC_OS11G40400	LOC_OS10G12750	LOC_OS03G42600	LOC_OS04G10660	LOC_OS04G34630	LOC_OS04G33300	LOC_OS07G23450	LOC_OS07G22120	LOC_OS03G18980	LOC_OS06G29110	LOC_OS06G05120	LOC_OS06G06450	LOC_OS01G33830	LOC_OS04G08330	LOC_OS04G47950	LOC_OS11G04790	LOC_OS07G36750	LOC_OS02G54180	LOC_OS11G14110	LOC_OS02G30190	LOC_OS03G05640	LOC_OS03G04310	LOC_OS01G19500	LOC_OS01G21850	LOC_OS03G30610	LOC_OS07G46100	LOC_OS04G34640	LOC_OS04G35970	LOC_OS04G10650	LOC_OS04G33310	LOC_OS03G28300	LOC_OS07G47430	LOC_OS11G16770	LOC_OS07G48760	LOC_OS03G31944	LOC_OS03G29630	LOC_OS10G36703	LOC_OS03G18990	LOC_OS07G23470	LOC_OS06G05150	LOC_OS02G42170	LOC_OS06G32730	LOC_OS03G43950	LOC_OS04G47960	LOC_OS01G08880	LOC_OS03G16334	LOC_OS04G46630	LOC_OS11G03470	LOC_OS01G06220	LOC_OS11G02140	LOC_OS11G27440	LOC_OS03G17660	LOC_OS06G17130	LOC_OS11G41710	LOC_OS11G39420	LOC_OS02G55480	LOC_OS07G36780	LOC_OS03G30640	LOC_OS03G06960	LOC_OS07G09160	LOC_OS07G48730	LOC_OS04G10640	LOC_OS04G33320	LOC_OS04G11970	LOC_OS11G16780	LOC_OS07G47400	LOC_OS06G05140	LOC_OS01G33810	LOC_OS11G27430	LOC_OS11G02159	LOC_OS01G06210	LOC_OS04G35990	LOC_OS07G34110	LOC_OS01G07540	LOC_OS01G08870	LOC_OS01G19529	LOC_OS04G23940	LOC_OS06G20760	LOC_OS06G17120	LOC_OS07G10160	LOC_OS03G30630	LOC_OS03G05620	LOC_OS04G47970	LOC_OS07G47410	LOC_OS04G33330	LOC_OS11G15460	LOC_OS04G11962	LOC_OS06G30130	LOC_OS02G17190	LOC_OS04G47906	LOC_OS07G47460	LOC_OS07G46130	LOC_OS02G42150	LOC_OS11G28710	LOC_OS11G16720	LOC_OS03G04360	LOC_OS06G42120	LOC_OS02G29170	LOC_OS12G25090	LOC_OS07G35470	LOC_OS07G10170	LOC_OS07G34140	LOC_OS04G21350	LOC_OS07G23494	LOC_OS12G37070	LOC_OS03G05690	LOC_OS02G43490	LOC_OS02G17180	LOC_OS01G08810	LOC_OS02G42160	LOC_OS06G05160	LOC_OS04G10690	LOC_OS07G47470	LOC_OS04G21340	LOC_OS07G34130	LOC_OS06G06490	LOC_OS07G10180	LOC_OS06G43440	LOC_OS07G09190	LOC_OS03G04350	LOC_OS02G29160	LOC_OS01G21810	LOC_OS06G17140	LOC_OS05G08800	LOC_OS02G30150	LOC_OS08G10604	LOC_OS04G35930	LOC_OS01G08814	LOC_OS12G37080	LOC_OS11G27400	LOC_OS07G48770	LOC_OS03G18950	LOC_OS04G47920	LOC_OS11G15410	LOC_OS07G35490	LOC_OS07G10190	LOC_OS02G56770	LOC_OS06G20790	LOC_OS04G35940	LOC_OS03G03010	LOC_OS12G37090	LOC_OS08G10612	LOC_OS03G18960	LOC_OS07G47450	LOC_OS04G09680	LOC_OS11G03440	LOC_OS11G04770	LOC_OS07G48780	LOC_OS02G43470	LOC_OS03G29614	LOC_OS03G43900	LOC_OS04G47930	LOC_OS04G21320	LOC_OS04G46600	LOC_OS06G05180	LOC_OS02G29190	LOC_OS03G06990	LOC_OS07G35480	LOC_OS11G15420	LOC_OS03G04330	LOC_OS01G71930	LOC_OS06G43420	LOC_OS01G70600	LOC_OS03G03000	LOC_OS09G38600	
LOC_OS09G39930	LOC_OS11G04700	LOC_OS12G03700	LOC_OS04G33380	LOC_OS07G12710	LOC_OS06G30179	LOC_OS03G06900	LOC_OS08G23940	LOC_OS06G43490	LOC_OS09G27950	LOC_OS06G42164	LOC_OS10G09190	LOC_OS10G10170	LOC_OS09G14640	LOC_OS11G04710	LOC_OS05G31160	LOC_OS05G32490	LOC_OS08G23950	LOC_OS10G22170	LOC_OS09G01330	LOC_OS04G56010	LOC_OS07G12720	LOC_OS06G43480	LOC_OS01G68300	LOC_OS09G26610	LOC_OS09G03990	LOC_OS06G42150	LOC_OS05G43140	LOC_OS10G35480	LOC_OS10G34150	LOC_OS04G45370	LOC_OS01G08800	LOC_OS04G32070	LOC_OS08G23960	LOC_OS05G06190	LOC_OS07G12730	LOC_OS10G22140	LOC_OS07G36700	LOC_OS09G26600	LOC_OS09G27930	LOC_OS04G56040	LOC_OS01G68310	LOC_OS06G42140	LOC_OS06G43470	LOC_OS08G34620	LOC_OS09G15950	LOC_OS04G08390	LOC_OS09G02640	LOC_OS07G11410	LOC_OS04G56030	LOC_OS04G57360	LOC_OS05G43120	LOC_OS01G68324	LOC_OS10G35460	LOC_OS01G71970	LOC_OS10G34130	LOC_OS01G70640	LOC_OS02G07810	LOC_OS05G31140	LOC_OS04G44060	LOC_OS09G27910	LOC_OS08G23980	LOC_OS08G34640	LOC_OS10G09150	LOC_OS03G06940	LOC_OS03G05610	LOC_OS08G10670	LOC_OS04G46650	LOC_OS07G23410	LOC_OS07G09100	LOC_OS10G10130	LOC_OS01G70650	LOC_OS12G02410	LOC_OS07G48710	LOC_OS12G03740	LOC_OS08G20000	LOC_OS08G21330	LOC_OS01G67010	LOC_OS08G10680	LOC_OS04G47990	LOC_OS08G33300	LOC_OS04G46660	LOC_OS08G34630	LOC_OS04G58630	LOC_OS05G43180	LOC_OS10G35440	LOC_OS04G45330	LOC_OS01G70660	LOC_OS07G09110	LOC_OS10G36770	LOC_OS10G34110	LOC_OS10G35444	LOC_OS12G02400	LOC_OS04G33360	LOC_OS04G57330	LOC_OS07G35410	LOC_OS07G10110	LOC_OS04G56000	LOC_OS08G19020	LOC_OS07G11440	LOC_OS10G22100	LOC_OS07G36740	LOC_OS06G42180	LOC_OS08G35990	LOC_OS08G34660	LOC_OS08G33330	LOC_OS10G09170	LOC_OS08G32000	LOC_OS04G46670	LOC_OS04G45340	LOC_OS07G09120	LOC_OS07G23430	LOC_OS02G54190	LOC_OS10G10149	LOC_OS04G33370	LOC_OS08G20020	LOC_OS07G36730	LOC_OS01G67030	LOC_OS10G22110	LOC_OS07G35400	LOC_OS04G20070	LOC_OS04G46680	LOC_OS01G55180	LOC_OS10G09160	LOC_OS08G34650	LOC_OS04G45350	LOC_OS07G09130	LOC_OS08G08270	LOC_OS01G70680	LOC_OS05G08790	LOC_OS09G38570	LOC_OS08G45210	LOC_OS03G64070	LOC_OS09G37240	LOC_OS05G44400	LOC_OS01G67040	LOC_OS12G14440	LOC_OS08G07050	LOC_OS08G10590	LOC_OS12G38400	LOC_OS08G34560	LOC_OS03G52080	LOC_OS12G02450	LOC_OS02G06530	LOC_OS05G32420	LOC_OS01G70690	LOC_OS08G08380	LOC_OS12G40730	LOC_OS02G44810	LOC_OS05G07470	LOC_OS09G13260	LOC_OS01G43180	LOC_OS09G37250	LOC_OS12G14450	LOC_OS02G18510	LOC_OS02G56800	LOC_OS05G06140	LOC_OS09G01290	LOC_OS08G34550	LOC_OS01G56490	LOC_OS09G26570	LOC_OS03G52070	LOC_OS12G27760	LOC_OS02G06540	LOC_OS01G55160	LOC_OS05G32410	LOC_OS02G07870	LOC_OS12G40720	LOC_OS08G45230	LOC_OS02G32840	LOC_OS12G13130	LOC_OS02G17210	LOC_OS02G18540	LOC_OS05G06110	LOC_OS09G27890	LOC_OS02G07880	LOC_OS12G40750	LOC_OS12G25110	LOC_OS01G56480	LOC_OS09G13250	LOC_OS01G55150	LOC_OS01G67070	LOC_OS09G37270	LOC_OS09G25220	LOC_OS01G43160	LOC_OS09G26550	LOC_OS05G45700	LOC_OS09G26554	LOC_OS05G08780	LOC_OS05G07450	LOC_OS03G52090	LOC_OS02G06560	LOC_OS01G55140	LOC_OS01G56470	LOC_OS12G03750	LOC_OS02G20850	LOC_OS10G22080	LOC_OS03G41390	LOC_OS05G45779	LOC_OS01G67080	LOC_OS09G25210	LOC_OS05G43110	LOC_OS05G20470	LOC_OS04G57270	LOC_OS10G35390	LOC_OS03G52040	LOC_OS08G07010	LOC_OS03G27080	LOC_OS01G55130	LOC_OS02G07820	LOC_OS05G06180	LOC_OS08G45240	LOC_OS03G41380	LOC_OS01G67090	LOC_OS07G12800	LOC_OS04G57260	LOC_OS04G58590	LOC_OS05G43100	LOC_OS08G33260	LOC_OS05G19490	LOC_OS08G09660	LOC_OS03G52030	LOC_OS03G27090	LOC_OS01G18170	LOC_OS01G55120	LOC_OS04G45290	LOC_OS05G32450	LOC_OS02G07830	LOC_OS03G40084	LOC_OS03G39090	LOC_OS03G40080	LOC_OS10G22060	LOC_OS07G12810	LOC_OS09G27850	LOC_OS11G40380	LOC_OS08G33290	LOC_OS09G02550	LOC_OS05G44420	LOC_OS10G35370	LOC_OS08G08320	LOC_OS08G09650	LOC_OS10G34040	LOC_OS01G57770	LOC_OS12G40710	LOC_OS09G15870	LOC_OS01G55110	LOC_OS09G14540	LOC_OS05G33770	LOC_OS02G06510	LOC_OS05G06160	LOC_OS03G64020	LOC_OS11G40390	LOC_OS05G44410	LOC_OS09G03890	LOC_OS12G13100	
LOC_OS09G26510	LOC_OS05G45740	LOC_OS04G57280	LOC_OS02G19820	LOC_OS09G02560	LOC_OS01G45780	LOC_OS03G53380	LOC_OS05G19470	LOC_OS10G34050	LOC_OS08G09640	LOC_OS05G31100	LOC_OS02G07850	LOC_OS12G27740	LOC_OS01G55100	LOC_OS01G56430	LOC_OS06G07800	LOC_OS07G46170	LOC_OS02G17270	LOC_OS03G16390	LOC_OS02G43560	LOC_OS01G33784	LOC_OS01G31124	LOC_OS02G44890	LOC_OS01G45770	LOC_OS05G08710	LOC_OS06G19810	LOC_OS01G43110	LOC_OS11G02080	LOC_OS07G34180	LOC_OS03G03070	LOC_OS02G29250	LOC_OS12G25170	LOC_OS02G30240	LOC_OS02G55540	LOC_OS08G09630	LOC_OS02G56870	LOC_OS01G32450	LOC_OS12G37150	LOC_OS11G38030	LOC_OS01G56420	LOC_OS03G15070	LOC_OS01G45760	LOC_OS03G55980	LOC_OS03G30690	LOC_OS01G06150	LOC_OS11G40370	LOC_OS01G07480	LOC_OS03G27050	LOC_OS12G25180	LOC_OS02G29240	LOC_OS02G55550	LOC_OS11G14070	LOC_OS03G27054	LOC_OS08G45280	LOC_OS11G39350	LOC_OS06G20820	LOC_OS01G18130	LOC_OS03G39050	LOC_OS06G06520	LOC_OS03G15080	LOC_OS02G44870	LOC_OS01G33762	LOC_OS01G57735	LOC_OS01G33764	LOC_OS07G46150	LOC_OS08G09610	LOC_OS02G56850	LOC_OS01G21780	LOC_OS11G40340	LOC_OS03G52020	LOC_OS01G32439	LOC_OS03G53350	LOC_OS03G27060	LOC_OS11G14080	LOC_OS01G32430	LOC_OS01G19490	LOC_OS09G38510	LOC_OS07G47490	LOC_OS03G15090	LOC_OS08G09600	LOC_OS11G41680	LOC_OS01G21790	LOC_OS06G19820	LOC_OS11G27390	LOC_OS11G40350	LOC_OS03G53340	LOC_OS07G34190	LOC_OS02G30250	LOC_OS03G27070	LOC_OS02G56860	LOC_OS09G39850	LOC_OS01G18150	LOC_OS11G39370	LOC_OS01G31110	LOC_OS01G19480	LOC_OS03G40030	LOC_OS03G17680	LOC_OS06G06540	LOC_OS03G43970	LOC_OS01G57710	LOC_OS12G13150	LOC_OS02G17230	LOC_OS12G14480	LOC_OS01G07450	LOC_OS01G08780	LOC_OS11G03370	LOC_OS02G30200	LOC_OS05G07420	LOC_OS02G32860	LOC_OS01G06120	LOC_OS03G55950	LOC_OS09G25290	LOC_OS04G11956	LOC_OS11G40320	LOC_OS03G30660	LOC_OS11G41650	LOC_OS01G45730	LOC_OS02G05240	LOC_OS12G37110	LOC_OS12G27790	LOC_OS12G26460	LOC_OS02G29210	LOC_OS12G25130	LOC_OS03G27003	LOC_OS05G33710	LOC_OS11G16680	LOC_OS09G37200	LOC_OS01G19430	LOC_OS09G39860	LOC_OS06G44820	LOC_OS02G44850	LOC_OS01G18100	LOC_OS11G39320	LOC_OS03G28330	LOC_OS06G07860	LOC_OS01G57700	LOC_OS03G43960	LOC_OS02G19880	LOC_OS11G02054	LOC_OS12G13160	LOC_OS05G06100	LOC_OS02G32850	LOC_OS04G09620	LOC_OS05G08760	LOC_OS11G29990	LOC_OS11G39310	LOC_OS06G05209	LOC_OS03G30650	LOC_OS06G20860	LOC_OS02G05250	LOC_OS06G19840	LOC_OS01G45720	LOC_OS02G06580	LOC_OS12G26470	LOC_OS12G37120	LOC_OS12G40760	LOC_OS02G44860	LOC_OS09G39870	LOC_OS09G38540	LOC_OS02G42200	LOC_OS03G42630	LOC_OS11G14030	LOC_OS02G20870	LOC_OS02G06588	LOC_OS03G15040	LOC_OS07G46190	LOC_OS02G17250	LOC_OS03G39010	LOC_OS04G23910	LOC_OS02G56810	LOC_OS03G30680	LOC_OS03G28350	LOC_OS11G42960	LOC_OS01G45710	LOC_OS02G29230	LOC_OS01G21740	LOC_OS12G38460	LOC_OS03G41330	LOC_OS02G43500	LOC_OS11G14040	LOC_OS11G15370	LOC_OS11G38010	LOC_OS06G06550	LOC_OS03G15050	LOC_OS02G30219	LOC_OS09G38560	LOC_OS12G39790	LOC_OS06G05220	LOC_OS02G17240	LOC_OS01G06130	LOC_OS05G08740	LOC_OS03G55960	LOC_OS11G28680	LOC_OS03G30670	LOC_OS03G27030	LOC_OS03G29690	LOC_OS03G03080	LOC_OS11G42970	LOC_OS09G25260	LOC_OS12G25160	LOC_OS11G41640	LOC_OS02G43519	LOC_OS01G21750	LOC_OS01G45700	LOC_OS02G44840	LOC_OS02G43510	LOC_OS03G42654	LOC_OS01G19440	LOC_OS12G38470	LOC_OS03G41320	LOC_OS01G18110	LOC_OS11G39330	LOC_OS11G14050	LOC_OS07G02870	LOC_OS06G29220	LOC_OS02G45100	LOC_OS06G06580	LOC_OS07G38820	LOC_OS08G37390	LOC_OS09G20360	LOC_OS01G11910	LOC_OS02G35770	LOC_OS12G11610	LOC_OS02G10470	LOC_OS02G58410	LOC_OS09G33680	LOC_OS09G07380	LOC_OS06G43530	LOC_OS06G44860	LOC_OS06G42205	LOC_OS07G25510	LOC_OS09G31025	LOC_OS02G22450	LOC_OS07G02880	LOC_OS09G19360	LOC_OS06G06570	LOC_OS02G47770	LOC_OS04G54590	LOC_OS04G53260	LOC_OS12G36910	LOC_OS09G20350	LOC_OS07G14860	LOC_OS01G11900	LOC_OS08G36050	LOC_OS02G35760	LOC_OS12G11620	LOC_OS02G34430	LOC_OS02G33100	LOC_OS02G09490	LOC_OS06G43520	LOC_OS02G08160	LOC_OS06G17220	LOC_OS05G06700	LOC_OS09G07390	LOC_OS07G25500	
LOC_OS12G23600	LOC_OS07G02890	LOC_OS07G01560	LOC_OS09G18020	LOC_OS09G19350	LOC_OS02G22480	LOC_OS01G10600	LOC_OS07G12210	LOC_OS09G21670	LOC_OS07G37510	LOC_OS09G20340	LOC_OS12G12960	LOC_OS04G53290	LOC_OS12G36920	LOC_OS07G38840	LOC_OS06G20870	LOC_OS02G33130	LOC_OS06G17250	LOC_OS06G43510	LOC_OS06G44840	LOC_OS09G08690	LOC_OS09G31040	LOC_OS02G34460	LOC_OS06G20879	LOC_OS07G25530	LOC_OS02G47744	LOC_OS07G24200	LOC_OS09G18010	LOC_OS06G32860	LOC_OS09G19340	LOC_OS06G05260	LOC_OS06G06590	LOC_OS07G12220	LOC_OS09G21660	LOC_OS07G38830	LOC_OS12G12970	LOC_OS07G13550	LOC_OS07G14880	LOC_OS09G20330	LOC_OS02G58400	LOC_OS04G28270	LOC_OS07G25520	LOC_OS12G23620	LOC_OS11G45170	LOC_OS09G20320	LOC_OS09G19330	LOC_OS09G18000	LOC_OS04G42570	LOC_OS05G06730	LOC_OS07G37530	LOC_OS07G38860	LOC_OS02G34400	LOC_OS07G36200	LOC_OS07G12230	LOC_OS07G14890	LOC_OS12G09320	LOC_OS06G17270	LOC_OS07G25550	LOC_OS07G01580	LOC_OS06G05284	LOC_OS09G19320	LOC_OS09G20310	LOC_OS04G41250	LOC_OS03G58280	LOC_OS08G36090	LOC_OS05G06740	LOC_OS07G12240	LOC_OS11G33170	LOC_OS07G13570	LOC_OS02G09450	LOC_OS02G11770	LOC_OS06G17260	LOC_OS12G09310	LOC_OS09G07350	LOC_OS04G54550	LOC_OS07G48200	LOC_OS02G46400	LOC_OS07G49530	LOC_OS07G26870	LOC_OS07G25540	LOC_OS07G25570	LOC_OS06G29240	LOC_OS11G45150	LOC_OS06G30230	LOC_OS03G58250	LOC_OS07G12255	LOC_OS04G53250	LOC_OS04G54580	LOC_OS07G36220	LOC_OS12G09300	LOC_OS06G42220	LOC_OS03G60570	LOC_OS04G42590	LOC_OS08G01370	LOC_OS09G10980	LOC_OS06G29250	LOC_OS09G21620	LOC_OS03G58260	LOC_OS04G54570	LOC_OS09G09980	LOC_OS06G44870	LOC_OS09G10970	LOC_OS11G33190	LOC_OS07G38870	LOC_OS02G10460	LOC_OS05G06720	LOC_OS12G12934	LOC_OS01G72900	LOC_OS02G08140	LOC_OS03G46290	LOC_OS03G60580	LOC_OS08G02690	LOC_OS07G49510	LOC_OS11G47790	LOC_OS08G01350	LOC_OS12G11690	LOC_OS11G45130	LOC_OS03G10290	LOC_OS10G04850	LOC_OS10G03520	LOC_OS10G28820	LOC_OS12G34320	LOC_OS05G41090	LOC_OS09G34930	LOC_OS11G08190	LOC_OS12G10350	LOC_OS01G72910	LOC_OS02G57160	LOC_OS11G34470	LOC_OS03G59570	LOC_OS11G45140	LOC_OS06G42270	LOC_OS10G28830	LOC_OS12G34330	LOC_OS09G34940	LOC_OS12G10340	LOC_OS12G08020	LOC_OS11G33134	LOC_OS03G48890	LOC_OS03G09280	LOC_OS12G08025	LOC_OS03G47564	LOC_OS11G35790	LOC_OS02G45160	LOC_OS08G01330	LOC_OS07G02810	LOC_OS10G02210	LOC_OS10G04870	LOC_OS11G47770	LOC_OS09G34950	LOC_OS12G10330	LOC_OS02G58470	LOC_OS02G57140	LOC_OS12G35670	LOC_OS01G72930	LOC_OS05G41070	LOC_OS03G09270	LOC_OS08G01320	LOC_OS08G02650	LOC_OS07G02820	LOC_OS10G28810	LOC_OS10G03530	LOC_OS02G45170	LOC_OS06G29290	LOC_OS11G47780	LOC_OS10G04860	LOC_OS12G10320	LOC_OS12G08000	LOC_OS12G33020	LOC_OS01G57280	LOC_OS12G35680	LOC_OS12G34350	LOC_OS03G09260	LOC_OS03G46250	LOC_OS06G30280	LOC_OS03G60540	LOC_OS02G58480	LOC_OS03G47584	LOC_OS09G33630	LOC_OS11G23780	LOC_OS08G01310	LOC_OS11G09478	LOC_OS11G09474	LOC_OS11G47750	LOC_OS04G06910	LOC_OS12G35610	LOC_OS11G09470	LOC_OS09G33640	LOC_OS12G36940	LOC_OS11G10460	LOC_OS03G61840	LOC_OS01G57270	LOC_OS12G10390	LOC_OS03G22230	LOC_OS08G01300	LOC_OS07G02840	LOC_OS10G04800	LOC_OS03G10260	LOC_OS11G45100	LOC_OS09G20390	LOC_OS07G14820	LOC_OS03G59530	LOC_OS04G06920	LOC_OS03G11590	LOC_OS12G36950	LOC_OS09G32320	LOC_OS09G33650	LOC_OS09G34985	LOC_OS01G58590	LOC_OS11G10470	LOC_OS02G58460	LOC_OS03G60520	LOC_OS11G35750	LOC_OS09G34980	LOC_OS12G24980	LOC_OS07G02850	LOC_OS07G01520	LOC_OS02G47780	LOC_OS02G45120	LOC_OS07G13500	LOC_OS09G19390	LOC_OS12G08060	LOC_OS02G21190	LOC_OS12G09390	LOC_OS11G47730	LOC_OS10G03500	LOC_OS01G45274	LOC_OS12G35630	LOC_OS11G10480	LOC_OS11G08170	LOC_OS09G31000	LOC_OS01G58580	LOC_OS02G33170	LOC_OS12G10370	LOC_OS12G08050	LOC_OS01G72970	LOC_OS03G48880	LOC_OS09G34990	LOC_OS11G33120	LOC_OS03G22250	LOC_OS02G46460	LOC_OS11G22460	LOC_OS07G01530	LOC_OS02G47790	LOC_OS09G19380	LOC_OS03G61829	LOC_OS12G09380	LOC_OS12G11680	LOC_OS07G14840	LOC_OS09G20370	LOC_OS01G45260	LOC_OS04G06900	LOC_OS03G34230	LOC_OS02G58440	LOC_OS12G36970	
LOC_OS09G32340	LOC_OS11G08180	LOC_OS02G34490	LOC_OS12G10360	LOC_OS12G09370	LOC_OS02G57110	LOC_OS09G31019	LOC_OS11G33110	LOC_OS03G48870	LOC_OS03G47540	LOC_OS10G27450	LOC_OS10G28780	LOC_OS05G04070	LOC_OS03G22310	LOC_OS05G28040	LOC_OS03G12990	LOC_OS10G40420	LOC_OS03G36960	LOC_OS03G10334	LOC_OS03G61920	LOC_OS03G59600	LOC_OS03G34300	LOC_OS10G38100	LOC_OS11G35720	LOC_OS05G16054	LOC_OS10G39434	LOC_OS12G33070	LOC_OS01G59890	LOC_OS01G72990	LOC_OS10G02140	LOC_OS10G27460	LOC_OS10G28790	LOC_OS01G60870	LOC_OS01G68020	LOC_OS11G10434	LOC_OS01G46570	LOC_OS05G44990	LOC_OS10G40430	LOC_OS05G43660	LOC_OS08G02710	LOC_OS05G41000	LOC_OS03G61930	LOC_OS04G06840	LOC_OS03G35620	LOC_OS11G22404	LOC_OS01G59880	LOC_OS04G18810	LOC_OS01G58550	LOC_OS01G71670	LOC_OS05G30350	LOC_OS01G70340	LOC_OS03G46300	LOC_OS05G05380	LOC_OS10G28760	LOC_OS10G27430	LOC_OS07G48290	LOC_OS03G11680	LOC_OS03G10350	LOC_OS05G28020	LOC_OS10G26100	LOC_OS11G08120	LOC_OS04G43800	LOC_OS08G02700	LOC_OS10G14150	LOC_OS11G11770	LOC_OS03G61900	LOC_OS12G33090	LOC_OS01G71680	LOC_OS01G70350	LOC_OS01G59870	LOC_OS01G58540	LOC_OS04G31820	LOC_OS05G31670	LOC_OS03G47620	LOC_OS10G27440	LOC_OS05G04060	LOC_OS05G05390	LOC_OS10G03490	LOC_OS05G28010	LOC_OS03G10360	LOC_OS03G47629	LOC_OS11G09460	LOC_OS05G44970	LOC_OS10G41740	LOC_OS03G09300	LOC_OS10G39420	LOC_OS11G47700	LOC_OS01G58530	LOC_OS03G21010	LOC_OS01G70360	LOC_OS05G31660	LOC_OS01G68050	LOC_OS03G48904	LOC_OS01G21240	LOC_OS11G11710	LOC_OS04G06879	LOC_OS01G22570	LOC_OS01G08260	LOC_OS01G09590	LOC_OS08G39930	LOC_OS03G36920	LOC_OS05G42380	LOC_OS04G04210	LOC_OS08G15960	LOC_OS12G35690	LOC_OS08G38600	LOC_OS12G33030	LOC_OS03G12950	LOC_OS01G58520	LOC_OS03G08040	LOC_OS01G70370	LOC_OS01G35880	LOC_OS05G30390	LOC_OS01G60830	LOC_OS08G27950	LOC_OS11G11720	LOC_OS01G46530	LOC_OS01G45200	LOC_OS10G02100	LOC_OS10G41720	LOC_OS01G09580	LOC_OS10G03430	LOC_OS08G13310	LOC_OS04G05550	LOC_OS03G10300	LOC_OS06G20900	LOC_OS01G33230	LOC_OS01G59840	LOC_OS01G58510	LOC_OS03G08030	LOC_OS08G25300	LOC_OS05G04090	LOC_OS11G09418	LOC_OS11G11730	LOC_OS01G23880	LOC_OS08G40940	LOC_OS05G43690	LOC_OS03G10310	LOC_OS03G36944	LOC_OS08G39950	LOC_OS08G15980	LOC_OS01G58500	LOC_OS04G18830	LOC_OS10G03450	LOC_OS01G68080	LOC_OS03G24960	LOC_OS01G60810	LOC_OS08G27970	LOC_OS08G25310	LOC_OS03G12980	LOC_OS07G02900	LOC_OS01G47840	LOC_OS01G22560	LOC_OS01G23890	LOC_OS01G08270	LOC_OS10G27400	LOC_OS03G35600	LOC_OS01G10590	LOC_OS04G06860	LOC_OS03G11650	LOC_OS03G10320	LOC_OS11G11740	LOC_OS08G38610	LOC_OS08G39940	LOC_OS12G34390	LOC_OS01G34540	LOC_OS02G57190	LOC_OS01G68090	LOC_OS07G25590	LOC_OS05G44922	LOC_OS01G22530	LOC_OS01G09550	LOC_OS05G07980	LOC_OS01G59819	LOC_OS02G35810	LOC_OS06G32910	LOC_OS08G37310	LOC_OS07G36240	LOC_OS04G04254	LOC_OS04G30550	LOC_OS05G31610	LOC_OS01G11870	LOC_OS04G55850	LOC_OS01G35840	LOC_OS06G06620	LOC_OS05G44916	LOC_OS02G11859	LOC_OS04G16230	LOC_OS05G04000	LOC_OS01G22540	LOC_OS05G05330	LOC_OS01G23870	LOC_OS01G09540	LOC_OS02G10520	LOC_OS05G07990	LOC_OS05G06660	LOC_OS06G32920	LOC_OS02G11850	LOC_OS03G12920	LOC_OS08G37300	LOC_OS07G12280	LOC_OS08G40950	LOC_OS07G37560	LOC_OS07G36230	LOC_OS01G47820	LOC_OS04G30560	LOC_OS01G11860	LOC_OS04G28210	LOC_OS02G23826	LOC_OS01G35850	LOC_OS05G18640	LOC_OS01G34520	LOC_OS05G19974	LOC_OS06G06610	LOC_OS02G47810	LOC_OS03G24910	LOC_OS07G49540	LOC_OS10G26180	LOC_OS04G42550	LOC_OS06G05310	LOC_OS05G20930	LOC_OS04G41229	LOC_OS08G39990	LOC_OS03G11600	LOC_OS09G10940	LOC_OS10G38160	LOC_OS02G09540	LOC_OS04G53214	LOC_OS02G08210	LOC_OS01G47810	LOC_OS04G05560	LOC_OS10G40480	LOC_OS03G36900	LOC_OS04G53210	LOC_OS10G26190	LOC_OS08G26670	LOC_OS03G24920	LOC_OS05G19954	LOC_OS01G34500	LOC_OS04G41238	LOC_OS02G11870	LOC_OS07G36250	LOC_OS02G08220	LOC_OS07G48229	LOC_OS10G38170	LOC_OS08G38650	LOC_OS04G04240	LOC_OS01G11880	LOC_OS01G10550	LOC_OS10G40490	LOC_OS01G47800	LOC_OS08G26680	LOC_OS06G05300	LOC_OS03G12945	LOC_OS03G11614	
LOC_OS06G20920	LOC_OS04G43820	LOC_OS08G13380	LOC_OS05G44960	LOC_OS05G28000	LOC_OS01G11830	LOC_OS05G42300	LOC_OS08G36020	LOC_OS08G38680	LOC_OS01G10504	LOC_OS10G40460	LOC_OS10G38140	LOC_OS04G31840	LOC_OS10G39470	LOC_OS09G09930	LOC_OS07G36280	LOC_OS06G19970	LOC_OS05G30320	LOC_OS05G31650	LOC_OS04G28260	LOC_OS06G43610	LOC_OS05G18670	LOC_OS05G32980	LOC_OS04G42500	LOC_OS07G48280	LOC_OS06G32960	LOC_OS01G11820	LOC_OS05G05370	LOC_OS08G38670	LOC_OS10G40470	LOC_OS09G09920	LOC_OS09G10910	LOC_OS08G40990	LOC_OS10G14160	LOC_OS06G19960	LOC_OS05G32970	LOC_OS06G44930	LOC_OS04G29580	LOC_OS04G55800	LOC_OS04G43840	LOC_OS06G06680	LOC_OS10G27470	LOC_OS01G11850	LOC_OS01G10520	LOC_OS05G43610	LOC_OS05G44940	LOC_OS10G26145	LOC_OS08G36040	LOC_OS10G14194	LOC_OS06G19990	LOC_OS10G40440	LOC_OS04G30530	LOC_OS01G23800	LOC_OS04G54500	LOC_OS10G38120	LOC_OS06G44920	LOC_OS05G30300	LOC_OS02G09500	LOC_OS07G48260	LOC_OS04G42520	LOC_OS05G43600	LOC_OS10G27480	LOC_OS10G26150	LOC_OS06G06670	LOC_OS06G05340	LOC_OS01G11840	LOC_OS05G44930	LOC_OS05G05354	LOC_OS08G36030	LOC_OS08G37360	LOC_OS05G04020	LOC_OS06G19980	LOC_OS04G28234	LOC_OS06G20960	LOC_OS10G40450	LOC_OS04G30540	LOC_OS10G14180	LOC_OS01G23810	LOC_OS04G31870	LOC_OS07G36290	LOC_OS10G38130	LOC_OS02G47640	LOC_OS07G01420	LOC_OS02G46310	LOC_OS06G30330	LOC_OS11G45090	LOC_OS06G32990	LOC_OS07G38700	LOC_OS06G44980	LOC_OS02G35650	LOC_OS06G16020	LOC_OS09G32230	LOC_OS02G34320	LOC_OS02G11680	LOC_OS02G10350	LOC_OS06G42320	LOC_OS02G08030	LOC_OS08G24190	LOC_OS07G26720	LOC_OS09G34890	LOC_OS12G24800	LOC_OS06G29350	LOC_OS02G47650	LOC_OS07G02760	LOC_OS02G22330	LOC_OS05G18800	LOC_OS08G36170	LOC_OS04G53140	LOC_OS07G14740	LOC_OS06G18670	LOC_OS12G11500	LOC_OS02G34310	LOC_OS06G42310	LOC_OS11G33090	LOC_OS02G08040	LOC_OS06G43640	LOC_OS04G54474	LOC_OS06G44970	LOC_OS04G28170	LOC_OS06G05368	LOC_OS12G24810	LOC_OS04G41189	LOC_OS06G32970	LOC_OS07G02770	LOC_OS02G21030	LOC_OS02G48950	LOC_OS07G01440	LOC_OS06G30310	LOC_OS10G04910	LOC_OS12G36800	LOC_OS01G11810	LOC_OS07G14750	LOC_OS07G38720	LOC_OS09G21550	LOC_OS09G20220	LOC_OS02G33010	LOC_OS12G11510	LOC_OS09G08570	LOC_OS09G32250	LOC_OS02G09380	LOC_OS02G10370	LOC_OS09G33580	LOC_OS04G41180	LOC_OS04G28160	LOC_OS07G26740	LOC_OS06G32980	LOC_OS07G01450	LOC_OS06G05380	LOC_OS06G30320	LOC_OS06G28000	LOC_OS11G45080	LOC_OS04G54490	LOC_OS07G38710	LOC_OS04G53160	LOC_OS02G08070	LOC_OS07G12100	LOC_OS07G14760	LOC_OS12G36810	LOC_OS09G21540	LOC_OS12G11520	LOC_OS06G16030	LOC_OS02G35660	LOC_OS02G33000	LOC_OS12G12854	LOC_OS06G18690	LOC_OS06G43620	LOC_OS09G32260	LOC_OS10G04900	LOC_OS09G19229	LOC_OS04G28150	LOC_OS09G19210	LOC_OS07G01460	LOC_OS09G20200	LOC_OS06G30370	LOC_OS04G42451	LOC_OS03G33090	LOC_OS03G57060	LOC_OS07G38740	LOC_OS06G04080	LOC_OS07G13440	LOC_OS06G28050	LOC_OS02G10310	LOC_OS06G29380	LOC_OS07G14770	LOC_OS06G41030	LOC_OS02G09320	LOC_OS04G55770	LOC_OS09G32270	LOC_OS02G47605	LOC_OS06G16060	LOC_OS07G26760	LOC_OS07G02790	LOC_OS07G25430	LOC_OS02G48940	LOC_OS04G41130	LOC_OS04G42460	LOC_OS04G30480	LOC_OS05G05530	LOC_OS06G29390	LOC_OS07G13450	LOC_OS02G09330	LOC_OS09G32280	LOC_OS07G26750	LOC_OS11G47690	LOC_OS06G28030	LOC_OS06G29360	LOC_OS09G32290	LOC_OS04G30490	LOC_OS03G58372	LOC_OS11G45030	LOC_OS07G37430	LOC_OS07G12130	LOC_OS02G09340	LOC_OS02G08010	LOC_OS09G10860	LOC_OS04G53130	LOC_OS08G01490	LOC_OS02G08014	LOC_OS02G48910	LOC_OS11G45040	LOC_OS09G21500	LOC_OS03G58380	LOC_OS07G38750	LOC_OS06G29370	LOC_OS06G04090	LOC_OS07G12140	LOC_OS02G36950	LOC_OS02G11670	LOC_OS09G10850	LOC_OS12G12810	LOC_OS04G53120	LOC_OS06G42330	LOC_OS06G41000	LOC_OS08G01480	LOC_OS06G16070	LOC_OS07G01490	LOC_OS02G48920	LOC_OS04G28190	LOC_OS12G23550	LOC_OS12G22220	LOC_OS03G08090	LOC_OS08G01470	LOC_OS03G59680	LOC_OS03G57020	LOC_OS02G21090	LOC_OS06G41070	LOC_OS02G46390	LOC_OS11G47670	LOC_OS12G36860	LOC_OS12G10230	LOC_OS12G09240	LOC_OS01G71700	LOC_OS03G21060	LOC_OS02G33070	LOC_OS02G58370	
LOC_OS11G34350	LOC_OS11G47680	LOC_OS11G22360	LOC_OS08G01460	LOC_OS10G02300	LOC_OS02G21080	LOC_OS03G57030	LOC_OS10G41920	LOC_OS06G42390	LOC_OS10G04960	LOC_OS02G45070	LOC_OS12G10220	LOC_OS11G08080	LOC_OS01G71710	LOC_OS10G39600	LOC_OS03G46350	LOC_OS03G21070	LOC_OS02G34390	LOC_OS02G58380	LOC_OS11G35670	LOC_OS10G04990	LOC_OS02G46370	LOC_OS11G22396	LOC_OS08G01450	LOC_OS03G57000	LOC_OS10G03660	LOC_OS12G09220	LOC_OS02G58350	LOC_OS12G36880	LOC_OS11G08090	LOC_OS01G57170	LOC_OS10G03669	LOC_OS10G16974	LOC_OS03G21080	LOC_OS03G61980	LOC_OS02G45054	LOC_OS07G02700	LOC_OS10G41900	LOC_OS03G57010	LOC_OS11G47660	LOC_OS01G58490	LOC_OS02G58360	LOC_OS01G70400	LOC_OS05G41180	LOC_OS12G34230	LOC_OS03G60660	LOC_OS02G46350	LOC_OS03G46325	LOC_OS02G21050	LOC_OS02G08080	LOC_OS11G47630	LOC_OS10G04930	LOC_OS03G59640	LOC_OS09G20284	LOC_OS12G36820	LOC_OS12G12860	LOC_OS12G11530	LOC_OS01G58480	LOC_OS11G36970	LOC_OS03G60630	LOC_OS01G57150	LOC_OS11G10340	LOC_OS02G34360	LOC_OS02G33030	LOC_OS11G34310	LOC_OS01G71740	LOC_OS01G70410	LOC_OS03G61960	LOC_OS03G21020	LOC_OS03G46320	LOC_OS12G23510	LOC_OS08G02750	LOC_OS02G46360	LOC_OS07G02720	LOC_OS09G20270	LOC_OS03G58320	LOC_OS04G53180	LOC_OS11G09360	LOC_OS02G33020	LOC_OS12G36830	LOC_OS01G68104	LOC_OS01G58470	LOC_OS11G36960	LOC_OS01G71750	LOC_OS11G34300	LOC_OS03G47640	LOC_OS03G21030	LOC_OS08G01410	LOC_OS09G19274	LOC_OS08G02740	LOC_OS02G21070	LOC_OS07G02730	LOC_OS07G01400	LOC_OS02G47660	LOC_OS11G47610	LOC_OS10G03620	LOC_OS09G20260	LOC_OS03G59620	LOC_OS06G41090	LOC_OS03G10390	LOC_OS12G36840	LOC_OS03G60610	LOC_OS11G08050	LOC_OS03G61940	LOC_OS02G58310	LOC_OS09G07280	LOC_OS03G22370	LOC_OS01G71760	LOC_OS11G33000	LOC_OS11G34330	LOC_OS09G34870	LOC_OS08G14810	LOC_OS01G33160	LOC_OS03G21040	LOC_OS08G02730	LOC_OS08G01400	LOC_OS12G24870	LOC_OS07G01410	LOC_OS02G47670	LOC_OS02G45010	LOC_OS07G14720	LOC_OS11G47620	LOC_OS09G21580	LOC_OS01G60770	LOC_OS01G45140	LOC_OS01G46470	LOC_OS03G58300	LOC_OS12G10240	LOC_OS12G36850	LOC_OS09G07294	LOC_OS02G34370	LOC_OS02G33040	LOC_OS09G07290	LOC_OS01G70440	LOC_OS03G46330	LOC_OS09G34880	LOC_OS01G59780	LOC_OS09G33555	LOC_OS03G46400	LOC_OS10G26240	LOC_OS08G01510	LOC_OS03G47730	LOC_OS11G10300	LOC_OS01G68130	LOC_OS03G35750	LOC_OS08G01514	LOC_OS01G21160	LOC_OS04G06710	LOC_OS10G41870	LOC_OS08G14710	LOC_OS05G16170	LOC_OS11G11630	LOC_OS10G39550	LOC_OS11G36930	LOC_OS05G30480	LOC_OS08G26700	LOC_OS03G47720	LOC_OS10G02260	LOC_OS03G21110	LOC_OS05G28150	LOC_OS11G24940	LOC_OS11G47600	LOC_OS10G40555	LOC_OS01G68140	LOC_OS01G21170	LOC_OS03G59730	LOC_OS01G46450	LOC_OS03G58400	LOC_OS01G10490	LOC_OS03G60720	LOC_OS01G08180	LOC_OS08G14720	LOC_OS03G10469	LOC_OS11G10310	LOC_OS05G16180	LOC_OS10G39560	LOC_OS05G30470	LOC_OS03G22440	LOC_OS03G08110	LOC_OS01G70460	LOC_OS03G47754	LOC_OS08G26710	LOC_OS05G04170	LOC_OS01G60740	LOC_OS01G45110	LOC_OS01G21144	LOC_OS01G46440	LOC_OS08G02820	LOC_OS10G40520	LOC_OS03G10478	LOC_OS08G13400	LOC_OS11G11650	LOC_OS08G38700	LOC_OS11G36950	LOC_OS11G10320	LOC_OS01G58420	LOC_OS11G35620	LOC_OS03G21120	LOC_OS01G70470	LOC_OS01G34450	LOC_OS03G46420	LOC_OS10G02284	LOC_OS08G26720	LOC_OS07G48180	LOC_OS01G46430	LOC_OS10G40530	LOC_OS10G41860	LOC_OS04G06700	LOC_OS05G16160	LOC_OS11G36940	LOC_OS12G10280	LOC_OS01G58410	LOC_OS05G31785	LOC_OS01G70480	LOC_OS01G34460	LOC_OS03G21130	LOC_OS04G31710	LOC_OS05G31780	LOC_OS10G04890	LOC_OS10G03560	LOC_OS10G28860	LOC_OS01G70490	LOC_OS01G47750	LOC_OS01G22450	LOC_OS05G41172	LOC_OS01G21120	LOC_OS08G02800	LOC_OS01G23780	LOC_OS10G02230	LOC_OS01G08140	LOC_OS08G13420	LOC_OS01G11790	LOC_OS10G39510	LOC_OS01G34430	LOC_OS02G57080	LOC_OS06G06700	LOC_OS10G04880	LOC_OS10G28870	LOC_OS12G22270	LOC_OS01G21130	LOC_OS11G11600	LOC_OS01G46410	LOC_OS01G09460	LOC_OS05G41166	LOC_OS10G40510	LOC_OS10G02220	LOC_OS01G11780	LOC_OS08G38710	LOC_OS03G10420	LOC_OS01G47745	LOC_OS01G33110	LOC_OS02G57090	LOC_OS03G08150	LOC_OS01G59720	LOC_OS11G24900	
LOC_OS05G28180	LOC_OS08G25420	LOC_OS11G11610	LOC_OS11G36910	LOC_OS01G22430	LOC_OS01G23760	LOC_OS10G28840	LOC_OS04G06734	LOC_OS01G08160	LOC_OS02G45080	LOC_OS08G37410	LOC_OS04G05400	LOC_OS08G38740	LOC_OS01G08170	LOC_OS01G10480	LOC_OS10G16890	LOC_OS08G14770	LOC_OS03G10430	LOC_OS03G11760	LOC_OS08G13440	LOC_OS12G35590	LOC_OS01G59710	LOC_OS02G57060	LOC_OS06G06720	LOC_OS02G58390	LOC_OS10G03570	LOC_OS05G30490	LOC_OS01G59700	LOC_OS05G28170	LOC_OS01G21110	LOC_OS11G11620	LOC_OS01G22440	LOC_OS03G11770	LOC_OS01G23770	LOC_OS01G08150	LOC_OS01G10470	LOC_OS03G10440	LOC_OS08G14780	LOC_OS08G37400	LOC_OS01G34420	LOC_OS12G34270	LOC_OS06G06710	LOC_OS02G57070	LOC_OS03G08130	LOC_OS04G43740	LOC_OS08G25440	LOC_OS05G05440	LOC_OS05G04110	LOC_OS08G14790	LOC_OS01G08100	LOC_OS08G37432	LOC_OS09G10840	LOC_OS08G36100	LOC_OS04G54400	LOC_OS07G36120	LOC_OS04G31760	LOC_OS08G13460	LOC_OS05G30400	LOC_OS01G47710	LOC_OS01G11750	LOC_OS05G31730	LOC_OS06G05410	LOC_OS08G25450	LOC_OS07G48120	LOC_OS01G11740	LOC_OS01G23750	LOC_OS09G08525	LOC_OS07G36110	LOC_OS02G10400	LOC_OS09G08520	LOC_OS03G11710	LOC_OS08G37420	LOC_OS08G38750	LOC_OS07G37440	LOC_OS07G13490	LOC_OS01G47700	LOC_OS05G31720	LOC_OS04G05470	LOC_OS05G16100	LOC_OS07G24160	LOC_OS06G06760	LOC_OS04G43760	LOC_OS07G25490	LOC_OS06G05430	LOC_OS01G08120	LOC_OS08G13480	LOC_OS02G10410	LOC_OS01G09450	LOC_OS09G09830	LOC_OS04G29410	LOC_OS05G31710	LOC_OS01G11770	LOC_OS04G30450	LOC_OS01G10440	LOC_OS04G55750	LOC_OS05G18730	LOC_OS07G24150	LOC_OS04G42444	LOC_OS07G25480	LOC_OS06G06750	LOC_OS06G05420	LOC_OS08G13490	LOC_OS05G06760	LOC_OS05G04100	LOC_OS02G10420	LOC_OS03G10400	LOC_OS04G54410	LOC_OS03G11734	LOC_OS07G36130	LOC_OS04G55740	LOC_OS04G06780	LOC_OS01G11760	LOC_OS08G37444	LOC_OS06G05424	LOC_OS08G25470	LOC_OS08G24140	LOC_OS07G25484	LOC_OS07G48150	LOC_OS05G42428	LOC_OS05G42424	LOC_OS07G49480	LOC_OS06G05450	LOC_OS05G42420	LOC_OS01G11710	LOC_OS04G16160	LOC_OS04G17490	LOC_OS08G37470	LOC_OS04G31720	LOC_OS10G39590	LOC_OS01G23700	LOC_OS06G43730	LOC_OS06G17430	LOC_OS07G37490	LOC_OS07G36160	LOC_OS05G30440	LOC_OS05G18790	LOC_OS08G24150	LOC_OS05G31770	LOC_OS01G23705	LOC_OS06G06770	LOC_OS05G05490	LOC_OS07G24170	LOC_OS06G05440	LOC_OS08G38790	LOC_OS07G36150	LOC_OS04G31730	LOC_OS04G28130	LOC_OS01G23710	LOC_OS07G37480	LOC_OS08G25490	LOC_OS05G30430	LOC_OS05G31760	LOC_OS05G16140	LOC_OS06G43720	LOC_OS06G05470	LOC_OS02G11705	LOC_OS07G48130	LOC_OS10G26260	LOC_OS01G11730	LOC_OS01G09410	LOC_OS02G11700	LOC_OS05G05460	LOC_OS10G39570	LOC_OS06G17450	LOC_OS04G28120	LOC_OS05G31750	LOC_OS08G24170	LOC_OS05G16110	LOC_OS04G43730	LOC_OS07G24190	LOC_OS10G26270	LOC_OS07G49470	LOC_OS06G30400	LOC_OS02G11710	LOC_OS05G04140	LOC_OS06G17440	LOC_OS06G16110	LOC_OS05G30410	LOC_OS08G24182	LOC_OS07G01780	LOC_OS02G47520	LOC_OS08G38480	LOC_OS01G10820	LOC_OS07G37730	LOC_OS08G13180	LOC_OS08G37150	LOC_OS06G43770	LOC_OS02G36860	LOC_OS02G35530	LOC_OS02G12890	LOC_OS06G42440	LOC_OS04G40190	LOC_OS06G04169	LOC_OS12G22500	LOC_OS08G01190	LOC_OS09G19136	LOC_OS08G26490	LOC_OS02G48860	LOC_OS06G29470	LOC_OS02G47530	LOC_OS06G05480	LOC_OS07G37720	LOC_OS07G12440	LOC_OS09G20110	LOC_OS12G11860	LOC_OS12G35820	LOC_OS06G17460	LOC_OS09G07154	LOC_OS02G10240	LOC_OS06G41100	LOC_OS09G08480	LOC_OS02G09250	LOC_OS06G42430	LOC_OS08G01180	LOC_OS07G25740	LOC_OS06G29440	LOC_OS01G08520	LOC_OS06G30430	LOC_OS01G09850	LOC_OS07G37750	LOC_OS07G11120	LOC_OS07G36420	LOC_OS07G13780	LOC_OS09G21430	LOC_OS07G12450	LOC_OS02G34220	LOC_OS02G10250	LOC_OS09G08450	LOC_OS09G33460	LOC_OS02G09260	LOC_OS06G43750	LOC_OS02G36880	LOC_OS12G09500	LOC_OS07G23110	LOC_OS04G27190	LOC_OS02G47510	LOC_OS06G29450	LOC_OS06G28124	LOC_OS08G38490	LOC_OS12G34510	LOC_OS04G52190	LOC_OS09G32140	LOC_OS02G09270	LOC_OS08G01160	LOC_OS07G23100	LOC_OS09G21410	LOC_OS11G47590	LOC_OS03G57180	LOC_OS02G36820	LOC_OS07G35110	LOC_OS06G28170	LOC_OS11G34270	LOC_OS02G09200	LOC_OS06G41150	LOC_OS04G52140	
LOC_OS05G07820	LOC_OS08G01150	LOC_OS04G41480	LOC_OS07G23130	LOC_OS02G48810	LOC_OS07G25780	LOC_OS07G48440	LOC_OS08G01140	LOC_OS05G07830	LOC_OS08G37180	LOC_OS07G36430	LOC_OS07G37760	LOC_OS06G04190	LOC_OS02G36810	LOC_OS02G12860	LOC_OS12G10540	LOC_OS09G10750	LOC_OS09G08440	LOC_OS06G42470	LOC_OS09G33490	LOC_OS02G48820	LOC_OS06G16170	LOC_OS02G24830	LOC_OS11G47570	LOC_OS07G23150	LOC_OS01G09810	LOC_OS03G58490	LOC_OS04G39180	LOC_OS02G36845	LOC_OS09G09750	LOC_OS12G10530	LOC_OS12G09540	LOC_OS06G42460	LOC_OS06G43790	LOC_OS02G36840	LOC_OS07G35130	LOC_OS07G12490	LOC_OS09G10740	LOC_OS10G40280	LOC_OS04G52164	LOC_OS04G53496	LOC_OS08G03790	LOC_OS02G22200	LOC_OS11G47580	LOC_OS11G46250	LOC_OS06G30480	LOC_OS08G01120	LOC_OS08G02450	LOC_OS09G32180	LOC_OS02G36830	LOC_OS12G10520	LOC_OS06G29490	LOC_OS09G10730	LOC_OS06G43780	LOC_OS02G10220	LOC_OS06G42450	LOC_OS12G08200	LOC_OS10G40290	LOC_OS05G07810	LOC_OS07G48420	LOC_OS12G23820	LOC_OS02G48800	LOC_OS06G16190	LOC_OS08G02440	LOC_OS08G03770	LOC_OS02G46275	LOC_OS07G01700	LOC_OS12G08280	LOC_OS02G46270	LOC_OS10G05940	LOC_OS11G47550	LOC_OS11G36890	LOC_OS05G42180	LOC_OS11G11590	LOC_OS12G35895	LOC_OS03G57149	LOC_OS12G08270	LOC_OS03G60790	LOC_OS03G45150	LOC_OS08G01100	LOC_OS08G02430	LOC_OS07G01710	LOC_OS10G05930	LOC_OS11G47560	LOC_OS10G29920	LOC_OS11G46230	LOC_OS12G08260	LOC_OS12G09590	LOC_OS09G20190	LOC_OS03G46470	LOC_OS10G17910	LOC_OS11G34220	LOC_OS11G35550	LOC_OS02G58260	LOC_OS06G28194	LOC_OS03G08190	LOC_OS07G01720	LOC_OS09G20180	LOC_OS11G46200	LOC_OS03G58450	LOC_OS03G57120	LOC_OS10G04630	LOC_OS11G47530	LOC_OS12G09584	LOC_OS11G35580	LOC_OS05G42160	LOC_OS03G08180	LOC_OS10G17940	LOC_OS11G10280	LOC_OS02G46260	LOC_OS07G01730	LOC_OS09G20170	LOC_OS11G46210	LOC_OS10G05950	LOC_OS06G41160	LOC_OS05G42150	LOC_OS12G09570	LOC_OS10G04625	LOC_OS10G17930	LOC_OS11G10290	LOC_OS07G01740	LOC_OS02G47560	LOC_OS10G05900	LOC_OS09G19170	LOC_OS09G21490	LOC_OS02G09290	LOC_OS11G47510	LOC_OS03G59760	LOC_OS11G09230	LOC_OS12G34524	LOC_OS11G11550	LOC_OS07G25710	LOC_OS03G21140	LOC_OS03G22470	LOC_OS07G01750	LOC_OS02G47570	LOC_OS09G19160	LOC_OS07G12400	LOC_OS03G59770	LOC_OS11G47520	LOC_OS09G21480	LOC_OS09G20150	LOC_OS03G57110	LOC_OS11G36840	LOC_OS02G36890	LOC_OS01G72720	LOC_OS03G47760	LOC_OS11G24890	LOC_OS01G44180	LOC_OS07G01760	LOC_OS12G23890	LOC_OS02G46210	LOC_OS09G20140	LOC_OS03G58410	LOC_OS11G09260	LOC_OS12G35870	LOC_OS11G10240	LOC_OS12G33210	LOC_OS01G57490	LOC_OS09G07160	LOC_OS09G08490	LOC_OS07G25730	LOC_OS01G71400	LOC_OS01G72730	LOC_OS11G35540	LOC_OS03G46454	LOC_OS07G01770	LOC_OS01G44170	LOC_OS09G19140	LOC_OS11G47500	LOC_OS10G05910	LOC_OS12G08290	LOC_OS07G37700	LOC_OS03G58420	LOC_OS08G03700	LOC_OS03G59754	LOC_OS12G33220	LOC_OS11G11580	LOC_OS09G32100	LOC_OS11G09270	LOC_OS11G10250	LOC_OS02G34250	LOC_OS05G42190	LOC_OS01G71410	LOC_OS03G45120	LOC_OS05G05160	LOC_OS10G04570	LOC_OS05G06490	LOC_OS10G28540	LOC_OS03G21220	LOC_OS11G36810	LOC_OS11G11510	LOC_OS03G10570	LOC_OS10G41510	LOC_OS01G44160	LOC_OS03G59840	LOC_OS03G58510	LOC_OS10G17880	LOC_OS05G18470	LOC_OS01G57470	LOC_OS03G47850	LOC_OS10G03230	LOC_OS10G27220	LOC_OS05G05170	LOC_OS11G36800	LOC_OS10G42850	LOC_OS04G42700	LOC_OS03G59850	LOC_OS04G05750	LOC_OS03G33200	LOC_OS01G70100	LOC_OS01G71430	LOC_OS05G32770	LOC_OS03G21230	LOC_OS01G58790	LOC_OS10G29850	LOC_OS10G03260	LOC_OS11G24850	LOC_OS11G09210	LOC_OS10G28520	LOC_OS10G42820	LOC_OS01G45470	LOC_OS01G44140	LOC_OS11G10200	LOC_OS11G35500	LOC_OS01G56120	LOC_OS10G30840	LOC_OS03G08220	LOC_OS03G45210	LOC_OS01G71440	LOC_OS03G46540	LOC_OS01G32150	LOC_OS04G42720	LOC_OS10G28530	LOC_OS10G04580	LOC_OS11G24840	LOC_OS10G42830	LOC_OS01G46790	LOC_OS11G09220	LOC_OS03G35880	LOC_OS01G44130	LOC_OS08G15710	LOC_OS03G35886	LOC_OS03G59830	LOC_OS10G17890	LOC_OS11G36820	LOC_OS05G31420	LOC_OS01G57440	LOC_OS03G47860	LOC_OS01G32160	LOC_OS03G46530	LOC_OS01G71450	LOC_OS01G56110	LOC_OS01G70120	LOC_OS03G22580	
LOC_OS03G22510	LOC_OS03G47810	LOC_OS05G30160	LOC_OS01G69140	LOC_OS01G44120	LOC_OS10G42800	LOC_OS10G29830	LOC_OS01G07170	LOC_OS01G45450	LOC_OS04G28420	LOC_OS01G07180	LOC_OS05G43470	LOC_OS04G05780	LOC_OS03G10530	LOC_OS04G29750	LOC_OS10G30820	LOC_OS01G34790	LOC_OS06G06820	LOC_OS02G58290	LOC_OS01G58760	LOC_OS08G27710	LOC_OS05G31480	LOC_OS11G12810	LOC_OS01G44110	LOC_OS03G47804	LOC_OS10G28510	LOC_OS01G20160	LOC_OS01G07160	LOC_OS10G04520	LOC_OS08G14400	LOC_OS04G28410	LOC_OS04G29740	LOC_OS03G10540	LOC_OS10G16500	LOC_OS05G30150	LOC_OS01G32140	LOC_OS06G06810	LOC_OS05G05180	LOC_OS10G05880	LOC_OS03G21200	LOC_OS03G22530	LOC_OS03G47830	LOC_OS03G46500	LOC_OS05G29150	LOC_OS01G69160	LOC_OS01G45430	LOC_OS06G18820	LOC_OS07G01800	LOC_OS01G44100	LOC_OS05G44780	LOC_OS05G43450	LOC_OS10G29810	LOC_OS05G42120	LOC_OS02G46290	LOC_OS04G29730	LOC_OS04G03100	LOC_OS08G14410	LOC_OS04G05760	LOC_OS03G10550	LOC_OS10G30800	LOC_OS01G34770	LOC_OS06G05510	LOC_OS02G58270	LOC_OS01G70150	LOC_OS05G31470	LOC_OS03G21210	LOC_OS01G19170	LOC_OS03G22540	LOC_OS01G46750	LOC_OS07G01810	LOC_OS06G18810	LOC_OS01G69174	LOC_OS01G45420	LOC_OS05G44770	LOC_OS10G04540	LOC_OS01G07190	LOC_OS09G20090	LOC_OS01G32120	LOC_OS03G35849	LOC_OS01G58730	LOC_OS11G24800	LOC_OS01G34780	LOC_OS03G08250	LOC_OS05G32790	LOC_OS02G58280	LOC_OS06G06860	LOC_OS04G39120	LOC_OS02G12939	LOC_OS04G42770	LOC_OS07G47140	LOC_OS01G07130	LOC_OS05G07740	LOC_OS05G06410	LOC_OS01G46740	LOC_OS01G45410	LOC_OS01G09790	LOC_OS02G12930	LOC_OS01G08460	LOC_OS08G38400	LOC_OS04G03164	LOC_OS10G39270	LOC_OS04G28460	LOC_OS01G10780	LOC_OS08G39730	LOC_OS10G40260	LOC_OS08G13100	LOC_OS04G53430	LOC_OS08G14430	LOC_OS06G43810	LOC_OS04G29790	LOC_OS06G04200	LOC_OS02G24920	LOC_OS07G48480	LOC_OS01G69190	LOC_OS04G39130	LOC_OS06G06850	LOC_OS04G42784	LOC_OS08G26420	LOC_OS04G40120	LOC_OS01G08450	LOC_OS06G30500	LOC_OS05G07750	LOC_OS01G46730	LOC_OS06G18830	LOC_OS06G17500	LOC_OS01G22780	LOC_OS09G08400	LOC_OS08G27759	LOC_OS03G10500	LOC_OS07G36470	LOC_OS07G35140	LOC_OS01G45400	LOC_OS09G10710	LOC_OS10G40270	LOC_OS01G33400	LOC_OS07G47120	LOC_OS04G41460	LOC_OS07G48450	LOC_OS06G04220	LOC_OS06G05550	LOC_OS07G23190	LOC_OS05G07720	LOC_OS08G15780	LOC_OS02G36924	LOC_OS01G07150	LOC_OS08G38420	LOC_OS04G29770	LOC_OS04G03140	LOC_OS06G16200	LOC_OS09G32095	LOC_OS08G14450	LOC_OS08G40740	LOC_OS10G27280	LOC_OS04G40140	LOC_OS07G47130	LOC_OS06G05540	LOC_OS07G48460	LOC_OS04G16450	LOC_OS03G22500	LOC_OS04G39150	LOC_OS02G12960	LOC_OS07G35160	LOC_OS10G40250	LOC_OS02G09310	LOC_OS08G13130	LOC_OS06G18850	LOC_OS01G20100	LOC_OS04G52110	LOC_OS04G29760	LOC_OS01G19120	LOC_OS02G24930	LOC_OS04G41400	LOC_OS06G30530	LOC_OS10G28580	LOC_OS06G04240	LOC_OS01G10740	LOC_OS01G08420	LOC_OS08G38440	LOC_OS06G18880	LOC_OS04G30750	LOC_OS04G54720	LOC_OS03G08200	LOC_OS07G35190	LOC_OS04G41410	LOC_OS04G42740	LOC_OS01G08410	LOC_OS06G30540	LOC_OS06G04230	LOC_OS07G47194	LOC_OS06G05560	LOC_OS06G06890	LOC_OS04G30760	LOC_OS10G41560	LOC_OS10G40230	LOC_OS06G16210	LOC_OS08G37104	LOC_OS06G18870	LOC_OS04G28490	LOC_OS08G26460	LOC_OS07G47160	LOC_OS10G30880	LOC_OS07G48490	LOC_OS06G05590	LOC_OS05G05100	LOC_OS05G07764	LOC_OS01G09770	LOC_OS02G12910	LOC_OS10G40200	LOC_OS08G37130	LOC_OS06G17570	LOC_OS06G16240	LOC_OS10G42860	LOC_OS04G53410	LOC_OS04G54740	LOC_OS03G11800	LOC_OS01G22710	LOC_OS10G39210	LOC_OS01G10760	LOC_OS04G03180	LOC_OS08G26470	LOC_OS05G32720	LOC_OS08G25140	LOC_OS04G40100	LOC_OS04G39110	LOC_OS07G47170	LOC_OS10G28570	LOC_OS05G05110	LOC_OS01G07100	LOC_OS10G42870	LOC_OS04G54730	LOC_OS06G18890	LOC_OS06G17560	LOC_OS04G53400	LOC_OS01G22720	LOC_OS03G11819	LOC_OS07G02990	LOC_OS02G48730	LOC_OS02G22100	LOC_OS02G47400	LOC_OS01G09710	LOC_OS02G36749	LOC_OS01G10700	LOC_OS09G21330	LOC_OS09G20000	LOC_OS06G43890	LOC_OS06G42560	LOC_OS02G10110	LOC_OS09G07020	LOC_OS04G27096	LOC_OS04G40070	LOC_OS09G35980	LOC_OS12G23710	LOC_OS04G27090	LOC_OS08G25280	LOC_OS07G01670	
LOC_OS06G28260	LOC_OS08G38590	LOC_OS04G53380	LOC_OS07G38930	LOC_OS07G12320	LOC_OS06G29590	LOC_OS08G37260	LOC_OS02G10120	LOC_OS06G43880	LOC_OS02G36730	LOC_OS01G22700	LOC_OS06G17580	LOC_OS09G07030	LOC_OS05G07910	LOC_OS06G42550	LOC_OS09G35990	LOC_OS08G25290	LOC_OS11G47490	LOC_OS06G30550	LOC_OS07G13660	LOC_OS12G35710	LOC_OS09G32010	LOC_OS02G12790	LOC_OS06G42540	LOC_OS04G27070	LOC_OS02G48710	LOC_OS06G16280	LOC_OS04G40090	LOC_OS09G11990	LOC_OS02G22110	LOC_OS01G09720	LOC_OS08G37280	LOC_OS01G10710	LOC_OS07G38950	LOC_OS02G10140	LOC_OS04G28390	LOC_OS04G27060	LOC_OS08G01280	LOC_OS09G10650	LOC_OS07G01690	LOC_OS11G46140	LOC_OS08G01274	LOC_OS04G41360	LOC_OS05G07940	LOC_OS07G36320	LOC_OS02G36700	LOC_OS07G11020	LOC_OS04G52020	LOC_OS09G11970	LOC_OS02G24720	LOC_OS11G46150	LOC_OS05G18604	LOC_OS07G26990	LOC_OS11G47480	LOC_OS04G40040	LOC_OS05G07950	LOC_OS07G37640	LOC_OS09G10630	LOC_OS04G53340	LOC_OS08G02590	LOC_OS08G01260	LOC_OS04G41370	LOC_OS07G48320	LOC_OS02G48700	LOC_OS11G34140	LOC_OS06G30590	LOC_OS07G25690	LOC_OS02G36720	LOC_OS10G38090	LOC_OS12G10410	LOC_OS11G46120	LOC_OS09G09630	LOC_OS09G10620	LOC_OS07G12370	LOC_OS12G11710	LOC_OS08G02580	LOC_OS04G40050	LOC_OS04G41380	LOC_OS11G47460	LOC_OS07G24350	LOC_OS05G19910	LOC_OS08G02570	LOC_OS07G35004	LOC_OS12G10400	LOC_OS02G10100	LOC_OS11G46130	LOC_OS09G08300	LOC_OS07G11050	LOC_OS09G10610	LOC_OS02G12760	LOC_OS12G11720	LOC_OS11G35490	LOC_OS07G37660	LOC_OS04G52030	LOC_OS05G06600	LOC_OS09G32060	LOC_OS04G41390	LOC_OS10G28700	LOC_OS10G03400	LOC_OS10G04730	LOC_OS11G46100	LOC_OS11G09160	LOC_OS12G34440	LOC_OS11G36770	LOC_OS11G10140	LOC_OS12G10470	LOC_OS12G08150	LOC_OS12G35770	LOC_OS03G45270	LOC_OS02G10190	LOC_OS02G35490	LOC_OS11G34110	LOC_OS11G24780	LOC_OS08G01220	LOC_OS07G14900	LOC_OS07G02920	LOC_OS02G47490	LOC_OS11G46110	LOC_OS11G47440	LOC_OS05G42290	LOC_OS11G11480	LOC_OS12G33120	LOC_OS11G36760	LOC_OS09G35910	LOC_OS12G09470	LOC_OS12G34450	LOC_OS11G47447	LOC_OS11G34100	LOC_OS11G35430	LOC_OS08G01210	LOC_OS02G47460	LOC_OS07G02930	LOC_OS07G14910	LOC_OS07G01600	LOC_OS10G03420	LOC_OS06G41290	LOC_OS10G04750	LOC_OS11G10160	LOC_OS05G42280	LOC_OS02G58110	LOC_OS12G09465	LOC_OS11G09180	LOC_OS01G72810	LOC_OS03G45290	LOC_OS07G26900	LOC_OS12G33130	LOC_OS12G09460	LOC_OS03G60890	LOC_OS01G44090	LOC_OS08G02530	LOC_OS08G03860	LOC_OS07G02940	LOC_OS07G14920	LOC_OS03G58580	LOC_OS09G20050	LOC_OS12G08120	LOC_OS05G42270	LOC_OS12G34470	LOC_OS11G09190	LOC_OS12G09450	LOC_OS03G45280	LOC_OS03G08290	LOC_OS12G09455	LOC_OS11G10170	LOC_OS12G23750	LOC_OS08G03850	LOC_OS08G02520	LOC_OS03G47896	LOC_OS11G24750	LOC_OS07G02950	LOC_OS07G01620	LOC_OS02G48770	LOC_OS02G47440	LOC_OS02G46110	LOC_OS07G14930	LOC_OS09G20040	LOC_OS11G09110	LOC_OS12G34400	LOC_OS04G05700	LOC_OS01G32090	LOC_OS02G09160	LOC_OS11G11430	LOC_OS02G10150	LOC_OS11G12760	LOC_OS01G72834	LOC_OS01G57390	LOC_OS03G22590	LOC_OS11G35400	LOC_OS12G23754	LOC_OS03G21260	LOC_OS02G22130	LOC_OS12G23760	LOC_OS02G47450	LOC_OS03G21279	LOC_OS11G47400	LOC_OS09G20030	LOC_OS02G35440	LOC_OS01G56050	LOC_OS11G11440	LOC_OS02G36770	LOC_OS02G58100	LOC_OS03G60880	LOC_OS02G48750	LOC_OS02G47420	LOC_OS08G03830	LOC_OS11G24770	LOC_OS07G02970	LOC_OS11G35425	LOC_OS02G09190	LOC_OS10G04710	LOC_OS12G11790	LOC_OS03G59860	LOC_OS09G08379	LOC_OS03G58530	LOC_OS11G09130	LOC_OS03G57200	LOC_OS12G35750	LOC_OS03G60850	LOC_OS02G35470	LOC_OS01G57370	LOC_OS01G44069	LOC_OS11G10120	LOC_OS12G10490	LOC_OS02G34140	LOC_OS01G72850	LOC_OS03G45250	LOC_OS01G56040	LOC_OS11G35420	LOC_OS08G03820	LOC_OS07G02980	LOC_OS02G46100	LOC_OS07G13634	LOC_OS07G12304	LOC_OS02G48760	LOC_OS08G03825	LOC_OS09G21340	LOC_OS03G59870	LOC_OS11G09150	LOC_OS11G10130	LOC_OS11G12790	LOC_OS11G11460	LOC_OS12G08160	LOC_OS02G35460	LOC_OS07G25600	LOC_OS01G56030	LOC_OS01G70200	LOC_OS07G26930	LOC_OS10G28660	LOC_OS10G03360	LOC_OS10G04690	LOC_OS01G44040	LOC_OS10G42960	LOC_OS05G43550	LOC_OS05G42220	LOC_OS10G39310	
LOC_OS12G33194	LOC_OS06G06900	LOC_OS01G70210	LOC_OS01G57350	LOC_OS05G31570	LOC_OS03G22670	LOC_OS10G02020	LOC_OS11G11400	LOC_OS01G46690	LOC_OS10G41640	LOC_OS01G44030	LOC_OS05G43540	LOC_OS03G57310	LOC_OS10G42970	LOC_OS04G05630	LOC_OS01G33390	LOC_OS03G60960	LOC_OS10G39320	LOC_OS01G58670	LOC_OS03G22680	LOC_OS04G30600	LOC_OS05G32890	LOC_OS11G36719	LOC_OS07G47080	LOC_OS11G24730	LOC_OS05G42200	LOC_OS10G27310	LOC_OS01G46680	LOC_OS01G45350	LOC_OS06G18900	LOC_OS03G60930	LOC_OS03G58610	LOC_OS11G12740	LOC_OS11G11410	LOC_OS05G30220	LOC_OS05G32880	LOC_OS05G31550	LOC_OS01G58660	LOC_OS06G06920	LOC_OS03G45330	LOC_OS01G56000	LOC_OS04G30610	LOC_OS03G44000	LOC_OS01G33360	LOC_OS05G05270	LOC_OS10G02040	LOC_OS03G19059	LOC_OS08G27810	LOC_OS11G36700	LOC_OS11G09100	LOC_OS07G47090	LOC_OS08G03900	LOC_OS03G59950	LOC_OS10G42950	LOC_OS01G46670	LOC_OS01G45340	LOC_OS03G07000	LOC_OS10G14020	LOC_OS11G11420	LOC_OS05G30210	LOC_OS01G33370	LOC_OS05G32870	LOC_OS01G70240	LOC_OS03G21300	LOC_OS10G05980	LOC_OS03G23960	LOC_OS01G60960	LOC_OS06G18920	LOC_OS01G20030	LOC_OS10G28620	LOC_OS01G07050	LOC_OS01G08380	LOC_OS10G29950	LOC_OS10G03320	LOC_OS05G43595	LOC_OS02G46190	LOC_OS08G15840	LOC_OS05G43590	LOC_OS04G04330	LOC_OS05G42260	LOC_OS12G33150	LOC_OS04G06990	LOC_OS10G30944	LOC_OS01G58640	LOC_OS06G06940	LOC_OS10G17960	LOC_OS01G59970	LOC_OS10G15300	LOC_OS03G47920	LOC_OS03G21310	LOC_OS10G29960	LOC_OS06G18910	LOC_OS01G45320	LOC_OS05G42250	LOC_OS01G08370	LOC_OS10G28630	LOC_OS10G05970	LOC_OS01G07040	LOC_OS02G34190	LOC_OS12G34490	LOC_OS10G16620	LOC_OS01G70260	LOC_OS01G34680	LOC_OS06G06930	LOC_OS01G33350	LOC_OS01G19020	LOC_OS10G17950	LOC_OS06G06960	LOC_OS03G22650	LOC_OS03G22655	LOC_OS01G60940	LOC_OS10G42900	LOC_OS01G46640	LOC_OS01G21340	LOC_OS01G22670	LOC_OS10G04674	LOC_OS02G46170	LOC_OS03G19000	LOC_OS08G39830	LOC_OS03G08380	LOC_OS01G58620	LOC_OS01G35980	LOC_OS06G05630	LOC_OS03G23980	LOC_OS10G05990	LOC_OS01G69290	LOC_OS01G70280	LOC_OS03G47940	LOC_OS03G20000	LOC_OS01G60930	LOC_OS08G26520	LOC_OS06G17600	LOC_OS03G47949	LOC_OS03G10680	LOC_OS06G18930	LOC_OS10G29940	LOC_OS01G22680	LOC_OS05G43560	LOC_OS01G07060	LOC_OS02G46180	LOC_OS10G28610	LOC_OS10G02000	LOC_OS08G39820	LOC_OS04G05650	LOC_OS04G04320	LOC_OS03G35960	LOC_OS03G60900	LOC_OS08G13219	LOC_OS01G59940	LOC_OS06G05620	LOC_OS01G34660	LOC_OS01G58610	LOC_OS05G30250	LOC_OS02G58160	LOC_OS10G16640	LOC_OS01G70290	LOC_OS08G27860	LOC_OS05G44800	LOC_OS01G58600	LOC_OS01G60920	LOC_OS01G33300	LOC_OS08G26530	LOC_OS08G25200	LOC_OS01G07010	LOC_OS01G08340	LOC_OS01G46620	LOC_OS06G16300	LOC_OS05G05200	LOC_OS10G38070	LOC_OS08G38520	LOC_OS09G11930	LOC_OS06G18960	LOC_OS08G39850	LOC_OS04G30670	LOC_OS04G29670	LOC_OS08G15880	LOC_OS01G10660	LOC_OS04G54640	LOC_OS04G55970	LOC_OS08G26544	LOC_OS06G06970	LOC_OS04G39010	LOC_OS08G27870	LOC_OS01G60910	LOC_OS07G47030	LOC_OS08G25210	LOC_OS06G28300	LOC_OS03G22600	LOC_OS04G43990	LOC_OS01G09665	LOC_OS01G20000	LOC_OS06G30620	LOC_OS01G22660	LOC_OS01G09660	LOC_OS01G23990	LOC_OS01G07000	LOC_OS02G12820	LOC_OS08G38510	LOC_OS04G53300	LOC_OS09G09600	LOC_OS08G40830	LOC_OS08G13230	LOC_OS04G28330	LOC_OS04G30680	LOC_OS04G03050	LOC_OS03G11950	LOC_OS05G32810	LOC_OS01G60900	LOC_OS04G39020	LOC_OS10G27390	LOC_OS07G48330	LOC_OS10G26060	LOC_OS04G40010	LOC_OS06G04340	LOC_OS03G47910	LOC_OS05G07840	LOC_OS08G14570	LOC_OS08G39870	LOC_OS01G07030	LOC_OS07G35050	LOC_OS10G38040	LOC_OS08G37210	LOC_OS10G39370	LOC_OS08G38540	LOC_OS01G46600	LOC_OS04G53330	LOC_OS04G28320	LOC_OS03G11960	LOC_OS01G22630	LOC_OS06G18980	LOC_OS04G30690	LOC_OS01G21300	LOC_OS06G43910	LOC_OS08G27880	LOC_OS07G47000	LOC_OS03G22620	LOC_OS04G15000	LOC_OS08G25230	LOC_OS04G41350	LOC_OS04G17660	LOC_OS03G47902	LOC_OS01G59900	LOC_OS06G30600	LOC_OS01G23970	LOC_OS01G07020	LOC_OS05G06520	LOC_OS05G07850	LOC_OS04G39030	LOC_OS10G39390	LOC_OS01G08350	LOC_OS10G38050	LOC_OS10G39380	LOC_OS08G39860	LOC_OS03G11970	LOC_OS04G55980	
LOC_OS08G40850	LOC_OS01G10670	LOC_OS10G40370	LOC_OS03G10640	LOC_OS01G21310	LOC_OS04G04360	LOC_OS01G35950	LOC_OS04G17669	LOC_OS02G24810	LOC_OS06G05690	LOC_OS04G42610	LOC_OS07G48390	LOC_OS10G02070	LOC_OS06G30650	LOC_OS01G08300	LOC_OS06G03030	LOC_OS08G14590	LOC_OS08G39890	LOC_OS05G43510	LOC_OS08G38560	LOC_OS10G39350	LOC_OS10G41670	LOC_OS10G14050	LOC_OS07G35070	LOC_OS06G43970	LOC_OS06G16340	LOC_OS05G32860	LOC_OS04G27050	LOC_OS08G25240	LOC_OS05G30200	LOC_OS04G03080	LOC_OS03G11900	LOC_OS04G42620	LOC_OS07G47070	LOC_OS06G29670	LOC_OS01G34600	LOC_OS10G03390	LOC_OS10G27380	LOC_OS06G04350	LOC_OS06G03020	LOC_OS08G13270	LOC_OS01G11940	LOC_OS08G38550	LOC_OS06G18990	LOC_OS10G39360	LOC_OS03G08310	LOC_OS06G42630	LOC_OS06G43960	LOC_OS10G15370	LOC_OS08G40870	LOC_OS06G16330	LOC_OS06G41300	LOC_OS06G29679	LOC_OS06G03050	LOC_OS11G46080	LOC_OS10G28680	LOC_OS01G10640	LOC_OS05G44820	LOC_OS05G07880	LOC_OS08G37250	LOC_OS05G06550	LOC_OS04G42634	LOC_OS08G38580	LOC_OS06G16360	LOC_OS04G54620	LOC_OS04G55950	LOC_OS06G43950	LOC_OS01G23920	LOC_OS10G38000	LOC_OS10G39330	LOC_OS05G18530	LOC_OS05G32840	LOC_OS06G42620	LOC_OS04G41310	LOC_OS06G03040	LOC_OS06G30640	LOC_OS05G44810	LOC_OS10G28690	LOC_OS10G02080	LOC_OS01G09640	LOC_OS01G08310	LOC_OS05G07890	LOC_OS05G06560	LOC_OS03G11930	LOC_OS04G55940	LOC_OS06G16350	LOC_OS03G10600	LOC_OS04G54610	LOC_OS04G30660	LOC_OS01G22600	LOC_OS06G15020	LOC_OS05G31500	LOC_OS10G39340	LOC_OS08G25270	LOC_OS08G40890	LOC_OS04G29680	LOC_OS06G43940	LOC_OS06G30690	LOC_OS11G46060	LOC_OS04G42134	LOC_OS11G47390	LOC_OS12G01800	LOC_OS04G56780	LOC_OS10G03920	LOC_OS09G09570	LOC_OS09G22540	LOC_OS06G42680	LOC_OS05G30800	LOC_OS05G29810	LOC_OS06G16380	LOC_OS04G54120	LOC_OS04G31484	LOC_OS02G33590	LOC_OS04G44790	LOC_OS09G35860	LOC_OS09G11890	LOC_OS09G10560	LOC_OS07G03730	LOC_OS11G46070	LOC_OS07G02400	LOC_OS04G30160	LOC_OS05G05850	LOC_OS09G09560	LOC_OS04G17160	LOC_OS09G22530	LOC_OS02G57570	LOC_OS05G29800	LOC_OS12G13800	LOC_OS11G35390	LOC_OS06G16370	LOC_OS04G54110	LOC_OS04G55440	LOC_OS10G03910	LOC_OS06G04399	LOC_OS02G19290	LOC_OS06G39030	LOC_OS05G17800	LOC_OS02G45560	LOC_OS10G02610	LOC_OS04G30170	LOC_OS04G54140	LOC_OS09G09550	LOC_OS06G43990	LOC_OS09G08210	LOC_OS11G34090	LOC_OS06G42660	LOC_OS05G05820	LOC_OS06G41330	LOC_OS02G44235	LOC_OS06G39000	LOC_OS02G45570	LOC_OS06G30680	LOC_OS06G29690	LOC_OS12G25800	LOC_OS07G02420	LOC_OS11G46050	LOC_OS07G03750	LOC_OS05G17810	LOC_OS04G54130	LOC_OS02G32270	LOC_OS05G04500	LOC_OS02G57550	LOC_OS06G43980	LOC_OS06G39010	LOC_OS07G03760	LOC_OS02G21570	LOC_OS11G47350	LOC_OS07G02430	LOC_OS07G01100	LOC_OS02G45540	LOC_OS02G44210	LOC_OS09G22505	LOC_OS05G04550	LOC_OS05G28520	LOC_OS06G41390	LOC_OS09G09530	LOC_OS06G39060	LOC_OS04G30110	LOC_OS02G57520	LOC_OS11G36690	LOC_OS07G02440	LOC_OS07G03770	LOC_OS09G23820	LOC_OS12G01830	LOC_OS04G44760	LOC_OS02G32210	LOC_OS07G14420	LOC_OS04G55400	LOC_OS02G34870	LOC_OS06G41380	LOC_OS01G58194	LOC_OS02G33540	LOC_OS02G57530	LOC_OS05G16540	LOC_OS07G02450	LOC_OS07G01120	LOC_OS02G46850	LOC_OS04G32790	LOC_OS04G43440	LOC_OS11G46000	LOC_OS07G13100	LOC_OS09G11830	LOC_OS02G33570	LOC_OS09G09510	LOC_OS05G30820	LOC_OS10G03900	LOC_OS02G45520	LOC_OS11G10080	LOC_OS07G03780	LOC_OS07G27750	LOC_OS07G26420	LOC_OS07G01130	LOC_OS02G45530	LOC_OS02G46860	LOC_OS04G43450	LOC_OS04G31470	LOC_OS07G39720	LOC_OS06G39050	LOC_OS01G60490	LOC_OS01G58170	LOC_OS09G09500	LOC_OS06G40030	LOC_OS06G42690	LOC_OS04G55420	LOC_OS04G30140	LOC_OS04G44780	LOC_OS03G56090	LOC_OS02G44200	LOC_OS07G02460	LOC_OS07G03790	LOC_OS11G24670	LOC_OS10G25310	LOC_OS10G01340	LOC_OS11G47310	LOC_OS10G02670	LOC_OS11G09030	LOC_OS01G59490	LOC_OS11G09040	LOC_OS12G36500	LOC_OS11G11350	LOC_OS03G45390	LOC_OS03G20090	LOC_OS10G39950	LOC_OS12G23200	LOC_OS12G24530	LOC_OS10G27980	LOC_OS09G21280	LOC_OS10G25320	LOC_OS12G12550	LOC_OS12G11220	LOC_OS10G40950	LOC_OS11G11360	LOC_OS01G59480	LOC_OS01G58150	LOC_OS12G37840	
LOC_OS11G37970	LOC_OS03G44050	LOC_OS11G35310	LOC_OS12G25860	LOC_OS10G02690	LOC_OS10G39936	LOC_OS12G23210	LOC_OS09G21270	LOC_OS11G36679	LOC_OS03G57360	LOC_OS11G24690	LOC_OS10G26620	LOC_OS11G36670	LOC_OS11G09060	LOC_OS01G59470	LOC_OS09G35800	LOC_OS12G37850	LOC_OS01G58140	LOC_OS12G25870	LOC_OS11G35340	LOC_OS10G38600	LOC_OS08G13800	LOC_OS10G02680	LOC_OS01G47480	LOC_OS10G40934	LOC_OS12G24550	LOC_OS12G12570	LOC_OS09G21260	LOC_OS11G47300	LOC_OS06G40070	LOC_OS11G10050	LOC_OS11G36660	LOC_OS12G36530	LOC_OS01G34180	LOC_OS01G59460	LOC_OS03G56050	LOC_OS10G38610	LOC_OS03G07080	LOC_OS01G58130	LOC_OS12G01850	LOC_OS11G35330	LOC_OS11G01990	LOC_OS12G25810	LOC_OS01G47470	LOC_OS11G24630	LOC_OS10G40900	LOC_OS04G42174	LOC_OS11G37944	LOC_OS10G26600	LOC_OS09G21250	LOC_OS03G58670	LOC_OS03G57340	LOC_OS01G60440	LOC_OS01G46140	LOC_OS10G03960	LOC_OS11G37940	LOC_OS11G36610	LOC_OS11G11310	LOC_OS09G08270	LOC_OS03G60992	LOC_OS01G59450	LOC_OS03G45350	LOC_OS03G44020	LOC_OS12G25820	LOC_OS01G48790	LOC_OS08G01780	LOC_OS03G19070	LOC_OS04G55480	LOC_OS10G03950	LOC_OS10G02620	LOC_OS09G21240	LOC_OS03G32030	LOC_OS01G61760	LOC_OS01G47460	LOC_OS12G37800	LOC_OS09G35830	LOC_OS01G09190	LOC_OS10G02625	LOC_OS12G12514	LOC_OS11G37930	LOC_OS09G08280	LOC_OS03G21390	LOC_OS01G58114	LOC_OS03G45340	LOC_OS02G56280	LOC_OS11G24650	LOC_OS01G60420	LOC_OS01G47450	LOC_OS12G13850	LOC_OS04G54180	LOC_OS11G13990	LOC_OS09G08254	LOC_OS03G56020	LOC_OS11G37960	LOC_OS08G12510	LOC_OS02G57580	LOC_OS08G37810	LOC_OS03G60976	LOC_OS03G20070	LOC_OS01G73820	LOC_OS09G10580	LOC_OS11G35300	LOC_OS03G44040	LOC_OS01G59430	LOC_OS01G58100	LOC_OS01G36790	LOC_OS12G24500	LOC_OS02G44280	LOC_OS08G01760	LOC_OS07G03710	LOC_OS01G60410	LOC_OS08G25839	LOC_OS10G02640	LOC_OS03G57330	LOC_OS11G09020	LOC_OS01G47440	LOC_OS02G56260	LOC_OS08G12520	LOC_OS11G37950	LOC_OS11G36620	LOC_OS01G73830	LOC_OS12G01890	LOC_OS08G37800	LOC_OS03G44030	LOC_OS09G35850	LOC_OS09G10570	LOC_OS01G59420	LOC_OS03G44100	LOC_OS01G24790	LOC_OS11G01950	LOC_OS01G61730	LOC_OS11G13930	LOC_OS11G12600	LOC_OS05G40160	LOC_OS11G13934	LOC_OS01G09150	LOC_OS10G38580	LOC_OS08G13740	LOC_OS08G12410	LOC_OS01G10140	LOC_OS05G41490	LOC_OS08G37710	LOC_OS02G09920	LOC_OS11G25920	LOC_OS01G73840	LOC_OS01G72510	LOC_OS03G21460	LOC_OS03G45430	LOC_OS08G24400	LOC_OS12G23280	LOC_OS01G47420	LOC_OS11G12610	LOC_OS05G40150	LOC_OS01G48750	LOC_OS08G25734	LOC_OS01G09140	LOC_OS03G58764	LOC_OS08G12420	LOC_OS10G38590	LOC_OS01G11460	LOC_OS01G12790	LOC_OS01G10130	LOC_OS05G39160	LOC_OS11G25910	LOC_OS01G59400	LOC_OS03G07140	LOC_OS01G34120	LOC_OS01G24770	LOC_OS10G25250	LOC_OS01G61710	LOC_OS07G49140	LOC_OS05G41470	LOC_OS01G23440	LOC_OS01G11490	LOC_OS03G57400	LOC_OS10G40880	LOC_OS05G15180	LOC_OS11G12620	LOC_OS10G39890	LOC_OS06G05710	LOC_OS01G72530	LOC_OS03G45450	LOC_OS03G46780	LOC_OS03G07130	LOC_OS03G21480	LOC_OS01G24780	LOC_OS05G28490	LOC_OS01G61700	LOC_OS10G26590	LOC_OS11G01980	LOC_OS08G24420	LOC_OS05G40130	LOC_OS11G37910	LOC_OS05G41460	LOC_OS03G19170	LOC_OS01G47400	LOC_OS03G57410	LOC_OS01G11480	LOC_OS11G24600	LOC_OS01G71210	LOC_OS01G34100	LOC_OS01G36760	LOC_OS03G07120	LOC_OS01G72540	LOC_OS06G05700	LOC_OS03G22750	LOC_OS10G26560	LOC_OS08G24434	LOC_OS12G12580	LOC_OS08G01830	LOC_OS08G36420	LOC_OS08G37750	LOC_OS10G38540	LOC_OS03G10770	LOC_OS12G36540	LOC_OS01G11430	LOC_OS06G29700	LOC_OS01G72550	LOC_OS04G19700	LOC_OS01G24760	LOC_OS08G25770	LOC_OS12G12590	LOC_OS06G17700	LOC_OS01G48710	LOC_OS01G09100	LOC_OS03G10780	LOC_OS08G01820	LOC_OS03G33400	LOC_OS08G13790	LOC_OS05G40190	LOC_OS08G36410	LOC_OS06G29710	LOC_OS03G07180	LOC_OS06G05720	LOC_OS01G36740	LOC_OS01G72560	LOC_OS08G23120	LOC_OS03G21440	LOC_OS12G24580	LOC_OS01G24730	LOC_OS06G17730	LOC_OS06G16400	LOC_OS08G01810	LOC_OS01G09130	LOC_OS03G19120	LOC_OS05G39190	LOC_OS01G12780	LOC_OS08G37770	LOC_OS08G36440	LOC_OS01G48700	LOC_OS03G07170	LOC_OS01G71240	LOC_OS01G72570	LOC_OS08G23130	LOC_OS10G26550	
LOC_OS10G40859	LOC_OS01G24740	LOC_OS02G10900	LOC_OS12G23260	LOC_OS06G17720	LOC_OS08G35100	LOC_OS08G37760	LOC_OS05G40170	LOC_OS01G10110	LOC_OS09G21180	LOC_OS01G36720	LOC_OS06G04410	LOC_OS01G71256	LOC_OS03G21450	LOC_OS01G71250	LOC_OS07G26440	LOC_OS08G23140	LOC_OS01G72590	LOC_OS04G19750	LOC_OS02G18000	LOC_OS06G05770	LOC_OS06G29740	LOC_OS05G28440	LOC_OS06G30730	LOC_OS08G36460	LOC_OS02G33630	LOC_OS05G04470	LOC_OS04G56700	LOC_OS03G10730	LOC_OS04G31400	LOC_OS07G39750	LOC_OS08G35130	LOC_OS02G06010	LOC_OS06G16420	LOC_OS05G30760	LOC_OS01G24710	LOC_OS06G42720	LOC_OS02G46950	LOC_OS02G21650	LOC_OS01G71270	LOC_OS06G04430	LOC_OS06G05760	LOC_OS06G28420	LOC_OS06G16410	LOC_OS07G38410	LOC_OS07G39740	LOC_OS05G16460	LOC_OS02G44300	LOC_OS02G45630	LOC_OS08G23150	LOC_OS02G21640	LOC_OS07G02480	LOC_OS07G26430	LOC_OS01G71280	LOC_OS04G43400	LOC_OS04G44730	LOC_OS07G26460	LOC_OS02G21670	LOC_OS05G04450	LOC_OS02G32320	LOC_OS08G35150	LOC_OS07G39770	LOC_OS07G38440	LOC_OS02G33650	LOC_OS02G06030	LOC_OS06G16440	LOC_OS02G07360	LOC_OS02G46930	LOC_OS07G01160	LOC_OS05G15100	LOC_OS07G26450	LOC_OS04G43410	LOC_OS04G44740	LOC_OS06G04450	LOC_OS05G03130	LOC_OS01G12730	LOC_OS07G37100	LOC_OS05G29740	LOC_OS05G05790	LOC_OS05G04460	LOC_OS07G39760	LOC_OS07G40740	LOC_OS02G34970	LOC_OS04G31430	LOC_OS01G24700	LOC_OS07G01170	LOC_OS08G23170	LOC_OS05G16440	LOC_OS07G49120	LOC_OS06G03150	LOC_OS05G28480	LOC_OS07G26480	LOC_OS06G30770	LOC_OS04G19790	LOC_OS07G37130	LOC_OS07G38460	LOC_OS06G16460	LOC_OS10G37290	LOC_OS07G39790	LOC_OS07G01180	LOC_OS02G46910	LOC_OS06G29790	LOC_OS05G03190	LOC_OS04G17120	LOC_OS06G30780	LOC_OS02G34910	LOC_OS05G28470	LOC_OS08G35160	LOC_OS04G20774	LOC_OS04G32700	LOC_OS03G08430	LOC_OS05G15170	LOC_OS06G16450	LOC_OS06G42754	LOC_OS07G01190	LOC_OS02G07310	LOC_OS05G39120	LOC_OS06G39110	LOC_OS05G30790	LOC_OS07G49100	LOC_OS11G47290	LOC_OS05G29790	LOC_OS05G04490	LOC_OS02G34940	LOC_OS05G41430	LOC_OS03G10710	LOC_OS06G16480	LOC_OS03G08420	LOC_OS06G42740	LOC_OS07G13180	LOC_OS07G37150	LOC_OS06G41410	LOC_OS02G07320	LOC_OS05G30780	LOC_OS07G40770	LOC_OS04G32710	LOC_OS07G49110	LOC_OS06G03165	LOC_OS04G17100	LOC_OS05G41420	LOC_OS03G08410	LOC_OS02G07330	LOC_OS07G38470	LOC_OS05G30770	LOC_OS05G15150	LOC_OS02G45460	LOC_OS02G46790	LOC_OS02G19170	LOC_OS02G21490	LOC_OS07G03600	LOC_OS04G18380	LOC_OS09G09450	LOC_OS04G17050	LOC_OS09G22420	LOC_OS09G23750	LOC_OS06G40140	LOC_OS05G29930	LOC_OS05G30920	LOC_OS04G54002	LOC_OS02G32140	LOC_OS04G30030	LOC_OS04G44670	LOC_OS04G05060	LOC_OS02G44134	LOC_OS04G29030	LOC_OS09G35740	LOC_OS02G20150	LOC_OS09G22410	LOC_OS07G03610	LOC_OS07G04940	LOC_OS02G21480	LOC_OS04G30040	LOC_OS05G05970	LOC_OS09G08120	LOC_OS02G56120	LOC_OS02G32130	LOC_OS04G20690	LOC_OS04G43350	LOC_OS04G29020	LOC_OS09G11760	LOC_OS09G35750	LOC_OS11G35274	LOC_OS06G28470	LOC_OS06G30790	LOC_OS07G03620	LOC_OS02G45440	LOC_OS02G46770	LOC_OS04G30050	LOC_OS04G20680	LOC_OS04G54020	LOC_OS02G32160	LOC_OS04G29010	LOC_OS06G41450	LOC_OS05G04610	LOC_OS04G43360	LOC_OS04G44690	LOC_OS07G28920	LOC_OS06G39120	LOC_OS02G46780	LOC_OS06G28480	LOC_OS07G04960	LOC_OS02G20170	LOC_OS02G44120	LOC_OS02G45450	LOC_OS09G23725	LOC_OS04G30060	LOC_OS04G31390	LOC_OS05G29900	LOC_OS11G35290	LOC_OS07G16930	LOC_OS04G29000	LOC_OS05G04620	LOC_OS04G54010	LOC_OS02G56100	LOC_OS04G42040	LOC_OS04G05050	LOC_OS07G04970	LOC_OS05G41610	LOC_OS04G43300	LOC_OS09G23710	LOC_OS02G45420	LOC_OS04G45960	LOC_OS02G46750	LOC_OS02G19130	LOC_OS02G57400	LOC_OS05G02010	LOC_OS06G40180	LOC_OS05G29974	LOC_OS09G11730	LOC_OS02G10790	LOC_OS04G31320	LOC_OS07G41920	LOC_OS04G56620	LOC_OS01G58080	LOC_OS03G09810	LOC_OS09G35780	LOC_OS05G30960	LOC_OS07G27610	LOC_OS11G11270	LOC_OS11G36570	LOC_OS12G01710	LOC_OS11G47240	LOC_OS07G04980	LOC_OS05G16664	LOC_OS02G22770	LOC_OS04G44640	LOC_OS02G46760	LOC_OS04G45970	LOC_OS05G04680	LOC_OS11G36560	LOC_OS09G11720	LOC_OS05G27304	LOC_OS04G56610	LOC_OS02G34750	LOC_OS02G58740	
LOC_OS07G41930	LOC_OS04G30000	LOC_OS04G57940	LOC_OS01G58070	LOC_OS04G33990	LOC_OS04G32660	LOC_OS07G28930	LOC_OS02G44108	LOC_OS05G15330	LOC_OS05G17990	LOC_OS02G44106	LOC_OS04G43324	LOC_OS12G01700	LOC_OS07G02330	LOC_OS02G21470	LOC_OS02G20140	LOC_OS05G15300	LOC_OS04G45980	LOC_OS05G05980	LOC_OS05G03320	LOC_OS11G47210	LOC_OS05G29950	LOC_OS07G16980	LOC_OS07G15650	LOC_OS06G40160	LOC_OS06G41490	LOC_OS01G34090	LOC_OS02G08490	LOC_OS04G30010	LOC_OS07G41900	LOC_OS04G32670	LOC_OS04G29050	LOC_OS01G46070	LOC_OS07G01010	LOC_OS04G42000	LOC_OS04G32680	LOC_OS05G04660	LOC_OS02G58720	LOC_OS07G16970	LOC_OS02G07170	LOC_OS02G33440	LOC_OS06G41480	LOC_OS06G40150	LOC_OS09G11700	LOC_OS07G41910	LOC_OS04G30020	LOC_OS04G31350	LOC_OS02G45410	LOC_OS05G15310	LOC_OS05G16640	LOC_OS04G05090	LOC_OS11G25880	LOC_OS11G24550	LOC_OS11G23220	LOC_OS10G24100	LOC_OS10G25430	LOC_OS04G54080	LOC_OS10G01460	LOC_OS01G60360	LOC_OS11G12560	LOC_OS01G61690	LOC_OS11G37860	LOC_OS11G11230	LOC_OS11G36530	LOC_OS03G56160	LOC_OS04G42095	LOC_OS10G38740	LOC_OS09G08190	LOC_OS10G13440	LOC_OS08G13900	LOC_OS04G42090	LOC_OS01G47380	LOC_OS11G24540	LOC_OS01G46050	LOC_OS11G23210	LOC_OS08G13905	LOC_OS09G22490	LOC_OS10G02780	LOC_OS04G54070	LOC_OS01G60350	LOC_OS01G59360	LOC_OS11G37850	LOC_OS11G36520	LOC_OS01G10090	LOC_OS12G24420	LOC_OS01G46040	LOC_OS10G01480	LOC_OS01G47370	LOC_OS09G21150	LOC_OS01G60340	LOC_OS11G37880	LOC_OS01G34050	LOC_OS11G36550	LOC_OS11G11256	LOC_OS03G56180	LOC_OS10G38720	LOC_OS08G13920	LOC_OS04G29090	LOC_OS12G01730	LOC_OS01G22080	LOC_OS10G01470	LOC_OS01G47360	LOC_OS09G21140	LOC_OS09G22470	LOC_OS04G54090	LOC_OS10G26750	LOC_OS01G60330	LOC_OS01G46030	LOC_OS01G62990	LOC_OS11G37870	LOC_OS12G37740	LOC_OS03G44190	LOC_OS01G73910	LOC_OS03G56170	LOC_OS12G25760	LOC_OS10G13450	LOC_OS11G35210	LOC_OS01G59340	LOC_OS10G12120	LOC_OS11G12590	LOC_OS08G12600	LOC_OS01G48680	LOC_OS04G54040	LOC_OS03G19180	LOC_OS04G55370	LOC_OS09G22460	LOC_OS03G57460	LOC_OS04G30070	LOC_OS09G21130	LOC_OS10G02750	LOC_OS01G62980	LOC_OS02G56150	LOC_OS01G10060	LOC_OS03G56120	LOC_OS02G57480	LOC_OS09G35700	LOC_OS01G09080	LOC_OS05G05920	LOC_OS09G08150	LOC_OS04G42050	LOC_OS03G44140	LOC_OS10G38700	LOC_OS01G11390	LOC_OS01G50990	LOC_OS02G20190	LOC_OS11G24500	LOC_OS09G09480	LOC_OS07G04900	LOC_OS08G24600	LOC_OS10G25400	LOC_OS01G46010	LOC_OS02G56160	LOC_OS12G13720	LOC_OS03G56110	LOC_OS11G11200	LOC_OS09G08160	LOC_OS05G04600	LOC_OS11G12530	LOC_OS03G46790	LOC_OS02G57490	LOC_OS04G43390	LOC_OS01G59320	LOC_OS10G38710	LOC_OS02G45480	LOC_OS01G50980	LOC_OS08G24610	LOC_OS03G32180	LOC_OS09G09470	LOC_OS01G22030	LOC_OS09G23770	LOC_OS12G13730	LOC_OS10G02770	LOC_OS04G55390	LOC_OS01G48660	LOC_OS09G35720	LOC_OS02G57460	LOC_OS11G13870	LOC_OS08G12630	LOC_OS11G37840	LOC_OS03G56140	LOC_OS08G37930	LOC_OS11G12540	LOC_OS01G73940	LOC_OS09G11790	LOC_OS01G34010	LOC_OS01G10080	LOC_OS11G24520	LOC_OS08G01880	LOC_OS10G26710	LOC_OS09G09460	LOC_OS01G48650	LOC_OS03G57450	LOC_OS04G55380	LOC_OS09G22430	LOC_OS03G56130	LOC_OS02G56140	LOC_OS01G09090	LOC_OS01G59300	LOC_OS03G44150	LOC_OS12G01770	LOC_OS10G24060	LOC_OS01G24670	LOC_OS01G62945	LOC_OS08G01990	LOC_OS07G49040	LOC_OS12G23150	LOC_OS12G24480	LOC_OS01G61610	LOC_OS03G19260	LOC_OS01G23340	LOC_OS03G58870	LOC_OS01G48640	LOC_OS05G40285	LOC_OS03G56200	LOC_OS01G11350	LOC_OS01G12680	LOC_OS08G36500	LOC_OS08G37830	LOC_OS12G37790	LOC_OS01G72630	LOC_OS02G09800	LOC_OS01G35320	LOC_OS11G01830	LOC_OS03G21580	LOC_OS03G44220	LOC_OS03G44210	LOC_OS08G25850	LOC_OS01G24680	LOC_OS08G01980	LOC_OS07G49050	LOC_OS01G50950	LOC_OS12G24490	LOC_OS02G10800	LOC_OS03G19270	LOC_OS03G58880	LOC_OS01G49960	LOC_OS07G37045	LOC_OS03G32230	LOC_OS03G19275	LOC_OS01G11340	LOC_OS02G09810	LOC_OS01G71310	LOC_OS11G01842	LOC_OS03G07260	LOC_OS01G36660	LOC_OS01G35330	LOC_OS01G37990	LOC_OS06G05800	LOC_OS03G20260	LOC_OS03G46870	LOC_OS07G49020	LOC_OS01G24650	LOC_OS08G25860	LOC_OS01G62920	LOC_OS01G50940	
LOC_OS11G37800	LOC_OS12G23170	LOC_OS11G12500	LOC_OS05G41590	LOC_OS01G48620	LOC_OS03G58850	LOC_OS03G57520	LOC_OS01G10040	LOC_OS08G36520	LOC_OS08G13880	LOC_OS06G05830	LOC_OS07G40690	LOC_OS03G07250	LOC_OS01G73980	LOC_OS01G72650	LOC_OS03G20270	LOC_OS02G09820	LOC_OS10G25380	LOC_OS11G01860	LOC_OS10G24050	LOC_OS01G48610	LOC_OS03G19290	LOC_OS05G40250	LOC_OS12G23180	LOC_OS01G69010	LOC_OS03G32250	LOC_OS03G33580	LOC_OS01G12690	LOC_OS10G38690	LOC_OS01G11360	LOC_OS01G10030	LOC_OS11G13840	LOC_OS07G37060	LOC_OS10G12080	LOC_OS10G36030	LOC_OS01G35310	LOC_OS12G36490	LOC_OS03G44230	LOC_OS02G09830	LOC_OS01G73990	LOC_OS01G72660	LOC_OS04G21910	LOC_OS03G20210	LOC_OS03G22870	LOC_OS01G62900	LOC_OS01G01990	LOC_OS06G16500	LOC_OS07G49080	LOC_OS06G30810	LOC_OS03G19220	LOC_OS08G36540	LOC_OS10G38660	LOC_OS09G21090	LOC_OS10G39990	LOC_OS08G37874	LOC_OS01G12640	LOC_OS12G25770	LOC_OS10G36000	LOC_OS07G37090	LOC_OS01G72670	LOC_OS06G42800	LOC_OS01G71340	LOC_OS03G20220	LOC_OS04G21900	LOC_OS08G25890	LOC_OS10G24030	LOC_OS01G01980	LOC_OS12G12470	LOC_OS07G49090	LOC_OS01G49920	LOC_OS01G50910	LOC_OS08G01940	LOC_OS03G19230	LOC_OS04G07600	LOC_OS03G57510	LOC_OS08G36530	LOC_OS10G40990	LOC_OS10G36010	LOC_OS12G36430	LOC_OS10G38670	LOC_OS09G21080	LOC_OS11G01800	LOC_OS06G29830	LOC_OS07G37080	LOC_OS01G37950	LOC_OS01G71350	LOC_OS01G72680	LOC_OS03G20230	LOC_OS01G69040	LOC_OS12G24460	LOC_OS01G37920	LOC_OS01G25940	LOC_OS10G24000	LOC_OS01G50900	LOC_OS10G25330	LOC_OS08G37890	LOC_OS10G24004	LOC_OS10G40960	LOC_OS10G13380	LOC_OS10G12050	LOC_OS08G36560	LOC_OS10G39970	LOC_OS12G37770	LOC_OS01G10000	LOC_OS01G49910	LOC_OS09G21070	LOC_OS11G01810	LOC_OS06G03210	LOC_OS10G38640	LOC_OS01G71360	LOC_OS03G46860	LOC_OS03G46850	LOC_OS10G25340	LOC_OS11G13800	LOC_OS09G21060	LOC_OS03G45528	LOC_OS10G24010	LOC_OS08G36550	LOC_OS10G39980	LOC_OS05G40290	LOC_OS11G01820	LOC_OS06G04530	LOC_OS06G03200	LOC_OS03G21570	LOC_OS07G27650	LOC_OS07G28980	LOC_OS04G45920	LOC_OS01G70050	LOC_OS01G71380	LOC_OS04G19630	LOC_OS03G21500	LOC_OS03G22830	LOC_OS06G30850	LOC_OS08G36580	LOC_OS08G01910	LOC_OS07G39630	LOC_OS07G14330	LOC_OS03G08520	LOC_OS02G46839	LOC_OS07G41960	LOC_OS07G40630	LOC_OS01G01950	LOC_OS02G46830	LOC_OS06G41510	LOC_OS02G21530	LOC_OS04G44600	LOC_OS01G69070	LOC_OS06G04550	LOC_OS03G21510	LOC_OS08G01900	LOC_OS01G13920	LOC_OS05G41520	LOC_OS02G34830	LOC_OS04G20610	LOC_OS04G21940	LOC_OS07G41970	LOC_OS04G57900	LOC_OS08G35240	LOC_OS03G58800	LOC_OS01G01940	LOC_OS05G39200	LOC_OS07G03690	LOC_OS07G02360	LOC_OS03G21520	LOC_OS03G19200	LOC_OS07G27670	LOC_OS03G46820	LOC_OS02G21550	LOC_OS04G45940	LOC_OS05G29870	LOC_OS06G30830	LOC_OS02G32200	LOC_OS02G10890	LOC_OS03G09830	LOC_OS06G17890	LOC_OS02G34860	LOC_OS07G41940	LOC_OS01G13950	LOC_OS06G16560	LOC_OS02G46810	LOC_OS06G29844	LOC_OS04G33960	LOC_OS07G02370	LOC_OS07G28990	LOC_OS06G28520	LOC_OS06G04570	LOC_OS06G03240	LOC_OS02G58800	LOC_OS02G34850	LOC_OS07G15680	LOC_OS05G29860	LOC_OS05G28530	LOC_OS08G36590	LOC_OS07G13030	LOC_OS07G39640	LOC_OS07G41950	LOC_OS03G10880	LOC_OS06G17880	LOC_OS02G46820	LOC_OS07G02380	LOC_OS02G20210	LOC_OS05G15230	LOC_OS03G33509	LOC_OS08G23290	LOC_OS07G49000	LOC_OS05G40240	LOC_OS05G41570	LOC_OS02G34800	LOC_OS12G23190	LOC_OS06G30894	LOC_OS10G36090	LOC_OS04G33900	LOC_OS06G15250	LOC_OS07G13040	LOC_OS03G07234	LOC_OS03G10810	LOC_OS05G39250	LOC_OS07G01060	LOC_OS03G08560	LOC_OS01G01910	LOC_OS07G49010	LOC_OS07G27680	LOC_OS03G22800	LOC_OS05G40230	LOC_OS03G07220	LOC_OS06G41540	LOC_OS06G15240	LOC_OS03G07226	LOC_OS05G39240	LOC_OS07G01070	LOC_OS02G09850	LOC_OS06G39230	LOC_OS02G08520	LOC_OS02G46800	LOC_OS06G29880	LOC_OS11G47170	LOC_OS06G30870	LOC_OS06G28550	LOC_OS03G22810	LOC_OS02G10850	LOC_OS10G36060	LOC_OS03G08540	LOC_OS06G42860	LOC_OS01G01930	LOC_OS02G07200	LOC_OS07G01080	LOC_OS02G08530	LOC_OS07G41980	LOC_OS04G33920	LOC_OS04G45910	LOC_OS06G28560	LOC_OS05G40212	LOC_OS11G47180	LOC_OS04G19640	LOC_OS06G30880	
LOC_OS10G24094	LOC_OS05G27240	LOC_OS05G28570	LOC_OS03G10840	LOC_OS03G09860	LOC_OS10G36070	LOC_OS03G08530	LOC_OS03G07200	LOC_OS07G01090	LOC_OS01G01920	LOC_OS02G21500	LOC_OS06G41520	LOC_OS05G39220	LOC_OS05G30890	LOC_OS04G33930	LOC_OS02G46670	LOC_OS02G20040	LOC_OS09G24965	LOC_OS02G19050	LOC_OS07G02630	LOC_OS07G01300	LOC_OS07G14610	LOC_OS04G30390	LOC_OS04G53030	LOC_OS09G09330	LOC_OS07G15950	LOC_OS07G40910	LOC_OS07G26600	LOC_OS11G36490	LOC_OS09G35620	LOC_OS09G23620	LOC_OS02G46680	LOC_OS11G47160	LOC_OS07G03970	LOC_OS07G02640	LOC_OS07G01310	LOC_OS07G39900	LOC_OS07G14620	LOC_OS06G41580	LOC_OS02G58660	LOC_OS09G08000	LOC_OS07G15940	LOC_OS05G05610	LOC_OS05G06940	LOC_OS04G28050	LOC_OS04G41050	LOC_OS04G42380	LOC_OS03G10900	LOC_OS09G12970	LOC_OS09G35630	LOC_OS09G34300	LOC_OS02G47980	LOC_OS07G03980	LOC_OS02G21390	LOC_OS02G20060	LOC_OS04G16060	LOC_OS04G53050	LOC_OS07G14630	LOC_OS02G57305	LOC_OS02G32040	LOC_OS07G15970	LOC_OS12G12720	LOC_OS09G10300	LOC_OS02G58630	LOC_OS02G57300	LOC_OS04G41060	LOC_OS04G28040	LOC_OS04G04070	LOC_OS03G10910	LOC_OS09G36970	LOC_OS06G39240	LOC_OS09G34310	LOC_OS07G03990	LOC_OS07G02660	LOC_OS02G45330	LOC_OS04G54370	LOC_OS04G16050	LOC_OS07G13310	LOC_OS12G12730	LOC_OS06G42890	LOC_OS02G57310	LOC_OS06G41560	LOC_OS02G34690	LOC_OS07G26610	LOC_OS04G28030	LOC_OS07G27940	LOC_OS09G34320	LOC_OS02G19070	LOC_OS07G01340	LOC_OS02G47960	LOC_OS09G24924	LOC_OS07G02674	LOC_OS04G41000	LOC_OS04G44990	LOC_OS02G58610	LOC_OS02G33310	LOC_OS11G47110	LOC_OS07G39950	LOC_OS02G10670	LOC_OS07G40950	LOC_OS02G35970	LOC_OS03G08600	LOC_OS05G30600	LOC_OS04G54320	LOC_OS05G18950	LOC_OS09G36990	LOC_OS02G20000	LOC_OS11G12480	LOC_OS11G35120	LOC_OS07G27970	LOC_OS11G37780	LOC_OS07G26640	LOC_OS11G24460	LOC_OS02G22650	LOC_OS04G43670	LOC_OS04G42340	LOC_OS05G05650	LOC_OS05G06980	LOC_OS07G39940	LOC_OS02G33300	LOC_OS07G13330	LOC_OS07G14660	LOC_OS02G35960	LOC_OS02G10680	LOC_OS11G37774	LOC_OS02G58620	LOC_OS02G09690	LOC_OS04G56970	LOC_OS02G07030	LOC_OS05G18960	LOC_OS05G16300	LOC_OS07G26630	LOC_OS02G21320	LOC_OS02G21350	LOC_OS07G26660	LOC_OS02G22680	LOC_OS05G17604	LOC_OS02G32009	LOC_OS04G41020	LOC_OS04G42350	LOC_OS07G37310	LOC_OS07G38640	LOC_OS02G33335	LOC_OS09G12920	LOC_OS07G39970	LOC_OS02G33330	LOC_OS03G09910	LOC_OS02G32000	LOC_OS02G07044	LOC_OS05G05620	LOC_OS05G31910	LOC_OS04G43680	LOC_OS02G46610	LOC_OS07G24000	LOC_OS11G36470	LOC_OS07G02690	LOC_OS11G24484	LOC_OS02G47950	LOC_OS02G21340	LOC_OS02G58600	LOC_OS07G37300	LOC_OS07G14680	LOC_OS05G31900	LOC_OS04G56995	LOC_OS02G34650	LOC_OS07G40940	LOC_OS04G55660	LOC_OS04G53000	LOC_OS09G12910	LOC_OS09G35690	LOC_OS05G18940	LOC_OS04G28074	LOC_OS11G11180	LOC_OS11G37790	LOC_OS07G01370	LOC_OS11G36460	LOC_OS11G01790	LOC_OS11G25760	LOC_OS01G45090	LOC_OS10G40700	LOC_OS02G44090	LOC_OS10G26400	LOC_OS10G03760	LOC_OS11G13770	LOC_OS11G37740	LOC_OS11G36410	LOC_OS11G11110	LOC_OS10G39710	LOC_OS08G01590	LOC_OS01G45080	LOC_OS12G22110	LOC_OS11G24420	LOC_OS08G01580	LOC_OS10G40710	LOC_OS09G22370	LOC_OS10G26410	LOC_OS12G36750	LOC_OS11G37730	LOC_OS11G36400	LOC_OS03G44290	LOC_OS10G39720	LOC_OS12G22120	LOC_OS12G23450	LOC_OS07G03900	LOC_OS09G21030	LOC_OS01G58380	LOC_OS02G56050	LOC_OS11G12460	LOC_OS11G11130	LOC_OS01G57050	LOC_OS11G25770	LOC_OS01G46390	LOC_OS08G01560	LOC_OS09G09380	LOC_OS09G23680	LOC_OS02G44080	LOC_OS10G03770	LOC_OS01G60690	LOC_OS10G01110	LOC_OS09G36900	LOC_OS11G12470	LOC_OS01G58370	LOC_OS01G57040	LOC_OS12G35440	LOC_OS08G14900	LOC_OS02G45380	LOC_OS08G02880	LOC_OS08G01550	LOC_OS07G03920	LOC_OS11G01750	LOC_OS09G09370	LOC_OS03G57580	LOC_OS10G03720	LOC_OS09G21010	LOC_OS04G53070	LOC_OS12G36700	LOC_OS01G60680	LOC_OS02G32060	LOC_OS02G57360	LOC_OS02G33390	LOC_OS11G12400	LOC_OS09G08030	LOC_OS03G20290	LOC_OS03G44260	LOC_OS01G57030	LOC_OS08G14910	LOC_OS04G41080	LOC_OS01G46370	LOC_OS07G03930	LOC_OS04G53060	LOC_OS02G45390	LOC_OS12G36710	LOC_OS04G54390	LOC_OS02G56040	LOC_OS01G59680	
LOC_OS01G33070	LOC_OS12G10140	LOC_OS11G12410	LOC_OS01G57020	LOC_OS03G44250	LOC_OS01G58350	LOC_OS08G14920	LOC_OS02G45360	LOC_OS08G01530	LOC_OS11G25740	LOC_OS07G02610	LOC_OS10G02410	LOC_OS03G58890	LOC_OS10G03740	LOC_OS01G46360	LOC_OS02G58670	LOC_OS12G36720	LOC_OS09G35600	LOC_OS09G36930	LOC_OS03G57569	LOC_OS07G15930	LOC_OS11G13750	LOC_OS08G38900	LOC_OS02G32080	LOC_OS01G59670	LOC_OS01G58340	LOC_OS09G11670	LOC_OS09G10340	LOC_OS08G01520	LOC_OS02G44040	LOC_OS01G21070	LOC_OS07G03950	LOC_OS07G02620	LOC_OS07G14600	LOC_OS07G02624	LOC_OS01G46350	LOC_OS01G61980	LOC_OS01G47680	LOC_OS02G57350	LOC_OS02G56020	LOC_OS08G14940	LOC_OS11G12430	LOC_OS07G15920	LOC_OS12G09130	LOC_OS09G10330	LOC_OS01G57004	LOC_OS01G33050	LOC_OS09G36940	LOC_OS09G11660	LOC_OS09G12990	LOC_OS08G01630	LOC_OS10G01060	LOC_OS08G02960	LOC_OS10G41999	LOC_OS05G41250	LOC_OS03G18050	LOC_OS03G58990	LOC_OS01G47670	LOC_OS01G22370	LOC_OS06G17910	LOC_OS01G46340	LOC_OS01G45010	LOC_OS10G40660	LOC_OS08G14830	LOC_OS01G73604	LOC_OS10G38340	LOC_OS12G35490	LOC_OS03G06060	LOC_OS06G29900	LOC_OS06G04600	LOC_OS03G43010	LOC_OS01G58320	LOC_OS03G43000	LOC_OS10G25040	LOC_OS01G60630	LOC_OS01G61960	LOC_OS03G57670	LOC_OS06G17900	LOC_OS01G21050	LOC_OS01G22380	LOC_OS10G39680	LOC_OS08G14840	LOC_OS04G07920	LOC_OS01G10370	LOC_OS10G38350	LOC_OS12G10180	LOC_OS11G01720	LOC_OS03G06050	LOC_OS01G59640	LOC_OS08G26830	LOC_OS07G48050	LOC_OS11G01730	LOC_OS07G49380	LOC_OS05G28260	LOC_OS10G01080	LOC_OS06G17930	LOC_OS03G18070	LOC_OS01G61950	LOC_OS05G43895	LOC_OS01G22352	LOC_OS01G21020	LOC_OS05G43890	LOC_OS01G23680	LOC_OS10G41970	LOC_OS08G14850	LOC_OS01G08090	LOC_OS03G56340	LOC_OS12G10170	LOC_OS03G20390	LOC_OS01G58300	LOC_OS11G25700	LOC_OS03G06040	LOC_OS03G43030	LOC_OS08G26840	LOC_OS07G48060	LOC_OS07G49390	LOC_OS10G01070	LOC_OS02G10700	LOC_OS01G61940	LOC_OS01G21034	LOC_OS06G17920	LOC_OS04G44900	LOC_OS01G23690	LOC_OS08G01600	LOC_OS05G41220	LOC_OS03G31044	LOC_OS04G32920	LOC_OS10G41980	LOC_OS04G07900	LOC_OS11G13720	LOC_OS08G38810	LOC_OS10G39660	LOC_OS01G72300	LOC_OS06G05940	LOC_OS01G73630	LOC_OS03G43020	LOC_OS03G06030	LOC_OS02G09710	LOC_OS05G30570	LOC_OS06G05970	LOC_OS08G26850	LOC_OS01G47630	LOC_OS04G07970	LOC_OS01G23660	LOC_OS10G41950	LOC_OS01G08020	LOC_OS10G40620	LOC_OS03G18010	LOC_OS08G02920	LOC_OS08G38840	LOC_OS03G57620	LOC_OS03G33650	LOC_OS01G22336	LOC_OS01G11670	LOC_OS05G41290	LOC_OS01G47635	LOC_OS06G29940	LOC_OS01G73644	LOC_OS01G36970	LOC_OS01G73640	LOC_OS03G46950	LOC_OS04G20930	LOC_OS08G26860	LOC_OS06G29950	LOC_OS08G24200	LOC_OS06G16610	LOC_OS06G30940	LOC_OS01G48950	LOC_OS03G19350	LOC_OS10G02340	LOC_OS10G39640	LOC_OS01G12990	LOC_OS01G11660	LOC_OS05G41280	LOC_OS08G37500	LOC_OS01G36984	LOC_OS06G05960	LOC_OS01G34320	LOC_OS03G21670	LOC_OS06G42910	LOC_OS01G72320	LOC_OS08G24210	LOC_OS03G44320	LOC_OS08G26875	LOC_OS01G24970	LOC_OS06G05990	LOC_OS01G48940	LOC_OS10G41930	LOC_OS01G47610	LOC_OS03G18030	LOC_OS01G09370	LOC_OS10G01044	LOC_OS03G31010	LOC_OS03G57600	LOC_OS05G41270	LOC_OS08G14890	LOC_OS06G16640	LOC_OS03G06080	LOC_OS10G39610	LOC_OS06G02000	LOC_OS02G56090	LOC_OS01G73662	LOC_OS03G19375	LOC_OS10G02360	LOC_OS04G19920	LOC_OS10G28970	LOC_OS10G03690	LOC_OS04G20910	LOC_OS01G24980	LOC_OS08G26880	LOC_OS06G05980	LOC_OS10G40614	LOC_OS10G28975	LOC_OS06G16630	LOC_OS03G19370	LOC_OS03G18040	LOC_OS03G33660	LOC_OS06G30920	LOC_OS03G31000	LOC_OS03G58940	LOC_OS08G38850	LOC_OS06G17960	LOC_OS01G34300	LOC_OS06G28600	LOC_OS04G44950	LOC_OS06G30970	LOC_OS01G09310	LOC_OS04G55610	LOC_OS03G09970	LOC_OS02G09760	LOC_OS03G08640	LOC_OS07G38660	LOC_OS09G12900	LOC_OS06G17990	LOC_OS03G10970	LOC_OS01G23620	LOC_OS06G02028	LOC_OS07G01380	LOC_OS07G26670	LOC_OS03G22960	LOC_OS07G49330	LOC_OS05G43820	LOC_OS04G18650	LOC_OS06G29994	LOC_OS09G35590	LOC_OS01G23630	LOC_OS01G09300	LOC_OS01G11620	LOC_OS02G10760	LOC_OS05G05570	LOC_OS02G34710	LOC_OS05G04240	LOC_OS07G38650	LOC_OS04G56930	LOC_OS04G55600	
LOC_OS04G30320	LOC_OS03G10980	LOC_OS06G15320	LOC_OS09G34260	LOC_OS04G56939	LOC_OS05G31840	LOC_OS05G16220	LOC_OS03G19320	LOC_OS01G71040	LOC_OS07G25370	LOC_OS01G72370	LOC_OS02G19110	LOC_OS06G28630	LOC_OS06G02040	LOC_OS09G34270	LOC_OS05G04210	LOC_OS06G30950	LOC_OS08G36240	LOC_OS03G45619	LOC_OS08G37570	LOC_OS02G33410	LOC_OS04G54300	LOC_OS03G08620	LOC_OS10G37070	LOC_OS07G12050	LOC_OS06G14020	LOC_OS04G30330	LOC_OS04G56960	LOC_OS03G10990	LOC_OS01G48900	LOC_OS03G08624	LOC_OS05G31830	LOC_OS04G31660	LOC_OS01G23600	LOC_OS01G10320	LOC_OS05G18850	LOC_OS07G49300	LOC_OS03G20320	LOC_OS03G18000	LOC_OS03G21650	LOC_OS03G46930	LOC_OS04G43650	LOC_OS06G29970	LOC_OS05G43800	LOC_OS04G44980	LOC_OS01G10310	LOC_OS05G05550	LOC_OS06G30960	LOC_OS10G37090	LOC_OS02G33400	LOC_OS02G08460	LOC_OS08G36230	LOC_OS04G04000	LOC_OS07G37340	LOC_OS05G31820	LOC_OS04G56950	LOC_OS04G30340	LOC_OS07G40986	LOC_OS02G07130	LOC_OS03G08610	LOC_OS06G14010	LOC_OS02G09790	LOC_OS01G11640	LOC_OS05G18860	LOC_OS02G46700	LOC_OS06G42930	LOC_OS06G41600	LOC_OS07G49310	LOC_OS02G22750	LOC_OS05G16200	LOC_OS06G28690	LOC_OS01G72390	LOC_OS06G27360	LOC_OS06G03390	LOC_OS03G22910	LOC_OS07G49360	LOC_OS07G48030	LOC_OS01G12920	LOC_OS02G10710	LOC_OS08G37590	LOC_OS05G43870	LOC_OS04G44910	LOC_OS06G15370	LOC_OS04G28020	LOC_OS06G41670	LOC_OS04G04050	LOC_OS05G16250	LOC_OS04G56900	LOC_OS03G06020	LOC_OS02G09720	LOC_OS05G31890	LOC_OS07G48040	LOC_OS06G03380	LOC_OS06G27370	LOC_OS01G71070	LOC_OS07G24050	LOC_OS07G25380	LOC_OS06G02054	LOC_OS07G49370	LOC_OS05G43860	LOC_OS08G36250	LOC_OS04G44924	LOC_OS05G41200	LOC_OS03G06010	LOC_OS11G35070	LOC_OS07G12080	LOC_OS06G42990	LOC_OS07G38690	LOC_OS06G40330	LOC_OS04G04060	LOC_OS01G24920	LOC_OS10G25090	LOC_OS03G08670	LOC_OS04G32940	LOC_OS02G08400	LOC_OS06G28670	LOC_OS07G48010	LOC_OS10G26380	LOC_OS01G71080	LOC_OS03G22930	LOC_OS03G46900	LOC_OS01G12940	LOC_OS10G40680	LOC_OS10G38360	LOC_OS04G56920	LOC_OS03G06000	LOC_OS10G39690	LOC_OS06G40320	LOC_OS04G28000	LOC_OS07G12090	LOC_OS04G05360	LOC_OS05G16230	LOC_OS02G09740	LOC_OS03G08660	LOC_OS10G25060	LOC_OS01G71094	LOC_OS10G26390	LOC_OS11G47060	LOC_OS07G48020	LOC_OS03G21610	LOC_OS01G71090	LOC_OS03G22940	LOC_OS01G11600	LOC_OS05G28210	LOC_OS04G56910	LOC_OS07G37385	LOC_OS06G14050	LOC_OS06G41640	LOC_OS04G04040	LOC_OS07G36050	LOC_OS02G22710	LOC_OS04G32960	LOC_OS03G09980	LOC_OS11G47030	LOC_OS02G21250	LOC_OS07G03840	LOC_OS02G22580	LOC_OS02G46550	LOC_OS04G30270	LOC_OS04G55570	LOC_OS09G24840	LOC_OS09G09210	LOC_OS11G35040	LOC_OS02G33230	LOC_OS02G08270	LOC_OS10G03800	LOC_OS02G58530	LOC_OS04G43580	LOC_OS09G11530	LOC_OS09G36830	LOC_OS02G46560	LOC_OS07G02520	LOC_OS12G01910	LOC_OS02G45230	LOC_OS04G30280	LOC_OS11G23050	LOC_OS11G35030	LOC_OS06G39390	LOC_OS06G14070	LOC_OS02G33220	LOC_OS05G05730	LOC_OS04G54230	LOC_OS07G15820	LOC_OS02G58540	LOC_OS02G57210	LOC_OS04G42260	LOC_OS04G29260	LOC_OS02G47860	LOC_OS09G24820	LOC_OS07G03860	LOC_OS02G45200	LOC_OS02G46530	LOC_OS10G03820	LOC_OS04G55590	LOC_OS07G39810	LOC_OS04G30290	LOC_OS01G12900	LOC_OS12G13930	LOC_OS12G12600	LOC_OS09G12840	LOC_OS02G34580	LOC_OS09G36850	LOC_OS09G24810	LOC_OS07G03870	LOC_OS06G51000	LOC_OS07G39800	LOC_OS04G18590	LOC_OS12G12610	LOC_OS11G35050	LOC_OS02G58520	LOC_OS09G36860	LOC_OS09G34200	LOC_OS06G14090	LOC_OS09G24800	LOC_OS07G02550	LOC_OS07G03880	LOC_OS04G44870	LOC_OS05G05760	LOC_OS05G03100	LOC_OS07G39830	LOC_OS11G11030	LOC_OS07G15870	LOC_OS09G34214	LOC_OS02G11880	LOC_OS02G08230	LOC_OS07G40830	LOC_OS04G30230	LOC_OS03G08720	LOC_OS04G54200	LOC_OS09G36870	LOC_OS07G26520	LOC_OS09G35540	LOC_OS11G35000	LOC_OS07G27850	LOC_OS06G51070	LOC_OS06G51060	LOC_OS11G24340	LOC_OS07G02560	LOC_OS07G01230	LOC_OS04G42220	LOC_OS04G44880	LOC_OS12G01955	LOC_OS04G43550	LOC_OS05G04440	LOC_OS05G03110	LOC_OS02G58500	LOC_OS07G39820	LOC_OS07G14540	LOC_OS02G10560	LOC_OS02G08240	LOC_OS07G15860	LOC_OS02G11890	LOC_OS07G40840	LOC_OS04G56850	LOC_OS04G30240	
LOC_OS04G31570	LOC_OS07G03890	LOC_OS07G01240	LOC_OS06G51050	LOC_OS11G24374	LOC_OS02G21230	LOC_OS04G43560	LOC_OS04G42230	LOC_OS04G31580	LOC_OS07G39850	LOC_OS05G29710	LOC_OS02G10570	LOC_OS04G54220	LOC_OS05G04410	LOC_OS04G55550	LOC_OS07G40810	LOC_OS05G30700	LOC_OS02G09580	LOC_OS09G12800	LOC_OS04G30250	LOC_OS02G08250	LOC_OS09G35560	LOC_OS11G37680	LOC_OS07G26540	LOC_OS11G11050	LOC_OS07G02570	LOC_OS12G01930	LOC_OS11G23030	LOC_OS04G42240	LOC_OS04G30260	LOC_OS07G13234	LOC_OS11G24360	LOC_OS07G13230	LOC_OS06G38080	LOC_OS12G13900	LOC_OS02G08260	LOC_OS01G58290	LOC_OS09G35570	LOC_OS09G34240	LOC_OS02G47830	LOC_OS04G29280	LOC_OS11G11060	LOC_OS11G12390	LOC_OS11G01670	LOC_OS12G23310	LOC_OS12G24640	LOC_OS11G24310	LOC_OS09G23590	LOC_OS09G23595	LOC_OS10G26520	LOC_OS10G03880	LOC_OS12G36620	LOC_OS12G12664	LOC_OS01G58280	LOC_OS11G13650	LOC_OS11G37620	LOC_OS03G55070	LOC_OS09G10280	LOC_OS01G46290	LOC_OS12G24650	LOC_OS11G24300	LOC_OS10G40830	LOC_OS11G13660	LOC_OS12G36630	LOC_OS11G37610	LOC_OS10G38510	LOC_OS10G39840	LOC_OS09G10270	LOC_OS02G57290	LOC_OS09G10274	LOC_OS01G46280	LOC_OS11G26990	LOC_OS11G01690	LOC_OS12G23330	LOC_OS09G23570	LOC_OS02G45280	LOC_OS10G01240	LOC_OS11G38970	LOC_OS11G12340	LOC_OS12G37970	LOC_OS09G10260	LOC_OS02G58590	LOC_OS12G01980	LOC_OS11G24320	LOC_OS01G46270	LOC_OS09G09260	LOC_OS12G11360	LOC_OS09G23560	LOC_OS10G40810	LOC_OS11G13680	LOC_OS11G37630	LOC_OS11G36300	LOC_OS12G37980	LOC_OS09G10250	LOC_OS02G57270	LOC_OS01G46260	LOC_OS08G01670	LOC_OS02G21290	LOC_OS11G25600	LOC_OS10G03840	LOC_OS03G31070	LOC_OS12G13950	LOC_OS03G55034	LOC_OS01G34270	LOC_OS02G58570	LOC_OS01G59570	LOC_OS03G44380	LOC_OS03G43050	LOC_OS01G58240	LOC_OS04G42290	LOC_OS11G02964	LOC_OS01G47580	LOC_OS02G45270	LOC_OS07G03810	LOC_OS10G02500	LOC_OS01G46250	LOC_OS09G24870	LOC_OS08G02996	LOC_OS12G13960	LOC_OS03G55020	LOC_OS11G13620	LOC_OS01G59560	LOC_OS01G58230	LOC_OS08G13710	LOC_OS09G11560	LOC_OS09G10230	LOC_OS11G25620	LOC_OS07G03820	LOC_OS11G02980	LOC_OS01G60540	LOC_OS03G57680	LOC_OS09G09230	LOC_OS01G61870	LOC_OS01G46240	LOC_OS12G12640	LOC_OS09G24860	LOC_OS09G23530	LOC_OS09G36810	LOC_OS02G58550	LOC_OS12G10010	LOC_OS11G12300	LOC_OS02G58554	LOC_OS03G55050	LOC_OS03G56380	LOC_OS01G73700	LOC_OS02G33290	LOC_OS01G59550	LOC_OS12G25950	LOC_OS12G23300	LOC_OS11G01660	LOC_OS02G45250	LOC_OS08G02970	LOC_OS08G25710	LOC_OS08G01640	LOC_OS07G03830	LOC_OS11G25610	LOC_OS01G47560	LOC_OS09G09220	LOC_OS09G23520	LOC_OS02G58560	LOC_OS12G36610	LOC_OS01G35590	LOC_OS09G36820	LOC_OS08G13730	LOC_OS03G55040	LOC_OS12G09010	LOC_OS01G73710	LOC_OS03G43060	LOC_OS09G11540	LOC_OS09G10210	LOC_OS10G26480	LOC_OS10G25150	LOC_OS01G60520	LOC_OS11G14900	LOC_OS05G41370	LOC_OS03G31150	LOC_OS03G57780	LOC_OS01G46220	LOC_OS01G23580	LOC_OS03G55110	LOC_OS08G14950	LOC_OS01G11590	LOC_OS03G56440	LOC_OS01G10260	LOC_OS08G38920	LOC_OS07G37290	LOC_OS05G15080	LOC_OS01G73720	LOC_OS03G06180	LOC_OS01G59530	LOC_OS10G25160	LOC_OS08G26940	LOC_OS10G26490	LOC_OS05G28390	LOC_OS01G48874	LOC_OS12G09080	LOC_OS01G60510	LOC_OS01G46210	LOC_OS11G14910	LOC_OS03G32470	LOC_OS03G55100	LOC_OS10G38470	LOC_OS03G56430	LOC_OS08G14960	LOC_OS08G38910	LOC_OS04G07808	LOC_OS03G06170	LOC_OS11G01600	LOC_OS03G44450	LOC_OS08G26950	LOC_OS10G26460	LOC_OS05G03080	LOC_OS11G02940	LOC_OS10G25130	LOC_OS05G27050	LOC_OS05G40020	LOC_OS03G18190	LOC_OS02G11900	LOC_OS03G31170	LOC_OS01G22230	LOC_OS01G10280	LOC_OS08G13640	LOC_OS03G55130	LOC_OS08G14970	LOC_OS08G37610	LOC_OS05G16395	LOC_OS01G72410	LOC_OS03G07490	LOC_OS01G73740	LOC_OS10G26470	LOC_OS11G02950	LOC_OS08G24300	LOC_OS10G25140	LOC_OS01G48850	LOC_OS03G57770	LOC_OS05G40010	LOC_OS04G32800	LOC_OS03G55120	LOC_OS01G10270	LOC_OS03G56450	LOC_OS01G22249	LOC_OS03G32499	LOC_OS08G13650	LOC_OS08G14980	LOC_OS01G72420	LOC_OS01G34220	LOC_OS05G30690	LOC_OS03G43140	LOC_OS03G45750	LOC_OS03G44420	LOC_OS01G61814	LOC_OS03G20450	LOC_OS06G04760	LOC_OS08G24310	LOC_OS12G11370	
LOC_OS06G16740	LOC_OS04G07850	LOC_OS03G18130	LOC_OS03G19462	LOC_OS08G01710	LOC_OS03G57740	LOC_OS08G38960	LOC_OS12G36660	LOC_OS10G39750	LOC_OS08G14990	LOC_OS01G11550	LOC_OS12G35330	LOC_OS05G40080	LOC_OS08G36300	LOC_OS01G71106	LOC_OS06G28730	LOC_OS06G02100	LOC_OS01G73760	LOC_OS04G20810	LOC_OS03G45740	LOC_OS03G44410	LOC_OS10G26450	LOC_OS08G26980	LOC_OS01G61800	LOC_OS08G25650	LOC_OS10G01134	LOC_OS01G47500	LOC_OS01G22220	LOC_OS06G16730	LOC_OS06G15400	LOC_OS03G19470	LOC_OS08G01700	LOC_OS03G18140	LOC_OS03G32430	LOC_OS04G06520	LOC_OS12G35340	LOC_OS08G13670	LOC_OS05G40070	LOC_OS01G71114	LOC_OS03G21790	LOC_OS06G41700	LOC_OS04G19810	LOC_OS05G27090	LOC_OS10G02490	LOC_OS04G20800	LOC_OS08G26990	LOC_OS06G02120	LOC_OS06G04780	LOC_OS10G40720	LOC_OS09G22160	LOC_OS01G48820	LOC_OS03G19480	LOC_OS04G07830	LOC_OS08G36320	LOC_OS03G57720	LOC_OS01G11570	LOC_OS05G40060	LOC_OS08G13680	LOC_OS05G41390	LOC_OS05G39070	LOC_OS12G36680	LOC_OS06G15430	LOC_OS01G36830	LOC_OS01G73780	LOC_OS03G44440	LOC_OS03G43100	LOC_OS08G24340	LOC_OS08G25670	LOC_OS01G23530	LOC_OS06G15420	LOC_OS10G25100	LOC_OS10G26430	LOC_OS10G40730	LOC_OS04G06500	LOC_OS08G36310	LOC_OS03G57730	LOC_OS12G35364	LOC_OS08G38970	LOC_OS05G39060	LOC_OS06G16750	LOC_OS06G28720	LOC_OS12G36690	LOC_OS06G02110	LOC_OS10G39740	LOC_OS01G71130	LOC_OS01G72460	LOC_OS10G39744	LOC_OS04G19800	LOC_OS03G20480	LOC_OS07G27890	LOC_OS01G72470	LOC_OS06G28770	LOC_OS03G20410	LOC_OS04G19870	LOC_OS01G36810	LOC_OS04G07890	LOC_OS01G12840	LOC_OS01G11510	LOC_OS07G37210	LOC_OS02G11960	LOC_OS05G05680	LOC_OS07G40870	LOC_OS08G36340	LOC_OS04G31520	LOC_OS08G35010	LOC_OS02G09640	LOC_OS03G32400	LOC_OS01G23500	LOC_OS01G48800	LOC_OS01G24830	LOC_OS09G36790	LOC_OS06G39420	LOC_OS05G30640	LOC_OS02G08310	LOC_OS01G71140	LOC_OS07G02590	LOC_OS02G47920	LOC_OS07G01260	LOC_OS07G27880	LOC_OS07G26550	LOC_OS03G21750	LOC_OS03G20420	LOC_OS01G71150	LOC_OS06G02130	LOC_OS04G18530	LOC_OS01G36820	LOC_OS04G43519	LOC_OS01G11500	LOC_OS05G43940	LOC_OS08G38990	LOC_OS07G38530	LOC_OS02G35920	LOC_OS05G28310	LOC_OS02G11970	LOC_OS08G35000	LOC_OS07G39860	LOC_OS04G30200	LOC_OS08G37660	LOC_OS08G36330	LOC_OS04G31530	LOC_OS02G08320	LOC_OS06G15440	LOC_OS09G34140	LOC_OS02G46600	LOC_OS05G30630	LOC_OS04G32860	LOC_OS08G24360	LOC_OS03G18110	LOC_OS03G20430	LOC_OS01G72490	LOC_OS01G71160	LOC_OS05G43930	LOC_OS05G04330	LOC_OS08G35030	LOC_OS05G06990	LOC_OS02G09660	LOC_OS07G39890	LOC_OS02G08330	LOC_OS07G13260	LOC_OS07G37230	LOC_OS04G30210	LOC_OS02G07000	LOC_OS05G30620	LOC_OS04G56840	LOC_OS02G47900	LOC_OS05G18970	LOC_OS01G24810	LOC_OS06G41730	LOC_OS08G24370	LOC_OS03G19452	LOC_OS04G42200	LOC_OS03G45720	LOC_OS03G20440	LOC_OS07G26570	LOC_OS03G21770	LOC_OS09G34160	LOC_OS01G11520	LOC_OS05G03010	LOC_OS08G37680	LOC_OS05G05670	LOC_OS02G34610	LOC_OS03G18120	LOC_OS06G16790	LOC_OS02G11990	LOC_OS02G10660	LOC_OS04G56830	LOC_OS07G38550	LOC_OS04G30220	LOC_OS04G31550	LOC_OS02G07010	LOC_OS06G39410	LOC_OS01G24820	LOC_OS06G03486	LOC_OS02G23960	LOC_OS05G16320	LOC_OS07G49240	LOC_OS01G71180	LOC_OS05G04390	LOC_OS03G21700	LOC_OS09G34170	LOC_OS05G28360	LOC_OS08G36380	LOC_OS04G32810	LOC_OS06G15490	LOC_OS07G13280	LOC_OS04G06590	LOC_OS11G36290	LOC_OS02G23910	LOC_OS06G38130	LOC_OS03G07470	LOC_OS05G30680	LOC_OS07G26590	LOC_OS03G06139	LOC_OS05G28350	LOC_OS02G10600	LOC_OS05G29680	LOC_OS02G11930	LOC_OS08G36370	LOC_OS07G38570	LOC_OS10G37180	LOC_OS06G15480	LOC_OS06G40450	LOC_OS06G41780	LOC_OS02G23900	LOC_OS05G39000	LOC_OS07G26595	LOC_OS04G32820	LOC_OS03G08790	LOC_OS04G44810	LOC_OS10G25170	LOC_OS07G49220	LOC_OS06G38115	LOC_OS02G10614	LOC_OS08G35070	LOC_OS05G27010	LOC_OS01G12820	LOC_OS02G11940	LOC_OS05G41310	LOC_OS03G06120	LOC_OS02G23939	LOC_OS10G38489	LOC_OS05G15020	LOC_OS05G30660	LOC_OS06G38110	LOC_OS06G39440	LOC_OS02G09620	LOC_OS04G32830	LOC_OS03G07450	LOC_OS07G40890	LOC_OS07G49230	LOC_OS10G25180	LOC_OS04G17220	LOC_OS04G18550	LOC_OS08G36390	LOC_OS05G41300	
LOC_OS05G04380	LOC_OS02G11950	LOC_OS08G35060	LOC_OS05G27000	LOC_OS06G14170	LOC_OS07G37260	LOC_OS05G30650	LOC_OS05G16360	LOC_OS06G38120	LOC_OS02G09630	LOC_OS04G32840	LOC_OS02G01520	LOC_OS12G18240	LOC_OS05G04990	LOC_OS08G16450	LOC_OS02G38804	LOC_OS03G51670	LOC_OS02G14840	LOC_OS08G42740	LOC_OS08G17784	LOC_OS12G07580	LOC_OS08G29760	LOC_OS03G49350	LOC_OS03G62330	LOC_OS05G39600	LOC_OS11G07700	LOC_OS06G51140	LOC_OS07G05910	LOC_OS05G41920	LOC_OS08G16460	LOC_OS05G01010	LOC_OS03G37360	LOC_OS03G51660	LOC_OS02G13510	LOC_OS02G14830	LOC_OS08G42730	LOC_OS05G16980	LOC_OS08G29770	LOC_OS02G26810	LOC_OS03G25394	LOC_OS02G01530	LOC_OS06G26170	LOC_OS05G41910	LOC_OS02G26840	LOC_OS06G51130	LOC_OS01G72090	LOC_OS11G07710	LOC_OS10G30280	LOC_OS03G51690	LOC_OS08G15149	LOC_OS02G13520	LOC_OS12G07560	LOC_OS03G24070	LOC_OS01G60060	LOC_OS05G03640	LOC_OS03G63644	LOC_OS03G48040	LOC_OS08G30780	LOC_OS02G01540	LOC_OS06G38150	LOC_OS05G14300	LOC_OS05G15630	LOC_OS08G03100	LOC_OS06G51120	LOC_OS08G04430	LOC_OS01G47080	LOC_OS02G14850	LOC_OS06G26180	LOC_OS01G60050	LOC_OS02G12200	LOC_OS05G28930	LOC_OS02G14855	LOC_OS03G49360	LOC_OS11G19700	LOC_OS08G42750	LOC_OS08G41420	LOC_OS08G30770	LOC_OS08G28460	LOC_OS03G48030	LOC_OS02G01550	LOC_OS06G38160	LOC_OS12G19530	LOC_OS08G04420	LOC_OS01G47070	LOC_OS08G39130	LOC_OS05G27670	LOC_OS05G41970	LOC_OS03G50300	LOC_OS03G52960	LOC_OS03G13360	LOC_OS03G12030	LOC_OS05G02370	LOC_OS05G01040	LOC_OS12G33830	LOC_OS01G61370	LOC_OS09G28280	LOC_OS12G06290	LOC_OS07G16600	LOC_OS05G15680	LOC_OS03G63620	LOC_OS08G42780	LOC_OS05G38320	LOC_OS06G51190	LOC_OS03G25340	LOC_OS08G28470	LOC_OS12G21850	LOC_OS03G49310	LOC_OS02G02820	LOC_OS12G18210	LOC_OS01G48390	LOC_OS09G16290	LOC_OS05G28990	LOC_OS05G01050	LOC_OS03G37320	LOC_OS04G03810	LOC_OS08G15170	LOC_OS12G19549	LOC_OS03G38650	LOC_OS03G39980	LOC_OS05G25000	LOC_OS03G12040	LOC_OS01G61360	LOC_OS01G62690	LOC_OS08G30790	LOC_OS12G06280	LOC_OS05G14360	LOC_OS10G29290	LOC_OS08G41440	LOC_OS08G42770	LOC_OS05G15690	LOC_OS03G62300	LOC_OS05G39640	LOC_OS03G26680	LOC_OS03G49300	LOC_OS05G38310	LOC_OS03G25350	LOC_OS08G28480	LOC_OS06G51180	LOC_OS02G02830	LOC_OS06G51170	LOC_OS01G23080	LOC_OS05G41950	LOC_OS12G18220	LOC_OS09G16280	LOC_OS03G50320	LOC_OS05G02350	LOC_OS03G12050	LOC_OS12G32520	LOC_OS08G15180	LOC_OS01G60020	LOC_OS02G14820	LOC_OS01G59030	LOC_OS10G42220	LOC_OS03G63600	LOC_OS03G25360	LOC_OS02G26800	LOC_OS05G38300	LOC_OS08G27160	LOC_OS12G21880	LOC_OS03G13390	LOC_OS06G51160	LOC_OS10G29260	LOC_OS09G16270	LOC_OS03G52970	LOC_OS12G32530	LOC_OS08G05720	LOC_OS05G27640	LOC_OS12G31200	LOC_OS08G15190	LOC_OS05G28970	LOC_OS05G01030	LOC_OS01G61340	LOC_OS01G62670	LOC_OS10G42230	LOC_OS02G14810	LOC_OS01G59020	LOC_OS12G06260	LOC_OS08G40130	LOC_OS03G25374	LOC_OS08G27170	LOC_OS03G25370	LOC_OS01G48360	LOC_OS01G50680	LOC_OS02G24240	LOC_OS03G25304	LOC_OS02G49540	LOC_OS03G52920	LOC_OS02G48210	LOC_OS08G39170	LOC_OS01G60000	LOC_OS08G05710	LOC_OS01G62660	LOC_OS12G31290	LOC_OS02G12250	LOC_OS02G36220	LOC_OS03G14654	LOC_OS02G38880	LOC_OS02G37550	LOC_OS03G01330	LOC_OS03G25300	LOC_OS05G04914	LOC_OS05G16900	LOC_OS02G49555	LOC_OS01G23070	LOC_OS02G51870	LOC_OS02G26890	LOC_OS02G48220	LOC_OS01G59009	LOC_OS03G25314	LOC_OS04G40800	LOC_OS03G38610	LOC_OS03G15990	LOC_OS04G03850	LOC_OS04G27800	LOC_OS01G35050	LOC_OS02G36210	LOC_OS08G41489	LOC_OS08G27190	LOC_OS03G14669	LOC_OS02G38870	LOC_OS02G37540	LOC_OS02G12260	LOC_OS03G25310	LOC_OS01G59000	LOC_OS01G12390	LOC_OS04G15820	LOC_OS01G51990	LOC_OS02G49520	LOC_OS11G42080	LOC_OS08G39190	LOC_OS02G25590	LOC_OS03G13340	LOC_OS01G61310	LOC_OS04G03820	LOC_OS02G37570	LOC_OS07G40290	LOC_OS02G12270	LOC_OS03G02640	LOC_OS03G25320	LOC_OS03G26650	LOC_OS01G36350	LOC_OS02G48200	LOC_OS11G42090	LOC_OS08G39180	LOC_OS03G01300	LOC_OS04G03830	LOC_OS01G49660	LOC_OS04G02500	LOC_OS01G48330	LOC_OS01G37690	LOC_OS05G04900	LOC_OS03G40950	LOC_OS02G12280	LOC_OS04G15800	LOC_OS03G25330	
LOC_OS03G27990	LOC_OS01G35030	LOC_OS03G26660	LOC_OS05G15600	LOC_OS01G24350	LOC_OS11G43390	LOC_OS04G14540	LOC_OS04G13210	LOC_OS05G16930	LOC_OS01G62620	LOC_OS01G49650	LOC_OS03G14615	LOC_OS02G12210	LOC_OS02G13540	LOC_OS04G02550	LOC_OS02G38840	LOC_OS03G15940	LOC_OS03G14610	LOC_OS11G29090	LOC_OS06G04800	LOC_OS01G35000	LOC_OS01G36330	LOC_OS05G15610	LOC_OS02G49510	LOC_OS03G01365	LOC_OS03G15950	LOC_OS01G62610	LOC_OS04G26510	LOC_OS02G14870	LOC_OS01G49640	LOC_OS02G13555	LOC_OS01G13680	LOC_OS04G03890	LOC_OS02G37500	LOC_OS04G01230	LOC_OS04G27840	LOC_OS05G04960	LOC_OS05G03630	LOC_OS12G32590	LOC_OS05G02300	LOC_OS03G01360	LOC_OS11G30060	LOC_OS03G02690	LOC_OS11G31390	LOC_OS01G25660	LOC_OS01G62605	LOC_OS03G02685	LOC_OS01G62600	LOC_OS03G14630	LOC_OS01G23000	LOC_OS04G27830	LOC_OS04G02530	LOC_OS01G49630	LOC_OS11G42040	LOC_OS04G03860	LOC_OS03G38600	LOC_OS03G40920	LOC_OS03G13300	LOC_OS03G27940	LOC_OS01G24340	LOC_OS01G51940	LOC_OS01G50610	LOC_OS05G16920	LOC_OS03G13310	LOC_OS02G14890	LOC_OS02G37520	LOC_OS01G38980	LOC_OS02G38850	LOC_OS02G13570	LOC_OS03G14642	LOC_OS03G26620	LOC_OS03G02670	LOC_OS01G37650	LOC_OS04G15840	LOC_OS06G04810	LOC_OS03G02700	LOC_OS10G32800	LOC_OS07G27370	LOC_OS01G51930	LOC_OS11G42020	LOC_OS01G50600	LOC_OS06G16820	LOC_OS11G44680	LOC_OS04G01140	LOC_OS04G52740	LOC_OS01G12320	LOC_OS07G39350	LOC_OS11G30030	LOC_OS07G41680	LOC_OS06G03514	LOC_OS11G31360	LOC_OS10G19820	LOC_OS11G18382	LOC_OS04G40760	LOC_OS11G29030	LOC_OS11G44690	LOC_OS10G06500	LOC_OS06G16810	LOC_OS11G43360	LOC_OS11G42030	LOC_OS07G38010	LOC_OS04G27760	LOC_OS01G38960	LOC_OS10G20830	LOC_OS04G01150	LOC_OS01G12310	LOC_OS07G02080	LOC_OS01G37630	LOC_OS11G17060	LOC_OS06G03500	LOC_OS04G51404	LOC_OS04G38450	LOC_OS04G40770	LOC_OS11G17080	LOC_OS04G39780	LOC_OS09G30506	LOC_OS07G26060	LOC_OS11G44660	LOC_OS11G45990	LOC_OS04G02450	LOC_OS07G39370	LOC_OS01G11010	LOC_OS04G50100	LOC_OS07G14070	LOC_OS06G02200	LOC_OS01G37600	LOC_OS02G50590	LOC_OS09G30510	LOC_OS10G18510	LOC_OS11G31380	LOC_OS11G30050	LOC_OS01G01680	LOC_OS11G17090	LOC_OS01G25630	LOC_OS04G40780	LOC_OS02G48280	LOC_OS11G42010	LOC_OS11G29050	LOC_OS04G03796	LOC_OS01G51904	LOC_OS04G01130	LOC_OS01G14990	LOC_OS07G40340	LOC_OS04G52750	LOC_OS04G27740	LOC_OS11G29060	LOC_OS01G38940	LOC_OS01G12330	LOC_OS07G38030	LOC_OS07G39360	LOC_OS07G14080	LOC_OS06G03520	LOC_OS01G01689	LOC_OS06G04850	LOC_OS10G18500	LOC_OS04G13170	LOC_OS03G01410	LOC_OS06G39500	LOC_OS03G02740	LOC_OS06G14200	LOC_OS01G38910	LOC_OS02G49580	LOC_OS11G43310	LOC_OS11G45970	LOC_OS11G07690	LOC_OS11G29000	LOC_OS01G14940	LOC_OS07G40390	LOC_OS02G36264	LOC_OS11G32650	LOC_OS06G41830	LOC_OS11G18340	LOC_OS02G37590	LOC_OS06G04889	LOC_OS06G39515	LOC_OS01G02950	LOC_OS04G38400	LOC_OS02G50580	LOC_OS06G39510	LOC_OS01G13600	LOC_OS01G14932	LOC_OS11G45980	LOC_OS11G43320	LOC_OS04G40720	LOC_OS11G06370	LOC_OS07G38050	LOC_OS02G36250	LOC_OS06G41820	LOC_OS11G33970	LOC_OS06G03540	LOC_OS02G37580	LOC_OS01G01620	LOC_OS05G51270	LOC_OS12G08900	LOC_OS06G02210	LOC_OS02G49560	LOC_OS04G14480	LOC_OS01G01650	LOC_OS11G45950	LOC_OS01G12304	LOC_OS04G40730	LOC_OS11G05050	LOC_OS04G26460	LOC_OS07G40370	LOC_OS04G27790	LOC_OS11G18366	LOC_OS06G14220	LOC_OS04G01160	LOC_OS02G36285	LOC_OS01G14960	LOC_OS02G36280	LOC_OS04G52725	LOC_OS11G32670	LOC_OS11G31340	LOC_OS04G52720	LOC_OS11G17030	LOC_OS06G02230	LOC_OS02G51890	LOC_OS04G13140	LOC_OS11G45960	LOC_OS06G14210	LOC_OS01G38900	LOC_OS02G24290	LOC_OS04G26450	LOC_OS04G01170	LOC_OS07G40380	LOC_OS11G31330	LOC_OS07G38070	LOC_OS11G33990	LOC_OS01G73430	LOC_OS11G17040	LOC_OS06G41800	LOC_OS09G16260	LOC_OS10G30220	LOC_OS07G30940	LOC_OS11G32610	LOC_OS06G27560	LOC_OS11G33942	LOC_OS09G17590	LOC_OS10G29230	LOC_OS06G02260	LOC_OS07G42924	LOC_OS05G41890	LOC_OS09G29570	LOC_OS06G14240	LOC_OS11G18300	LOC_OS09G28240	LOC_OS01G02920	LOC_OS05G14270	LOC_OS10G32880	LOC_OS05G51220	LOC_OS07G29950	LOC_OS04G49160	LOC_OS03G61090	LOC_OS11G33934	
LOC_OS09G16250	LOC_OS10G31560	LOC_OS10G05250	LOC_OS06G02250	LOC_OS11G06330	LOC_OS05G26250	LOC_OS11G05000	LOC_OS05G27580	LOC_OS10G42210	LOC_OS10G19894	LOC_OS09G29560	LOC_OS10G19892	LOC_OS04G51480	LOC_OS06G15560	LOC_OS06G41860	LOC_OS09G28230	LOC_OS01G02910	LOC_OS05G38230	LOC_OS05G39560	LOC_OS01G72120	LOC_OS10G19898	LOC_OS12G21940	LOC_OS07G04660	LOC_OS05G51230	LOC_OS07G29940	LOC_OS12G07610	LOC_OS06G02280	LOC_OS10G31530	LOC_OS09G17570	LOC_OS07G28640	LOC_OS09G16240	LOC_OS02G02910	LOC_OS03G61060	LOC_OS11G32630	LOC_OS05G27570	LOC_OS05G41870	LOC_OS05G26240	LOC_OS11G07670	LOC_OS04G13190	LOC_OS11G06340	LOC_OS11G05010	LOC_OS01G14920	LOC_OS10G20880	LOC_OS01G14926	LOC_OS04G50180	LOC_OS07G15320	LOC_OS04G50184	LOC_OS06G14260	LOC_OS12G07600	LOC_OS05G51240	LOC_OS06G41850	LOC_OS01G02940	LOC_OS11G18320	LOC_OS01G01610	LOC_OS12G21950	LOC_OS04G49180	LOC_OS01G72130	LOC_OS12G08930	LOC_OS07G27310	LOC_OS07G04670	LOC_OS10G30210	LOC_OS07G29960	LOC_OS10G29220	LOC_OS10G31540	LOC_OS06G02270	LOC_OS01G72140	LOC_OS09G17560	LOC_OS11G33950	LOC_OS11G32620	LOC_OS11G05020	LOC_OS11G06350	LOC_OS09G28210	LOC_OS05G40530	LOC_OS11G07680	LOC_OS10G20890	LOC_OS12G32610	LOC_OS07G15330	LOC_OS01G01600	LOC_OS06G39530	LOC_OS05G14260	LOC_OS01G02930	LOC_OS06G40510	LOC_OS06G41840	LOC_OS04G26490	LOC_OS05G39540	LOC_OS10G32870	LOC_OS04G49194	LOC_OS10G32840	LOC_OS06G26270	LOC_OS04G38470	LOC_OS01G73480	LOC_OS01G72150	LOC_OS06G51230	LOC_OS11G08940	LOC_OS09G29530	LOC_OS09G04230	LOC_OS10G20860	LOC_OS10G18530	LOC_OS09G06890	LOC_OS06G14280	LOC_OS04G51450	LOC_OS03G24090	LOC_OS10G19860	LOC_OS08G42700	LOC_OS06G40580	LOC_OS12G06330	LOC_OS08G16410	LOC_OS03G62379	LOC_OS05G38280	LOC_OS12G06335	LOC_OS03G61040	LOC_OS09G16220	LOC_OS07G40310	LOC_OS10G31510	LOC_OS07G42970	LOC_OS01G72160	LOC_OS10G06540	LOC_OS07G27320	LOC_OS08G29730	LOC_OS08G28400	LOC_OS05G40590	LOC_OS09G29520	LOC_OS10G20870	LOC_OS04G49130	LOC_OS10G19850	LOC_OS03G48050	LOC_OS06G40570	LOC_OS04G51440	LOC_OS03G62388	LOC_OS08G04490	LOC_OS09G17540	LOC_OS07G02040	LOC_OS07G41650	LOC_OS10G32850	LOC_OS01G72170	LOC_OS10G32820	LOC_OS07G27350	LOC_OS08G28410	LOC_OS08G29740	LOC_OS11G06300	LOC_OS06G51210	LOC_OS08G17760	LOC_OS04G38490	LOC_OS09G29510	LOC_OS10G20840	LOC_OS04G49140	LOC_OS07G42950	LOC_OS07G41620	LOC_OS05G14290	LOC_OS05G39590	LOC_OS08G16430	LOC_OS08G03150	LOC_OS07G27359	LOC_OS12G07640	LOC_OS09G17530	LOC_OS06G39560	LOC_OS05G38264	LOC_OS09G16200	LOC_OS01G02900	LOC_OS10G32830	LOC_OS10G05230	LOC_OS10G06560	LOC_OS11G06310	LOC_OS06G51200	LOC_OS09G04220	LOC_OS07G30990	LOC_OS07G41630	LOC_OS08G42710	LOC_OS07G39320	LOC_OS07G15370	LOC_OS04G52790	LOC_OS06G41880	LOC_OS06G40550	LOC_OS05G39580	LOC_OS12G21920	LOC_OS05G51210	LOC_OS03G62360	LOC_OS12G08960	LOC_OS07G40300	LOC_OS12G06300	LOC_OS04G49150	LOC_OS09G17520	LOC_OS06G51270	LOC_OS05G40720	LOC_OS05G38400	LOC_OS03G37490	LOC_OS05G02450	LOC_OS08G39210	LOC_OS03G51790	LOC_OS05G01120	LOC_OS12G06130	LOC_OS03G61120	LOC_OS08G27220	LOC_OS08G04580	LOC_OS10G41070	LOC_OS03G48140	LOC_OS06G38294	LOC_OS05G40710	LOC_OS02G01410	LOC_OS05G03790	LOC_OS08G16580	LOC_OS05G27740	LOC_OS02G14710	LOC_OS12G08780	LOC_OS12G07450	LOC_OS08G39200	LOC_OS08G30870	LOC_OS12G21789	LOC_OS08G28560	LOC_OS08G03240	LOC_OS08G04570	LOC_OS08G27230	LOC_OS09G28190	LOC_OS05G15770	LOC_OS12G21784	LOC_OS05G39710	LOC_OS12G19470	LOC_OS05G15740	LOC_OS05G40700	LOC_OS08G39230	LOC_OS12G33770	LOC_OS05G02435	LOC_OS05G01100	LOC_OS12G07440	LOC_OS09G28180	LOC_OS05G26400	LOC_OS12G06110	LOC_OS05G51400	LOC_OS03G48160	LOC_OS10G41050	LOC_OS08G40220	LOC_OS03G49490	LOC_OS08G04560	LOC_OS08G27240	LOC_OS08G28570	LOC_OS03G61100	LOC_OS06G51240	LOC_OS09G16190	LOC_OS11G07600	LOC_OS08G04550	LOC_OS05G03770	LOC_OS08G39220	LOC_OS05G02440	LOC_OS02G13410	LOC_OS12G32450	LOC_OS09G28170	LOC_OS12G07430	LOC_OS10G41060	LOC_OS08G41540	LOC_OS08G42870	LOC_OS10G42390	LOC_OS08G27250	LOC_OS03G62440	LOC_OS03G48104	LOC_OS07G05820	
LOC_OS09G16180	LOC_OS10G30380	LOC_OS08G04540	LOC_OS03G51750	LOC_OS08G05870	LOC_OS03G50420	LOC_OS04G50080	LOC_OS03G13480	LOC_OS08G39250	LOC_OS03G12150	LOC_OS01G36294	LOC_OS09G28160	LOC_OS12G06170	LOC_OS08G40240	LOC_OS03G63740	LOC_OS03G62410	LOC_OS08G41570	LOC_OS05G37110	LOC_OS03G24130	LOC_OS03G25460	LOC_OS07G05830	LOC_OS09G16170	LOC_OS10G30390	LOC_OS08G39240	LOC_OS08G05860	LOC_OS03G50410	LOC_OS03G51740	LOC_OS04G50070	LOC_OS03G13490	LOC_OS01G61240	LOC_OS01G62570	LOC_OS09G28150	LOC_OS12G07490	LOC_OS09G29480	LOC_OS10G41040	LOC_OS03G63750	LOC_OS10G28080	LOC_OS05G14480	LOC_OS08G42890	LOC_OS03G25470	LOC_OS03G24140	LOC_OS01G50590	LOC_OS12G21740	LOC_OS12G20410	LOC_OS07G04510	LOC_OS05G40740	LOC_OS01G48260	LOC_OS10G31690	LOC_OS10G29370	LOC_OS09G16160	LOC_OS05G02470	LOC_OS03G37470	LOC_OS03G12170	LOC_OS08G39270	LOC_OS05G01140	LOC_OS12G32400	LOC_OS01G62560	LOC_OS02G14700	LOC_OS10G42340	LOC_OS09G29470	LOC_OS03G49450	LOC_OS10G29380	LOC_OS03G63720	LOC_OS05G39750	LOC_OS03G25480	LOC_OS06G51290	LOC_OS01G50580	LOC_OS01G48250	LOC_OS06G51280	LOC_OS09G16150	LOC_OS01G50570	LOC_OS12G21760	LOC_OS05G40730	LOC_OS03G12180	LOC_OS01G49580	LOC_OS12G18110	LOC_OS09G17480	LOC_OS08G05840	LOC_OS03G38790	LOC_OS01G61220	LOC_OS01G62550	LOC_OS04G50090	LOC_OS05G02480	LOC_OS09G29460	LOC_OS10G41020	LOC_OS03G25490	LOC_OS09G28130	LOC_OS05G15790	LOC_OS03G48110	LOC_OS03G49440	LOC_OS10G28060	LOC_OS03G62400	LOC_OS08G27290	LOC_OS08G04500	LOC_OS08G39290	LOC_OS03G51710	LOC_OS02G49420	LOC_OS03G37411	LOC_OS03G12110	LOC_OS01G61210	LOC_OS01G62540	LOC_OS02G38760	LOC_OS02G12130	LOC_OS02G13460	LOC_OS09G30458	LOC_OS02G01480	LOC_OS08G40280	LOC_OS01G12280	LOC_OS12G43150	LOC_OS02G50420	LOC_OS02G51750	LOC_OS03G25434	LOC_OS02G26770	LOC_OS03G01442	LOC_OS03G12120	LOC_OS01G61200	LOC_OS08G39280	LOC_OS01G62530	LOC_OS08G05820	LOC_OS01G37590	LOC_OS03G63710	LOC_OS02G38750	LOC_OS07G39180	LOC_OS08G40270	LOC_OS01G12270	LOC_OS09G30462	LOC_OS02G51720	LOC_OS01G51870	LOC_OS03G50400	LOC_OS03G12130	LOC_OS03G14790	LOC_OS01G49550	LOC_OS02G37450	LOC_OS07G40170	LOC_OS02G13480	LOC_OS03G25440	LOC_OS06G04900	LOC_OS03G49410	LOC_OS03G26770	LOC_OS01G38890	LOC_OS02G24134	LOC_OS02G49410	LOC_OS02G50400	LOC_OS02G26794	LOC_OS01G50530	LOC_OS03G51720	LOC_OS01G62514	LOC_OS03G38750	LOC_OS01G62510	LOC_OS01G48210	LOC_OS02G50404	LOC_OS04G40700	LOC_OS03G12140	LOC_OS02G36110	LOC_OS07G40180	LOC_OS02G38770	LOC_OS02G37440	LOC_OS03G26784	LOC_OS01G12290	LOC_OS09G30486	LOC_OS03G49400	LOC_OS01G36240	LOC_OS02G25410	LOC_OS05G15720	LOC_OS12G18160	LOC_OS04G14420	LOC_OS01G50520	LOC_OS01G62500	LOC_OS04G26400	LOC_OS01G48200	LOC_OS01G13570	LOC_OS04G03760	LOC_OS02G38720	LOC_OS02G13420	LOC_OS01G38870	LOC_OS09G30490	LOC_OS03G13400	LOC_OS11G31280	LOC_OS06G04920	LOC_OS01G24240	LOC_OS04G15740	LOC_OS12G18170	LOC_OS01G51840	LOC_OS04G27720	LOC_OS01G38880	LOC_OS02G38710	LOC_OS02G12100	LOC_OS02G13430	LOC_OS01G49529	LOC_OS01G14890	LOC_OS01G13560	LOC_OS05G02420	LOC_OS02G02780	LOC_OS04G14410	LOC_OS01G36220	LOC_OS02G24100	LOC_OS05G15700	LOC_OS11G44580	LOC_OS04G03740	LOC_OS11G43250	LOC_OS02G37410	LOC_OS02G13440	LOC_OS01G38850	LOC_OS12G32480	LOC_OS10G41090	LOC_OS06G04940	LOC_OS02G02790	LOC_OS01G13590	LOC_OS06G03610	LOC_OS02G13450	LOC_OS12G31160	LOC_OS03G25410	LOC_OS01G36200	LOC_OS01G37530	LOC_OS06G04930	LOC_OS04G13010	LOC_OS04G40630	LOC_OS03G02820	LOC_OS10G07966	LOC_OS07G27250	LOC_OS02G48170	LOC_OS01G51810	LOC_OS11G45890	LOC_OS10G05300	LOC_OS11G44560	LOC_OS10G06630	LOC_OS07G42895	LOC_OS04G53950	LOC_OS01G13530	LOC_OS03G14810	LOC_OS04G26320	LOC_OS01G14860	LOC_OS04G28980	LOC_OS02G50490	LOC_OS06G03630	LOC_OS01G37500	LOC_OS06G04960	LOC_OS11G32570	LOC_OS07G41560	LOC_OS06G41910	LOC_OS04G15660	LOC_OS10G32930	LOC_OS04G40640	LOC_OS07G28570	LOC_OS04G38320	LOC_OS03G26800	LOC_OS01G02870	LOC_OS11G43240	LOC_OS11G44570	LOC_OS10G20950	LOC_OS04G28970	LOC_OS03G14820	LOC_OS01G38840	LOC_OS01G14850	LOC_OS04G52614	
LOC_OS06G04950	LOC_OS06G27610	LOC_OS11G32560	LOC_OS05G49080	LOC_OS07G41570	LOC_OS09G06719	LOC_OS04G15650	LOC_OS04G38330	LOC_OS04G41980	LOC_OS04G16980	LOC_OS03G02800	LOC_OS10G07986	LOC_OS06G04980	LOC_OS10G32900	LOC_OS01G25500	LOC_OS11G44540	LOC_OS02G49480	LOC_OS06G16960	LOC_OS02G48150	LOC_OS04G04999	LOC_OS04G53970	LOC_OS01G14880	LOC_OS04G52640	LOC_OS10G19960	LOC_OS03G38804	LOC_OS01G13550	LOC_OS04G03660	LOC_OS03G38800	LOC_OS07G39250	LOC_OS01G73500	LOC_OS05G49070	LOC_OS06G03650	LOC_OS06G02320	LOC_OS07G41540	LOC_OS04G16970	LOC_OS01G02890	LOC_OS10G07974	LOC_OS04G39670	LOC_OS04G15640	LOC_OS10G32910	LOC_OS04G41990	LOC_OS01G25510	LOC_OS11G43220	LOC_OS02G48160	LOC_OS11G44550	LOC_OS06G15620	LOC_OS06G16950	LOC_OS07G40220	LOC_OS01G14870	LOC_OS04G52630	LOC_OS04G27620	LOC_OS04G51300	LOC_OS01G12210	LOC_OS07G39240	LOC_OS03G13510	LOC_OS05G49060	LOC_OS09G30400	LOC_OS06G04970	LOC_OS11G32580	LOC_OS11G31250	LOC_OS07G41550	LOC_OS02G36190	LOC_OS01G02840	LOC_OS02G48130	LOC_OS06G28970	LOC_OS10G19904	LOC_OS11G45850	LOC_OS11G44520	LOC_OS11G06240	LOC_OS06G14324	LOC_OS11G07570	LOC_OS04G41920	LOC_OS06G16980	LOC_OS07G40270	LOC_OS02G36140	LOC_OS02G12170	LOC_OS03G02860	LOC_OS10G19902	LOC_OS09G30411	LOC_OS04G39600	LOC_OS06G03676	LOC_OS04G39610	LOC_OS04G14370	LOC_OS06G04990	LOC_OS06G03660	LOC_OS05G51390	LOC_OS11G32520	LOC_OS04G13040	LOC_OS07G27280	LOC_OS03G01520	LOC_OS06G14310	LOC_OS11G43200	LOC_OS02G49470	LOC_OS02G51799	LOC_OS02G38795	LOC_OS07G40280	LOC_OS11G18230	LOC_OS02G38790	LOC_OS01G01500	LOC_OS01G02830	LOC_OS01G73530	LOC_OS02G50430	LOC_OS02G51760	LOC_OS04G14360	LOC_OS03G02840	LOC_OS10G06610	LOC_OS07G40250	LOC_OS11G44500	LOC_OS06G15670	LOC_OS04G27670	LOC_OS01G13510	LOC_OS10G19925	LOC_OS02G37490	LOC_OS06G41930	LOC_OS04G52606	LOC_OS04G53930	LOC_OS01G72210	LOC_OS06G02350	LOC_OS01G02850	LOC_OS06G39610	LOC_OS06G28960	LOC_OS04G14350	LOC_OS05G50080	LOC_OS06G13000	LOC_OS01G13500	LOC_OS11G45840	LOC_OS04G40620	LOC_OS11G44510	LOC_OS04G28990	LOC_OS06G16990	LOC_OS11G32540	LOC_OS02G36150	LOC_OS10G19912	LOC_OS02G37480	LOC_OS09G30442	LOC_OS04G53920	LOC_OS07G03200	LOC_OS10G30340	LOC_OS07G30820	LOC_OS11G06200	LOC_OS06G51310	LOC_OS05G25050	LOC_OS11G07530	LOC_OS04G13090	LOC_OS06G25020	LOC_OS05G01080	LOC_OS05G49010	LOC_OS09G28120	LOC_OS05G38360	LOC_OS01G02800	LOC_OS05G39690	LOC_OS06G38330	LOC_OS05G37030	LOC_OS06G39660	LOC_OS12G21810	LOC_OS01G72230	LOC_OS07G29830	LOC_OS08G30800	LOC_OS09G16130	LOC_OS10G31680	LOC_OS10G29360	LOC_OS10G28030	LOC_OS11G07540	LOC_OS11G06210	LOC_OS04G50030	LOC_OS09G29440	LOC_OS05G49000	LOC_OS07G42820	LOC_OS06G41980	LOC_OS04G52690	LOC_OS06G14350	LOC_OS06G13020	LOC_OS11G45820	LOC_OS05G51350	LOC_OS06G37010	LOC_OS05G38350	LOC_OS06G38340	LOC_OS05G37020	LOC_OS05G50020	LOC_OS07G05870	LOC_OS04G49050	LOC_OS01G73580	LOC_OS10G29330	LOC_OS10G28000	LOC_OS10G31650	LOC_OS11G32510	LOC_OS01G14800	LOC_OS05G41990	LOC_OS11G07550	LOC_OS04G50060	LOC_OS05G02390	LOC_OS08G42800	LOC_OS06G13050	LOC_OS11G20530	LOC_OS06G38310	LOC_OS05G51360	LOC_OS06G39640	LOC_OS06G40640	LOC_OS05G14370	LOC_OS11G19530	LOC_OS05G37010	LOC_OS04G26380	LOC_OS08G30820	LOC_OS10G32980	LOC_OS07G04550	LOC_OS07G05880	LOC_OS06G02390	LOC_OS10G30330	LOC_OS10G31660	LOC_OS01G73590	LOC_OS11G32500	LOC_OS06G27670	LOC_OS04G13060	LOC_OS02G02800	LOC_OS10G29340	LOC_OS10G04060	LOC_OS05G27680	LOC_OS05G01070	LOC_OS11G06230	LOC_OS06G14379	LOC_OS05G40650	LOC_OS06G14370	LOC_OS06G13040	LOC_OS05G26359	LOC_OS12G08800	LOC_OS06G38320	LOC_OS01G02810	LOC_OS06G39650	LOC_OS06G41960	LOC_OS10G32990	LOC_OS09G16110	LOC_OS07G05890	LOC_OS07G04560	LOC_OS01G72270	LOC_OS04G39680	LOC_OS10G06670	LOC_OS04G38350	LOC_OS05G25090	LOC_OS03G61160	LOC_OS11G08820	LOC_OS08G28510	LOC_OS04G53994	LOC_OS04G53990	LOC_OS04G52660	LOC_OS08G30840	LOC_OS07G04570	LOC_OS04G53996	LOC_OS04G53998	LOC_OS06G38370	LOC_OS10G31630	LOC_OS10G31640	LOC_OS10G04000	LOC_OS07G29860	LOC_OS04G38360	LOC_OS08G29854	
LOC_OS10G07998	LOC_OS11G08830	LOC_OS04G40680	LOC_OS08G17870	LOC_OS09G29404	LOC_OS10G20990	LOC_OS09G04120	LOC_OS06G49020	LOC_OS06G14390	LOC_OS04G52650	LOC_OS07G15230	LOC_OS12G08860	LOC_OS08G42810	LOC_OS03G50490	LOC_OS04G51320	LOC_OS05G49040	LOC_OS05G38390	LOC_OS05G37060	LOC_OS08G03280	LOC_OS07G04580	LOC_OS07G03250	LOC_OS10G30310	LOC_OS07G42860	LOC_OS10G32940	LOC_OS10G04030	LOC_OS08G27200	LOC_OS10G06690	LOC_OS05G25070	LOC_OS01G72290	LOC_OS11G08840	LOC_OS06G49010	LOC_OS08G17880	LOC_OS04G38370	LOC_OS09G06750	LOC_OS04G50020	LOC_OS04G52684	LOC_OS07G15240	LOC_OS07G39210	LOC_OS01G61190	LOC_OS08G42840	LOC_OS06G40680	LOC_OS05G38380	LOC_OS05G37050	LOC_OS07G04590	LOC_OS03G61140	LOC_OS08G03270	LOC_OS06G38350	LOC_OS03G62470	LOC_OS07G03260	LOC_OS12G08850	LOC_OS12G07520	LOC_OS08G16559	LOC_OS10G29300	LOC_OS10G04020	LOC_OS10G06680	LOC_OS08G27210	LOC_OS06G51320	LOC_OS06G49000	LOC_OS04G38380	LOC_OS07G30870	LOC_OS09G04100	LOC_OS04G51340	LOC_OS08G41500	LOC_OS06G40670	LOC_OS11G19500	LOC_OS10G19990	LOC_OS08G29870	LOC_OS05G37040	LOC_OS08G28540	LOC_OS08G04590	LOC_OS12G07510	LOC_OS10G31620	LOC_OS05G50000	LOC_OS12G17150	LOC_OS01G73160	LOC_OS06G49070	LOC_OS12G43440	LOC_OS01G74490	LOC_OS08G04220	LOC_OS07G04810	LOC_OS08G18870	LOC_OS06G37080	LOC_OS02G15930	LOC_OS02G14600	LOC_OS05G03420	LOC_OS10G42040	LOC_OS08G30520	LOC_OS06G50060	LOC_OS12G17160	LOC_OS02G02620	LOC_OS06G49060	LOC_OS01G73170	LOC_OS08G04210	LOC_OS09G16090	LOC_OS05G04760	LOC_OS02G15920	LOC_OS12G06480	LOC_OS03G48250	LOC_OS08G30510	LOC_OS05G16740	LOC_OS02G27900	LOC_OS02G03950	LOC_OS02G01300	LOC_OS06G51370	LOC_OS01G73180	LOC_OS10G30040	LOC_OS08G04200	LOC_OS08G28214	LOC_OS12G42130	LOC_OS08G05530	LOC_OS08G17560	LOC_OS08G18890	LOC_OS02G39910	LOC_OS07G16820	LOC_OS09G29390	LOC_OS10G42020	LOC_OS08G42520	LOC_OS08G43850	LOC_OS08G31870	LOC_OS03G48280	LOC_OS10G29060	LOC_OS06G50040	LOC_OS03G63880	LOC_OS02G02630	LOC_OS02G26600	LOC_OS02G03960	LOC_OS07G04840	LOC_OS09G16070	LOC_OS12G43450	LOC_OS08G05520	LOC_OS06G49040	LOC_OS03G50590	LOC_OS02G14610	LOC_OS06G37070	LOC_OS10G42030	LOC_OS12G05130	LOC_OS08G42510	LOC_OS05G03410	LOC_OS08G43840	LOC_OS12G31480	LOC_OS03G61230	LOC_OS02G03970	LOC_OS03G63890	LOC_OS02G01310	LOC_OS02G02640	LOC_OS05G41730	LOC_OS02G03900	LOC_OS09G16060	LOC_OS05G03460	LOC_OS10G18380	LOC_OS07G15500	LOC_OS03G12270	LOC_OS03G37570	LOC_OS12G31410	LOC_OS05G28760	LOC_OS09G28040	LOC_OS03G62539	LOC_OS01G60280	LOC_OS08G31890	LOC_OS08G30560	LOC_OS08G16255	LOC_OS08G28230	LOC_OS08G43870	LOC_OS03G49550	LOC_OS03G62530	LOC_OS12G43400	LOC_OS03G48220	LOC_OS03G24250	LOC_OS05G39410	LOC_OS06G50090	LOC_OS10G05050	LOC_OS12G18450	LOC_OS09G16050	LOC_OS03G12280	LOC_OS08G16260	LOC_OS04G02720	LOC_OS01G60270	LOC_OS12G05190	LOC_OS08G31880	LOC_OS08G41200	LOC_OS09G29360	LOC_OS08G43860	LOC_OS08G28240	LOC_OS10G29050	LOC_OS08G29570	LOC_OS06G50080	LOC_OS10G05088	LOC_OS03G12290	LOC_OS01G47290	LOC_OS12G17130	LOC_OS05G04770	LOC_OS03G36260	LOC_OS03G51890	LOC_OS09G29350	LOC_OS09G04050	LOC_OS01G60260	LOC_OS12G32760	LOC_OS08G41230	LOC_OS05G16750	LOC_OS03G63840	LOC_OS03G62510	LOC_OS03G49570	LOC_OS08G43890	LOC_OS08G29580	LOC_OS09G16030	LOC_OS09G17360	LOC_OS01G47280	LOC_OS02G02600	LOC_OS12G17140	LOC_OS10G29020	LOC_OS10G18390	LOC_OS05G02120	LOC_OS10G20690	LOC_OS05G28730	LOC_OS08G06810	LOC_OS07G15530	LOC_OS08G41220	LOC_OS12G43410	LOC_OS08G43880	LOC_OS10G32670	LOC_OS03G48235	LOC_OS07G27500	LOC_OS06G50070	LOC_OS02G52950	LOC_OS03G51830	LOC_OS02G27990	LOC_OS03G38860	LOC_OS03G12230	LOC_OS02G14680	LOC_OS03G14890	LOC_OS01G61570	LOC_OS02G12010	LOC_OS03G24210	LOC_OS03G49510	LOC_OS09G30330	LOC_OS02G01365	LOC_OS09G32992	LOC_OS02G50300	LOC_OS12G42180	LOC_OS01G48590	LOC_OS03G25554	LOC_OS02G49310	LOC_OS03G37520	LOC_OS02G14670	LOC_OS02G37309	LOC_OS03G13570	LOC_OS01G47262	LOC_OS02G37300	LOC_OS11G31190	LOC_OS03G13579	LOC_OS03G62500	LOC_OS02G12020	LOC_OS02G39960	LOC_OS02G13350	LOC_OS03G25550	
LOC_OS03G24220	LOC_OS04G38720	LOC_OS03G01560	LOC_OS03G02890	LOC_OS04G14730	LOC_OS02G52930	LOC_OS01G48580	LOC_OS02G24020	LOC_OS02G52934	LOC_OS01G61550	LOC_OS03G12250	LOC_OS02G51600	LOC_OS09G30350	LOC_OS01G36590	LOC_OS02G12030	LOC_OS02G39990	LOC_OS02G36000	LOC_OS02G37330	LOC_OS02G01380	LOC_OS03G01550	LOC_OS03G25560	LOC_OS03G48200	LOC_OS01G48570	LOC_OS03G49524	LOC_OS11G43180	LOC_OS04G38740	LOC_OS04G37410	LOC_OS02G24010	LOC_OS02G26670	LOC_OS03G37540	LOC_OS03G38870	LOC_OS09G30360	LOC_OS03G63810	LOC_OS02G37320	LOC_OS02G12040	LOC_OS02G13370	LOC_OS03G49520	LOC_OS04G14710	LOC_OS03G24240	LOC_OS03G25500	LOC_OS02G01326	LOC_OS03G26830	LOC_OS01G61530	LOC_OS02G13304	LOC_OS02G15970	LOC_OS12G29180	LOC_OS02G52910	LOC_OS01G48560	LOC_OS02G39930	LOC_OS01G11270	LOC_OS04G01460	LOC_OS04G02790	LOC_OS12G29170	LOC_OS05G04710	LOC_OS03G13520	LOC_OS02G03980	LOC_OS08G41290	LOC_OS11G32490	LOC_OS06G03710	LOC_OS01G50870	LOC_OS04G12110	LOC_OS03G13530	LOC_OS01G62850	LOC_OS02G15960	LOC_OS01G49880	LOC_OS01G48550	LOC_OS01G36580	LOC_OS12G30170	LOC_OS04G01470	LOC_OS02G13310	LOC_OS04G25420	LOC_OS03G26840	LOC_OS06G03700	LOC_OS11G18194	LOC_OS01G59200	LOC_OS04G13430	LOC_OS12G42170	LOC_OS02G26640	LOC_OS03G13540	LOC_OS01G61510	LOC_OS03G12210	LOC_OS01G48540	LOC_OS11G44460	LOC_OS12G30180	LOC_OS02G13320	LOC_OS10G42066	LOC_OS09G30390	LOC_OS10G42060	LOC_OS02G02670	LOC_OS03G01590	LOC_OS01G36550	LOC_OS06G02400	LOC_OS02G01355	LOC_OS12G42160	LOC_OS12G43490	LOC_OS04G14750	LOC_OS01G62830	LOC_OS10G30090	LOC_OS04G25400	LOC_OS03G14880	LOC_OS01G48530	LOC_OS11G43140	LOC_OS05G04700	LOC_OS02G12000	LOC_OS02G13330	LOC_OS12G30190	LOC_OS10G42072	LOC_OS04G38700	LOC_OS03G26860	LOC_OS03G25530	LOC_OS03G24200	LOC_OS03G01580	LOC_OS06G03720	LOC_OS01G36560	LOC_OS01G11280	LOC_OS04G38670	LOC_OS04G40990	LOC_OS04G36010	LOC_OS02G50374	LOC_OS02G50372	LOC_OS06G15730	LOC_OS04G52980	LOC_OS04G25350	LOC_OS03G13600	LOC_OS04G49320	LOC_OS04G51650	LOC_OS04G24020	LOC_OS03G38900	LOC_OS01G48525	LOC_OS09G32910	LOC_OS02G37390	LOC_OS06G03750	LOC_OS02G12090	LOC_OS06G40700	LOC_OS09G19930	LOC_OS01G24560	LOC_OS11G19490	LOC_OS03G01600	LOC_OS10G33900	LOC_OS04G14690	LOC_OS09G20910	LOC_OS01G50830	LOC_OS03G26920	LOC_OS02G48060	LOC_OS03G02939	LOC_OS11G45780	LOC_OS11G06180	LOC_OS04G52970	LOC_OS01G13880	LOC_OS04G51640	LOC_OS01G11220	LOC_OS07G38250	LOC_OS01G63810	LOC_OS02G37380	LOC_OS06G02410	LOC_OS09G32920	LOC_OS09G19920	LOC_OS01G36540	LOC_OS11G18170	LOC_OS04G38690	LOC_OS04G36030	LOC_OS03G02920	LOC_OS03G26930	LOC_OS05G51080	LOC_OS02G51680	LOC_OS04G14680	LOC_OS03G25600	LOC_OS01G50820	LOC_OS09G07920	LOC_OS11G20490	LOC_OS05G40384	LOC_OS10G08950	LOC_OS01G12580	LOC_OS11G06190	LOC_OS01G11250	LOC_OS04G49340	LOC_OS03G38920	LOC_OS04G27990	LOC_OS01G36510	LOC_OS06G02440	LOC_OS11G31140	LOC_OS04G36040	LOC_OS03G25610	LOC_OS03G26940	LOC_OS04G12010	LOC_OS05G51090	LOC_OS10G07616	LOC_OS11G44430	LOC_OS06G15740	LOC_OS01G49820	LOC_OS02G49370	LOC_OS01G50810	LOC_OS05G40370	LOC_OS02G48040	LOC_OS11G20480	LOC_OS04G49350	LOC_OS04G27980	LOC_OS04G48020	LOC_OS01G11240	LOC_OS01G63830	LOC_OS04G25320	LOC_OS04G52990	LOC_OS09G32944	LOC_OS02G36070	LOC_OS06G03760	LOC_OS01G37850	LOC_OS11G32460	LOC_OS06G02460	LOC_OS09G32948	LOC_OS02G51660	LOC_OS04G39960	LOC_OS02G52990	LOC_OS06G27760	LOC_OS01G01870	LOC_OS11G45730	LOC_OS01G49810	LOC_OS04G12080	LOC_OS01G13850	LOC_OS12G07820	LOC_OS02G13380	LOC_OS05G51020	LOC_OS09G32952	LOC_OS01G37837	LOC_OS02G48020	LOC_OS02G50340	LOC_OS06G02450	LOC_OS11G32400	LOC_OS01G37832	LOC_OS03G01640	LOC_OS11G45740	LOC_OS01G12510	LOC_OS11G06130	LOC_OS02G49350	LOC_OS11G07460	LOC_OS11G44415	LOC_OS01G49800	LOC_OS01G63854	LOC_OS05G51030	LOC_OS11G18110	LOC_OS02G12060	LOC_OS01G36500	LOC_OS04G51600	LOC_OS01G74500	LOC_OS09G30300	LOC_OS09G32960	LOC_OS04G39980	LOC_OS02G51640	LOC_OS04G38650	LOC_OS09G32968	LOC_OS06G02480	LOC_OS03G01630	LOC_OS11G06140	LOC_OS04G25370	LOC_OS01G12540	LOC_OS06G14460	
LOC_OS06G13130	LOC_OS01G11210	LOC_OS11G32430	LOC_OS11G31100	LOC_OS02G12070	LOC_OS06G40720	LOC_OS01G74510	LOC_OS05G51040	LOC_OS11G19450	LOC_OS03G14915	LOC_OS04G38660	LOC_OS02G50320	LOC_OS04G36000	LOC_OS03G01620	LOC_OS01G01880	LOC_OS02G48000	LOC_OS06G02470	LOC_OS01G37810	LOC_OS06G01140	LOC_OS02G49332	LOC_OS11G06150	LOC_OS11G07480	LOC_OS04G25360	LOC_OS01G63870	LOC_OS04G52950	LOC_OS02G36030	LOC_OS11G45720	LOC_OS01G11200	LOC_OS06G13120	LOC_OS09G32988	LOC_OS01G24500	LOC_OS02G37360	LOC_OS05G51050	LOC_OS02G12080	LOC_OS04G51620	LOC_OS09G32984	LOC_OS01G74520	LOC_OS11G18130	LOC_OS11G19460	LOC_OS09G30320	LOC_OS09G16020	LOC_OS10G05020	LOC_OS06G51430	LOC_OS05G27350	LOC_OS12G32820	LOC_OS05G26020	LOC_OS01G13810	LOC_OS05G40320	LOC_OS07G15540	LOC_OS07G41840	LOC_OS10G17000	LOC_OS06G40780	LOC_OS06G50100	LOC_OS06G40784	LOC_OS05G14030	LOC_OS12G05200	LOC_OS01G25800	LOC_OS06G38450	LOC_OS05G14034	LOC_OS01G74530	LOC_OS12G07860	LOC_OS05G38000	LOC_OS07G04890	LOC_OS06G02490	LOC_OS12G19860	LOC_OS06G01160	LOC_OS05G41645	LOC_OS11G07420	LOC_OS12G18530	LOC_OS05G40310	LOC_OS05G03390	LOC_OS05G02060	LOC_OS07G39500	LOC_OS07G41850	LOC_OS06G13140	LOC_OS05G30990	LOC_OS01G25810	LOC_OS06G37130	LOC_OS01G73210	LOC_OS08G04290	LOC_OS07G02240	LOC_OS09G17344	LOC_OS09G20980	LOC_OS10G32620	LOC_OS07G28880	LOC_OS11G07430	LOC_OS05G02030	LOC_OS11G06100	LOC_OS01G13830	LOC_OS11G08760	LOC_OS05G41630	LOC_OS09G29310	LOC_OS12G32840	LOC_OS12G31510	LOC_OS05G04690	LOC_OS09G06670	LOC_OS07G39530	LOC_OS06G40760	LOC_OS12G43500	LOC_OS09G16000	LOC_OS07G03580	LOC_OS12G07840	LOC_OS05G14010	LOC_OS05G51000	LOC_OS05G16670	LOC_OS01G73220	LOC_OS07G28870	LOC_OS06G27790	LOC_OS06G01180	LOC_OS10G05030	LOC_OS12G18550	LOC_OS11G06110	LOC_OS06G25130	LOC_OS06G51400	LOC_OS12G32850	LOC_OS05G28650	LOC_OS10G20650	LOC_OS10G17010	LOC_OS07G15570	LOC_OS09G06680	LOC_OS07G41830	LOC_OS09G17329	LOC_OS10G18340	LOC_OS12G06500	LOC_OS05G15350	LOC_OS06G38440	LOC_OS01G01840	LOC_OS05G39300	LOC_OS10G31300	LOC_OS01G74570	LOC_OS10G33930	LOC_OS03G02900	LOC_OS01G73240	LOC_OS10G32600	LOC_OS06G51470	LOC_OS04G36054	LOC_OS05G40360	LOC_OS06G49150	LOC_OS04G49360	LOC_OS04G51690	LOC_OS08G05590	LOC_OS07G15580	LOC_OS08G17500	LOC_OS05G14070	LOC_OS05G39370	LOC_OS05G38040	LOC_OS08G04260	LOC_OS07G02270	LOC_OS01G73250	LOC_OS07G28890	LOC_OS06G51460	LOC_OS03G61290	LOC_OS05G40350	LOC_OS04G48040	LOC_OS07G40560	LOC_OS06G13180	LOC_OS12G07890	LOC_OS08G05580	LOC_OS07G15590	LOC_OS05G14080	LOC_OS08G17510	LOC_OS05G38030	LOC_OS08G04250	LOC_OS07G41890	LOC_OS09G17300	LOC_OS10G05000	LOC_OS01G74590	LOC_OS03G62590	LOC_OS10G33910	LOC_OS08G29500	LOC_OS05G27370	LOC_OS05G26040	LOC_OS05G02070	LOC_OS02G48070	LOC_OS05G40340	LOC_OS07G41860	LOC_OS08G43810	LOC_OS10G21930	LOC_OS07G14270	LOC_OS08G17520	LOC_OS06G50120	LOC_OS08G04240	LOC_OS08G31830	LOC_OS05G38020	LOC_OS09G19950	LOC_OS09G18620	LOC_OS01G73270	LOC_OS03G61270	LOC_OS12G32814	LOC_OS07G27580	LOC_OS08G29510	LOC_OS11G07400	LOC_OS12G32810	LOC_OS12G18510	LOC_OS05G28690	LOC_OS10G08980	LOC_OS05G40330	LOC_OS05G26032	LOC_OS02G48080	LOC_OS10G21940	LOC_OS04G49394	LOC_OS08G43800	LOC_OS12G07870	LOC_OS10G20610	LOC_OS08G06890	LOC_OS06G40790	LOC_OS08G05560	LOC_OS12G05210	LOC_OS06G37150	LOC_OS12G06540	LOC_OS01G01800	LOC_OS12G07874	LOC_OS12G18360	LOC_OS06G49190	LOC_OS12G43320	LOC_OS10G30180	LOC_OS12G30000	LOC_OS05G04870	LOC_OS05G27510	LOC_OS05G02210	LOC_OS03G48380	LOC_OS08G42620	LOC_OS08G43950	LOC_OS08G15000	LOC_OS08G05670	LOC_OS09G30290	LOC_OS12G05040	LOC_OS08G31970	LOC_OS08G04340	LOC_OS08G29640	LOC_OS03G62690	LOC_OS02G03830	LOC_OS06G49180	LOC_OS08G03002	LOC_OS01G73290	LOC_OS10G30190	LOC_OS05G02220	LOC_OS06G49185	LOC_OS12G32670	LOC_OS02G15800	LOC_OS12G31340	LOC_OS05G28830	LOC_OS05G27500	LOC_OS08G43940	LOC_OS12G05030	LOC_OS12G07690	LOC_OS03G47042	LOC_OS10G42170	LOC_OS08G31960	LOC_OS05G15530	LOC_OS02G02510	LOC_OS06G51490	LOC_OS06G49170	LOC_OS12G42010	LOC_OS10G30162	
LOC_OS12G43340	LOC_OS08G05650	LOC_OS08G15020	LOC_OS02G15830	LOC_OS12G32680	LOC_OS08G16359	LOC_OS12G07680	LOC_OS12G05020	LOC_OS08G42640	LOC_OS03G47070	LOC_OS08G30660	LOC_OS08G43970	LOC_OS03G62670	LOC_OS02G03840	LOC_OS12G42000	LOC_OS08G04310	LOC_OS07G04720	LOC_OS12G43330	LOC_OS08G05640	LOC_OS03G59030	LOC_OS05G04860	LOC_OS08G15030	LOC_OS06G49160	LOC_OS02G15820	LOC_OS05G28810	LOC_OS12G06340	LOC_OS12G29040	LOC_OS05G03530	LOC_OS05G02200	LOC_OS01G59180	LOC_OS08G42630	LOC_OS08G31980	LOC_OS08G43960	LOC_OS06G50154	LOC_OS08G30650	LOC_OS10G29190	LOC_OS02G27800	LOC_OS07G04730	LOC_OS05G40520	LOC_OS03G47016	LOC_OS10G30140	LOC_OS10G29150	LOC_OS01G47190	LOC_OS05G02250	LOC_OS05G28880	LOC_OS08G39010	LOC_OS08G05630	LOC_OS08G15040	LOC_OS05G27550	LOC_OS12G32620	LOC_OS03G51990	LOC_OS01G60160	LOC_OS12G05080	LOC_OS08G40000	LOC_OS08G27020	LOC_OS03G47010	LOC_OS07G28700	LOC_OS03G23040	LOC_OS10G30150	LOC_OS01G47180	LOC_OS10G05170	LOC_OS08G39000	LOC_OS03G59010	LOC_OS05G26210	LOC_OS05G27540	LOC_OS05G28870	LOC_OS01G59160	LOC_OS01G60150	LOC_OS01G61480	LOC_OS10G42130	LOC_OS10G18480	LOC_OS03G63999	LOC_OS10G05180	LOC_OS08G43980	LOC_OS03G23050	LOC_OS03G60000	LOC_OS03G47000	LOC_OS03G61330	LOC_OS07G04750	LOC_OS05G40500	LOC_OS03G11080	LOC_OS02G03800	LOC_OS05G03560	LOC_OS05G04890	LOC_OS09G29239	LOC_OS08G06940	LOC_OS12G32640	LOC_OS08G15060	LOC_OS07G15400	LOC_OS05G28860	LOC_OS01G61470	LOC_OS01G59150	LOC_OS07G16740	LOC_OS03G24390	LOC_OS03G49690	LOC_OS08G41350	LOC_OS08G42680	LOC_OS03G47030	LOC_OS05G14210	LOC_OS03G47036	LOC_OS05G39500	LOC_OS05G41820	LOC_OS12G31320	LOC_OS08G05600	LOC_OS05G27520	LOC_OS08G15070	LOC_OS01G61460	LOC_OS01G60130	LOC_OS12G05050	LOC_OS01G59140	LOC_OS08G30690	LOC_OS03G63970	LOC_OS08G40010	LOC_OS10G32790	LOC_OS08G42670	LOC_OS03G49680	LOC_OS05G14220	LOC_OS03G61310	LOC_OS03G47022	LOC_OS02G52830	LOC_OS11G43070	LOC_OS02G26540	LOC_OS04G26600	LOC_OS04G27930	LOC_OS01G61450	LOC_OS04G01300	LOC_OS01G62780	LOC_OS01G35160	LOC_OS02G13220	LOC_OS01G59130	LOC_OS12G30080	LOC_OS04G52900	LOC_OS03G25660	LOC_OS08G40040	LOC_OS02G02570	LOC_OS08G27060	LOC_OS08G41370	LOC_OS01G11190	LOC_OS03G26990	LOC_OS01G48470	LOC_OS02G51510	LOC_OS02G52840	LOC_OS12G43390	LOC_OS02G26530	LOC_OS12G42064	LOC_OS03G38970	LOC_OS03G11030	LOC_OS03G13690	LOC_OS04G01310	LOC_OS04G02640	LOC_OS03G12360	LOC_OS01G62770	LOC_OS08G39040	LOC_OS04G40920	LOC_OS02G15885	LOC_OS02G02580	LOC_OS08G41360	LOC_OS08G40030	LOC_OS04G39930	LOC_OS08G42690	LOC_OS01G59120	LOC_OS02G40860	LOC_OS03G25670	LOC_OS01G49790	LOC_OS11G44380	LOC_OS04G39940	LOC_OS02G25230	LOC_OS02G26560	LOC_OS03G50644	LOC_OS03G51970	LOC_OS03G11040	LOC_OS04G02610	LOC_OS03G37670	LOC_OS01G24490	LOC_OS02G52810	LOC_OS01G36470	LOC_OS09G30230	LOC_OS09G32890	LOC_OS08G27080	LOC_OS04G38610	LOC_OS04G52920	LOC_OS03G25680	LOC_OS02G40830	LOC_OS03G50630	LOC_OS03G12380	LOC_OS04G40940	LOC_OS01G62750	LOC_OS02G37200	LOC_OS01G36480	LOC_OS11G31090	LOC_OS03G63930	LOC_OS03G62600	LOC_OS02G01270	LOC_OS08G41380	LOC_OS03G25690	LOC_OS06G03800	LOC_OS02G40840	LOC_OS04G15920	LOC_OS03G48310	LOC_OS01G50760	LOC_OS03G51910	LOC_OS06G15810	LOC_OS02G15850	LOC_OS11G43030	LOC_OS01G47110	LOC_OS05G28800	LOC_OS04G02670	LOC_OS02G40810	LOC_OS01G12480	LOC_OS01G11150	LOC_OS11G06090	LOC_OS09G30250	LOC_OS05G04830	LOC_OS03G63900	LOC_OS11G31040	LOC_OS06G27800	LOC_OS06G03830	LOC_OS02G01200	LOC_OS01G37780	LOC_OS02G27820	LOC_OS05G16824	LOC_OS01G50750	LOC_OS01G61400	LOC_OS11G20384	LOC_OS04G01354	LOC_OS11G44370	LOC_OS01G47100	LOC_OS02G39800	LOC_OS02G14510	LOC_OS09G30260	LOC_OS04G27960	LOC_OS05G04840	LOC_OS05G03510	LOC_OS11G31030	LOC_OS02G03870	LOC_OS02G01210	LOC_OS01G36460	LOC_OS12G43380	LOC_OS01G24450	LOC_OS01G50740	LOC_OS03G50600	LOC_OS02G15870	LOC_OS04G26620	LOC_OS01G49750	LOC_OS06G14500	LOC_OS04G01320	LOC_OS11G44340	LOC_OS04G03980	LOC_OS02G13200	LOC_OS12G30060	LOC_OS11G32390	LOC_OS05G04810	LOC_OS04G02650	LOC_OS12G31390	LOC_OS04G39900	
LOC_OS10G42180	LOC_OS06G02520	LOC_OS01G35100	LOC_OS03G25640	LOC_OS03G24310	LOC_OS02G01220	LOC_OS01G11170	LOC_OS12G42040	LOC_OS08G40090	LOC_OS01G24460	LOC_OS02G27840	LOC_OS03G49600	LOC_OS03G51920	LOC_OS04G40900	LOC_OS01G48410	LOC_OS03G38950	LOC_OS02G15860	LOC_OS06G15820	LOC_OS01G49740	LOC_OS12G30070	LOC_OS05G04820	LOC_OS03G25650	LOC_OS03G26980	LOC_OS04G39910	LOC_OS02G02560	LOC_OS01G35110	LOC_OS01G12490	LOC_OS04G38550	LOC_OS04G39880	LOC_OS01G25760	LOC_OS06G40818	LOC_OS01G24430	LOC_OS03G01730	LOC_OS02G50250	LOC_OS01G50720	LOC_OS02G49260	LOC_OS01G23100	LOC_OS06G14520	LOC_OS09G07820	LOC_OS04G40874	LOC_OS11G46980	LOC_OS11G07370	LOC_OS04G52860	LOC_OS04G50200	LOC_OS03G13720	LOC_OS10G20700	LOC_OS07G38140	LOC_OS04G02590	LOC_OS02G51580	LOC_OS11G31000	LOC_OS01G37740	LOC_OS11G18020	LOC_OS04G38560	LOC_OS01G25770	LOC_OS03G01720	LOC_OS06G38500	LOC_OS07G26150	LOC_OS06G39830	LOC_OS04G14570	LOC_OS03G25710	LOC_OS11G43000	LOC_OS06G14510	LOC_OS01G49720	LOC_OS09G07830	LOC_OS11G07380	LOC_OS11G06050	LOC_OS11G07390	LOC_OS07G40480	LOC_OS04G51520	LOC_OS04G49210	LOC_OS01G13760	LOC_OS04G26550	LOC_OS06G02530	LOC_OS06G27850	LOC_OS09G19800	LOC_OS04G38570	LOC_OS03G01710	LOC_OS06G39800	LOC_OS06G03890	LOC_OS01G25740	LOC_OS07G26180	LOC_OS01G49710	LOC_OS06G14540	LOC_OS06G13210	LOC_OS01G50700	LOC_OS11G44300	LOC_OS02G49240	LOC_OS11G46960	LOC_OS06G13215	LOC_OS11G06070	LOC_OS07G40450	LOC_OS04G02570	LOC_OS04G49220	LOC_OS01G12460	LOC_OS01G11130	LOC_OS01G63940	LOC_OS07G39490	LOC_OS03G13740	LOC_OS04G52880	LOC_OS01G12464	LOC_OS11G18044	LOC_OS06G01230	LOC_OS09G32810	LOC_OS11G32350	LOC_OS11G19370	LOC_OS02G37290	LOC_OS03G01700	LOC_OS06G39810	LOC_OS06G03880	LOC_OS02G50240	LOC_OS07G26170	LOC_OS06G14530	LOC_OS11G46970	LOC_OS06G13200	LOC_OS11G44310	LOC_OS05G40490	LOC_OS11G20360	LOC_OS04G27860	LOC_OS04G01250	LOC_OS04G49230	LOC_OS01G63950	LOC_OS04G02580	LOC_OS05G38170	LOC_OS01G74600	LOC_OS06G01220	LOC_OS04G50212	LOC_OS07G41790	LOC_OS04G39840	LOC_OS02G52870	LOC_OS06G37200	LOC_OS06G01250	LOC_OS02G26580	LOC_OS11G06000	LOC_OS01G12400	LOC_OS11G07330	LOC_OS06G15890	LOC_OS06G13230	LOC_OS06G14560	LOC_OS02G01280	LOC_OS11G34950	LOC_OS09G31502	LOC_OS02G40890	LOC_OS02G39890	LOC_OS12G07700	LOC_OS06G39860	LOC_OS03G01770	LOC_OS09G32830	LOC_OS04G52820	LOC_OS04G13280	LOC_OS06G27890	LOC_OS04G38520	LOC_OS02G50220	LOC_OS02G51550	LOC_OS01G01740	LOC_OS06G39875	LOC_OS06G01240	LOC_OS02G26570	LOC_OS11G22960	LOC_OS11G46950	LOC_OS11G45620	LOC_OS11G07340	LOC_OS04G25260	LOC_OS02G39884	LOC_OS04G26590	LOC_OS02G01290	LOC_OS11G19320	LOC_OS06G40850	LOC_OS04G38525	LOC_OS06G37210	LOC_OS01G74620	LOC_OS05G51150	LOC_OS04G52810	LOC_OS06G01270	LOC_OS06G38510	LOC_OS01G01770	LOC_OS06G27860	LOC_OS04G38530	LOC_OS03G01750	LOC_OS02G25270	LOC_OS11G06020	LOC_OS11G08680	LOC_OS11G07350	LOC_OS01G63980	LOC_OS07G40490	LOC_OS02G37254	LOC_OS11G34970	LOC_OS09G31522	LOC_OS05G51160	LOC_OS04G39864	LOC_OS04G51510	LOC_OS01G74630	LOC_OS09G32850	LOC_OS06G02590	LOC_OS04G13260	LOC_OS06G27870	LOC_OS04G38540	LOC_OS06G38520	LOC_OS11G07360	LOC_OS11G06030	LOC_OS06G13240	LOC_OS01G12410	LOC_OS11G45600	LOC_OS01G13740	LOC_OS06G39850	LOC_OS11G34960	LOC_OS02G13290	LOC_OS01G74640	LOC_OS04G52830	LOC_OS01G73310	LOC_OS11G19340	LOC_OS09G18560	LOC_OS10G29110	LOC_OS06G49230	LOC_OS11G10940	LOC_OS09G20880	LOC_OS07G16760	LOC_OS08G18910	LOC_OS10G17120	LOC_OS09G29210	LOC_OS09G06570	LOC_OS10G18450	LOC_OS01G01710	LOC_OS06G50220	LOC_OS05G14150	LOC_OS05G38120	LOC_OS06G37240	LOC_OS10G32760	LOC_OS12G07740	LOC_OS12G06410	LOC_OS07G27410	LOC_OS09G20870	LOC_OS10G05130	LOC_OS10G29120	LOC_OS06G49220	LOC_OS11G09960	LOC_OS05G26130	LOC_OS12G18410	LOC_OS09G29200	LOC_OS05G02180	LOC_OS05G40430	LOC_OS07G41730	LOC_OS05G51119	LOC_OS06G40890	LOC_OS01G72009	LOC_OS07G40404	LOC_OS05G14160	LOC_OS05G39440	LOC_OS07G27400	LOC_OS06G38580	LOC_OS12G07730	LOC_OS07G04780	LOC_OS01G74670	LOC_OS07G27430	LOC_OS09G18540	LOC_OS10G05160	
LOC_OS11G07310	LOC_OS05G28780	LOC_OS06G25240	LOC_OS05G41750	LOC_OS05G03480	LOC_OS07G14110	LOC_OS05G02150	LOC_OS08G18930	LOC_OS06G40880	LOC_OS01G01730	LOC_OS07G04790	LOC_OS08G03070	LOC_OS08G31910	LOC_OS12G07720	LOC_OS07G02130	LOC_OS05G14130	LOC_OS10G29100	LOC_OS10G05150	LOC_OS06G38564	LOC_OS11G07320	LOC_OS05G28770	LOC_OS06G51520	LOC_OS06G25250	LOC_OS10G20770	LOC_OS07G39400	LOC_OS06G51524	LOC_OS12G31400	LOC_OS09G06560	LOC_OS07G14120	LOC_OS06G13280	LOC_OS10G18460	LOC_OS06G40870	LOC_OS08G03060	LOC_OS01G72020	LOC_OS09G18530	LOC_OS07G02140	LOC_OS10G32750	LOC_OS08G31900	LOC_OS10G32720	LOC_OS07G27450	LOC_OS04G49240	LOC_OS07G14130	LOC_OS12G07780	LOC_OS04G51570	LOC_OS03G47090	LOC_OS10G18410	LOC_OS12G06450	LOC_OS08G43910	LOC_OS07G15460	LOC_OS12G05120	LOC_OS08G17620	LOC_OS02G50290	LOC_OS09G18520	LOC_OS07G02150	LOC_OS06G37280	LOC_OS07G41760	LOC_OS07G26110	LOC_OS01G73370	LOC_OS11G10910	LOC_OS06G49260	LOC_OS08G43900	LOC_OS07G14140	LOC_OS12G06440	LOC_OS08G16300	LOC_OS04G52890	LOC_OS08G17630	LOC_OS05G38150	LOC_OS08G03040	LOC_OS12G05110	LOC_OS08G04370	LOC_OS10G18400	LOC_OS09G19840	LOC_OS10G32700	LOC_OS08G18970	LOC_OS11G10920	LOC_OS06G49250	LOC_OS02G49280	LOC_OS10G17100	LOC_OS07G39450	LOC_OS10G20720	LOC_OS12G07760	LOC_OS07G14150	LOC_OS08G18974	LOC_OS08G43930	LOC_OS08G05690	LOC_OS08G17640	LOC_OS08G16310	LOC_OS05G38140	LOC_OS06G50240	LOC_OS08G31950	LOC_OS06G38594	LOC_OS08G04360	LOC_OS07G02170	LOC_OS06G38590	LOC_OS04G49260	LOC_OS07G27460	LOC_OS07G26130	LOC_OS08G28300	LOC_OS01G73390	LOC_OS09G20810	LOC_OS08G18980	LOC_OS11G10930	LOC_OS06G25294	LOC_OS06G49240	LOC_OS10G20730	LOC_OS07G39440	LOC_OS04G51580	LOC_OS07G38110	LOC_OS08G43920	LOC_OS07G14160	LOC_OS08G05680	LOC_OS08G16320	LOC_OS08G03020	LOC_OS08G04350	LOC_OS07G02180	LOC_OS02G50280	LOC_OS06G37270	LOC_OS04G49270	LOC_OS08G39570	LOC_OS09G17190	LOC_OS12G10750	LOC_OS02G50930	LOC_OS01G62260	LOC_OS05G51740	LOC_OS02G13980	LOC_OS08G41890	LOC_OS08G40560	LOC_OS08G27580	LOC_OS03G60150	LOC_OS03G61480	LOC_OS05G12130	LOC_OS05G38760	LOC_OS01G50280	LOC_OS05G36100	LOC_OS02G25960	LOC_OS12G22750	LOC_OS03G47169	LOC_OS02G36619	LOC_OS03G61490	LOC_OS01G49280	LOC_OS09G17180	LOC_OS05G01490	LOC_OS08G38230	LOC_OS12G10740	LOC_OS05G26770	LOC_OS05G25440	LOC_OS02G12660	LOC_OS08G40555	LOC_OS03G48490	LOC_OS09G29160	LOC_OS03G47160	LOC_OS09G30180	LOC_OS05G51750	LOC_OS05G37420	LOC_OS05G37410	LOC_OS06G49290	LOC_OS02G22000	LOC_OS01G49270	LOC_OS12G19110	LOC_OS05G02790	LOC_OS01G62244	LOC_OS05G26760	LOC_OS05G01460	LOC_OS02G50910	LOC_OS05G25430	LOC_OS03G59146	LOC_OS02G35315	LOC_OS02G37970	LOC_OS02G35310	LOC_OS09G30190	LOC_OS03G47190	LOC_OS09G29150	LOC_OS10G40080	LOC_OS02G49920	LOC_OS01G51590	LOC_OS03G62790	LOC_OS05G14770	LOC_OS01G49260	LOC_OS11G09900	LOC_OS12G09739	LOC_OS01G74280	LOC_OS01G50259	LOC_OS03G59152	LOC_OS08G38250	LOC_OS04G26090	LOC_OS03G61470	LOC_OS10G40090	LOC_OS02G48600	LOC_OS05G12120	LOC_OS01G51580	LOC_OS02G01960	LOC_OS09G17152	LOC_OS01G50240	LOC_OS05G25490	LOC_OS03G59120	LOC_OS04G51050	LOC_OS01G25280	LOC_OS02G12610	LOC_OS02G13940	LOC_OS01G62220	LOC_OS02G37910	LOC_OS09G29130	LOC_OS08G38289	LOC_OS01G37260	LOC_OS05G48120	LOC_OS05G49450	LOC_OS05G51700	LOC_OS08G03570	LOC_OS05G37470	LOC_OS03G49790	LOC_OS05G36140	LOC_OS01G38590	LOC_OS03G60110	LOC_OS01G51570	LOC_OS03G62770	LOC_OS03G61440	LOC_OS01G49240	LOC_OS01G51560	LOC_OS03G11190	LOC_OS09G18470	LOC_OS08G02230	LOC_OS07G06800	LOC_OS08G38270	LOC_OS02G50900	LOC_OS05G25480	LOC_OS04G52370	LOC_OS12G10784	LOC_OS02G13950	LOC_OS09G29120	LOC_OS10G39084	LOC_OS05G49440	LOC_OS04G51040	LOC_OS10G40070	LOC_OS12G09790	LOC_OS08G40590	LOC_OS05G12180	LOC_OS01G13280	LOC_OS09G17146	LOC_OS09G17130	LOC_OS01G51550	LOC_OS01G49230	LOC_OS01G52880	LOC_OS08G02220	LOC_OS03G61419	LOC_OS02G13965	LOC_OS10G39060	LOC_OS02G36600	LOC_OS01G62200	LOC_OS03G59100	LOC_OS05G24140	LOC_OS01G25260	LOC_OS04G51070	LOC_OS05G49430	LOC_OS03G48480	LOC_OS10G40040	
LOC_OS12G09780	LOC_OS05G13480	LOC_OS05G37450	LOC_OS05G36120	LOC_OS02G01980	LOC_OS05G12150	LOC_OS01G38570	LOC_OS09G18450	LOC_OS03G47149	LOC_OS09G19780	LOC_OS09G17120	LOC_OS08G03540	LOC_OS08G02210	LOC_OS04G52390	LOC_OS03G59110	LOC_OS05G25460	LOC_OS01G25270	LOC_OS03G50790	LOC_OS02G12640	LOC_OS12G09770	LOC_OS09G29100	LOC_OS05G50400	LOC_OS03G62760	LOC_OS05G13490	LOC_OS05G12160	LOC_OS03G47140	LOC_OS02G01990	LOC_OS01G38580	LOC_OS02G25940	LOC_OS03G61430	LOC_OS01G51530	LOC_OS08G02200	LOC_OS08G03530	LOC_OS02G22060	LOC_OS05G14710	LOC_OS02G09090	LOC_OS07G28180	LOC_OS02G48690	LOC_OS03G37770	LOC_OS02G58010	LOC_OS01G13250	LOC_OS05G02730	LOC_OS12G33470	LOC_OS07G42490	LOC_OS12G19180	LOC_OS01G37220	LOC_OS09G32750	LOC_OS09G31420	LOC_OS11G44290	LOC_OS01G52851	LOC_OS01G51520	LOC_OS07G28170	LOC_OS03G37760	LOC_OS01G49200	LOC_OS01G02590	LOC_OS02G47370	LOC_OS03G11150	LOC_OS01G25250	LOC_OS09G32760	LOC_OS01G40870	LOC_OS06G03900	LOC_OS03G36439	LOC_OS07G41170	LOC_OS09G30105	LOC_OS03G62740	LOC_OS03G61410	LOC_OS09G31430	LOC_OS03G25790	LOC_OS01G38560	LOC_OS12G44150	LOC_OS01G25220	LOC_OS01G51510	LOC_OS09G31438	LOC_OS03G36460	LOC_OS10G05720	LOC_OS11G44260	LOC_OS03G37790	LOC_OS06G15910	LOC_OS01G01290	LOC_OS09G32770	LOC_OS01G40860	LOC_OS12G32160	LOC_OS03G01790	LOC_OS09G31446	LOC_OS02G34060	LOC_OS06G03930	LOC_OS01G13270	LOC_OS08G03500	LOC_OS01G25230	LOC_OS01G52830	LOC_OS02G22070	LOC_OS01G01280	LOC_OS03G11170	LOC_OS03G37780	LOC_OS01G27890	LOC_OS09G31450	LOC_OS05G02720	LOC_OS09G30120	LOC_OS02G58000	LOC_OS12G08480	LOC_OS12G07150	LOC_OS09G31458	LOC_OS01G14590	LOC_OS01G37210	LOC_OS01G02560	LOC_OS01G03890	LOC_OS12G22780	LOC_OS01G27860	LOC_OS05G14750	LOC_OS03G24410	LOC_OS01G52820	LOC_OS05G02770	LOC_OS11G45570	LOC_OS09G30130	LOC_OS01G14540	LOC_OS02G10030	LOC_OS05G01440	LOC_OS02G12690	LOC_OS01G40840	LOC_OS05G01444	LOC_OS06G27920	LOC_OS02G49986	LOC_OS11G19290	LOC_OS02G47330	LOC_OS01G02550	LOC_OS02G50980	LOC_OS05G13430	LOC_OS05G12100	LOC_OS12G22790	LOC_OS03G11110	LOC_OS02G09060	LOC_OS03G13770	LOC_OS03G12440	LOC_OS11G44250	LOC_OS11G45580	LOC_OS02G35320	LOC_OS09G31470	LOC_OS01G39850	LOC_OS05G25400	LOC_OS03G37720	LOC_OS02G09050	LOC_OS02G10040	LOC_OS01G14530	LOC_OS09G31478	LOC_OS03G24420	LOC_OS05G14760	LOC_OS02G50950	LOC_OS05G14730	LOC_OS02G48630	LOC_OS01G02580	LOC_OS12G44110	LOC_OS01G52800	LOC_OS02G09070	LOC_OS05G26720	LOC_OS05G02754	LOC_OS09G30150	LOC_OS02G36680	LOC_OS02G10050	LOC_OS05G02750	LOC_OS01G40820	LOC_OS01G39820	LOC_OS12G34780	LOC_OS06G02640	LOC_OS03G25760	LOC_OS03G24430	LOC_OS03G49730	LOC_OS09G31486	LOC_OS02G50960	LOC_OS01G27850	LOC_OS01G02570	LOC_OS12G44100	LOC_OS12G20150	LOC_OS02G49970	LOC_OS03G50710	LOC_OS02G09080	LOC_OS11G45560	LOC_OS03G13790	LOC_OS11G44230	LOC_OS11G46890	LOC_OS11G20280	LOC_OS01G14550	LOC_OS05G01430	LOC_OS09G31490	LOC_OS05G02760	LOC_OS01G38500	LOC_OS02G36670	LOC_OS02G10060	LOC_OS06G03960	LOC_OS09G31498	LOC_OS12G19170	LOC_OS10G29630	LOC_OS11G22890	LOC_OS06G14640	LOC_OS06G13310	LOC_OS11G46860	LOC_OS09G07700	LOC_OS11G07250	LOC_OS04G42930	LOC_OS04G29950	LOC_OS07G41200	LOC_OS04G03320	LOC_OS01G15830	LOC_OS03G37810	LOC_OS03G12510	LOC_OS07G05580	LOC_OS06G40940	LOC_OS10G30620	LOC_OS07G43860	LOC_OS03G25830	LOC_OS01G03840	LOC_OS03G24500	LOC_OS11G45540	LOC_OS06G14630	LOC_OS11G46870	LOC_OS11G08590	LOC_OS11G07260	LOC_OS04G04660	LOC_OS04G02000	LOC_OS03G12520	LOC_OS01G64900	LOC_OS07G04260	LOC_OS07G05590	LOC_OS06G01320	LOC_OS04G54910	LOC_OS10G17630	LOC_OS11G19240	LOC_OS07G41210	LOC_OS04G42950	LOC_OS01G03870	LOC_OS03G50800	LOC_OS04G41620	LOC_OS06G02680	LOC_OS03G25840	LOC_OS03G24510	LOC_OS06G01350	LOC_OS04G39300	LOC_OS02G46090	LOC_OS06G13330	LOC_OS11G45510	LOC_OS07G16260	LOC_OS04G28600	LOC_OS11G07270	LOC_OS07G42510	LOC_OS07G43840	LOC_OS10G18990	LOC_OS03G37830	LOC_OS01G64910	LOC_OS01G14520	LOC_OS06G40920	LOC_OS04G53612	LOC_OS02G58070	LOC_OS04G40300	LOC_OS04G42960	LOC_OS06G38600	LOC_OS03G24520	
LOC_OS06G02670	LOC_OS03G13870	LOC_OS11G45520	LOC_OS06G14650	LOC_OS11G46850	LOC_OS04G29920	LOC_OS04G04640	LOC_OS11G07290	LOC_OS10G17650	LOC_OS04G03310	LOC_OS04G54930	LOC_OS01G14510	LOC_OS03G37820	LOC_OS03G11210	LOC_OS07G04280	LOC_OS02G58080	LOC_OS06G01340	LOC_OS03G25850	LOC_OS09G32700	LOC_OS04G53600	LOC_OS11G34880	LOC_OS11G19260	LOC_OS10G31940	LOC_OS06G40910	LOC_OS04G16680	LOC_OS07G28260	LOC_OS11G34830	LOC_OS12G44170	LOC_OS04G03360	LOC_OS04G29990	LOC_OS04G02030	LOC_OS11G46820	LOC_OS06G13350	LOC_OS07G04290	LOC_OS06G38650	LOC_OS06G37320	LOC_OS10G31910	LOC_OS03G01890	LOC_OS01G03810	LOC_OS07G42570	LOC_OS09G32710	LOC_OS11G34824	LOC_OS08G28800	LOC_OS11G07225	LOC_OS07G28250	LOC_OS11G34820	LOC_OS06G02690	LOC_OS04G16670	LOC_OS10G05610	LOC_OS11G09880	LOC_OS05G02700	LOC_OS06G49300	LOC_OS11G10870	LOC_OS06G14670	LOC_OS06G13340	LOC_OS04G02040	LOC_OS06G40970	LOC_OS06G36000	LOC_OS03G01880	LOC_OS12G32190	LOC_OS06G38660	LOC_OS02G34070	LOC_OS04G30920	LOC_OS10G18920	LOC_OS10G06970	LOC_OS08G28810	LOC_OS11G08569	LOC_OS06G27980	LOC_OS11G07230	LOC_OS01G15810	LOC_OS12G44190	LOC_OS11G10880	LOC_OS03G13820	LOC_OS04G04670	LOC_OS04G29970	LOC_OS06G40960	LOC_OS06G39960	LOC_OS03G01870	LOC_OS11G34850	LOC_OS01G02500	LOC_OS08G15505	LOC_OS07G42550	LOC_OS04G30930	LOC_OS04G54900	LOC_OS08G28820	LOC_OS11G22860	LOC_OS01G15800	LOC_OS07G30590	LOC_OS12G44180	LOC_OS11G07240	LOC_OS10G05630	LOC_OS02G47390	LOC_OS10G06960	LOC_OS04G29960	LOC_OS01G64960	LOC_OS04G27300	LOC_OS04G04680	LOC_OS11G10890	LOC_OS03G12500	LOC_OS06G24000	LOC_OS06G38640	LOC_OS02G34090	LOC_OS06G39970	LOC_OS07G43890	LOC_OS01G03820	LOC_OS06G40950	LOC_OS09G31410	LOC_OS02G58040	LOC_OS07G05500	LOC_OS07G06834	LOC_OS04G41680	LOC_OS11G08500	LOC_OS08G28830	LOC_OS06G48020	LOC_OS04G39360	LOC_OS10G40020	LOC_OS10G39030	LOC_OS06G13390	LOC_OS08G16850	LOC_OS04G53670	LOC_OS05G37390	LOC_OS05G12094	LOC_OS06G36030	LOC_OS10G28390	LOC_OS09G20750	LOC_OS10G27060	LOC_OS11G09840	LOC_OS06G48010	LOC_OS06G49340	LOC_OS02G12700	LOC_OS04G39370	LOC_OS08G41800	LOC_OS06G13380	LOC_OS05G48030	LOC_OS10G41360	LOC_OS05G49360	LOC_OS08G14200	LOC_OS08G16860	LOC_OS04G52330	LOC_OS04G51000	LOC_OS05G50380	LOC_OS04G28690	LOC_OS06G36040	LOC_OS09G17100	LOC_OS04G51009	LOC_OS09G19750	LOC_OS10G29690	LOC_OS04G40370	LOC_OS10G28360	LOC_OS07G31810	LOC_OS11G08520	LOC_OS11G10840	LOC_OS06G48000	LOC_OS04G39380	LOC_OS01G64990	LOC_OS08G15545	LOC_OS10G40000	LOC_OS04G51030	LOC_OS10G42660	LOC_OS04G28680	LOC_OS08G39510	LOC_OS08G16870	LOC_OS04G03380	LOC_OS08G15540	LOC_OS08G14210	LOC_OS06G36010	LOC_OS12G22800	LOC_OS06G38670	LOC_OS02G24700	LOC_OS07G05530	LOC_OS09G20730	LOC_OS11G08536	LOC_OS10G30690	LOC_OS04G16690	LOC_OS11G09864	LOC_OS08G26200	LOC_OS07G31800	LOC_OS11G10850	LOC_OS11G07200	LOC_OS06G49320	LOC_OS06G24040	LOC_OS09G07770	LOC_OS10G42670	LOC_OS05G48010	LOC_OS10G40010	LOC_OS05G49340	LOC_OS08G14220	LOC_OS04G53680	LOC_OS04G02060	LOC_OS08G15550	LOC_OS04G27340	LOC_OS01G62190	LOC_OS05G38690	LOC_OS04G03390	LOC_OS06G38680	LOC_OS07G06860	LOC_OS07G31830	LOC_OS04G41640	LOC_OS04G39320	LOC_OS07G04210	LOC_OS10G27010	LOC_OS04G42970	LOC_OS06G49390	LOC_OS09G20720	LOC_OS08G27540	LOC_OS03G60190	LOC_OS06G48060	LOC_OS01G63680	LOC_OS04G53630	LOC_OS10G42640	LOC_OS04G54960	LOC_OS08G38200	LOC_OS07G43820	LOC_OS08G39530	LOC_OS10G17680	LOC_OS01G62180	LOC_OS08G40520	LOC_OS01G73005	LOC_OS09G19734	LOC_OS06G50380	LOC_OS06G36070	LOC_OS01G74330	LOC_OS09G18400	LOC_OS05G51660	LOC_OS01G73000	LOC_OS04G39330	LOC_OS04G38000	LOC_OS03G01800	LOC_OS01G74340	LOC_OS08G26220	LOC_OS10G05690	LOC_OS09G20710	LOC_OS10G29680	LOC_OS10G28350	LOC_OS12G10820	LOC_OS06G48050	LOC_OS01G63690	LOC_OS06G49380	LOC_OS07G43830	LOC_OS07G17520	LOC_OS06G12090	LOC_OS06G36080	LOC_OS01G62170	LOC_OS01G50190	LOC_OS08G28880	LOC_OS09G19720	LOC_OS06G50370	LOC_OS05G50340	LOC_OS05G51670	LOC_OS07G05550	LOC_OS04G38010	LOC_OS04G40330	LOC_OS07G29530	LOC_OS04G39340	LOC_OS03G60170	
LOC_OS03G59180	LOC_OS04G14080	LOC_OS09G07720	LOC_OS11G10800	LOC_OS06G24070	LOC_OS10G42620	LOC_OS04G52320	LOC_OS07G16224	LOC_OS07G43800	LOC_OS08G40540	LOC_OS04G54980	LOC_OS04G53650	LOC_OS08G28890	LOC_OS05G48060	LOC_OS05G51680	LOC_OS08G26230	LOC_OS09G19710	LOC_OS05G50350	LOC_OS01G73024	LOC_OS10G30640	LOC_OS10G28330	LOC_OS10G27000	LOC_OS01G74360	LOC_OS04G39350	LOC_OS07G31840	LOC_OS10G04380	LOC_OS10G03050	LOC_OS01G49180	LOC_OS10G41300	LOC_OS06G48030	LOC_OS06G49360	LOC_OS07G18874	LOC_OS04G53640	LOC_OS04G52310	LOC_OS08G40530	LOC_OS10G17690	LOC_OS04G54970	LOC_OS05G51690	LOC_OS01G50170	LOC_OS08G02290	LOC_OS01G74370	LOC_OS03G59280	LOC_OS09G17070	LOC_OS02G36505	LOC_OS02G50810	LOC_OS12G10630	LOC_OS08G14390	LOC_OS08G38360	LOC_OS05G49530	LOC_OS02G13860	LOC_OS12G08310	LOC_OS02G37830	LOC_OS03G60279	LOC_OS12G09640	LOC_OS09G31380	LOC_OS09G30050	LOC_OS03G47290	LOC_OS08G40680	LOC_OS05G51860	LOC_OS05G38880	LOC_OS02G01880	LOC_OS01G51490	LOC_OS12G23950	LOC_OS09G17060	LOC_OS09G18390	LOC_OS03G59290	LOC_OS01G49160	LOC_OS08G39680	LOC_OS05G25560	LOC_OS02G37820	LOC_OS12G11980	LOC_OS08G38350	LOC_OS05G49520	LOC_OS01G62130	LOC_OS02G13870	LOC_OS09G30060	LOC_OS03G47280	LOC_OS09G31390	LOC_OS01G51480	LOC_OS12G08300	LOC_OS08G26380	LOC_OS12G23970	LOC_OS02G25870	LOC_OS01G25189	LOC_OS08G38380	LOC_OS12G34620	LOC_OS12G11990	LOC_OS01G49154	LOC_OS05G01580	LOC_OS02G37856	LOC_OS05G25550	LOC_OS05G49510	LOC_OS06G36090	LOC_OS02G12550	LOC_OS02G13880	LOC_OS09G30070	LOC_OS05G13560	LOC_OS12G09620	LOC_OS05G14890	LOC_OS01G51470	LOC_OS05G50550	LOC_OS12G22650	LOC_OS12G23980	LOC_OS02G25860	LOC_OS08G38370	LOC_OS05G26870	LOC_OS08G13090	LOC_OS12G33300	LOC_OS05G49500	LOC_OS01G62110	LOC_OS05G25540	LOC_OS08G37040	LOC_OS05G01590	LOC_OS05G24210	LOC_OS02G36510	LOC_OS02G12560	LOC_OS02G13890	LOC_OS08G40690	LOC_OS05G12240	LOC_OS02G49810	LOC_OS08G25070	LOC_OS06G50390	LOC_OS05G38850	LOC_OS01G51460	LOC_OS09G20684	LOC_OS01G51450	LOC_OS09G19690	LOC_OS09G18360	LOC_OS08G01030	LOC_OS05G24280	LOC_OS08G37070	LOC_OS01G25160	LOC_OS01G01190	LOC_OS04G39280	LOC_OS05G51820	LOC_OS12G10670	LOC_OS12G11930	LOC_OS08G03690	LOC_OS03G47252	LOC_OS04G40270	LOC_OS03G48580	LOC_OS01G52780	LOC_OS02G01850	LOC_OS01G51440	LOC_OS01G52770	LOC_OS03G47246	LOC_OS01G50110	LOC_OS08G02350	LOC_OS08G03682	LOC_OS05G24270	LOC_OS04G53580	LOC_OS02G13830	LOC_OS01G01180	LOC_OS12G08340	LOC_OS05G50500	LOC_OS04G52250	LOC_OS12G09670	LOC_OS03G60240	LOC_OS03G47240	LOC_OS03G61570	LOC_OS03G48570	LOC_OS01G52760	LOC_OS01G51430	LOC_OS01G50100	LOC_OS09G17010	LOC_OS08G37090	LOC_OS04G52280	LOC_OS05G24260	LOC_OS02G12510	LOC_OS01G49110	LOC_OS09G20660	LOC_OS09G05020	LOC_OS12G11950	LOC_OS10G41490	LOC_OS03G47270	LOC_OS05G12270	LOC_OS03G60210	LOC_OS12G23930	LOC_OS12G22600	LOC_OS02G25830	LOC_OS01G37120	LOC_OS09G17000	LOC_OS09G18330	LOC_OS01G52750	LOC_OS07G06700	LOC_OS12G35920	LOC_OS10G39190	LOC_OS02G37800	LOC_OS02G13850	LOC_OS05G48210	LOC_OS10G40170	LOC_OS05G12280	LOC_OS03G47260	LOC_OS05G37560	LOC_OS12G23940	LOC_OS02G01870	LOC_OS03G61550	LOC_OS03G62880	LOC_OS02G25820	LOC_OS05G14830	LOC_OS01G52740	LOC_OS02G48570	LOC_OS08G02320	LOC_OS05G13500	LOC_OS12G44010	LOC_OS03G36560	LOC_OS10G05820	LOC_OS03G59200	LOC_OS12G32020	LOC_OS01G39760	LOC_OS01G13130	LOC_OS01G38430	LOC_OS12G07060	LOC_OS02G36580	LOC_OS09G31300	LOC_OS01G37100	LOC_OS01G15790	LOC_OS09G33960	LOC_OS03G47210	LOC_OS05G14840	LOC_OS11G44170	LOC_OS01G01140	LOC_OS01G51400	LOC_OS07G29380	LOC_OS10G29800	LOC_OS02G48580	LOC_OS03G59210	LOC_OS03G11270	LOC_OS01G15780	LOC_OS12G34690	LOC_OS02G35240	LOC_OS12G32030	LOC_OS03G62860	LOC_OS03G60200	LOC_OS03G61530	LOC_OS01G37110	LOC_OS03G49860	LOC_OS01G27760	LOC_OS12G44030	LOC_OS01G25100	LOC_OS08G02300	LOC_OS02G48550	LOC_OS03G50880	LOC_OS03G11280	LOC_OS01G01170	LOC_OS10G05840	LOC_OS10G04510	LOC_OS06G14700	LOC_OS03G61500	LOC_OS03G62830	LOC_OS12G32040	LOC_OS01G40740	LOC_OS05G51800	LOC_OS03G47230	LOC_OS12G19080	
LOC_OS12G44020	LOC_OS02G47230	LOC_OS01G27770	LOC_OS08G03620	LOC_OS01G25110	LOC_OS05G14820	LOC_OS03G50870	LOC_OS01G02490	LOC_OS02G36595	LOC_OS01G13140	LOC_OS12G09690	LOC_OS12G32050	LOC_OS05G51810	LOC_OS12G08360	LOC_OS01G40730	LOC_OS07G43690	LOC_OS03G49880	LOC_OS02G36590	LOC_OS03G62840	LOC_OS06G02710	LOC_OS09G30000	LOC_OS12G19090	LOC_OS02G50850	LOC_OS02G48530	LOC_OS01G02440	LOC_OS05G37510	LOC_OS08G03610	LOC_OS11G19160	LOC_OS03G25869	LOC_OS05G12210	LOC_OS02G25890	LOC_OS01G26410	LOC_OS07G41080	LOC_OS01G52700	LOC_OS01G01110	LOC_OS02G49860	LOC_OS03G50820	LOC_OS05G02890	LOC_OS03G37850	LOC_OS05G01560	LOC_OS05G26860	LOC_OS11G07180	LOC_OS02G36540	LOC_OS02G35210	LOC_OS01G14420	LOC_OS01G01115	LOC_OS03G24530	LOC_OS03G49830	LOC_OS05G38830	LOC_OS05G37500	LOC_OS03G49820	LOC_OS02G49870	LOC_OS02G47210	LOC_OS01G02430	LOC_OS03G37840	LOC_OS03G11230	LOC_OS06G14710	LOC_OS05G01570	LOC_OS05G25520	LOC_OS02G36530	LOC_OS04G05950	LOC_OS11G07190	LOC_OS01G15740	LOC_OS01G14410	LOC_OS03G24540	LOC_OS11G33450	LOC_OS06G01400	LOC_OS05G13550	LOC_OS11G34780	LOC_OS06G02730	LOC_OS05G13520	LOC_OS02G49840	LOC_OS01G02460	LOC_OS01G27720	LOC_OS12G22680	LOC_OS07G42390	LOC_OS03G11240	LOC_OS10G05800	LOC_OS03G12570	LOC_OS06G13410	LOC_OS03G36540	LOC_OS01G14440	LOC_OS05G01540	LOC_OS09G31360	LOC_OS09G30030	LOC_OS05G25510	LOC_OS05G02870	LOC_OS02G36560	LOC_OS07G41060	LOC_OS03G24550	LOC_OS06G02760	LOC_OS02G49850	LOC_OS01G01120	LOC_OS12G19040	LOC_OS03G50830	LOC_OS01G27730	LOC_OS07G41070	LOC_OS11G44110	LOC_OS05G02880	LOC_OS03G36530	LOC_OS03G12580	LOC_OS11G20160	LOC_OS08G04910	LOC_OS01G14430	LOC_OS12G32010	LOC_OS03G36534	LOC_OS09G30040	LOC_OS05G25500	LOC_OS01G39710	LOC_OS09G31370	LOC_OS01G13100	LOC_OS02G36550	LOC_OS10G04450	LOC_OS10G28420	LOC_OS03G25945	LOC_OS10G29750	LOC_OS01G02400	LOC_OS06G02780	LOC_OS01G27700	LOC_OS06G38730	LOC_OS10G42720	LOC_OS07G17450	LOC_OS11G08460	LOC_OS07G31750	LOC_OS11G07130	LOC_OS10G16430	LOC_OS04G28500	LOC_OS03G12630	LOC_OS11G10780	LOC_OS03G37930	LOC_OS03G13960	LOC_OS06G25420	LOC_OS03G11300	LOC_OS07G06790	LOC_OS06G01450	LOC_OS11G34750	LOC_OS04G54800	LOC_OS07G04130	LOC_OS07G05460	LOC_OS04G30830	LOC_OS07G29420	LOC_OS10G05770	LOC_OS07G31740	LOC_OS10G27100	LOC_OS01G03720	LOC_OS06G37410	LOC_OS01G27710	LOC_OS11G20100	LOC_OS06G13420	LOC_OS09G08920	LOC_OS11G07140	LOC_OS11G08470	LOC_OS12G44080	LOC_OS03G62900	LOC_OS04G30840	LOC_OS04G03210	LOC_OS10G17750	LOC_OS11G10790	LOC_OS03G13976	LOC_OS11G33410	LOC_OS06G01440	LOC_OS07G05470	LOC_OS06G25439	LOC_OS04G42830	LOC_OS06G12129	LOC_OS06G38710	LOC_OS03G50920	LOC_OS01G02420	LOC_OS01G03750	LOC_OS07G16140	LOC_OS03G37950	LOC_OS10G28400	LOC_OS04G29810	LOC_OS07G31770	LOC_OS11G08490	LOC_OS08G16910	LOC_OS04G30850	LOC_OS03G13984	LOC_OS01G14400	LOC_OS03G11320	LOC_OS06G13450	LOC_OS03G37954	LOC_OS11G33440	LOC_OS11G34770	LOC_OS08G16914	LOC_OS10G17785	LOC_OS10G29740	LOC_OS08G28900	LOC_OS07G28110	LOC_OS03G49920	LOC_OS10G05790	LOC_OS10G04460	LOC_OS06G38720	LOC_OS01G03740	LOC_OS06G13440	LOC_OS11G45400	LOC_OS03G11330	LOC_OS07G17460	LOC_OS03G12660	LOC_OS10G28410	LOC_OS11G07160	LOC_OS08G16920	LOC_OS03G11335	LOC_OS11G07170	LOC_OS03G37940	LOC_OS06G14770	LOC_OS01G63710	LOC_OS11G33430	LOC_OS03G25970	LOC_OS04G54810	LOC_OS12G44050	LOC_OS06G01490	LOC_OS07G28140	LOC_OS11G34710	LOC_OS07G17490	LOC_OS11G08420	LOC_OS02G47280	LOC_OS10G05740	LOC_OS12G32060	LOC_OS06G13470	LOC_OS04G28540	LOC_OS07G04170	LOC_OS10G30700	LOC_OS09G33920	LOC_OS07G41120	LOC_OS03G25910	LOC_OS06G01480	LOC_OS05G14800	LOC_OS07G30450	LOC_OS10G04400	LOC_OS05G02820	LOC_OS04G27200	LOC_OS10G30719	LOC_OS08G16940	LOC_OS08G15610	LOC_OS03G13930	LOC_OS06G13460	LOC_OS07G04180	LOC_OS06G38780	LOC_OS06G37450	LOC_OS04G30800	LOC_OS08G27600	LOC_OS11G08445	LOC_OS07G28160	LOC_OS11G08440	LOC_OS11G09770	LOC_OS12G44070	LOC_OS10G03100	LOC_OS08G15620	LOC_OS04G03220	LOC_OS06G13490	LOC_OS06G50400	LOC_OS08G16950	LOC_OS11G10760	LOC_OS11G34730	
LOC_OS06G38750	LOC_OS12G32080	LOC_OS09G32610	LOC_OS09G33940	LOC_OS04G30810	LOC_OS10G17740	LOC_OS07G42430	LOC_OS06G38764	LOC_OS08G28940	LOC_OS07G28150	LOC_OS11G34720	LOC_OS03G25930	LOC_OS11G07120	LOC_OS04G42800	LOC_OS11G09780	LOC_OS10G29700	LOC_OS10G05750	LOC_OS04G29840	LOC_OS08G14300	LOC_OS10G04429	LOC_OS06G13480	LOC_OS08G15630	LOC_OS03G12620	LOC_OS06G37430	LOC_OS09G32620	LOC_OS07G42440	LOC_OS07G43770	LOC_OS04G30820	LOC_OS09G19650	LOC_OS09G20640	LOC_OS10G27170	LOC_OS04G41560	LOC_OS08G28950	LOC_OS06G49470	LOC_OS08G40600	LOC_OS09G07660	LOC_OS10G40140	LOC_OS06G12180	LOC_OS10G39150	LOC_OS04G27250	LOC_OS08G14310	LOC_OS04G52220	LOC_OS05G49490	LOC_OS05G50490	LOC_OS05G36184	LOC_OS01G74410	LOC_OS09G20630	LOC_OS04G41570	LOC_OS08G28960	LOC_OS11G10710	LOC_OS10G39170	LOC_OS06G24180	LOC_OS01G63770	LOC_OS04G52210	LOC_OS09G07670	LOC_OS06G12170	LOC_OS10G39160	LOC_OS04G28570	LOC_OS05G49480	LOC_OS04G54870	LOC_OS08G14320	LOC_OS06G37490	LOC_OS02G01940	LOC_OS11G09735	LOC_OS07G06730	LOC_OS04G40250	LOC_OS08G27640	LOC_OS10G28480	LOC_OS08G28970	LOC_OS11G08400	LOC_OS11G10720	LOC_OS08G40615	LOC_OS01G63780	LOC_OS09G08970	LOC_OS10G42780	LOC_OS10G40120	LOC_OS08G41950	LOC_OS04G52240	LOC_OS01G62080	LOC_OS05G49470	LOC_OS08G13000	LOC_OS05G37490	LOC_OS05G12190	LOC_OS06G38790	LOC_OS02G25910	LOC_OS01G74430	LOC_OS07G05410	LOC_OS10G28490	LOC_OS11G09740	LOC_OS02G13930	LOC_OS09G07650	LOC_OS08G13014	LOC_OS08G41940	LOC_OS07G18710	LOC_OS08G13010	LOC_OS04G29880	LOC_OS10G42790	LOC_OS05G49460	LOC_OS04G53560	LOC_OS04G52230	LOC_OS05G37480	LOC_OS02G25900	LOC_OS08G28980	LOC_OS01G74440	LOC_OS01G73110	LOC_OS07G31710	LOC_OS06G48180	LOC_OS04G42850	LOC_OS10G04490	LOC_OS09G21930	LOC_OS09G20600	LOC_OS10G29790	LOC_OS12G10710	LOC_OS09G08950	LOC_OS10G42760	LOC_OS10G41430	LOC_OS07G43700	LOC_OS04G53510	LOC_OS08G38320	LOC_OS01G62060	LOC_OS08G13020	LOC_OS10G39110	LOC_OS01G50080	LOC_OS12G09720	LOC_OS07G06750	LOC_OS05G51780	LOC_OS04G41530	LOC_OS08G27676	LOC_OS01G73130	LOC_OS04G42860	LOC_OS10G30790	LOC_OS08G27678	LOC_OS04G40200	LOC_OS10G04480	LOC_OS01G49080	LOC_OS12G10700	LOC_OS08G13030	LOC_OS08G14360	LOC_OS06G48170	LOC_OS09G07630	LOC_OS04G54830	LOC_OS10G42770	LOC_OS08G41960	LOC_OS10G17790	LOC_OS08G14364	LOC_OS01G50070	LOC_OS05G50460	LOC_OS09G21919	LOC_OS12G09710	LOC_OS07G29410	LOC_OS10G28440	LOC_OS10G27110	LOC_OS04G42870	LOC_OS02G01900	LOC_OS01G49070	LOC_OS08G37010	LOC_OS06G48160	LOC_OS03G01915	LOC_OS08G38340	LOC_OS06G24190	LOC_OS04G30890	LOC_OS04G54860	LOC_OS05G48180	LOC_OS05G50470	LOC_OS08G26350	LOC_OS08G01090	LOC_OS07G04110	LOC_OS12G09700	LOC_OS07G06770	LOC_OS10G28450	LOC_OS10G30770	LOC_OS01G49065	LOC_OS04G39230	LOC_OS01G74480	LOC_OS01G73150	LOC_OS04G42880	LOC_OS01G49060	LOC_OS02G01910	LOC_OS11G09700	LOC_OS08G39660	LOC_OS10G42754	LOC_OS04G42889	LOC_OS07G17420	LOC_OS07G18750	LOC_OS04G53520	LOC_OS10G42750	LOC_OS04G54850	LOC_OS01G62030	LOC_OS10G39100	LOC_OS05G36190	LOC_OS08G41980	LOC_OS10G15150	LOC_OS08G40650	LOC_OS08G27690	LOC_OS08G25030	LOC_OS07G05450	LOC_OS01G51380	LOC_OS01G50050	LOC_OS08G01080	LOC_OS06G36180	LOC_OS07G29400	LOC_OS07G04120	LOC_OS12G19330	LOC_OS08G39330	LOC_OS08G16690	LOC_OS01G64690	LOC_OS12G32300	LOC_OS02G37710	LOC_OS02G13740	LOC_OS12G08670	LOC_OS12G07340	LOC_OS12G34960	LOC_OS09G32590	LOC_OS08G41650	LOC_OS08G28670	LOC_OS12G20324	LOC_OS05G15880	LOC_OS02G24400	LOC_OS05G40830	LOC_OS08G39320	LOC_OS12G32310	LOC_OS02G50700	LOC_OS02G37700	LOC_OS02G12420	LOC_OS05G01256	LOC_OS01G61160	LOC_OS12G34970	LOC_OS01G62490	LOC_OS03G46070	LOC_OS08G28680	LOC_OS08G02030	LOC_OS08G03360	LOC_OS08G04690	LOC_OS05G39840	LOC_OS05G39830	LOC_OS01G48180	LOC_OS12G44310	LOC_OS08G02020	LOC_OS09G18260	LOC_OS05G02550	LOC_OS08G38020	LOC_OS02G11100	LOC_OS05G51520	LOC_OS01G62480	LOC_OS02G13760	LOC_OS12G08650	LOC_OS05G03884	LOC_OS08G41670	LOC_OS08G03350	LOC_OS08G26030	LOC_OS08G04680	LOC_OS02G25755	LOC_OS02G01780	LOC_OS02G24410	LOC_OS06G48190	
LOC_OS01G48170	LOC_OS09G18250	LOC_OS05G40810	LOC_OS09G20570	LOC_OS08G38010	LOC_OS12G10960	LOC_OS05G50200	LOC_OS02G12440	LOC_OS05G02564	LOC_OS08G40330	LOC_OS08G26040	LOC_OS08G04670	LOC_OS08G41660	LOC_OS03G60380	LOC_OS12G44300	LOC_OS12G07310	LOC_OS05G15870	LOC_OS01G50490	LOC_OS01G48160	LOC_OS03G10090	LOC_OS07G05700	LOC_OS09G19570	LOC_OS08G04660	LOC_OS03G58030	LOC_OS02G13700	LOC_OS08G39370	LOC_OS05G40880	LOC_OS04G51290	LOC_OS08G14070	LOC_OS05G49210	LOC_OS11G32090	LOC_OS09G07580	LOC_OS12G06050	LOC_OS10G41150	LOC_OS03G60350	LOC_OS03G46040	LOC_OS10G28190	LOC_OS05G14590	LOC_OS08G41690	LOC_OS03G47370	LOC_OS05G39890	LOC_OS12G22940	LOC_OS12G21610	LOC_OS01G50480	LOC_OS09G18230	LOC_OS09G19560	LOC_OS07G05710	LOC_OS08G04650	LOC_OS03G59370	LOC_OS08G05980	LOC_OS03G58040	LOC_OS05G01290	LOC_OS05G25240	LOC_OS12G34930	LOC_OS12G19304	LOC_OS01G62450	LOC_OS08G39360	LOC_OS08G38030	LOC_OS11G32080	LOC_OS10G41160	LOC_OS09G07590	LOC_OS10G42490	LOC_OS12G07370	LOC_OS05G39880	LOC_OS03G47360	LOC_OS03G46030	LOC_OS05G38550	LOC_OS01G12190	LOC_OS08G26060	LOC_OS01G50470	LOC_OS09G20540	LOC_OS01G50460	LOC_OS10G29495	LOC_OS09G19550	LOC_OS10G28160	LOC_OS08G04640	LOC_OS08G05970	LOC_OS05G27890	LOC_OS03G58010	LOC_OS12G34940	LOC_OS08G39390	LOC_OS05G01262	LOC_OS02G13720	LOC_OS12G33610	LOC_OS12G06030	LOC_OS06G02800	LOC_OS03G46060	LOC_OS12G07360	LOC_OS10G28170	LOC_OS05G39870	LOC_OS08G40380	LOC_OS01G51790	LOC_OS05G37210	LOC_OS05G14570	LOC_OS12G22970	LOC_OS01G51780	LOC_OS01G48130	LOC_OS07G04400	LOC_OS05G40850	LOC_OS08G04630	LOC_OS12G19320	LOC_OS08G05960	LOC_OS01G62430	LOC_OS02G12400	LOC_OS05G25220	LOC_OS01G37490	LOC_OS03G47380	LOC_OS12G08680	LOC_OS05G14580	LOC_OS10G28180	LOC_OS03G46052	LOC_OS02G25700	LOC_OS12G20310	LOC_OS05G39860	LOC_OS02G01750	LOC_OS05G38530	LOC_OS05G37200	LOC_OS03G60340	LOC_OS11G45370	LOC_OS01G50440	LOC_OS08G38080	LOC_OS02G50770	LOC_OS02G48450	LOC_OS05G15800	LOC_OS08G05950	LOC_OS01G62420	LOC_OS03G59320	LOC_OS06G14800	LOC_OS01G48120	LOC_OS11G33380	LOC_OS01G37460	LOC_OS02G36460	LOC_OS03G62974	LOC_OS07G40070	LOC_OS03G60310	LOC_OS11G32050	LOC_OS03G22030	LOC_OS11G45380	LOC_OS12G44360	LOC_OS08G04610	LOC_OS01G50430	LOC_OS02G48460	LOC_OS02G24470	LOC_OS07G40080	LOC_OS03G59330	LOC_OS08G38070	LOC_OS03G58000	LOC_OS03G11390	LOC_OS03G35340	LOC_OS01G12150	LOC_OS01G37470	LOC_OS12G32390	LOC_OS02G37780	LOC_OS02G36450	LOC_OS09G32526	LOC_OS07G39060	LOC_OS08G40390	LOC_OS06G02810	LOC_OS03G61650	LOC_OS11G33370	LOC_OS09G33850	LOC_OS01G25460	LOC_OS08G04600	LOC_OS11G20090	LOC_OS01G50420	LOC_OS02G49760	LOC_OS01G51754	LOC_OS02G48430	LOC_OS02G47100	LOC_OS04G41900	LOC_OS01G62400	LOC_OS12G06080	LOC_OS10G06810	LOC_OS01G48100	LOC_OS03G59300	LOC_OS11G32070	LOC_OS12G06070	LOC_OS03G47350	LOC_OS07G39090	LOC_OS01G36110	LOC_OS06G02840	LOC_OS02G47110	LOC_OS11G20080	LOC_OS02G49770	LOC_OS01G51740	LOC_OS02G48440	LOC_OS03G50990	LOC_OS11G45360	LOC_OS06G14810	LOC_OS01G25470	LOC_OS09G32540	LOC_OS05G03810	LOC_OS12G07390	LOC_OS07G41390	LOC_OS07G39080	LOC_OS03G22060	LOC_OS09G33876	LOC_OS03G61630	LOC_OS03G46010	LOC_OS11G33394	LOC_OS09G31210	LOC_OS03G09020	LOC_OS01G38780	LOC_OS06G02830	LOC_OS02G50730	LOC_OS01G24110	LOC_OS06G38810	LOC_OS01G01470	LOC_OS01G51730	LOC_OS12G21690	LOC_OS01G50400	LOC_OS05G40800	LOC_OS03G48626	LOC_OS11G44000	LOC_OS03G11340	LOC_OS03G10010	LOC_OS01G51735	LOC_OS11G45330	LOC_OS11G47990	LOC_OS02G13785	LOC_OS04G04970	LOC_OS09G32550	LOC_OS11G07060	LOC_OS05G01200	LOC_OS02G37750	LOC_OS01G38750	LOC_OS01G13450	LOC_OS06G25500	LOC_OS02G12450	LOC_OS02G13780	LOC_OS06G02860	LOC_OS04G14304	LOC_OS11G32010	LOC_OS03G24650	LOC_OS11G19030	LOC_OS02G50740	LOC_OS01G25450	LOC_OS05G39800	LOC_OS12G19381	LOC_OS11G19050	LOC_OS01G02790	LOC_OS05G15850	LOC_OS02G24430	LOC_OS12G44320	LOC_OS12G20370	LOC_OS03G11350	LOC_OS03G37960	LOC_OS01G49400	LOC_OS11G20020	LOC_OS05G03870	LOC_OS03G36630	LOC_OS02G36414	LOC_OS11G07070	LOC_OS01G38760	LOC_OS09G32560	
LOC_OS02G11130	LOC_OS01G13440	LOC_OS09G33890	LOC_OS04G04980	LOC_OS06G25510	LOC_OS02G13790	LOC_OS01G12110	LOC_OS06G02850	LOC_OS11G34660	LOC_OS03G49940	LOC_OS12G44350	LOC_OS02G49720	LOC_OS11G19060	LOC_OS03G09080	LOC_OS03G10030	LOC_OS06G13530	LOC_OS03G50960	LOC_OS11G47970	LOC_OS11G20050	LOC_OS03G12690	LOC_OS02G50710	LOC_OS01G12140	LOC_OS01G13470	LOC_OS09G32570	LOC_OS05G03840	LOC_OS02G36440	LOC_OS03G62910	LOC_OS02G37770	LOC_OS12G18070	LOC_OS11G32030	LOC_OS03G22010	LOC_OS06G38800	LOC_OS01G25430	LOC_OS03G09070	LOC_OS01G01484	LOC_OS12G44340	LOC_OS03G10040	LOC_OS01G51700	LOC_OS11G45320	LOC_OS06G13520	LOC_OS11G47980	LOC_OS11G20040	LOC_OS03G36650	LOC_OS03G11370	LOC_OS02G36430	LOC_OS02G35100	LOC_OS11G07090	LOC_OS01G12130	LOC_OS02G37760	LOC_OS05G27800	LOC_OS03G62920	LOC_OS03G09060	LOC_OS06G02870	LOC_OS03G47300	LOC_OS11G32020	LOC_OS11G34680	LOC_OS03G22020	LOC_OS04G15600	LOC_OS03G24680	LOC_OS07G29794	LOC_OS04G14220	LOC_OS04G39520	LOC_OS01G01430	LOC_OS06G38850	LOC_OS01G02760	LOC_OS06G13550	LOC_OS11G47950	LOC_OS11G07010	LOC_OS04G40510	LOC_OS10G05420	LOC_OS04G28860	LOC_OS07G40110	LOC_OS04G27530	LOC_OS04G53830	LOC_OS03G11420	LOC_OS11G35960	LOC_OS03G12750	LOC_OS11G11990	LOC_OS01G38710	LOC_OS06G25540	LOC_OS11G33300	LOC_OS04G52504	LOC_OS07G03160	LOC_OS07G04490	LOC_OS10G31710	LOC_OS07G42770	LOC_OS04G14210	LOC_OS04G41850	LOC_OS07G29780	LOC_OS03G24740	LOC_OS11G34624	LOC_OS06G37530	LOC_OS01G02750	LOC_OS06G14870	LOC_OS06G12210	LOC_OS11G07020	LOC_OS11G09680	LOC_OS10G05410	LOC_OS10G06740	LOC_OS04G28850	LOC_OS07G39100	LOC_OS03G11430	LOC_OS01G38720	LOC_OS11G10670	LOC_OS03G10100	LOC_OS07G03170	LOC_OS07G42780	LOC_OS10G31720	LOC_OS10G04110	LOC_OS01G01450	LOC_OS10G05440	LOC_OS01G02780	LOC_OS10G06770	LOC_OS03G48720	LOC_OS06G38830	LOC_OS06G37500	LOC_OS07G28480	LOC_OS11G08360	LOC_OS10G18750	LOC_OS01G14760	LOC_OS04G28840	LOC_OS11G35980	LOC_OS07G39130	LOC_OS11G33320	LOC_OS04G40540	LOC_OS01G02770	LOC_OS04G41870	LOC_OS04G38220	LOC_OS03G48710	LOC_OS11G22660	LOC_OS06G37510	LOC_OS01G01440	LOC_OS06G01580	LOC_OS02G47190	LOC_OS06G12230	LOC_OS11G47940	LOC_OS04G41875	LOC_OS11G08380	LOC_OS07G39120	LOC_OS04G53840	LOC_OS11G47944	LOC_OS06G13560	LOC_OS01G38700	LOC_OS11G33310	LOC_OS03G24760	LOC_OS07G40100	LOC_OS04G15590	LOC_OS11G10620	LOC_OS02G48490	LOC_OS11G09630	LOC_OS11G11950	LOC_OS06G24250	LOC_OS06G48220	LOC_OS01G14700	LOC_OS10G06710	LOC_OS12G43080	LOC_OS02G47160	LOC_OS04G41800	LOC_OS06G13590	LOC_OS11G47910	LOC_OS06G36230	LOC_OS06G37560	LOC_OS04G15580	LOC_OS11G08314	LOC_OS06G25590	LOC_OS04G41810	LOC_OS11G11960	LOC_OS11G47920	LOC_OS07G39140	LOC_OS11G23930	LOC_OS07G15190	LOC_OS01G02710	LOC_OS02G35160	LOC_OS06G36240	LOC_OS03G09120	LOC_OS08G29900	LOC_OS06G36210	LOC_OS05G50190	LOC_OS04G14240	LOC_OS11G34610	LOC_OS11G22630	LOC_OS02G50790	LOC_OS10G05400	LOC_OS06G12280	LOC_OS11G11970	LOC_OS01G64710	LOC_OS06G48200	LOC_OS11G10640	LOC_OS03G12730	LOC_OS02G35190	LOC_OS06G38870	LOC_OS04G53810	LOC_OS01G02730	LOC_OS04G15560	LOC_OS03G24720	LOC_OS11G35930	LOC_OS06G24240	LOC_OS02G48480	LOC_OS11G07000	LOC_OS10G06720	LOC_OS12G43090	LOC_OS04G27540	LOC_OS01G64720	LOC_OS11G47900	LOC_OS11G11980	LOC_OS04G28870	LOC_OS06G37550	LOC_OS10G18704	LOC_OS07G41470	LOC_OS09G32500	LOC_OS09G33830	LOC_OS04G53800	LOC_OS09G20520	LOC_OS07G04410	LOC_OS10G29470	LOC_OS02G01800	LOC_OS06G48260	LOC_OS04G51250	LOC_OS04G52580	LOC_OS10G17489	LOC_OS07G29710	LOC_OS05G50130	LOC_OS08G30900	LOC_OS07G04420	LOC_OS08G28600	LOC_OS02G01810	LOC_OS10G04160	LOC_OS11G09600	LOC_OS05G40790	LOC_OS11G11920	LOC_OS06G48250	LOC_OS04G38280	LOC_OS06G12290	LOC_OS01G64740	LOC_OS01G63410	LOC_OS07G42700	LOC_OS05G49120	LOC_OS04G52570	LOC_OS08G16620	LOC_OS05G38470	LOC_OS12G08700	LOC_OS05G50140	LOC_OS05G37140	LOC_OS07G29700	LOC_OS10G28120	LOC_OS10G30440	LOC_OS07G04430	LOC_OS02G01820	LOC_OS08G29940	LOC_OS11G11930	LOC_OS11G10600	LOC_OS05G01180	LOC_OS02G13800	LOC_OS05G25150	LOC_OS09G07520	
LOC_OS01G02700	LOC_OS06G36250	LOC_OS05G50150	LOC_OS11G23920	LOC_OS06G37580	LOC_OS07G05760	LOC_OS09G19510	LOC_OS10G31780	LOC_OS10G04180	LOC_OS08G29950	LOC_OS06G48230	LOC_OS10G42439	LOC_OS11G11940	LOC_OS11G10610	LOC_OS04G52590	LOC_OS05G40770	LOC_OS07G17740	LOC_OS03G12700	LOC_OS08G42910	LOC_OS05G49100	LOC_OS04G51260	LOC_OS08G16640	LOC_OS06G48235	LOC_OS05G50160	LOC_OS05G51490	LOC_OS08G02094	LOC_OS09G19500	LOC_OS06G37590	LOC_OS07G29720	LOC_OS07G04440	LOC_OS04G38230	LOC_OS10G29430	LOC_OS07G28420	LOC_OS07G29750	LOC_OS04G40550	LOC_OS10G42404	LOC_OS10G42400	LOC_OS07G42730	LOC_OS08G41610	LOC_OS07G41400	LOC_OS08G42940	LOC_OS01G63444	LOC_OS05G37190	LOC_OS05G49170	LOC_OS12G07420	LOC_OS07G04450	LOC_OS10G30430	LOC_OS10G04120	LOC_OS10G28110	LOC_OS10G31760	LOC_OS10G05450	LOC_OS06G48290	LOC_OS10G06780	LOC_OS04G39570	LOC_OS08G16660	LOC_OS07G17760	LOC_OS07G42740	LOC_OS04G53860	LOC_OS07G41410	LOC_OS04G52530	LOC_OS10G18760	LOC_OS08G41600	LOC_OS05G49160	LOC_OS05G51430	LOC_OS07G04460	LOC_OS08G02070	LOC_OS05G50100	LOC_OS10G29410	LOC_OS04G40570	LOC_OS08G15340	LOC_OS04G39580	LOC_OS01G64790	LOC_OS06G48280	LOC_OS08G41630	LOC_OS01G61070	LOC_OS08G42960	LOC_OS08G30980	LOC_OS07G03140	LOC_OS05G50110	LOC_OS05G51440	LOC_OS01G74120	LOC_OS10G05470	LOC_OS06G48270	LOC_OS04G39590	LOC_OS11G11900	LOC_OS01G61060	LOC_OS08G39300	LOC_OS08G41620	LOC_OS05G38490	LOC_OS05G37160	LOC_OS08G27330	LOC_OS06G50590	LOC_OS07G03150	LOC_OS10G30410	LOC_OS10G31740	LOC_OS02G26940	LOC_OS05G40960	LOC_OS03G58190	LOC_OS09G19490	LOC_OS09G20480	LOC_OS02G51900	LOC_OS02G38920	LOC_OS02G13620	LOC_OS05G26660	LOC_OS12G10870	LOC_OS12G09880	LOC_OS12G07220	LOC_OS05G51620	LOC_OS08G40440	LOC_OS08G41770	LOC_OS08G03490	LOC_OS08G02160	LOC_OS05G39970	LOC_OS05G13340	LOC_OS02G25610	LOC_OS12G22870	LOC_OS01G74140	LOC_OS08G38110	LOC_OS08G15490	LOC_OS05G01370	LOC_OS05G27980	LOC_OS02G12300	LOC_OS05G50300	LOC_OS12G07210	LOC_OS09G32480	LOC_OS08G41760	LOC_OS08G02150	LOC_OS05G12020	LOC_OS09G18159	LOC_OS02G25600	LOC_OS02G25630	LOC_OS05G38620	LOC_OS09G21796	LOC_OS05G13320	LOC_OS12G22880	LOC_OS01G49390	LOC_OS03G58170	LOC_OS05G02670	LOC_OS12G32200	LOC_OS05G27970	LOC_OS02G14980	LOC_OS08G39470	LOC_OS02G38940	LOC_OS02G12310	LOC_OS01G62360	LOC_OS12G08530	LOC_OS02G37610	LOC_OS09G31160	LOC_OS01G36070	LOC_OS09G07480	LOC_OS08G40460	LOC_OS08G03470	LOC_OS10G41290	LOC_OS12G07200	LOC_OS02G02990	LOC_OS01G50380	LOC_OS05G39950	LOC_OS05G38610	LOC_OS05G39940	LOC_OS02G26950	LOC_OS02G25620	LOC_OS05G12000	LOC_OS07G06900	LOC_OS01G74160	LOC_OS08G39460	LOC_OS02G37600	LOC_OS02G14970	LOC_OS05G27960	LOC_OS12G10840	LOC_OS01G61020	LOC_OS02G38930	LOC_OS05G51650	LOC_OS05G50320	LOC_OS08G27490	LOC_OS02G02930	LOC_OS01G48040	LOC_OS12G34802	LOC_OS08G14195	LOC_OS05G25370	LOC_OS01G24070	LOC_OS01G61010	LOC_OS09G20440	LOC_OS09G07460	LOC_OS06G02900	LOC_OS04G51172	LOC_OS05G49330	LOC_OS10G41270	LOC_OS03G47490	LOC_OS03G60470	LOC_OS05G38680	LOC_OS05G36020	LOC_OS01G50360	LOC_OS01G51690	LOC_OS01G50350	LOC_OS01G48030	LOC_OS02G01610	LOC_OS08G02110	LOC_OS05G25360	LOC_OS01G24080	LOC_OS08G39480	LOC_OS12G34810	LOC_OS10G41280	LOC_OS05G38670	LOC_OS03G60480	LOC_OS08G40470	LOC_OS05G37340	LOC_OS01G12070	LOC_OS12G21500	LOC_OS09G20420	LOC_OS01G51670	LOC_OS01G48020	LOC_OS03G59460	LOC_OS05G01380	LOC_OS02G38900	LOC_OS05G40980	LOC_OS02G13600	LOC_OS05G25350	LOC_OS01G24050	LOC_OS12G34820	LOC_OS04G51190	LOC_OS05G49310	LOC_OS09G08770	LOC_OS10G41250	LOC_OS03G46180	LOC_OS03G61780	LOC_OS10G28290	LOC_OS01G38690	LOC_OS05G12030	LOC_OS07G06940	LOC_OS01G51660	LOC_OS01G50330	LOC_OS09G20410	LOC_OS11G45280	LOC_OS10G28299	LOC_OS03G59470	LOC_OS03G58140	LOC_OS08G38170	LOC_OS01G62310	LOC_OS05G40970	LOC_OS05G25340	LOC_OS05G26670	LOC_OS01G48010	LOC_OS05G51610	LOC_OS05G49300	LOC_OS12G10880	LOC_OS12G07230	LOC_OS09G07450	LOC_OS05G39980	LOC_OS08G40490	LOC_OS12G22850	LOC_OS02G02960	LOC_OS05G12040	LOC_OS01G24030	LOC_OS12G44250	LOC_OS08G03410	
LOC_OS12G20280	LOC_OS08G04740	LOC_OS03G09180	LOC_OS02G49660	LOC_OS02G48330	LOC_OS05G15920	LOC_OS10G06910	LOC_OS03G59440	LOC_OS01G62300	LOC_OS03G58110	LOC_OS05G02610	LOC_OS12G32260	LOC_OS07G41280	LOC_OS03G48780	LOC_OS03G22150	LOC_OS03G60430	LOC_OS09G33720	LOC_OS06G01610	LOC_OS01G38670	LOC_OS06G02940	LOC_OS11G45260	LOC_OS08G03400	LOC_OS01G51640	LOC_OS01G52970	LOC_OS02G49670	LOC_OS02G51990	LOC_OS07G41290	LOC_OS02G25680	LOC_OS10G06900	LOC_OS03G59450	LOC_OS01G49320	LOC_OS02G35000	LOC_OS01G12030	LOC_OS01G13360	LOC_OS02G36330	LOC_OS05G02620	LOC_OS02G38990	LOC_OS02G12380	LOC_OS05G27900	LOC_OS03G48770	LOC_OS03G09160	LOC_OS06G02930	LOC_OS01G14690	LOC_OS03G60440	LOC_OS09G33730	LOC_OS06G01600	LOC_OS03G47440	LOC_OS01G38680	LOC_OS03G61770	LOC_OS02G50630	LOC_OS01G25340	LOC_OS01G24010	LOC_OS01G52960	LOC_OS12G44270	LOC_OS05G15900	LOC_OS01G51630	LOC_OS01G50300	LOC_OS02G49640	LOC_OS01G51632	LOC_OS10G05600	LOC_OS10G06930	LOC_OS02G35039	LOC_OS11G47890	LOC_OS12G32284	LOC_OS05G03920	LOC_OS01G38650	LOC_OS03G60410	LOC_OS10G06939	LOC_OS12G07280	LOC_OS02G37694	LOC_OS02G11060	LOC_OS03G09150	LOC_OS06G02960	LOC_OS03G22170	LOC_OS03G47470	LOC_OS03G46140	LOC_OS03G61740	LOC_OS06G01630	LOC_OS09G32410	LOC_OS09G33740	LOC_OS08G04710	LOC_OS01G24020	LOC_OS12G44260	LOC_OS02G51970	LOC_OS01G51620	LOC_OS05G15910	LOC_OS02G49650	LOC_OS02G48320	LOC_OS10G06920	LOC_OS03G59430	LOC_OS01G38660	LOC_OS11G33270	LOC_OS01G40970	LOC_OS02G36350	LOC_OS02G35020	LOC_OS12G32290	LOC_OS05G03934	LOC_OS01G39990	LOC_OS02G26984	LOC_OS01G01350	LOC_OS08G04700	LOC_OS02G25650	LOC_OS01G02680	LOC_OS05G38600	LOC_OS06G38930	LOC_OS12G44210	LOC_OS05G40920	LOC_OS01G51610	LOC_OS03G12790	LOC_OS11G45210	LOC_OS11G08265	LOC_OS06G12300	LOC_OS03G59400	LOC_OS11G08260	LOC_OS11G08270	LOC_OS12G34880	LOC_OS03G61720	LOC_OS02G38960	LOC_OS01G39960	LOC_OS02G12330	LOC_OS01G13330	LOC_OS02G13660	LOC_OS01G15990	LOC_OS05G02650	LOC_OS01G12000	LOC_OS03G24770	LOC_OS11G33220	LOC_OS06G01650	LOC_OS03G48740	LOC_OS03G22110	LOC_OS02G49630	LOC_OS02G51950	LOC_OS01G01340	LOC_OS02G48300	LOC_OS12G19260	LOC_OS01G25330	LOC_OS11G23890	LOC_OS02G25640	LOC_OS03G10140	LOC_OS06G13620	LOC_OS11G45220	LOC_OS04G28810	LOC_OS11G10590	LOC_OS04G03530	LOC_OS01G39970	LOC_OS11G08280	LOC_OS12G32230	LOC_OS01G14650	LOC_OS03G60400	LOC_OS01G38640	LOC_OS09G33770	LOC_OS05G01330	LOC_OS02G11010	LOC_OS02G13670	LOC_OS01G40950	LOC_OS11G33210	LOC_OS06G01640	LOC_OS03G48730	LOC_OS06G38910	LOC_OS05G39910	LOC_OS02G49600	LOC_OS02G24340	LOC_OS01G25300	LOC_OS12G44230	LOC_OS03G10150	LOC_OS06G12320	LOC_OS04G28805	LOC_OS11G08285	LOC_OS02G51920	LOC_OS12G32240	LOC_OS09G31120	LOC_OS02G36320	LOC_OS02G37654	LOC_OS02G11020	LOC_OS01G12020	LOC_OS01G40940	LOC_OS05G03960	LOC_OS01G38610	LOC_OS05G02630	LOC_OS12G19280	LOC_OS03G48760	LOC_OS03G46100	LOC_OS03G47430	LOC_OS01G02690	LOC_OS01G01360	LOC_OS03G09190	LOC_OS05G39900	LOC_OS12G44220	LOC_OS09G20490	LOC_OS06G13640	LOC_OS06G12310	LOC_OS02G51930	LOC_OS04G03510	LOC_OS03G36770	LOC_OS11G35890	LOC_OS05G01310	LOC_OS01G14670	LOC_OS09G31130	LOC_OS01G38620	LOC_OS02G38970	LOC_OS01G40930	LOC_OS05G03972	LOC_OS12G32250	LOC_OS06G01660	LOC_OS11G33230	LOC_OS03G47420	LOC_OS12G19290	LOC_OS03G48750	LOC_OS01G27940	LOC_OS06G37640	LOC_OS06G11010	LOC_OS06G36310	LOC_OS06G01690	LOC_OS06G12340	LOC_OS01G52900	LOC_OS11G47830	LOC_OS11G08220	LOC_OS10G04210	LOC_OS10G18850	LOC_OS04G04770	LOC_OS07G15020	LOC_OS04G02110	LOC_OS01G14620	LOC_OS06G48300	LOC_OS03G11540	LOC_OS03G10210	LOC_OS11G35840	LOC_OS11G10540	LOC_OS03G61800	LOC_OS07G04370	LOC_OS07G03040	LOC_OS04G53710	LOC_OS10G31830	LOC_OS07G41320	LOC_OS03G48810	LOC_OS03G22200	LOC_OS07G29660	LOC_OS06G36320	LOC_OS11G08235	LOC_OS06G25670	LOC_OS02G47090	LOC_OS06G12330	LOC_OS11G47840	LOC_OS04G02120	LOC_OS03G10224	LOC_OS03G09200	LOC_OS04G27400	LOC_OS07G17689	LOC_OS03G10220	LOC_OS11G10550	LOC_OS06G49620	LOC_OS01G38600	LOC_OS11G35830	LOC_OS06G38980	LOC_OS07G03050	
LOC_OS04G53700	LOC_OS10G31840	LOC_OS10G05560	LOC_OS04G40410	LOC_OS03G22210	LOC_OS10G06890	LOC_OS04G41740	LOC_OS07G27030	LOC_OS02G48390	LOC_OS03G12890	LOC_OS07G16380	LOC_OS03G10230	LOC_OS11G08240	LOC_OS04G04750	LOC_OS01G15970	LOC_OS11G11890	LOC_OS04G53730	LOC_OS04G28720	LOC_OS10G18870	LOC_OS11G35860	LOC_OS01G13310	LOC_OS06G12360	LOC_OS01G14640	LOC_OS07G04390	LOC_OS06G11030	LOC_OS11G33200	LOC_OS07G43960	LOC_OS04G41750	LOC_OS04G39430	LOC_OS10G05550	LOC_OS06G11020	LOC_OS06G38960	LOC_OS11G47820	LOC_OS04G41759	LOC_OS07G30670	LOC_OS10G29502	LOC_OS11G08250	LOC_OS11G09580	LOC_OS02G47070	LOC_OS11G09590	LOC_OS07G41310	LOC_OS11G10570	LOC_OS11G35850	LOC_OS06G13680	LOC_OS01G14630	LOC_OS06G12350	LOC_OS01G39910	LOC_OS01G13300	LOC_OS07G43970	LOC_OS01G03989	LOC_OS03G24810	LOC_OS02G50690	LOC_OS07G27050	LOC_OS11G09510	LOC_OS06G23040	LOC_OS10G05500	LOC_OS02G47040	LOC_OS12G44290	LOC_OS03G11500	LOC_OS07G40030	LOC_OS05G03900	LOC_OS01G64810	LOC_OS07G39030	LOC_OS06G37680	LOC_OS06G11050	LOC_OS01G02600	LOC_OS06G35020	LOC_OS01G03930	LOC_OS07G27040	LOC_OS03G24820	LOC_OS01G15900	LOC_OS11G10510	LOC_OS06G23050	LOC_OS06G47000	LOC_OS08G16700	LOC_OS04G02160	LOC_OS06G12370	LOC_OS07G39020	LOC_OS07G03090	LOC_OS07G41370	LOC_OS11G47809	LOC_OS06G37690	LOC_OS02G47020	LOC_OS01G03950	LOC_OS11G35820	LOC_OS11G10520	LOC_OS11G08200	LOC_OS06G23020	LOC_OS06G49650	LOC_OS02G49680	LOC_OS10G05520	LOC_OS04G27430	LOC_OS08G16710	LOC_OS01G64830	LOC_OS03G12850	LOC_OS01G63500	LOC_OS06G36330	LOC_OS06G38990	LOC_OS07G41340	LOC_OS08G28700	LOC_OS03G24844	LOC_OS06G23030	LOC_OS11G35810	LOC_OS01G15920	LOC_OS04G41710	LOC_OS10G05510	LOC_OS03G36810	LOC_OS07G40020	LOC_OS01G64840	LOC_OS07G39040	LOC_OS03G11530	LOC_OS01G63510	LOC_OS03G10200	LOC_OS06G36340	LOC_OS06G11060	LOC_OS06G37670	LOC_OS01G02610	LOC_OS03G09220	LOC_OS10G18820	LOC_OS09G33710	LOC_OS07G41350	LOC_OS08G28710	LOC_OS04G40475	LOC_OS09G20400	LOC_OS07G06950	LOC_OS04G39489	LOC_OS10G28260	LOC_OS12G10910	LOC_OS06G47050	LOC_OS04G51130	LOC_OS10G42560	LOC_OS01G64850	LOC_OS07G18944	LOC_OS08G16730	LOC_OS06G35060	LOC_OS07G05630	LOC_OS07G06960	LOC_OS09G21720	LOC_OS07G04300	LOC_OS10G30590	LOC_OS04G51120	LOC_OS01G64860	LOC_OS08G16740	LOC_OS08G15410	LOC_OS05G49240	LOC_OS04G53780	LOC_OS04G52450	LOC_OS05G38590	LOC_OS05G51590	LOC_OS05G50260	LOC_OS06G35070	LOC_OS07G04310	LOC_OS07G05640	LOC_OS07G30600	LOC_OS10G28240	LOC_OS06G47030	LOC_OS05G25270	LOC_OS06G24390	LOC_OS07G18960	LOC_OS06G49690	LOC_OS01G63540	LOC_OS08G15420	LOC_OS05G50270	LOC_OS01G03914	LOC_OS06G36370	LOC_OS07G29610	LOC_OS07G04320	LOC_OS08G28740	LOC_OS09G21700	LOC_OS04G14150	LOC_OS06G47020	LOC_OS10G41224	LOC_OS05G40890	LOC_OS04G51140	LOC_OS08G15430	LOC_OS01G03900	LOC_OS06G36380	LOC_OS01G74200	LOC_OS06G35050	LOC_OS10G30540	LOC_OS07G03000	LOC_OS07G31950	LOC_OS07G30620	LOC_OS10G05580	LOC_OS09G08710	LOC_OS12G10950	LOC_OS01G64890	LOC_OS07G43940	LOC_OS04G52420	LOC_OS05G51540	LOC_OS12G07300	LOC_OS07G28300	LOC_OS07G05660	LOC_OS10G28230	LOC_OS04G40440	LOC_OS07G30610	LOC_OS10G05570	LOC_OS07G03015	LOC_OS04G41770	LOC_OS08G16780	LOC_OS08G15450	LOC_OS09G08720	LOC_OS04G53740	LOC_OS10G18880	LOC_OS08G41720	LOC_OS04G52410	LOC_OS01G62290	LOC_OS08G39400	LOC_OS07G42626	LOC_OS05G49280	LOC_OS07G05670	LOC_OS07G04340	LOC_OS05G51550	LOC_OS07G30640	LOC_OS04G39460	LOC_OS08G26110	LOC_OS10G04270	LOC_OS04G41780	LOC_OS08G16790	LOC_OS12G10930	LOC_OS01G63580	LOC_OS07G15000	LOC_OS08G38100	LOC_OS08G40420	LOC_OS04G51110	LOC_OS10G31856	LOC_OS08G27440	LOC_OS07G04350	LOC_OS07G05680	LOC_OS06G35080	LOC_OS07G03020	LOC_OS10G29540	LOC_OS07G30630	LOC_OS10G28210	LOC_OS04G41790	LOC_OS10G04260	LOC_OS04G40460	LOC_OS04G14190	LOC_OS09G08700	LOC_OS10G29549	LOC_OS04G39470	LOC_OS06G47060	LOC_OS07G18990	LOC_OS07G16330	LOC_OS10G42510	LOC_OS06G35090	LOC_OS04G51100	LOC_OS08G28780	LOC_OS05G51570	LOC_OS07G05690	LOC_OS01G50290	LOC_OS10G31864	LOC_OS05G50240	LOC_OS07G03030	LOC_OS10G30530	
LOC_OS11G27300	LOC_OS03G17760	LOC_OS05G35250	LOC_OS11G30950	LOC_OS03G42720	LOC_OS10G07040	LOC_OS10G22680	LOC_OS03G15100	LOC_OS08G08820	LOC_OS01G64450	LOC_OS01G26174	LOC_OS04G24700	LOC_OS01G40480	LOC_OS12G27190	LOC_OS11G41610	LOC_OS11G15310	LOC_OS03G04440	LOC_OS05G48560	LOC_OS03G05770	LOC_OS11G17970	LOC_OS03G30740	LOC_OS10G07050	LOC_OS03G30744	LOC_OS01G14180	LOC_OS10G34660	LOC_OS10G33330	LOC_OS01G39480	LOC_OS05G50890	LOC_OS12G39170	LOC_OS04G12720	LOC_OS01G53790	LOC_OS03G17770	LOC_OS12G41490	LOC_OS12G40160	LOC_OS03G42710	LOC_OS10G21360	LOC_OS01G02190	LOC_OS10G07030	LOC_OS08G08810	LOC_OS01G65790	LOC_OS01G39490	LOC_OS10G32010	LOC_OS11G17980	LOC_OS03G29750	LOC_OS01G52450	LOC_OS01G51110	LOC_OS02G05900	LOC_OS03G17780	LOC_OS05G35230	LOC_OS01G52440	LOC_OS07G42070	LOC_OS10G19050	LOC_OS11G04680	LOC_OS01G64470	LOC_OS01G26150	LOC_OS05G24580	LOC_OS05G23250	LOC_OS01G27480	LOC_OS11G29980	LOC_OS08G08800	LOC_OS01G41790	LOC_OS03G16450	LOC_OS11G39300	LOC_OS11G42920	LOC_OS11G14000	LOC_OS05G23255	LOC_OS03G04420	LOC_OS04G36710	LOC_OS11G27329	LOC_OS05G37890	LOC_OS01G53770	LOC_OS10G33310	LOC_OS01G38130	LOC_OS01G52430	LOC_OS01G53760	LOC_OS02G05910	LOC_OS03G42730	LOC_OS10G22670	LOC_OS10G19040	LOC_OS01G27490	LOC_OS11G03360	LOC_OS04G48700	LOC_OS11G29970	LOC_OS05G24570	LOC_OS01G41780	LOC_OS01G26160	LOC_OS05G23240	LOC_OS03G15130	LOC_OS03G17790	LOC_OS11G42930	LOC_OS12G03190	LOC_OS11G41600	LOC_OS01G40450	LOC_OS10G07060	LOC_OS10G19030	LOC_OS11G16670	LOC_OS10G35980	LOC_OS04G36720	LOC_OS11G15340	LOC_OS08G33800	LOC_OS05G37880	LOC_OS10G07004	LOC_OS12G15170	LOC_OS01G53750	LOC_OS12G41460	LOC_OS12G40130	LOC_OS11G05950	LOC_OS03G17720	LOC_OS05G35290	LOC_OS11G29920	LOC_OS08G21840	LOC_OS01G02160	LOC_OS01G03490	LOC_OS01G28790	LOC_OS01G38110	LOC_OS11G42900	LOC_OS01G41770	LOC_OS04G11430	LOC_OS08G32500	LOC_OS01G15470	LOC_OS01G14140	LOC_OS10G11980	LOC_OS01G52410	LOC_OS12G15180	LOC_OS12G42780	LOC_OS11G29910	LOC_OS11G04630	LOC_OS11G05960	LOC_OS10G23980	LOC_OS01G02150	LOC_OS01G27470	LOC_OS01G03480	LOC_OS01G40430	LOC_OS03G03140	LOC_OS01G14130	LOC_OS01G41760	LOC_OS11G42910	LOC_OS11G17940	LOC_OS12G40120	LOC_OS08G33820	LOC_OS01G38120	LOC_OS11G30930	LOC_OS11G28610	LOC_OS01G26110	LOC_OS01G53730	LOC_OS10G34602	LOC_OS11G05970	LOC_OS11G29945	LOC_OS12G40150	LOC_OS01G52400	LOC_OS12G41480	LOC_OS11G03310	LOC_OS10G09680	LOC_OS03G16410	LOC_OS01G02180	LOC_OS01G40420	LOC_OS01G41750	LOC_OS03G03130	LOC_OS05G48580	LOC_OS10G09690	LOC_OS04G12744	LOC_OS10G35930	LOC_OS11G29930	LOC_OS01G26120	LOC_OS10G34614	LOC_OS03G17750	LOC_OS11G04650	LOC_OS08G19550	LOC_OS11G05980	LOC_OS12G41470	LOC_OS01G63190	LOC_OS10G09670	LOC_OS10G22630	LOC_OS11G15300	LOC_OS05G48570	LOC_OS01G40410	LOC_OS08G32510	LOC_OS05G35266	LOC_OS04G11400	LOC_OS01G02120	LOC_OS05G11200	LOC_OS08G44520	LOC_OS09G26500	LOC_OS05G01880	LOC_OS05G50810	LOC_OS10G32080	LOC_OS07G06390	LOC_OS04G22120	LOC_OS08G32540	LOC_OS01G40400	LOC_OS04G47420	LOC_OS01G41730	LOC_OS09G15850	LOC_OS07G05060	LOC_OS09G14520	LOC_OS02G28600	LOC_OS02G05960	LOC_OS02G04630	LOC_OS02G54900	LOC_OS01G02110	LOC_OS05G37820	LOC_OS05G11210	LOC_OS05G12540	LOC_OS02G30910	LOC_OS01G26100	LOC_OS04G34120	LOC_OS07G17040	LOC_OS05G50815	LOC_OS05G49800	LOC_OS07G30010	LOC_OS02G17940	LOC_OS02G16610	LOC_OS01G16750	LOC_OS05G24510	LOC_OS10G32090	LOC_OS04G24770	LOC_OS08G32530	LOC_OS08G33860	LOC_OS04G46100	LOC_OS07G44680	LOC_OS02G05970	LOC_OS02G03310	LOC_OS02G04640	LOC_OS05G13840	LOC_OS04G36790	LOC_OS05G37810	LOC_OS10G20080	LOC_OS11G29900	LOC_OS05G12510	LOC_OS07G29050	LOC_OS04G58100	LOC_OS04G22100	LOC_OS04G59430	LOC_OS02G17970	LOC_OS09G02510	LOC_OS06G12400	LOC_OS11G17910	LOC_OS05G25830	LOC_OS05G50830	LOC_OS01G14120	LOC_OS04G48770	LOC_OS08G32560	LOC_OS05G24500	LOC_OS03G17700	LOC_OS02G05980	LOC_OS04G46110	LOC_OS09G15830	LOC_OS07G05084	LOC_OS02G03320	LOC_OS05G13850	LOC_OS11G05940	LOC_OS08G20580	LOC_OS01G02130	LOC_OS08G44530	LOC_OS09G03850	
LOC_OS04G59420	LOC_OS04G24750	LOC_OS04G23420	LOC_OS06G13720	LOC_OS02G30930	LOC_OS02G42900	LOC_OS11G17920	LOC_OS01G16770	LOC_OS10G32070	LOC_OS08G33880	LOC_OS02G04660	LOC_OS04G46120	LOC_OS06G01740	LOC_OS02G02000	LOC_OS04G10180	LOC_OS02G05920	LOC_OS10G20060	LOC_OS07G43380	LOC_OS01G28710	LOC_OS05G25890	LOC_OS05G48520	LOC_OS05G24560	LOC_OS05G23230	LOC_OS02G17910	LOC_OS07G31390	LOC_OS10G33370	LOC_OS06G01770	LOC_OS08G43230	LOC_OS05G12570	LOC_OS05G11240	LOC_OS08G44550	LOC_OS04G48720	LOC_OS06G12410	LOC_OS05G48510	LOC_OS05G24550	LOC_OS02G17900	LOC_OS09G15800	LOC_OS10G32050	LOC_OS04G35410	LOC_OS04G36740	LOC_OS06G01760	LOC_OS02G05930	LOC_OS05G35200	LOC_OS05G12580	LOC_OS05G11250	LOC_OS06G37700	LOC_OS04G36750	LOC_OS04G10160	LOC_OS06G12440	LOC_OS04G47400	LOC_OS05G49830	LOC_OS05G25870	LOC_OS02G16600	LOC_OS04G22140	LOC_OS10G34680	LOC_OS10G33350	LOC_OS07G44690	LOC_OS10G32020	LOC_OS07G42030	LOC_OS02G05940	LOC_OS08G43250	LOC_OS02G29900	LOC_OS05G37840	LOC_OS09G03810	LOC_OS04G35430	LOC_OS04G10150	LOC_OS01G03420	LOC_OS03G05700	LOC_OS06G12430	LOC_OS02G17920	LOC_OS05G23200	LOC_OS08G31260	LOC_OS05G50800	LOC_OS04G23460	LOC_OS07G42040	LOC_OS06G01780	LOC_OS08G43240	LOC_OS05G12560	LOC_OS01G03429	LOC_OS06G24404	LOC_OS02G05950	LOC_OS09G27795	LOC_OS02G27350	LOC_OS02G54970	LOC_OS04G58040	LOC_OS04G59370	LOC_OS08G31170	LOC_OS09G01160	LOC_OS09G26460	LOC_OS02G39330	LOC_OS02G28680	LOC_OS09G37120	LOC_OS02G42990	LOC_OS07G06430	LOC_OS04G46050	LOC_OS07G05100	LOC_OS12G05840	LOC_OS07G07760	LOC_OS02G26014	LOC_OS09G37130	LOC_OS09G39790	LOC_OS09G38460	LOC_OS04G58030	LOC_OS12G30810	LOC_OS06G12455	LOC_OS04G59360	LOC_OS12G16510	LOC_OS04G22070	LOC_OS08G32490	LOC_OS05G01810	LOC_OS06G13780	LOC_OS02G28670	LOC_OS06G37770	LOC_OS02G41670	LOC_OS12G29820	LOC_OS08G43140	LOC_OS07G07770	LOC_OS07G05110	LOC_OS04G47390	LOC_OS04G46060	LOC_OS04G58060	LOC_OS07G31410	LOC_OS01G04720	LOC_OS09G15790	LOC_OS09G38470	LOC_OS02G15390	LOC_OS03G64170	LOC_OS04G46079	LOC_OS06G37740	LOC_OS02G27370	LOC_OS09G26440	LOC_OS02G53620	LOC_OS09G01140	LOC_OS04G59394	LOC_OS04G34090	LOC_OS06G23100	LOC_OS06G11150	LOC_OS02G38020	LOC_OS02G42970	LOC_OS12G42810	LOC_OS04G59380	LOC_OS02G52300	LOC_OS01G04710	LOC_OS09G38480	LOC_OS06G37750	LOC_OS02G54960	LOC_OS04G58055	LOC_OS07G44700	LOC_OS06G23114	LOC_OS02G02080	LOC_OS02G38010	LOC_OS07G07790	LOC_OS09G14450	LOC_OS12G29840	LOC_OS02G40320	LOC_OS09G15780	LOC_OS12G05810	LOC_OS08G06290	LOC_OS03G64150	LOC_OS07G05145	LOC_OS09G38490	LOC_OS04G34030	LOC_OS03G39190	LOC_OS02G27310	LOC_OS11G39290	LOC_OS05G13820	LOC_OS02G17990	LOC_OS06G47130	LOC_OS04G59330	LOC_OS07G18460	LOC_OS04G58000	LOC_OS09G03780	LOC_OS07G32761	LOC_OS06G24490	LOC_OS09G02450	LOC_OS02G53600	LOC_OS03G52160	LOC_OS05G25810	LOC_OS07G06470	LOC_OS06G35140	LOC_OS11G39280	LOC_OS02G29970	LOC_OS12G04550	LOC_OS02G02010	LOC_OS06G11170	LOC_OS02G03340	LOC_OS12G05880	LOC_OS02G04670	LOC_OS07G44750	LOC_OS02G42950	LOC_OS08G43180	LOC_OS03G40170	LOC_OS04G35370	LOC_OS02G27300	LOC_OS04G59320	LOC_OS02G54940	LOC_OS07G17120	LOC_OS09G03790	LOC_OS08G06270	LOC_OS07G42104	LOC_OS03G53480	LOC_OS06G12490	LOC_OS02G29960	LOC_OS12G05870	LOC_OS07G05150	LOC_OS04G46020	LOC_OS07G44760	LOC_OS06G36480	LOC_OS03G64130	LOC_OS09G02430	LOC_OS06G49770	LOC_OS02G15350	LOC_OS05G13804	LOC_OS02G14020	LOC_OS06G24470	LOC_OS06G47110	LOC_OS11G41590	LOC_OS09G27730	LOC_OS02G54910	LOC_OS08G07590	LOC_OS07G43400	LOC_OS04G48690	LOC_OS04G47360	LOC_OS02G39310	LOC_OS03G52180	LOC_OS07G05160	LOC_OS06G36450	LOC_OS02G28660	LOC_OS12G05860	LOC_OS02G03360	LOC_OS04G46030	LOC_OS07G44730	LOC_OS09G14420	LOC_OS03G40194	LOC_OS04G34060	LOC_OS07G32774	LOC_OS11G40270	LOC_OS02G15340	LOC_OS04G58010	LOC_OS06G49760	LOC_OS04G59340	LOC_OS09G27720	LOC_OS12G17820	LOC_OS07G30110	LOC_OS06G47100	LOC_OS05G01830	LOC_OS02G03370	LOC_OS02G29980	LOC_OS02G02040	LOC_OS06G37790	LOC_OS06G11180	LOC_OS07G43410	LOC_OS04G22090	LOC_OS03G39150	LOC_OS03G41470	
LOC_OS03G15180	LOC_OS11G03290	LOC_OS10G09620	LOC_OS10G22600	LOC_OS03G27160	LOC_OS12G04595	LOC_OS12G42870	LOC_OS09G39700	LOC_OS03G03190	LOC_OS03G64110	LOC_OS02G38080	LOC_OS03G15190	LOC_OS11G27250	LOC_OS03G53440	LOC_OS10G22610	LOC_OS08G08890	LOC_OS01G65830	LOC_OS08G06230	LOC_OS12G41530	LOC_OS12G39220	LOC_OS12G40200	LOC_OS03G03180	LOC_OS03G40130	LOC_OS03G42790	LOC_OS12G41560	LOC_OS12G15270	LOC_OS06G35165	LOC_OS11G42880	LOC_OS11G41550	LOC_OS06G47150	LOC_OS03G52140	LOC_OS11G40220	LOC_OS01G65840	LOC_OS12G39230	LOC_OS12G27254	LOC_OS11G39260	LOC_OS09G39720	LOC_OS03G39160	LOC_OS10G10620	LOC_OS07G07715	LOC_OS06G47140	LOC_OS07G07719	LOC_OS11G42890	LOC_OS06G23190	LOC_OS03G54790	LOC_OS01G64520	LOC_OS12G28590	LOC_OS03G03164	LOC_OS03G27190	LOC_OS08G06210	LOC_OS12G42884	LOC_OS09G39730	LOC_OS12G39240	LOC_OS01G51060	LOC_OS02G52380	LOC_OS09G38400	LOC_OS02G38090	LOC_OS06G35170	LOC_OS03G64100	LOC_OS03G42760	LOC_OS04G58080	LOC_OS03G53419	LOC_OS01G26090	LOC_OS12G30840	LOC_OS01G65860	LOC_OS02G02090	LOC_OS01G63200	LOC_OS03G41438	LOC_OS11G42860	LOC_OS11G41530	LOC_OS08G07530	LOC_OS09G39740	LOC_OS02G52350	LOC_OS02G39370	LOC_OS09G38410	LOC_OS01G52380	LOC_OS12G28520	LOC_OS03G40100	LOC_OS01G51050	LOC_OS12G42830	LOC_OS03G27120	LOC_OS04G58070	LOC_OS07G06400	LOC_OS01G38090	LOC_OS01G40390	LOC_OS12G16550	LOC_OS03G53400	LOC_OS11G29870	LOC_OS01G65870	LOC_OS03G39100	LOC_OS10G23900	LOC_OS12G03290	LOC_OS11G40210	LOC_OS03G30770	LOC_OS11G41540	LOC_OS09G26490	LOC_OS08G08850	LOC_OS02G52360	LOC_OS11G16570	LOC_OS12G27200	LOC_OS09G39750	LOC_OS01G14090	LOC_OS01G51040	LOC_OS12G42820	LOC_OS09G39754	LOC_OS03G42780	LOC_OS02G52330	LOC_OS02G41680	LOC_OS11G03270	LOC_OS02G53660	LOC_OS08G07510	LOC_OS08G08840	LOC_OS02G26080	LOC_OS01G65880	LOC_OS09G25150	LOC_OS11G42840	LOC_OS11G41510	LOC_OS09G26480	LOC_OS11G16580	LOC_OS12G41520	LOC_OS12G27210	LOC_OS09G39760	LOC_OS07G07740	LOC_OS01G53690	LOC_OS11G15250	LOC_OS04G58090	LOC_OS09G39770	LOC_OS12G15240	LOC_OS02G51010	LOC_OS09G14490	LOC_OS01G26080	LOC_OS08G07500	LOC_OS03G54750	LOC_OS01G64560	LOC_OS01G39399	LOC_OS09G26470	LOC_OS11G42850	LOC_OS12G28550	LOC_OS12G27220	LOC_OS09G38440	LOC_OS07G07750	LOC_OS07G06420	LOC_OS12G41510	LOC_OS11G16590	LOC_OS01G53680	LOC_OS01G51010	LOC_OS11G28510	LOC_OS11G29840	LOC_OS05G35370	LOC_OS11G04540	LOC_OS03G42840	LOC_OS04G01940	LOC_OS03G54820	LOC_OS01G27380	LOC_OS03G15220	LOC_OS01G40360	LOC_OS01G64570	LOC_OS01G63240	LOC_OS03G05890	LOC_OS05G23398	LOC_OS03G04560	LOC_OS10G21479	LOC_OS05G46020	LOC_OS05G48680	LOC_OS11G16520	LOC_OS10G19140	LOC_OS03G27200	LOC_OS08G19600	LOC_OS08G33910	LOC_OS01G38030	LOC_OS04G12600	LOC_OS01G52340	LOC_OS03G17890	LOC_OS01G52330	LOC_OS05G34030	LOC_OS05G35360	LOC_OS11G04550	LOC_OS11G03220	LOC_OS03G42830	LOC_OS08G07600	LOC_OS01G26060	LOC_OS01G27390	LOC_OS08G08930	LOC_OS04G25900	LOC_OS03G15230	LOC_OS01G63250	LOC_OS03G16560	LOC_OS04G01950	LOC_OS11G41500	LOC_OS11G15200	LOC_OS03G05880	LOC_OS10G34790	LOC_OS10G33460	LOC_OS01G54990	LOC_OS03G27210	LOC_OS01G52320	LOC_OS05G34020	LOC_OS01G53650	LOC_OS11G28530	LOC_OS12G40070	LOC_OS11G03230	LOC_OS05G09060	LOC_OS10G22780	LOC_OS08G08920	LOC_OS04G01920	LOC_OS01G64590	LOC_OS11G29860	LOC_OS01G63260	LOC_OS01G41670	LOC_OS01G27360	LOC_OS10G20120	LOC_OS04G49900	LOC_OS01G28690	LOC_OS03G15240	LOC_OS12G03080	LOC_OS05G46000	LOC_OS11G42800	LOC_OS11G15210	LOC_OS01G40340	LOC_OS05G48660	LOC_OS03G05870	LOC_OS03G41530	LOC_OS05G11380	LOC_OS01G39340	LOC_OS12G39070	LOC_OS12G41390	LOC_OS05G34010	LOC_OS05G35340	LOC_OS11G29850	LOC_OS07G43290	LOC_OS03G42850	LOC_OS08G19630	LOC_OS08G20620	LOC_OS04G01930	LOC_OS10G19160	LOC_OS03G54830	LOC_OS10G22790	LOC_OS01G27370	LOC_OS03G15250	LOC_OS11G42810	LOC_OS05G48650	LOC_OS05G49980	LOC_OS03G30870	LOC_OS03G04530	LOC_OS10G20139	LOC_OS04G37930	LOC_OS04G36600	LOC_OS10G34770	LOC_OS10G33440	LOC_OS01G39350	LOC_OS01G53630	LOC_OS11G05830	LOC_OS01G26010	LOC_OS01G54960	LOC_OS12G42670	
LOC_OS01G54969	LOC_OS10G09780	LOC_OS01G63280	LOC_OS08G08900	LOC_OS01G03370	LOC_OS01G27340	LOC_OS01G40320	LOC_OS06G01810	LOC_OS01G14020	LOC_OS01G42980	LOC_OS10G19100	LOC_OS12G27030	LOC_OS05G46060	LOC_OS02G52190	LOC_OS03G03270	LOC_OS01G54950	LOC_OS01G53620	LOC_OS12G43990	LOC_OS12G42660	LOC_OS05G34070	LOC_OS10G22770	LOC_OS01G04690	LOC_OS10G09770	LOC_OS10G08440	LOC_OS01G03360	LOC_OS08G20644	LOC_OS01G26020	LOC_OS01G27350	LOC_OS03G03260	LOC_OS06G01800	LOC_OS04G12639	LOC_OS04G01990	LOC_OS01G15340	LOC_OS01G14010	LOC_OS12G40000	LOC_OS10G10760	LOC_OS10G10798	LOC_OS01G54940	LOC_OS02G40190	LOC_OS11G30810	LOC_OS05G34060	LOC_OS03G42820	LOC_OS08G44620	LOC_OS03G15200	LOC_OS10G08474	LOC_OS10G22740	LOC_OS01G02060	LOC_OS04G01960	LOC_OS01G03390	LOC_OS11G16500	LOC_OS04G12620	LOC_OS12G39030	LOC_OS06G01830	LOC_OS06G13800	LOC_OS01G26000	LOC_OS01G27330	LOC_OS03G17870	LOC_OS12G41350	LOC_OS05G35380	LOC_OS11G03200	LOC_OS03G42810	LOC_OS10G07130	LOC_OS03G15210	LOC_OS01G28660	LOC_OS01G02050	LOC_OS01G03380	LOC_OS01G42950	LOC_OS03G04570	LOC_OS12G27060	LOC_OS10G19110	LOC_OS08G33960	LOC_OS03G30830	LOC_OS11G16510	LOC_OS01G14030	LOC_OS02G52180	LOC_OS06G01820	LOC_OS10G34730	LOC_OS01G02000	LOC_OS01G03330	LOC_OS08G19680	LOC_OS01G27300	LOC_OS02G30800	LOC_OS05G11320	LOC_OS04G36650	LOC_OS01G54920	LOC_OS04G37980	LOC_OS09G02410	LOC_OS09G27710	LOC_OS06G13830	LOC_OS06G12500	LOC_OS01G16640	LOC_OS01G15310	LOC_OS08G32660	LOC_OS04G23330	LOC_OS04G48630	LOC_OS08G43310	LOC_OS03G17800	LOC_OS07G44550	LOC_OS09G14400	LOC_OS07G43220	LOC_OS06G01850	LOC_OS01G03320	LOC_OS05G11330	LOC_OS11G05800	LOC_OS06G37810	LOC_OS08G19694	LOC_OS01G05980	LOC_OS04G37990	LOC_OS07G18250	LOC_OS09G03750	LOC_OS09G27700	LOC_OS07G32550	LOC_OS05G25960	LOC_OS01G16630	LOC_OS05G50940	LOC_OS06G24500	LOC_OS04G49970	LOC_OS01G41600	LOC_OS04G47310	LOC_OS03G17810	LOC_OS04G10010	LOC_OS09G15720	LOC_OS04G50950	LOC_OS07G44560	LOC_OS06G01840	LOC_OS04G23319	LOC_OS01G02020	LOC_OS04G35340	LOC_OS04G12660	LOC_OS05G11300	LOC_OS01G54900	LOC_OS04G36670	LOC_OS04G34010	LOC_OS01G28610	LOC_OS07G31250	LOC_OS04G59310	LOC_OS02G17850	LOC_OS06G13850	LOC_OS02G30820	LOC_OS01G14000	LOC_OS04G12669	LOC_OS01G15330	LOC_OS08G30020	LOC_OS04G49980	LOC_OS04G47320	LOC_OS08G43334	LOC_OS04G10000	LOC_OS02G03200	LOC_OS01G17990	LOC_OS08G29020	LOC_OS02G04530	LOC_OS05G12640	LOC_OS01G02010	LOC_OS02G30810	LOC_OS01G03340	LOC_OS05G11310	LOC_OS04G36680	LOC_OS05G13970	LOC_OS05G37920	LOC_OS01G04670	LOC_OS08G44650	LOC_OS04G59300	LOC_OS03G16500	LOC_OS05G49900	LOC_OS07G31244	LOC_OS06G12510	LOC_OS08G17050	LOC_OS05G50960	LOC_OS01G15320	LOC_OS05G25940	LOC_OS04G50970	LOC_OS10G32190	LOC_OS08G31340	LOC_OS04G47330	LOC_OS02G05870	LOC_OS03G29810	LOC_OS04G46000	LOC_OS08G30014	LOC_OS06G01860	LOC_OS07G43210	LOC_OS10G32199	LOC_OS12G40090	LOC_OS04G11390	LOC_OS04G10060	LOC_OS08G44680	LOC_OS06G11210	LOC_OS06G37840	LOC_OS07G44590	LOC_OS04G49920	LOC_OS10G19190	LOC_OS05G23350	LOC_OS08G17060	LOC_OS05G48640	LOC_OS01G16600	LOC_OS10G33490	LOC_OS10G32160	LOC_OS06G49830	LOC_OS07G43260	LOC_OS06G01890	LOC_OS04G37940	LOC_OS04G36610	LOC_OS08G43350	LOC_OS05G34000	LOC_OS08G29040	LOC_OS05G11360	LOC_OS04G50920	LOC_OS12G40080	LOC_OS01G05940	LOC_OS06G11200	LOC_OS08G44670	LOC_OS06G12539	LOC_OS06G36520	LOC_OS05G09050	LOC_OS07G43270	LOC_OS01G28600	LOC_OS04G49930	LOC_OS07G32590	LOC_OS04G48600	LOC_OS10G19180	LOC_OS05G23340	LOC_OS05G48630	LOC_OS05G49960	LOC_OS10G32170	LOC_OS03G05840	LOC_OS05G11370	LOC_OS05G37980	LOC_OS05G09020	LOC_OS05G11340	LOC_OS06G37820	LOC_OS04G37960	LOC_OS10G21490	LOC_OS01G03310	LOC_OS01G04640	LOC_OS06G12560	LOC_OS10G20160	LOC_OS05G24660	LOC_OS05G49950	LOC_OS05G25990	LOC_OS07G31290	LOC_OS07G44570	LOC_OS10G32140	LOC_OS04G50940	LOC_OS04G36630	LOC_OS07G43240	LOC_OS08G42040	LOC_OS05G12670	LOC_OS05G35310	LOC_OS05G37970	LOC_OS04G37970	LOC_OS01G03300	LOC_OS01G05960	LOC_OS06G13880	LOC_OS06G12550	LOC_OS04G49954	LOC_OS05G48610	
LOC_OS05G23320	LOC_OS06G24520	LOC_OS05G50920	LOC_OS04G24670	LOC_OS07G43250	LOC_OS04G50930	LOC_OS07G44580	LOC_OS04G35310	LOC_OS08G42030	LOC_OS02G05830	LOC_OS05G35300	LOC_OS05G11350	LOC_OS09G39660	LOC_OS02G15250	LOC_OS09G25010	LOC_OS07G18300	LOC_OS12G17710	LOC_OS08G31290	LOC_OS09G02370	LOC_OS05G01920	LOC_OS02G04590	LOC_OS06G12580	LOC_OS06G50860	LOC_OS02G39210	LOC_OS06G37880	LOC_OS02G42870	LOC_OS02G40210	LOC_OS12G05720	LOC_OS08G43270	LOC_OS09G15680	LOC_OS09G38340	LOC_OS02G30870	LOC_OS06G49860	LOC_OS06G24580	LOC_OS09G27660	LOC_OS07G44600	LOC_OS06G48534	LOC_OS07G20610	LOC_OS09G02380	LOC_OS06G47200	LOC_OS06G50850	LOC_OS02G03270	LOC_OS06G12570	LOC_OS06G36560	LOC_OS02G42880	LOC_OS09G13020	LOC_OS08G43290	LOC_OS09G38350	LOC_OS09G39680	LOC_OS06G36530	LOC_OS03G64290	LOC_OS09G26320	LOC_OS09G27650	LOC_OS11G40180	LOC_OS02G54830	LOC_OS09G03680	LOC_OS09G02350	LOC_OS06G48520	LOC_OS06G49850	LOC_OS02G28580	LOC_OS06G24550	LOC_OS07G08990	LOC_OS02G39230	LOC_OS02G42850	LOC_OS06G11270	LOC_OS05G01900	LOC_OS08G05090	LOC_OS04G47280	LOC_OS07G05000	LOC_OS08G43280	LOC_OS07G32610	LOC_OS02G15260	LOC_OS09G26310	LOC_OS12G16410	LOC_OS02G30890	LOC_OS02G54840	LOC_OS02G53510	LOC_OS04G59260	LOC_OS09G03690	LOC_OS06G50830	LOC_OS06G49840	LOC_OS02G28570	LOC_OS06G11260	LOC_OS02G41530	LOC_OS07G21960	LOC_OS02G40200	LOC_OS09G15660	LOC_OS08G05080	LOC_OS07G05024	LOC_OS04G35240	LOC_OS06G47250	LOC_OS04G59210	LOC_OS09G04995	LOC_OS07G17010	LOC_OS03G52284	LOC_OS09G02330	LOC_OS08G05070	LOC_OS05G01960	LOC_OS04G49880	LOC_OS05G25930	LOC_OS01G65900	LOC_OS04G50880	LOC_OS11G39160	LOC_OS02G04550	LOC_OS02G03220	LOC_OS11G15190	LOC_OS09G16980	LOC_OS09G15650	LOC_OS07G43300	LOC_OS07G44630	LOC_OS02G41500	LOC_OS09G38380	LOC_OS04G35250	LOC_OS03G40290	LOC_OS09G37050	LOC_OS05G37900	LOC_OS09G28950	LOC_OS04G59200	LOC_OS02G15200	LOC_OS07G17000	LOC_OS09G27620	LOC_OS08G06390	LOC_OS04G49890	LOC_OS05G25920	LOC_OS07G43316	LOC_OS06G50890	LOC_OS12G05750	LOC_OS07G05030	LOC_OS09G15644	LOC_OS06G11280	LOC_OS02G41510	LOC_OS12G04424	LOC_OS09G16970	LOC_OS02G17890	LOC_OS06G48560	LOC_OS06G47230	LOC_OS07G32660	LOC_OS07G31330	LOC_OS08G06380	LOC_OS01G65920	LOC_OS05G25910	LOC_OS07G05040	LOC_OS06G36570	LOC_OS05G25914	LOC_OS02G42810	LOC_OS04G35270	LOC_OS03G64260	LOC_OS05G12600	LOC_OS02G27200	LOC_OS02G17880	LOC_OS06G48550	LOC_OS12G17700	LOC_OS07G31320	LOC_OS09G28930	LOC_OS02G30850	LOC_OS02G54800	LOC_OS08G06370	LOC_OS04G47250	LOC_OS08G05040	LOC_OS05G25900	LOC_OS06G23274	LOC_OS04G50890	LOC_OS09G16950	LOC_OS02G29860	LOC_OS02G28530	LOC_OS07G45950	LOC_OS12G04400	LOC_OS12G05730	LOC_OS02G42820	LOC_OS10G34700	LOC_OS03G39270	LOC_OS12G17790	LOC_OS11G28470	LOC_OS10G09740	LOC_OS06G47290	LOC_OS03G27280	LOC_OS08G07690	LOC_OS08G05030	LOC_OS12G03140	LOC_OS12G27110	LOC_OS11G30790	LOC_OS12G41420	LOC_OS03G64230	LOC_OS03G52239	LOC_OS11G29790	LOC_OS11G40130	LOC_OS10G22730	LOC_OS06G47280	LOC_OS11G03180	LOC_OS11G28460	LOC_OS11G27130	LOC_OS09G25080	LOC_OS10G21400	LOC_OS01G64620	LOC_OS01G65950	LOC_OS12G05790	LOC_OS12G39100	LOC_OS01G52290	LOC_OS12G41410	LOC_OS11G30780	LOC_OS02G39280	LOC_OS02G52280	LOC_OS03G40250	LOC_OS12G42770	LOC_OS02G40270	LOC_OS12G16480	LOC_OS11G28490	LOC_OS10G09760	LOC_OS11G42760	LOC_OS11G03190	LOC_OS01G64630	LOC_OS12G28460	LOC_OS08G07670	LOC_OS03G64219	LOC_OS12G39110	LOC_OS12G04450	LOC_OS01G52280	LOC_OS12G03120	LOC_OS09G39600	LOC_OS03G64210	LOC_OS09G13080	LOC_OS02G40280	LOC_OS01G40290	LOC_OS06G47260	LOC_OS01G65970	LOC_OS09G26390	LOC_OS10G22710	LOC_OS11G40110	LOC_OS02G53590	LOC_OS08G08990	LOC_OS12G39120	LOC_OS12G42760	LOC_OS01G52270	LOC_OS12G40100	LOC_OS03G03280	LOC_OS03G15260	LOC_OS10G09700	LOC_OS07G08930	LOC_OS01G40280	LOC_OS12G30720	LOC_OS11G15110	LOC_OS08G08980	LOC_OS11G42740	LOC_OS02G54890	LOC_OS11G41410	LOC_OS09G26380	LOC_OS08G07650	LOC_OS08G06320	LOC_OS09G39620	LOC_OS01G53590	LOC_OS07G08940	LOC_OS02G15280	LOC_OS02G40260	LOC_OS11G04470	LOC_OS11G03140	
LOC_OS11G29750	LOC_OS01G64660	LOC_OS12G30730	LOC_OS01G65992	LOC_OS09G25040	LOC_OS11G41420	LOC_OS02G53570	LOC_OS08G07640	LOC_OS08G08970	LOC_OS12G29740	LOC_OS02G39240	LOC_OS03G40210	LOC_OS01G53580	LOC_OS09G13050	LOC_OS02G54870	LOC_OS08G07630	LOC_OS08G21900	LOC_OS02G27290	LOC_OS01G40260	LOC_OS09G26360	LOC_OS09G25030	LOC_OS09G27690	LOC_OS08G08960	LOC_OS11G17790	LOC_OS12G29750	LOC_OS11G16460	LOC_OS11G30770	LOC_OS09G38310	LOC_OS09G39640	LOC_OS11G15130	LOC_OS11G39100	LOC_OS01G53570	LOC_OS10G10700	LOC_OS10G09710	LOC_OS03G15290	LOC_OS09G13040	LOC_OS11G30760	LOC_OS02G41570	LOC_OS11G03160	LOC_OS08G07620	LOC_OS12G30750	LOC_OS03G53540	LOC_OS01G40250	LOC_OS01G64680	LOC_OS12G03150	LOC_OS09G27680	LOC_OS11G41400	LOC_OS11G16470	LOC_OS09G38320	LOC_OS02G40240	LOC_OS02G39260	LOC_OS01G39270	LOC_OS09G39650	LOC_OS12G27102	LOC_OS01G53560	LOC_OS07G07630	LOC_OS03G40230	LOC_OS01G74000	LOC_OS01G52230	LOC_OS01G54890	LOC_OS05G35010	LOC_OS11G29720	LOC_OS03G42960	LOC_OS11G05750	LOC_OS11G04420	LOC_OS10G22440	LOC_OS10G21110	LOC_OS03G15340	LOC_OS03G14010	LOC_OS04G23610	LOC_OS03G39310	LOC_OS03G16670	LOC_OS01G65540	LOC_OS05G48320	LOC_OS11G42700	LOC_OS03G04680	LOC_OS03G03350	LOC_OS11G17730	LOC_OS11G16400	LOC_OS04G11630	LOC_OS03G40300	LOC_OS01G38390	LOC_OS01G51370	LOC_OS04G35600	LOC_OS03G29980	LOC_OS05G12370	LOC_OS05G35000	LOC_OS10G22450	LOC_OS03G39300	LOC_OS05G25680	LOC_OS01G64220	LOC_OS01G62010	LOC_OS04G23600	LOC_OS05G49640	LOC_OS03G04670	LOC_OS11G16410	LOC_OS10G11770	LOC_OS04G35610	LOC_OS05G37660	LOC_OS05G38990	LOC_OS05G38984	LOC_OS01G50020	LOC_OS11G29740	LOC_OS01G49030	LOC_OS03G03334	LOC_OS03G53630	LOC_OS04G48930	LOC_OS01G26390	LOC_OS05G25670	LOC_OS01G66890	LOC_OS05G48300	LOC_OS03G14030	LOC_OS03G15360	LOC_OS03G04660	LOC_OS03G05990	LOC_OS03G40320	LOC_OS05G38980	LOC_OS08G34900	LOC_OS01G52680	LOC_OS03G27340	LOC_OS03G15370	LOC_OS01G49020	LOC_OS01G50010	LOC_OS11G04450	LOC_OS03G53620	LOC_OS01G25070	LOC_OS01G40690	LOC_OS10G21100	LOC_OS01G49024	LOC_OS01G64240	LOC_OS03G14040	LOC_OS05G25660	LOC_OS05G23000	LOC_OS01G37050	LOC_OS11G16430	LOC_OS03G04650	LOC_OS03G03320	LOC_OS04G35630	LOC_OS04G34300	LOC_OS03G41640	LOC_OS01G38380	LOC_OS05G50680	LOC_OS05G37640	LOC_OS06G13910	LOC_OS01G52660	LOC_OS01G49010	LOC_OS12G40370	LOC_OS05G35050	LOC_OS03G42920	LOC_OS01G40680	LOC_OS01G37020	LOC_OS06G01934	LOC_OS05G50610	LOC_OS12G26060	LOC_OS01G38359	LOC_OS08G34920	LOC_OS04G10340	LOC_OS12G38040	LOC_OS01G53990	LOC_OS01G39680	LOC_OS01G14380	LOC_OS01G52650	LOC_OS01G53980	LOC_OS03G17970	LOC_OS05G35040	LOC_OS04G12990	LOC_OS12G41690	LOC_OS01G65590	LOC_OS01G25050	LOC_OS01G02390	LOC_OS06G01920	LOC_OS05G48350	LOC_OS05G49680	LOC_OS08G34910	LOC_OS03G29950	LOC_OS12G38051	LOC_OS04G10330	LOC_OS10G11730	LOC_OS03G30934	LOC_OS01G13040	LOC_OS03G02050	LOC_OS11G04400	LOC_OS12G40390	LOC_OS03G17980	LOC_OS02G40070	LOC_OS01G53970	LOC_OS07G07900	LOC_OS11G29700	LOC_OS04G23630	LOC_OS04G22300	LOC_OS05G23050	LOC_OS01G27680	LOC_OS03G03370	LOC_OS01G40660	LOC_OS02G53380	LOC_OS02G53384	LOC_OS04G10320	LOC_OS03G29960	LOC_OS06G01950	LOC_OS01G13070	LOC_OS03G02040	LOC_OS01G37000	LOC_OS12G40380	LOC_OS11G05740	LOC_OS04G09320	LOC_OS04G23620	LOC_OS08G21630	LOC_OS01G27690	LOC_OS01G01080	LOC_OS12G26090	LOC_OS03G04690	LOC_OS01G40650	LOC_OS05G48330	LOC_OS02G53390	LOC_OS05G49660	LOC_OS11G17720	LOC_OS03G41600	LOC_OS03G30950	LOC_OS08G34930	LOC_OS05G11070	LOC_OS02G52060	LOC_OS10G10420	LOC_OS01G14390	LOC_OS10G11750	LOC_OS05G14950	LOC_OS05G13620	LOC_OS04G09390	LOC_OS01G02360	LOC_OS04G35680	LOC_OS01G64290	LOC_OS03G04600	LOC_OS09G03620	LOC_OS07G30260	LOC_OS01G03690	LOC_OS06G12620	LOC_OS02G17710	LOC_OS05G26940	LOC_OS01G41970	LOC_OS01G13010	LOC_OS06G25940	LOC_OS02G17714	LOC_OS05G51900	LOC_OS08G33630	LOC_OS04G45000	LOC_OS04G46330	LOC_OS02G05720	LOC_OS06G01972	LOC_OS05G13630	LOC_OS01G25010	LOC_OS05G14960	LOC_OS04G35690	LOC_OS01G02350	LOC_OS01G03680	LOC_OS08G19330	LOC_OS08G21650	
LOC_OS04G34360	LOC_OS01G52610	LOC_OS01G53940	LOC_OS03G29910	LOC_OS07G17280	LOC_OS09G03630	LOC_OS03G05920	LOC_OS04G58310	LOC_OS08G18000	LOC_OS09G28910	LOC_OS04G23689	LOC_OS06G13940	LOC_OS02G17700	LOC_OS06G12610	LOC_OS01G14330	LOC_OS01G39650	LOC_OS01G13000	LOC_OS01G15660	LOC_OS06G01966	LOC_OS06G25950	LOC_OS05G02980	LOC_OS01G40630	LOC_OS04G21020	LOC_OS04G22350	LOC_OS08G33620	LOC_OS04G45010	LOC_OS02G30700	LOC_OS02G05744	LOC_OS01G26310	LOC_OS09G28900	LOC_OS08G19340	LOC_OS06G11310	LOC_OS04G34370	LOC_OS06G12649	LOC_OS04G33040	LOC_OS04G10360	LOC_OS08G21660	LOC_OS10G21170	LOC_OS05G14930	LOC_OS03G05910	LOC_OS01G01050	LOC_OS04G22340	LOC_OS10G34480	LOC_OS05G01620	LOC_OS03G29920	LOC_OS06G01990	LOC_OS04G45020	LOC_OS07G43560	LOC_OS07G44890	LOC_OS04G46350	LOC_OS02G04410	LOC_OS01G27650	LOC_OS04G34380	LOC_OS06G11300	LOC_OS01G28980	LOC_OS01G01040	LOC_OS11G05700	LOC_OS01G26320	LOC_OS10G21180	LOC_OS08G21670	LOC_OS07G29280	LOC_OS04G22330	LOC_OS09G03610	LOC_OS03G05900	LOC_OS01G02370	LOC_OS06G11304	LOC_OS05G01630	LOC_OS01G13020	LOC_OS01G39630	LOC_OS10G34490	LOC_OS08G32310	LOC_OS08G34970	LOC_OS07G43570	LOC_OS05G01635	LOC_OS03G30910	LOC_OS04G46360	LOC_OS02G04420	LOC_OS05G37630	LOC_OS05G12330	LOC_OS06G10000	LOC_OS01G53910	LOC_OS08G44320	LOC_OS07G42290	LOC_OS06G35300	LOC_OS06G13990	LOC_OS04G48950	LOC_OS10G22484	LOC_OS04G47620	LOC_OS05G26980	LOC_OS05G01680	LOC_OS08G18030	LOC_OS05G25650	LOC_OS01G16960	LOC_OS08G33670	LOC_OS06G50940	LOC_OS08G32340	LOC_OS03G04640	LOC_OS01G41930	LOC_OS10G35790	LOC_OS10G33130	LOC_OS12G04710	LOC_OS05G13660	LOC_OS05G38960	LOC_OS08G19370	LOC_OS09G04924	LOC_OS01G27630	LOC_OS12G04700	LOC_OS06G11320	LOC_OS06G09000	LOC_OS01G26300	LOC_OS04G46300	LOC_OS01G03640	LOC_OS08G18044	LOC_OS01G53900	LOC_OS05G01690	LOC_OS08G34990	LOC_OS06G50930	LOC_OS04G22390	LOC_OS08G32330	LOC_OS06G22000	LOC_OS10G08170	LOC_OS08G33660	LOC_OS08G31000	LOC_OS03G04630	LOC_OS01G16950	LOC_OS04G48960	LOC_OS10G33140	LOC_OS04G34320	LOC_OS10G10480	LOC_OS05G13670	LOC_OS05G38940	LOC_OS04G08080	LOC_OS01G01010	LOC_OS01G03670	LOC_OS05G13640	LOC_OS08G44340	LOC_OS05G14970	LOC_OS04G46310	LOC_OS04G35660	LOC_OS04G34330	LOC_OS01G28930	LOC_OS01G27600	LOC_OS10G21130	LOC_OS08G19380	LOC_OS05G25630	LOC_OS01G14320	LOC_OS01G16980	LOC_OS06G23300	LOC_OS04G22380	LOC_OS08G31030	LOC_OS06G49930	LOC_OS04G47640	LOC_OS06G12680	LOC_OS03G04620	LOC_OS07G42270	LOC_OS08G43010	LOC_OS01G01019	LOC_OS08G18060	LOC_OS01G03660	LOC_OS05G13650	LOC_OS05G37600	LOC_OS05G12320	LOC_OS04G34340	LOC_OS06G50900	LOC_OS06G50910	LOC_OS06G49920	LOC_OS08G32350	LOC_OS08G33680	LOC_OS06G23310	LOC_OS01G14310	LOC_OS10G34450	LOC_OS08G43000	LOC_OS05G14980	LOC_OS07G29310	LOC_OS08G44240	LOC_OS09G15570	LOC_OS08G20270	LOC_OS11G39090	LOC_OS02G27110	LOC_OS02G15130	LOC_OS06G23360	LOC_OS06G09050	LOC_OS09G27550	LOC_OS06G47330	LOC_OS07G32960	LOC_OS08G33590	LOC_OS09G03580	LOC_OS09G28880	LOC_OS01G16920	LOC_OS06G48665	LOC_OS06G50980	LOC_OS06G36670	LOC_OS06G10040	LOC_OS09G38210	LOC_OS06G11370	LOC_OS02G03140	LOC_OS02G29774	LOC_OS09G14240	LOC_OS07G06670	LOC_OS07G04010	LOC_OS07G29300	LOC_OS07G32950	LOC_OS01G04930	LOC_OS08G44230	LOC_OS02G27100	LOC_OS02G17780	LOC_OS06G10030	LOC_OS09G26210	LOC_OS02G15120	LOC_OS01G16910	LOC_OS06G23370	LOC_OS02G53410	LOC_OS07G17320	LOC_OS04G58270	LOC_OS11G39079	LOC_OS09G02260	LOC_OS02G04480	LOC_OS02G03150	LOC_OS06G11360	LOC_OS02G28430	LOC_OS06G34020	LOC_OS06G36680	LOC_OS02G40100	LOC_OS09G15560	LOC_OS07G04020	LOC_OS05G02900	LOC_OS07G05350	LOC_OS08G06070	LOC_OS07G44960	LOC_OS12G04740	LOC_OS08G44260	LOC_OS07G05365	LOC_OS07G29330	LOC_OS01G02300	LOC_OS06G36650	LOC_OS02G15150	LOC_OS01G03630	LOC_OS02G27130	LOC_OS09G26200	LOC_OS09G27530	LOC_OS12G14100	LOC_OS09G28860	LOC_OS02G30780	LOC_OS06G49970	LOC_OS09G04890	LOC_OS02G54710	LOC_OS11G41390	LOC_OS07G44930	LOC_OS07G43600	LOC_OS01G15610	LOC_OS06G50960	LOC_OS06G37980	LOC_OS06G10060	LOC_OS07G05360	LOC_OS06G11390	
LOC_OS09G15550	LOC_OS08G07390	LOC_OS08G44250	LOC_OS01G04950	LOC_OS03G63090	LOC_OS01G03620	LOC_OS09G39570	LOC_OS09G27520	LOC_OS09G28850	LOC_OS06G23350	LOC_OS12G16770	LOC_OS07G18670	LOC_OS09G02240	LOC_OS12G39400	LOC_OS06G50950	LOC_OS06G48630	LOC_OS02G03170	LOC_OS06G47300	LOC_OS06G22020	LOC_OS02G28450	LOC_OS12G28750	LOC_OS06G10050	LOC_OS02G42740	LOC_OS07G04040	LOC_OS06G11380	LOC_OS07G05370	LOC_OS12G41710	LOC_OS09G16870	LOC_OS03G63060	LOC_OS04G34270	LOC_OS07G29350	LOC_OS03G64390	LOC_OS07G17370	LOC_OS11G28390	LOC_OS07G31670	LOC_OS09G27510	LOC_OS09G04870	LOC_OS08G07370	LOC_OS04G47580	LOC_OS12G04790	LOC_OS05G01600	LOC_OS07G05380	LOC_OS02G04430	LOC_OS07G04050	LOC_OS04G46250	LOC_OS02G03100	LOC_OS07G43660	LOC_OS09G15530	LOC_OS02G42710	LOC_OS02G30714	LOC_OS03G63074	LOC_OS07G28010	LOC_OS03G38090	LOC_OS05G14920	LOC_OS06G47360	LOC_OS06G46030	LOC_OS11G28380	LOC_OS04G58230	LOC_OS07G16030	LOC_OS09G04880	LOC_OS09G27500	LOC_OS06G48690	LOC_OS09G28830	LOC_OS08G32290	LOC_OS08G08690	LOC_OS05G02940	LOC_OS04G47590	LOC_OS03G52390	LOC_OS05G01610	LOC_OS09G15520	LOC_OS07G04060	LOC_OS07G05390	LOC_OS07G43670	LOC_OS06G10070	LOC_OS02G42720	LOC_OS02G29720	LOC_OS09G38268	LOC_OS06G34060	LOC_OS08G44270	LOC_OS09G16850	LOC_OS04G34290	LOC_OS03G64370	LOC_OS10G21090	LOC_OS11G39070	LOC_OS07G17390	LOC_OS07G29370	LOC_OS11G41350	LOC_OS02G17770	LOC_OS06G46020	LOC_OS02G15110	LOC_OS06G23380	LOC_OS06G22050	LOC_OS12G16720	LOC_OS04G59590	LOC_OS10G33070	LOC_OS09G15510	LOC_OS07G04070	LOC_OS11G39060	LOC_OS12G04770	LOC_OS02G05780	LOC_OS02G03120	LOC_OS06G34030	LOC_OS01G04920	LOC_OS04G46270	LOC_OS07G43640	LOC_OS03G63050	LOC_OS03G64380	LOC_OS05G14900	LOC_OS07G29360	LOC_OS02G17760	LOC_OS11G41360	LOC_OS07G31680	LOC_OS06G22060	LOC_OS02G15100	LOC_OS04G58250	LOC_OS06G23390	LOC_OS11G40030	LOC_OS04G59580	LOC_OS02G30730	LOC_OS07G42324	LOC_OS10G33080	LOC_OS11G41365	LOC_OS08G07340	LOC_OS03G51080	LOC_OS01G66900	LOC_OS06G50990	LOC_OS02G03130	LOC_OS11G39050	LOC_OS09G15500	LOC_OS12G28710	LOC_OS12G02100	LOC_OS04G46280	LOC_OS03G40380	LOC_OS07G07920	LOC_OS12G15490	LOC_OS12G41780	LOC_OS11G29680	LOC_OS11G43990	LOC_OS11G42660	LOC_OS11G41330	LOC_OS03G51030	LOC_OS02G27190	LOC_OS11G27020	LOC_OS03G53690	LOC_OS03G52360	LOC_OS01G66910	LOC_OS08G07330	LOC_OS02G53480	LOC_OS08G08660	LOC_OS12G27470	LOC_OS12G38120	LOC_OS11G16360	LOC_OS05G48280	LOC_OS12G39450	LOC_OS02G52150	LOC_OS11G40009	LOC_OS02G39170	LOC_OS11G15030	LOC_OS07G07930	LOC_OS03G40370	LOC_OS03G38050	LOC_OS02G40180	LOC_OS11G03060	LOC_OS09G26290	LOC_OS03G53680	LOC_OS12G02160	LOC_OS05G48270	LOC_OS12G03490	LOC_OS08G07320	LOC_OS12G40440	LOC_OS12G41770	LOC_OS02G39160	LOC_OS11G15040	LOC_OS07G06610	LOC_OS02G41480	LOC_OS11G43970	LOC_OS06G46065	LOC_OS11G03070	LOC_OS07G18600	LOC_OS03G52380	LOC_OS12G26160	LOC_OS02G54790	LOC_OS11G41310	LOC_OS05G48260	LOC_OS03G26090	LOC_OS08G09970	LOC_OS07G20920	LOC_OS02G52130	LOC_OS11G15050	LOC_OS03G64330	LOC_OS02G39190	LOC_OS06G34070	LOC_OS03G40390	LOC_OS11G28365	LOC_OS07G06620	LOC_OS12G41790	LOC_OS11G28360	LOC_OS11G29690	LOC_OS11G43980	LOC_OS11G27030	LOC_OS06G46050	LOC_OS03G52370	LOC_OS03G02070	LOC_OS03G51040	LOC_OS12G26170	LOC_OS01G66940	LOC_OS08G09960	LOC_OS12G03470	LOC_OS08G08630	LOC_OS05G49580	LOC_OS11G15060	LOC_OS05G36270	LOC_OS12G38150	LOC_OS11G39010	LOC_OS03G64340	LOC_OS03G14050	LOC_OS07G32920	LOC_OS11G28310	LOC_OS02G42790	LOC_OS11G04340	LOC_OS03G38020	LOC_OS03G52320	LOC_OS01G65620	LOC_OS08G09950	LOC_OS02G03180	LOC_OS12G39410	LOC_OS09G27590	LOC_OS02G40130	LOC_OS12G27430	LOC_OS12G28760	LOC_OS11G17650	LOC_OS05G50570	LOC_OS03G26030	LOC_OS09G39500	LOC_OS03G64310	LOC_OS07G06644	LOC_OS11G29630	LOC_OS02G15160	LOC_OS02G16490	LOC_OS11G30620	LOC_OS11G05680	LOC_OS02G27140	LOC_OS08G09940	LOC_OS11G04350	LOC_OS12G14132	LOC_OS03G54970	LOC_OS07G18610	LOC_OS03G27370	LOC_OS01G65630	LOC_OS02G03190	LOC_OS07G44920	LOC_OS11G15000	LOC_OS02G28470	LOC_OS02G30790	LOC_OS12G39420	
LOC_OS11G41300	LOC_OS12G28770	LOC_OS09G27580	LOC_OS12G27440	LOC_OS09G39510	LOC_OS11G17660	LOC_OS05G50580	LOC_OS03G41662	LOC_OS12G40400	LOC_OS03G40330	LOC_OS03G26044	LOC_OS03G64320	LOC_OS07G31610	LOC_OS09G15590	LOC_OS03G38040	LOC_OS11G05690	LOC_OS02G53420	LOC_OS11G27000	LOC_OS01G66970	LOC_OS07G17310	LOC_OS03G51010	LOC_OS01G64310	LOC_OS04G12900	LOC_OS12G38100	LOC_OS12G39430	LOC_OS02G39155	LOC_OS12G28780	LOC_OS09G39520	LOC_OS11G31980	LOC_OS11G16340	LOC_OS02G39150	LOC_OS12G41760	LOC_OS01G51270	LOC_OS07G05320	LOC_OS09G15580	LOC_OS03G14080	LOC_OS06G46090	LOC_OS12G15480	LOC_OS02G42780	LOC_OS02G54760	LOC_OS02G53430	LOC_OS11G28320	LOC_OS07G18630	LOC_OS01G65650	LOC_OS03G53660	LOC_OS07G17300	LOC_OS03G26060	LOC_OS02G28490	LOC_OS09G27560	LOC_OS12G39440	LOC_OS03G64300	LOC_OS02G41450	LOC_OS02G40120	LOC_OS09G39530	LOC_OS01G51260	LOC_OS11G15020	LOC_OS07G04000	LOC_OS07G06660	LOC_OS11G29600	LOC_OS11G05630	LOC_OS03G39432	LOC_OS01G26290	LOC_OS03G14130	LOC_OS01G66990	LOC_OS03G15460	LOC_OS01G65660	LOC_OS11G43910	LOC_OS11G18940	LOC_OS10G10570	LOC_OS10G33210	LOC_OS05G11160	LOC_OS04G36810	LOC_OS12G39290	LOC_OS05G50770	LOC_OS04G11510	LOC_OS11G05640	LOC_OS10G09570	LOC_OS10G22570	LOC_OS04G48800	LOC_OS01G65670	LOC_OS01G64340	LOC_OS03G14140	LOC_OS03G15470	LOC_OS01G63010	LOC_OS03G03460	LOC_OS11G17620	LOC_OS10G10560	LOC_OS05G11170	LOC_OS04G36820	LOC_OS10G34550	LOC_OS05G37780	LOC_OS05G50780	LOC_OS04G12830	LOC_OS01G52570	LOC_OS05G35110	LOC_OS11G29620	LOC_OS07G42190	LOC_OS11G31940	LOC_OS10G34529	LOC_OS11G06980	LOC_OS03G52420	LOC_OS04G48810	LOC_OS01G40580	LOC_OS03G53750	LOC_OS01G64350	LOC_OS01G26270	LOC_OS03G14150	LOC_OS01G63020	LOC_OS05G49750	LOC_OS03G04780	LOC_OS03G03450	LOC_OS10G08280	LOC_OS11G16300	LOC_OS04G36830	LOC_OS03G40440	LOC_OS01G53890	LOC_OS03G26130	LOC_OS05G50790	LOC_OS05G37770	LOC_OS01G52550	LOC_OS11G31930	LOC_OS11G06990	LOC_OS05G48416	LOC_OS01G26280	LOC_OS01G65690	LOC_OS01G40570	LOC_OS05G25784	LOC_OS11G17640	LOC_OS11G16310	LOC_OS11G18970	LOC_OS01G39590	LOC_OS04G35510	LOC_OS01G53880	LOC_OS10G33200	LOC_OS01G52540	LOC_OS01G51210	LOC_OS03G15420	LOC_OS01G41890	LOC_OS01G26250	LOC_OS03G02180	LOC_OS01G40560	LOC_OS02G53280	LOC_OS05G50730	LOC_OS11G18900	LOC_OS08G33710	LOC_OS10G10530	LOC_OS10G34500	LOC_OS10G11860	LOC_OS10G35830	LOC_OS01G15590	LOC_OS01G53860	LOC_OS12G41570	LOC_OS08G19410	LOC_OS01G64380	LOC_OS11G18919	LOC_OS03G16760	LOC_OS03G02170	LOC_OS02G53290	LOC_OS04G10219	LOC_OS01G40550	LOC_OS04G10210	LOC_OS01G14250	LOC_OS08G19420	LOC_OS10G09560	LOC_OS03G14110	LOC_OS08G20410	LOC_OS03G15440	LOC_OS10G23830	LOC_OS01G40540	LOC_OS05G50750	LOC_OS02G54590	LOC_OS02G53260	LOC_OS05G49790	LOC_OS08G32400	LOC_OS03G40400	LOC_OS05G11180	LOC_OS12G40279	LOC_OS11G05614	LOC_OS01G14280	LOC_OS03G02160	LOC_OS01G53840	LOC_OS05G35140	LOC_OS11G06950	LOC_OS01G52514	LOC_OS08G20420	LOC_OS05G24490	LOC_OS10G09550	LOC_OS10G08220	LOC_OS10G22510	LOC_OS01G27570	LOC_OS11G17600	LOC_OS01G40530	LOC_OS05G11190	LOC_OS04G12850	LOC_OS04G36800	LOC_OS03G27430	LOC_OS03G02150	LOC_OS10G35820	LOC_OS10G10540	LOC_OS01G14270	LOC_OS05G12410	LOC_OS06G11410	LOC_OS05G37710	LOC_OS01G26210	LOC_OS04G36890	LOC_OS07G17170	LOC_OS04G10260	LOC_OS07G31470	LOC_OS09G03500	LOC_OS06G12740	LOC_OS02G18920	LOC_OS06G48700	LOC_OS01G14220	LOC_OS05G01760	LOC_OS01G15550	LOC_OS04G48870	LOC_OS07G05180	LOC_OS08G33750	LOC_OS04G22240	LOC_OS07G43460	LOC_OS02G06930	LOC_OS02G05600	LOC_OS04G09260	LOC_OS08G20440	LOC_OS04G10250	LOC_OS04G59520	LOC_OS07G17160	LOC_OS06G12730	LOC_OS04G22235	LOC_OS01G15540	LOC_OS01G14210	LOC_OS01G16870	LOC_OS06G23410	LOC_OS01G38200	LOC_OS05G50700	LOC_OS04G47550	LOC_OS04G22230	LOC_OS07G05190	LOC_OS04G46220	LOC_OS09G16810	LOC_OS02G06940	LOC_OS01G28850	LOC_OS11G06900	LOC_OS02G31910	LOC_OS06G09110	LOC_OS01G53810	LOC_OS04G34250	LOC_OS09G04810	LOC_OS04G10240	LOC_OS07G30160	LOC_OS04G22220	LOC_OS04G59550	LOC_OS02G17610	LOC_OS02G18940	LOC_OS09G16800	
LOC_OS05G50710	LOC_OS10G33270	LOC_OS01G41834	LOC_OS02G06950	LOC_OS08G19470	LOC_OS01G27530	LOC_OS01G02250	LOC_OS01G53800	LOC_OS07G17180	LOC_OS04G22210	LOC_OS03G15410	LOC_OS07G17184	LOC_OS04G59540	LOC_OS03G16740	LOC_OS07G31480	LOC_OS07G30150	LOC_OS07G30154	LOC_OS02G18930	LOC_OS02G17600	LOC_OS12G17900	LOC_OS05G50720	LOC_OS04G47570	LOC_OS01G14230	LOC_OS01G41820	LOC_OS08G32430	LOC_OS07G43450	LOC_OS04G10230	LOC_OS04G46240	LOC_OS07G44780	LOC_OS01G27500	LOC_OS01G28830	LOC_OS06G36750	LOC_OS01G03530	LOC_OS06G09130	LOC_OS07G29190	LOC_OS05G48400	LOC_OS08G32460	LOC_OS06G48740	LOC_OS01G41810	LOC_OS08G31130	LOC_OS01G15510	LOC_OS06G23440	LOC_OS04G35520	LOC_OS10G33250	LOC_OS03G02100	LOC_OS12G05920	LOC_OS08G20480	LOC_OS01G28840	LOC_OS09G04800	LOC_OS06G09120	LOC_OS01G27510	LOC_OS06G36760	LOC_OS06G34100	LOC_OS07G30170	LOC_OS05G25760	LOC_OS08G19490	LOC_OS10G08290	LOC_OS10G33260	LOC_OS06G47400	LOC_OS04G35530	LOC_OS01G41800	LOC_OS05G12460	LOC_OS04G35534	LOC_OS05G11130	LOC_OS08G18170	LOC_OS12G05900	LOC_OS05G13760	LOC_OS05G11100	LOC_OS02G06910	LOC_OS01G28810	LOC_OS04G35540	LOC_OS06G10140	LOC_OS05G01780	LOC_OS01G16860	LOC_OS06G23420	LOC_OS04G22260	LOC_OS03G04740	LOC_OS06G48720	LOC_OS04G59510	LOC_OS04G48850	LOC_OS10G34560	LOC_OS07G43480	LOC_OS07G42150	LOC_OS06G35410	LOC_OS01G04870	LOC_OS04G46200	LOC_OS04G35550	LOC_OS08G32470	LOC_OS08G31140	LOC_OS06G23430	LOC_OS01G15520	LOC_OS06G12790	LOC_OS04G47530	LOC_OS10G34570	LOC_OS08G43120	LOC_OS02G06920	LOC_OS03G16709	LOC_OS05G13770	LOC_OS01G03549	LOC_OS08G44360	LOC_OS07G31510	LOC_OS09G26100	LOC_OS06G22150	LOC_OS02G15010	LOC_OS12G17950	LOC_OS09G27430	LOC_OS02G55940	LOC_OS09G28760	LOC_OS06G46120	LOC_OS01G16800	LOC_OS06G23480	LOC_OS12G30920	LOC_OS07G18540	LOC_OS04G59494	LOC_OS09G02130	LOC_OS07G17210	LOC_OS08G32380	LOC_OS02G05680	LOC_OS12G05960	LOC_OS02G43960	LOC_OS06G10160	LOC_OS06G11490	LOC_OS02G42630	LOC_OS12G42910	LOC_OS12G04630	LOC_OS02G05686	LOC_OS07G31500	LOC_OS08G44350	LOC_OS12G17960	LOC_OS02G16330	LOC_OS09G27420	LOC_OS06G09160	LOC_OS02G17660	LOC_OS02G15000	LOC_OS06G48770	LOC_OS02G55950	LOC_OS06G47440	LOC_OS12G30930	LOC_OS04G59480	LOC_OS02G54624	LOC_OS08G32370	LOC_OS12G42900	LOC_OS08G31040	LOC_OS06G46110	LOC_OS01G04814	LOC_OS07G07890	LOC_OS09G39430	LOC_OS02G28310	LOC_OS02G42640	LOC_OS08G43020	LOC_OS09G15440	LOC_OS01G04840	LOC_OS06G34110	LOC_OS02G17690	LOC_OS09G39440	LOC_OS02G15030	LOC_OS09G27410	LOC_OS12G16640	LOC_OS09G28740	LOC_OS06G23460	LOC_OS06G48760	LOC_OS02G31990	LOC_OS06G09190	LOC_OS07G17230	LOC_OS12G15314	LOC_OS08G31070	LOC_OS06G47430	LOC_OS02G03040	LOC_OS02G28340	LOC_OS09G14100	LOC_OS09G38110	LOC_OS07G06570	LOC_OS12G29950	LOC_OS06G10180	LOC_OS12G41600	LOC_OS02G42610	LOC_OS12G04610	LOC_OS08G44370	LOC_OS07G29200	LOC_OS01G04830	LOC_OS09G39450	LOC_OS09G38120	LOC_OS02G17680	LOC_OS02G30650	LOC_OS02G31980	LOC_OS12G16650	LOC_OS02G55930	LOC_OS09G02120	LOC_OS12G30950	LOC_OS09G27400	LOC_OS08G31060	LOC_OS08G06170	LOC_OS01G16810	LOC_OS02G04380	LOC_OS12G29960	LOC_OS06G10170	LOC_OS07G05250	LOC_OS12G42920	LOC_OS02G28334	LOC_OS02G42620	LOC_OS08G43070	LOC_OS07G29230	LOC_OS09G38130	LOC_OS11G41250	LOC_OS07G18580	LOC_OS04G58120	LOC_OS02G17630	LOC_OS08G31090	LOC_OS02G30600	LOC_OS06G47490	LOC_OS02G55900	LOC_OS07G30220	LOC_OS06G46160	LOC_OS08G07490	LOC_OS02G05640	LOC_OS02G06970	LOC_OS12G03340	LOC_OS07G06590	LOC_OS07G05260	LOC_OS07G43540	LOC_OS02G43920	LOC_OS07G44870	LOC_OS02G31924	LOC_OS08G43060	LOC_OS04G34160	LOC_OS03G63190	LOC_OS02G31926	LOC_OS11G28260	LOC_OS04G59440	LOC_OS02G18954	LOC_OS02G17620	LOC_OS07G30210	LOC_OS11G42590	LOC_OS08G31080	LOC_OS11G41260	LOC_OS07G32870	LOC_OS06G47480	LOC_OS08G07480	LOC_OS04G47470	LOC_OS05G01730	LOC_OS07G05270	LOC_OS02G05650	LOC_OS12G04660	LOC_OS07G44880	LOC_OS02G06980	LOC_OS12G05990	LOC_OS06G10190	LOC_OS11G16290	LOC_OS04G46140	LOC_OS02G29600	LOC_OS08G44390	LOC_OS06G34180	LOC_OS03G63160	LOC_OS09G38150	LOC_OS09G04730	
LOC_OS11G43890	LOC_OS06G46140	LOC_OS11G41230	LOC_OS12G16600	LOC_OS04G58140	LOC_OS09G28700	LOC_OS04G59470	LOC_OS12G17930	LOC_OS02G31950	LOC_OS04G47480	LOC_OS02G43900	LOC_OS06G46149	LOC_OS11G43895	LOC_OS05G01700	LOC_OS02G43906	LOC_OS12G04650	LOC_OS12G03320	LOC_OS09G16720	LOC_OS06G35480	LOC_OS02G03000	LOC_OS02G28300	LOC_OS02G06990	LOC_OS07G44850	LOC_OS04G34180	LOC_OS09G39490	LOC_OS08G43080	LOC_OS11G42570	LOC_OS07G18590	LOC_OS06G48790	LOC_OS06G47460	LOC_OS11G28280	LOC_OS02G17640	LOC_OS04G59460	LOC_OS12G17940	LOC_OS07G31560	LOC_OS02G31940	LOC_OS08G08790	LOC_OS02G43912	LOC_OS09G16714	LOC_OS07G05290	LOC_OS12G04640	LOC_OS12G05970	LOC_OS02G05670	LOC_OS02G29620	LOC_OS02G04340	LOC_OS04G46160	LOC_OS06G35490	LOC_OS07G43530	LOC_OS02G15090	LOC_OS03G63140	LOC_OS12G15370	LOC_OS11G05590	LOC_OS03G51150	LOC_OS01G65700	LOC_OS02G54690	LOC_OS11G41210	LOC_OS08G06120	LOC_OS02G53360	LOC_OS12G27350	LOC_OS12G03380	LOC_OS12G40330	LOC_OS12G39330	LOC_OS02G52030	LOC_OS03G38170	LOC_OS10G11810	LOC_OS03G40490	LOC_OS02G15080	LOC_OS03G63150	LOC_OS05G35080	LOC_OS11G42550	LOC_OS11G28220	LOC_OS03G51140	LOC_OS09G26170	LOC_OS10G23820	LOC_OS12G03370	LOC_OS02G53370	LOC_OS01G65710	LOC_OS08G06110	LOC_OS12G26030	LOC_OS12G38010	LOC_OS05G48390	LOC_OS12G40320	LOC_OS12G41650	LOC_OS11G17580	LOC_OS10G10510	LOC_OS02G42690	LOC_OS12G41680	LOC_OS12G40350	LOC_OS05G35070	LOC_OS02G52010	LOC_OS09G27490	LOC_OS01G65720	LOC_OS08G08760	LOC_OS12G04690	LOC_OS12G03360	LOC_OS11G42520	LOC_OS12G26040	LOC_OS09G26160	LOC_OS08G06100	LOC_OS11G30570	LOC_OS06G34190	LOC_OS11G16260	LOC_OS05G35060	LOC_OS09G14170	LOC_OS03G02190	LOC_OS05G48370	LOC_OS08G08750	LOC_OS02G39064	LOC_OS12G40340	LOC_OS12G02020	LOC_OS11G30560	LOC_OS09G15490	LOC_OS03G14170	LOC_OS11G29520	LOC_OS03G38140	LOC_OS02G15050	LOC_OS11G30510	LOC_OS09G26144	LOC_OS12G30960	LOC_OS11G06880	LOC_OS02G53320	LOC_OS11G05550	LOC_OS03G51110	LOC_OS03G53770	LOC_OS12G02090	LOC_OS03G27480	LOC_OS01G65740	LOC_OS02G03060	LOC_OS08G08740	LOC_OS11G43830	LOC_OS01G38190	LOC_OS12G42950	LOC_OS02G40010	LOC_OS11G18860	LOC_OS04G12800	LOC_OS09G15480	LOC_OS11G30500	LOC_OS11G29510	LOC_OS03G14180	LOC_OS04G58190	LOC_OS02G52000	LOC_OS03G51100	LOC_OS08G08730	LOC_OS11G04230	LOC_OS02G30670	LOC_OS09G02180	LOC_OS12G02080	LOC_OS03G27490	LOC_OS12G39300	LOC_OS11G42510	LOC_OS12G29980	LOC_OS02G39000	LOC_OS02G40020	LOC_OS11G18870	LOC_OS03G63110	LOC_OS12G41610	LOC_OS07G32820	LOC_OS01G51154	LOC_OS03G14190	LOC_OS02G15070	LOC_OS12G16680	LOC_OS12G30980	LOC_OS11G04240	LOC_OS03G52460	LOC_OS01G64430	LOC_OS03G53790	LOC_OS09G03480	LOC_OS03G64415	LOC_OS09G28780	LOC_OS12G39310	LOC_OS12G02070	LOC_OS12G29990	LOC_OS12G27330	LOC_OS11G18880	LOC_OS02G42650	LOC_OS09G39400	LOC_OS12G40310	LOC_OS07G07860	LOC_OS07G06530	LOC_OS01G52480	LOC_OS07G32810	LOC_OS02G15060	LOC_OS11G30520	LOC_OS12G16690	LOC_OS11G31850	LOC_OS02G55970	LOC_OS11G05580	LOC_OS02G53310	LOC_OS02G27040	LOC_OS08G08710	LOC_OS09G26110	LOC_OS01G64440	LOC_OS01G65770	LOC_OS09G03490	LOC_OS09G02160	LOC_OS09G28770	LOC_OS02G30690	LOC_OS12G39320	LOC_OS12G27340	LOC_OS12G02060	LOC_OS12G42960	LOC_OS09G39410	LOC_OS11G18890	LOC_OS11G17560	LOC_OS02G40000	LOC_OS07G06540	LOC_OS01G52470	LOC_OS12G41634	LOC_OS07G05210	LOC_OS07G07870	LOC_OS03G40470	LOC_OS01G51140	LOC_OS11G31800	LOC_OS05G33070	LOC_OS11G06840	LOC_OS11G05510	LOC_OS08G19960	LOC_OS01G04380	LOC_OS08G05310	LOC_OS01G43990	LOC_OS03G39550	LOC_OS03G15580	LOC_OS12G31690	LOC_OS03G03590	LOC_OS12G04070	LOC_OS01G66630	LOC_OS12G28040	LOC_OS12G29370	LOC_OS01G15039	LOC_OS08G07970	LOC_OS08G32940	LOC_OS03G40540	LOC_OS01G39000	LOC_OS02G03710	LOC_OS03G15590	LOC_OS01G55960	LOC_OS12G42340	LOC_OS07G44280	LOC_OS05G34390	LOC_OS07G20290	LOC_OS11G05520	LOC_OS10G18170	LOC_OS08G07960	LOC_OS01G29690	LOC_OS08G05300	LOC_OS08G44910	LOC_OS01G66640	LOC_OS03G39540	LOC_OS11G43800	LOC_OS12G04060	LOC_OS01G41320	LOC_OS12G28050	LOC_OS05G46370	LOC_OS03G02255	LOC_OS08G31600	
LOC_OS01G16350	LOC_OS03G27570	LOC_OS01G54620	LOC_OS06G12800	LOC_OS03G14270	LOC_OS12G16080	LOC_OS11G31820	LOC_OS01G55950	LOC_OS05G34380	LOC_OS08G19980	LOC_OS08G07950	LOC_OS03G51210	LOC_OS08G44940	LOC_OS08G06620	LOC_OS03G38240	LOC_OS01G67980	LOC_OS01G66650	LOC_OS02G15710	LOC_OS03G27580	LOC_OS12G29390	LOC_OS05G46360	LOC_OS01G42640	LOC_OS05G21060	LOC_OS05G47690	LOC_OS12G28065	LOC_OS01G16380	LOC_OS07G44250	LOC_OS08G32960	LOC_OS03G02240	LOC_OS03G26250	LOC_OS05G33040	LOC_OS11G05540	LOC_OS07G44260	LOC_OS12G42360	LOC_OS12G41030	LOC_OS03G51200	LOC_OS11G06870	LOC_OS04G02900	LOC_OS08G06610	LOC_OS08G07940	LOC_OS01G66660	LOC_OS03G53860	LOC_OS12G28080	LOC_OS01G04390	LOC_OS01G64000	LOC_OS01G41300	LOC_OS03G27590	LOC_OS02G15700	LOC_OS12G28070	LOC_OS05G47680	LOC_OS03G26260	LOC_OS03G04890	LOC_OS01G43960	LOC_OS12G05370	LOC_OS07G32290	LOC_OS10G32470	LOC_OS08G29310	LOC_OS08G31620	LOC_OS02G03730	LOC_OS01G16370	LOC_OS10G31110	LOC_OS01G03010	LOC_OS01G04340	LOC_OS12G16020	LOC_OS08G44960	LOC_OS04G26920	LOC_OS10G07480	LOC_OS03G39510	LOC_OS12G30320	LOC_OS08G07930	LOC_OS10G20460	LOC_OS10G21790	LOC_OS03G15540	LOC_OS03G14210	LOC_OS01G66670	LOC_OS01G64010	LOC_OS06G12820	LOC_OS01G16320	LOC_OS01G43950	LOC_OS05G45090	LOC_OS10G33770	LOC_OS10G33774	LOC_OS12G18690	LOC_OS06G12810	LOC_OS10G06140	LOC_OS03G53800	LOC_OS08G44950	LOC_OS01G66680	LOC_OS01G06990	LOC_OS08G17350	LOC_OS03G15550	LOC_OS08G07920	LOC_OS01G64020	LOC_OS01G16310	LOC_OS03G02290	LOC_OS01G18970	LOC_OS03G41820	LOC_OS01G43940	LOC_OS01G42610	LOC_OS12G43630	LOC_OS10G33780	LOC_OS03G27530	LOC_OS08G28000	LOC_OS06G11510	LOC_OS12G17370	LOC_OS11G06820	LOC_OS07G44290	LOC_OS12G43660	LOC_OS05G33090	LOC_OS03G52500	LOC_OS01G65360	LOC_OS01G04360	LOC_OS08G16030	LOC_OS08G07910	LOC_OS01G03030	LOC_OS06G12840	LOC_OS03G14230	LOC_OS01G15010	LOC_OS12G31670	LOC_OS05G45070	LOC_OS12G29350	LOC_OS08G31670	LOC_OS08G43654	LOC_OS08G30340	LOC_OS01G16340	LOC_OS10G32420	LOC_OS01G28300	LOC_OS01G31950	LOC_OS03G39520	LOC_OS01G05680	LOC_OS01G04350	LOC_OS06G12830	LOC_OS05G46395	LOC_OS12G31680	LOC_OS08G32990	LOC_OS10G33760	LOC_OS03G27550	LOC_OS09G39380	LOC_OS02G52710	LOC_OS09G38050	LOC_OS06G36830	LOC_OS06G10200	LOC_OS01G31920	LOC_OS01G06960	LOC_OS04G49600	LOC_OS02G15770	LOC_OS09G04710	LOC_OS06G12860	LOC_OS02G14440	LOC_OS04G24300	LOC_OS05G46300	LOC_OS04G02990	LOC_OS06G24850	LOC_OS04G26960	LOC_OS01G18940	LOC_OS05G34325	LOC_OS07G08570	LOC_OS09G16700	LOC_OS07G46852	LOC_OS02G01120	LOC_OS05G34320	LOC_OS05G35650	LOC_OS01G05620	LOC_OS01G31930	LOC_OS02G52720	LOC_OS09G38060	LOC_OS04G37630	LOC_OS06G36840	LOC_OS01G06950	LOC_OS03G04830	LOC_OS03G03500	LOC_OS04G49610	LOC_OS03G16840	LOC_OS07G19220	LOC_OS02G15760	LOC_OS06G12850	LOC_OS05G47620	LOC_OS02G14430	LOC_OS12G41090	LOC_OS07G34850	LOC_OS04G01674	LOC_OS06G48810	LOC_OS01G18930	LOC_OS06G22200	LOC_OS04G51920	LOC_OS08G41000	LOC_OS07G46860	LOC_OS07G07250	LOC_OS04G13640	LOC_OS05G34310	LOC_OS05G10360	LOC_OS06G36810	LOC_OS05G11660	LOC_OS05G36960	LOC_OS06G10220	LOC_OS04G37640	LOC_OS06G09230	LOC_OS02G26440	LOC_OS01G06980	LOC_OS02G15790	LOC_OS07G33550	LOC_OS07G34880	LOC_OS02G14460	LOC_OS03G16850	LOC_OS06G12882	LOC_OS04G01640	LOC_OS04G02970	LOC_OS08G16070	LOC_OS05G08010	LOC_OS02G40710	LOC_OS08G30380	LOC_OS06G48800	LOC_OS02G13120	LOC_OS07G08590	LOC_OS02G38420	LOC_OS02G02470	LOC_OS08G41030	LOC_OS07G07260	LOC_OS05G34300	LOC_OS07G46830	LOC_OS08G43690	LOC_OS05G35630	LOC_OS06G12876	LOC_OS05G09350	LOC_OS06G36820	LOC_OS06G09220	LOC_OS04G38980	LOC_OS01G05640	LOC_OS07G34870	LOC_OS04G26930	LOC_OS02G15780	LOC_OS03G15530	LOC_OS06G12870	LOC_OS02G14450	LOC_OS07G33540	LOC_OS02G52700	LOC_OS05G24970	LOC_OS08G29390	LOC_OS07G46846	LOC_OS04G02980	LOC_OS02G38410	LOC_OS06G24840	LOC_OS01G18950	LOC_OS04G49630	LOC_OS02G01150	LOC_OS08G42350	LOC_OS07G45510	LOC_OS02G27769	LOC_OS08G43680	LOC_OS07G22890	LOC_OS07G46840	LOC_OS02G40720	LOC_OS05G33030	LOC_OS12G41060	LOC_OS02G27710	
LOC_OS05G35690	LOC_OS06G10240	LOC_OS01G64090	LOC_OS04G11030	LOC_OS06G09250	LOC_OS02G15730	LOC_OS12G28090	LOC_OS01G18900	LOC_OS06G48860	LOC_OS06G23560	LOC_OS06G46200	LOC_OS04G25670	LOC_OS07G20260	LOC_OS07G45560	LOC_OS08G42380	LOC_OS12G42380	LOC_OS01G06910	LOC_OS06G10230	LOC_OS06G12890	LOC_OS07G32230	LOC_OS07G33560	LOC_OS06G23570	LOC_OS07G34890	LOC_OS05G45000	LOC_OS05G47660	LOC_OS05G46330	LOC_OS02G40700	LOC_OS05G48990	LOC_OS08G28080	LOC_OS03G04870	LOC_OS06G48850	LOC_OS04G23000	LOC_OS03G03540	LOC_OS07G07290	LOC_OS03G02210	LOC_OS06G36880	LOC_OS07G45570	LOC_OS02G03750	LOC_OS01G06940	LOC_OS05G09380	LOC_OS06G36850	LOC_OS07G19290	LOC_OS06G35520	LOC_OS10G31170	LOC_OS06G09270	LOC_OS05G46320	LOC_OS05G47650	LOC_OS06G23540	LOC_OS03G16812	LOC_OS04G26980	LOC_OS07G46870	LOC_OS06G10260	LOC_OS04G37600	LOC_OS02G01100	LOC_OS05G10370	LOC_OS01G05600	LOC_OS05G08060	LOC_OS06G10250	LOC_OS06G09260	LOC_OS07G33580	LOC_OS02G15740	LOC_OS05G46310	LOC_OS04G01690	LOC_OS03G04850	LOC_OS06G11580	LOC_OS07G45550	LOC_OS02G03770	LOC_OS04G38940	LOC_OS07G20270	LOC_OS05G10380	LOC_OS02G01110	LOC_OS05G36990	LOC_OS07G34900	LOC_OS09G17990	LOC_OS05G11600	LOC_OS05G36900	LOC_OS02G49140	LOC_OS09G28640	LOC_OS06G46240	LOC_OS11G41170	LOC_OS09G02010	LOC_OS04G51890	LOC_OS04G48230	LOC_OS06G10280	LOC_OS02G37150	LOC_OS07G09940	LOC_OS09G15330	LOC_OS07G10940	LOC_OS02G50140	LOC_OS05G11610	LOC_OS06G47560	LOC_OS06G22280	LOC_OS04G49570	LOC_OS04G24250	LOC_OS04G51880	LOC_OS07G22910	LOC_OS06G35590	LOC_OS09G39310	LOC_OS02G13190	LOC_OS07G09950	LOC_OS09G17980	LOC_OS09G16650	LOC_OS09G15320	LOC_OS09G30980	LOC_OS10G08710	LOC_OS02G51440	LOC_OS02G50110	LOC_OS07G10950	LOC_OS04G13590	LOC_OS09G29950	LOC_OS12G18700	LOC_OS11G42480	LOC_OS04G48250	LOC_OS07G22940	LOC_OS06G36890	LOC_OS02G37170	LOC_OS05G24900	LOC_OS09G17970	LOC_OS07G07300	LOC_OS01G06900	LOC_OS09G30990	LOC_OS09G15310	LOC_OS07G10960	LOC_OS06G23590	LOC_OS09G02000	LOC_OS12G18710	LOC_OS04G26890	LOC_OS04G48260	LOC_OS06G47540	LOC_OS03G16900	LOC_OS07G22930	LOC_OS06G46210	LOC_OS04G25560	LOC_OS02G37160	LOC_OS09G39334	LOC_OS09G38000	LOC_OS06G35570	LOC_OS06G10290	LOC_OS04G49590	LOC_OS07G09970	LOC_OS02G51420	LOC_OS07G33610	LOC_OS09G39340	LOC_OS05G10310	LOC_OS04G38870	LOC_OS09G38010	LOC_OS02G26460	LOC_OS02G27790	LOC_OS03G04920	LOC_OS11G29480	LOC_OS06G46284	LOC_OS07G10970	LOC_OS09G28600	LOC_OS11G43790	LOC_OS05G00992	LOC_OS05G22300	LOC_OS02G02490	LOC_OS05G00994	LOC_OS02G13140	LOC_OS04G49520	LOC_OS02G01160	LOC_OS07G09980	LOC_OS02G40770	LOC_OS07G46930	LOC_OS12G06730	LOC_OS07G08650	LOC_OS07G07320	LOC_OS04G38880	LOC_OS05G10320	LOC_OS05G36930	LOC_OS04G37550	LOC_OS02G27780	LOC_OS11G29470	LOC_OS09G03310	LOC_OS11G04190	LOC_OS05G08000	LOC_OS11G42470	LOC_OS06G46270	LOC_OS04G24294	LOC_OS02G39764	LOC_OS02G38430	LOC_OS04G48200	LOC_OS02G37100	LOC_OS02G01170	LOC_OS09G17940	LOC_OS09G16610	LOC_OS04G38885	LOC_OS07G46940	LOC_OS02G40784	LOC_OS03G63280	LOC_OS02G52730	LOC_OS07G34964	LOC_OS05G11620	LOC_OS11G43770	LOC_OS05G48900	LOC_OS02G26480	LOC_OS11G42440	LOC_OS07G19330	LOC_OS11G28170	LOC_OS03G04900	LOC_OS02G51404	LOC_OS06G22290	LOC_OS07G46910	LOC_OS05G24940	LOC_OS02G39795	LOC_OS02G13160	LOC_OS01G53294	LOC_OS09G39370	LOC_OS09G04624	LOC_OS05G10300	LOC_OS05G11630	LOC_OS05G36910	LOC_OS02G14490	LOC_OS03G63290	LOC_OS02G26470	LOC_OS06G46250	LOC_OS09G29900	LOC_OS11G29490	LOC_OS07G33620	LOC_OS07G19320	LOC_OS07G46920	LOC_OS05G24930	LOC_OS04G48220	LOC_OS02G37120	LOC_OS02G38450	LOC_OS02G13170	LOC_OS12G06700	LOC_OS11G30484	LOC_OS07G08680	LOC_OS02G40760	LOC_OS07G20310	LOC_OS06G34280	LOC_OS10G32405	LOC_OS11G04140	LOC_OS11G05470	LOC_OS01G41290	LOC_OS11G43750	LOC_OS12G17430	LOC_OS12G29410	LOC_OS11G17450	LOC_OS10G33730	LOC_OS11G28104	LOC_OS03G63270	LOC_OS12G31748	LOC_OS11G43760	LOC_OS11G42430	LOC_OS10G07430	LOC_OS11G29430	LOC_OS11G05480	LOC_OS03G51264	LOC_OS09G27380	LOC_OS11G41100	LOC_OS09G26050	LOC_OS01G54590	LOC_OS01G53260	
LOC_OS12G43710	LOC_OS01G53255	LOC_OS12G16120	LOC_OS12G18780	LOC_OS09G14060	LOC_OS01G41270	LOC_OS10G08790	LOC_OS01G28290	LOC_OS11G04160	LOC_OS11G05490	LOC_OS12G29430	LOC_OS09G26040	LOC_OS12G42410	LOC_OS01G54580	LOC_OS12G29434	LOC_OS11G31780	LOC_OS03G63240	LOC_OS09G14050	LOC_OS12G18790	LOC_OS10G08780	LOC_OS10G07450	LOC_OS08G06690	LOC_OS11G43740	LOC_OS01G66700	LOC_OS12G28110	LOC_OS09G27360	LOC_OS09G28690	LOC_OS12G05410	LOC_OS09G15389	LOC_OS12G42400	LOC_OS08G04030	LOC_OS01G54570	LOC_OS01G53240	LOC_OS10G07400	LOC_OS11G04104	LOC_OS07G09900	LOC_OS09G15370	LOC_OS11G05430	LOC_OS02G50174	LOC_OS02G49180	LOC_OS10G08730	LOC_OS11G43710	LOC_OS12G05480	LOC_OS01G16280	LOC_OS01G53230	LOC_OS03G63220	LOC_OS02G37190	LOC_OS04G48270	LOC_OS07G09910	LOC_OS11G31710	LOC_OS03G38250	LOC_OS11G06770	LOC_OS11G05440	LOC_OS01G28280	LOC_OS02G49190	LOC_OS01G41240	LOC_OS01G04290	LOC_OS11G31715	LOC_OS03G26280	LOC_OS10G21720	LOC_OS09G02060	LOC_OS09G03390	LOC_OS09G27340	LOC_OS12G05470	LOC_OS08G05340	LOC_OS11G43720	LOC_OS01G54550	LOC_OS02G37180	LOC_OS04G48280	LOC_OS09G15365	LOC_OS07G10910	LOC_OS01G53210	LOC_OS08G04000	LOC_OS12G17410	LOC_OS02G49160	LOC_OS12G31710	LOC_OS09G27330	LOC_OS09G26000	LOC_OS11G29420	LOC_OS10G08750	LOC_OS08G44900	LOC_OS01G66730	LOC_OS07G22900	LOC_OS02G50150	LOC_OS11G18760	LOC_OS04G48290	LOC_OS01G55870	LOC_OS08G32920	LOC_OS08G06659	LOC_OS07G08600	LOC_OS11G29410	LOC_OS09G16670	LOC_OS01G53200	LOC_OS11G30400	LOC_OS07G10920	LOC_OS11G05460	LOC_OS08G05320	LOC_OS12G18750	LOC_OS11G04130	LOC_OS09G28650	LOC_OS12G17420	LOC_OS03G51240	LOC_OS01G42550	LOC_OS03G52570	LOC_OS11G43700	LOC_OS09G03370	LOC_OS11G18770	LOC_OS11G17440	LOC_OS09G14010	LOC_OS12G04120	LOC_OS03G63210	LOC_OS01G55850	LOC_OS01G54520	LOC_OS07G45480	LOC_OS11G06720	LOC_OS02G04915	LOC_OS05G33190	LOC_OS08G29400	LOC_OS01G28230	LOC_OS03G13040	LOC_OS12G05280	LOC_OS01G65420	LOC_OS01G42540	LOC_OS07G32160	LOC_OS05G45170	LOC_OS08G31730	LOC_OS02G16909	LOC_OS11G06730	LOC_OS07G20170	LOC_OS12G42220	LOC_OS01G54515	LOC_OS11G05400	LOC_OS01G05585	LOC_OS07G45490	LOC_OS08G17430	LOC_OS01G05580	LOC_OS01G04250	LOC_OS03G38330	LOC_OS01G66760	LOC_OS01G64100	LOC_OS03G27690	LOC_OS01G41200	LOC_OS08G43700	LOC_OS01G43860	LOC_OS07G33480	LOC_OS08G31720	LOC_OS01G16230	LOC_OS03G25030	LOC_OS12G43580	LOC_OS02G03600	LOC_OS03G14390	LOC_OS03G13060	LOC_OS11G31700	LOC_OS10G31250	LOC_OS05G33170	LOC_OS12G42250	LOC_OS11G05410	LOC_OS08G06740	LOC_OS08G17440	LOC_OS08G16110	LOC_OS08G05410	LOC_OS11G31705	LOC_OS03G52660	LOC_OS01G64110	LOC_OS01G65440	LOC_OS03G53990	LOC_OS01G04280	LOC_OS05G45150	LOC_OS01G42520	LOC_OS03G26370	LOC_OS05G21180	LOC_OS08G42400	LOC_OS05G46480	LOC_OS08G43730	LOC_OS01G43851	LOC_OS12G05260	LOC_OS07G44130	LOC_OS10G32580	LOC_OS03G49010	LOC_OS03G25040	LOC_OS01G16260	LOC_OS03G13070	LOC_OS01G55820	LOC_OS06G12910	LOC_OS05G33160	LOC_OS11G05420	LOC_OS01G31870	LOC_OS02G04945	LOC_OS12G42240	LOC_OS08G16120	LOC_OS08G06730	LOC_OS03G38350	LOC_OS03G52650	LOC_OS12G29290	LOC_OS01G64120	LOC_OS01G42510	LOC_OS05G45140	LOC_OS12G29280	LOC_OS05G46470	LOC_OS03G03680	LOC_OS03G38359	LOC_OS10G32590	LOC_OS07G44140	LOC_OS08G31740	LOC_OS08G30410	LOC_OS03G01020	LOC_OS03G40670	LOC_OS06G11610	LOC_OS12G17230	LOC_OS01G06882	LOC_OS01G05550	LOC_OS01G04220	LOC_OS12G18560	LOC_OS04G01500	LOC_OS03G15660	LOC_OS01G65460	LOC_OS03G16990	LOC_OS06G12940	LOC_OS03G01090	LOC_OS01G18860	LOC_OS03G14334	LOC_OS01G42500	LOC_OS08G43750	LOC_OS03G26310	LOC_OS04G14820	LOC_OS06G36920	LOC_OS10G31240	LOC_OS01G06870	LOC_OS03G53920	LOC_OS01G04210	LOC_OS12G18570	LOC_OS01G31850	LOC_OS10G20590	LOC_OS03G39620	LOC_OS01G64140	LOC_OS08G06710	LOC_OS12G31540	LOC_OS06G12930	LOC_OS06G11600	LOC_OS12G32870	LOC_OS03G39629	LOC_OS01G18850	LOC_OS03G40610	LOC_OS12G29220	LOC_OS08G43740	LOC_OS08G30430	LOC_OS03G41940	LOC_OS12G43510	LOC_OS03G28980	LOC_OS11G06700	LOC_OS12G43540	LOC_OS12G17250	LOC_OS03G52620	LOC_OS01G05570	LOC_OS01G65480	
LOC_OS06G12960	LOC_OS08G16150	LOC_OS08G06700	LOC_OS03G13020	LOC_OS03G15680	LOC_OS03G39650	LOC_OS03G38320	LOC_OS12G32880	LOC_OS08G30460	LOC_OS03G25000	LOC_OS08G43770	LOC_OS01G31830	LOC_OS10G33886	LOC_OS02G04900	LOC_OS01G65490	LOC_OS04G02820	LOC_OS01G06890	LOC_OS03G13030	LOC_OS06G24920	LOC_OS12G31560	LOC_OS05G45180	LOC_OS08G31780	LOC_OS10G18260	LOC_OS08G43760	LOC_OS12G43530	LOC_OS12G42200	LOC_OS01G18870	LOC_OS10G32550	LOC_OS03G25010	LOC_OS05G35770	LOC_OS09G39260	LOC_OS06G35620	LOC_OS06G10320	LOC_OS05G09480	LOC_OS06G11650	LOC_OS03G16950	LOC_OS04G26841	LOC_OS06G12980	LOC_OS04G01540	LOC_OS05G46420	LOC_OS08G30480	LOC_OS06G23640	LOC_OS02G04990	LOC_OS07G08450	LOC_OS09G17910	LOC_OS04G37500	LOC_OS08G43790	LOC_OS04G13530	LOC_OS07G20100	LOC_OS02G40610	LOC_OS05G33110	LOC_OS09G39270	LOC_OS06G10310	LOC_OS02G27620	LOC_OS05G09490	LOC_OS04G38840	LOC_OS06G35630	LOC_OS01G64180	LOC_OS03G14300	LOC_OS03G16960	LOC_OS02G14310	LOC_OS05G23780	LOC_OS02G41954	LOC_OS06G48930	LOC_OS01G18810	LOC_OS04G01550	LOC_OS04G02880	LOC_OS06G23650	LOC_OS08G30470	LOC_OS09G17900	LOC_OS03G04950	LOC_OS03G27610	LOC_OS08G42450	LOC_OS08G43780	LOC_OS05G33100	LOC_OS07G46740	LOC_OS02G40620	LOC_OS05G10480	LOC_OS05G10450	LOC_OS02G53900	LOC_OS09G39280	LOC_OS06G36930	LOC_OS02G26320	LOC_OS06G10340	LOC_OS04G37520	LOC_OS06G11670	LOC_OS01G04200	LOC_OS03G04940	LOC_OS07G34760	LOC_OS07G19130	LOC_OS03G14310	LOC_OS04G49500	LOC_OS03G03610	LOC_OS02G15670	LOC_OS06G09350	LOC_OS03G15640	LOC_OS03G16970	LOC_OS05G47730	LOC_OS07G10790	LOC_OS02G41920	LOC_OS03G41932	LOC_OS01G18840	LOC_OS02G03680	LOC_OS04G51830	LOC_OS07G08470	LOC_OS07G07140	LOC_OS08G42480	LOC_OS07G46710	LOC_OS08G41150	LOC_OS08G28170	LOC_OS07G20120	LOC_OS02G53910	LOC_OS03G28969	LOC_OS03G53900	LOC_OS06G11660	LOC_OS04G38860	LOC_OS01G05520	LOC_OS03G04930	LOC_OS06G12990	LOC_OS03G03600	LOC_OS02G15660	LOC_OS03G14320	LOC_OS03G15650	LOC_OS04G02860	LOC_OS07G33420	LOC_OS07G34750	LOC_OS02G16995	LOC_OS02G40600	LOC_OS02G39620	LOC_OS01G18830	LOC_OS04G51820	LOC_OS03G28960	LOC_OS02G28970	LOC_OS03G26300	LOC_OS08G42470	LOC_OS07G46720	LOC_OS05G11790	LOC_OS07G20110	LOC_OS02G41930	LOC_OS05G33150	LOC_OS03G01016	LOC_OS06G34330	LOC_OS06G35660	LOC_OS03G01014	LOC_OS07G32129	LOC_OS07G34780	LOC_OS06G48980	LOC_OS02G16940	LOC_OS04G01580	LOC_OS08G28190	LOC_OS03G03670	LOC_OS02G41900	LOC_OS06G47650	LOC_OS04G24220	LOC_OS06G21020	LOC_OS07G08490	LOC_OS06G22350	LOC_OS02G41904	LOC_OS03G01012	LOC_OS07G20140	LOC_OS07G44110	LOC_OS02G28910	LOC_OS05G33140	LOC_OS03G01008	LOC_OS06G34340	LOC_OS06G10350	LOC_OS06G11680	LOC_OS02G41910	LOC_OS05G45120	LOC_OS07G20135	LOC_OS05G47780	LOC_OS03G04990	LOC_OS03G03660	LOC_OS07G07170	LOC_OS06G48970	LOC_OS06G47640	LOC_OS04G01590	LOC_OS04G26870	LOC_OS03G16920	LOC_OS07G20130	LOC_OS04G38800	LOC_OS07G46780	LOC_OS08G42490	LOC_OS02G04960	LOC_OS01G06820	LOC_OS08G41190	LOC_OS12G42290	LOC_OS07G19170	LOC_OS04G12220	LOC_OS03G28910	LOC_OS06G08060	LOC_OS10G31290	LOC_OS04G24200	LOC_OS07G33470	LOC_OS11G41070	LOC_OS05G45110	LOC_OS05G21140	LOC_OS05G46440	LOC_OS04G01560	LOC_OS06G22330	LOC_OS06G48960	LOC_OS03G03650	LOC_OS03G15600	LOC_OS04G38810	LOC_OS05G10490	LOC_OS02G02310	LOC_OS03G28920	LOC_OS07G19160	LOC_OS07G33460	LOC_OS05G45100	LOC_OS02G15620	LOC_OS04G26850	LOC_OS07G45439	LOC_OS03G03640	LOC_OS07G07194	LOC_OS07G20150	LOC_OS07G44100	LOC_OS02G03650	LOC_OS08G41180	LOC_OS04G37460	LOC_OS04G12160	LOC_OS07G10810	LOC_OS02G52670	LOC_OS02G25050	LOC_OS06G47690	LOC_OS09G28520	LOC_OS06G22390	LOC_OS11G42380	LOC_OS04G49440	LOC_OS02G01080	LOC_OS11G28080	LOC_OS06G46366	LOC_OS09G16540	LOC_OS08G41080	LOC_OS07G08500	LOC_OS04G37470	LOC_OS04G13480	LOC_OS07G10820	LOC_OS02G50020	LOC_OS09G28510	LOC_OS06G47680	LOC_OS06G46350	LOC_OS02G49030	LOC_OS11G28060	LOC_OS11G42390	LOC_OS05G09410	LOC_OS09G29840	LOC_OS11G28065	LOC_OS02G01090	LOC_OS04G24130	LOC_OS05G23700	LOC_OS09G15200	LOC_OS10G08830	LOC_OS04G37480	LOC_OS02G51320	
LOC_OS04G12140	LOC_OS05G11700	LOC_OS09G03200	LOC_OS06G46340	LOC_OS11G43690	LOC_OS09G29830	LOC_OS09G28500	LOC_OS04G49460	LOC_OS04G48130	LOC_OS11G41034	LOC_OS02G38386	LOC_OS04G51792	LOC_OS02G37050	LOC_OS06G34350	LOC_OS04G51796	LOC_OS02G13080	LOC_OS07G08510	LOC_OS09G16520	LOC_OS04G13460	LOC_OS07G10840	LOC_OS09G29825	LOC_OS02G50000	LOC_OS02G52660	LOC_OS09G29820	LOC_OS02G53990	LOC_OS02G25060	LOC_OS06G48990	LOC_OS02G26390	LOC_OS02G53994	LOC_OS06G08090	LOC_OS09G03210	LOC_OS11G42370	LOC_OS04G48140	LOC_OS06G45000	LOC_OS04G24110	LOC_OS04G01490	LOC_OS09G16510	LOC_OS02G13090	LOC_OS07G08520	LOC_OS07G09850	LOC_OS07G34820	LOC_OS04G37420	LOC_OS09G39220	LOC_OS03G62090	LOC_OS02G15690	LOC_OS11G05394	LOC_OS11G42340	LOC_OS03G03710	LOC_OS02G53960	LOC_OS11G05390	LOC_OS11G04060	LOC_OS05G09440	LOC_OS02G38320	LOC_OS01G53190	LOC_OS02G39650	LOC_OS11G30350	LOC_OS09G16500	LOC_OS02G02370	LOC_OS07G22840	LOC_OS02G40650	LOC_OS05G34400	LOC_OS06G33080	LOC_OS02G52640	LOC_OS02G26330	LOC_OS02G27660	LOC_OS11G29350	LOC_OS02G53970	LOC_OS05G47700	LOC_OS03G03700	LOC_OS07G10860	LOC_OS11G04070	LOC_OS02G39640	LOC_OS02G38310	LOC_OS02G13030	LOC_OS02G28990	LOC_OS11G30340	LOC_OS05G35720	LOC_OS07G46820	LOC_OS11G17380	LOC_OS02G40664	LOC_OS07G07210	LOC_OS03G62070	LOC_OS02G52610	LOC_OS04G38770	LOC_OS04G12180	LOC_OS04G37440	LOC_OS09G39240	LOC_OS11G44980	LOC_OS07G10870	LOC_OS02G27690	LOC_OS07G19210	LOC_OS06G46380	LOC_OS02G01060	LOC_OS07G08550	LOC_OS12G07920	LOC_OS07G09880	LOC_OS09G17810	LOC_OS02G41961	LOC_OS02G40630	LOC_OS06G34390	LOC_OS04G38780	LOC_OS04G37450	LOC_OS05G10420	LOC_OS09G39250	LOC_OS02G25020	LOC_OS07G10880	LOC_OS09G04500	LOC_OS05G08100	LOC_OS07G34830	LOC_OS02G53950	LOC_OS06G21090	LOC_OS05G23720	LOC_OS04G49430	LOC_OS02G39660	LOC_OS02G38330	LOC_OS01G53160	LOC_OS11G30360	LOC_OS07G07230	LOC_OS05G35700	LOC_OS07G09890	LOC_OS07G22850	LOC_OS02G40640	LOC_OS08G04190	LOC_OS11G30310	LOC_OS09G15290	LOC_OS12G31610	LOC_OS01G41170	LOC_OS11G44960	LOC_OS11G04020	LOC_OS10G21870	LOC_OS09G27270	LOC_OS03G49070	LOC_OS11G42300	LOC_OS11G18660	LOC_OS11G17330	LOC_OS10G33850	LOC_OS03G63390	LOC_OS03G62060	LOC_OS10G07556	LOC_OS09G15284	LOC_OS11G32960	LOC_OS11G30300	LOC_OS03G37080	LOC_OS01G41160	LOC_OS11G04030	LOC_OS01G42490	LOC_OS12G17320	LOC_OS10G20550	LOC_OS11G06690	LOC_OS10G21880	LOC_OS12G31620	LOC_OS11G42310	LOC_OS01G66800	LOC_OS09G27260	LOC_OS12G29300	LOC_OS11G18670	LOC_OS11G17340	LOC_OS01G54470	LOC_OS10G33862	LOC_OS10G33830	LOC_OS10G32500	LOC_OS12G18660	LOC_OS01G55799	LOC_OS10G32509	LOC_OS06G45090	LOC_OS12G32960	LOC_OS12G31630	LOC_OS11G29340	LOC_OS09G03280	LOC_OS01G66810	LOC_OS11G31660	LOC_OS12G43620	LOC_OS11G32990	LOC_OS08G04160	LOC_OS03G62030	LOC_OS01G54460	LOC_OS01G53130	LOC_OS09G16590	LOC_OS03G63370	LOC_OS12G17340	LOC_OS12G16010	LOC_OS11G30320	LOC_OS12G18670	LOC_OS06G45080	LOC_OS11G28000	LOC_OS12G31640	LOC_OS11G04050	LOC_OS10G20530	LOC_OS01G41140	LOC_OS10G21860	LOC_OS03G50070	LOC_OS10G18220	LOC_OS01G66820	LOC_OS09G28570	LOC_OS12G29320	LOC_OS08G04150	LOC_OS02G50080	LOC_OS12G07950	LOC_OS12G06620	LOC_OS11G18690	LOC_OS11G17360	LOC_OS01G54450	LOC_OS03G13080	LOC_OS01G28150	LOC_OS12G32900	LOC_OS03G51350	LOC_OS10G08850	LOC_OS02G49060	LOC_OS01G65500	LOC_OS10G20500	LOC_OS03G25060	LOC_OS01G66830	LOC_OS09G27230	LOC_OS08G05470	LOC_OS02G50050	LOC_OS02G51380	LOC_OS08G04140	LOC_OS04G49480	LOC_OS02G37070	LOC_OS10G07510	LOC_OS01G53100	LOC_OS09G15240	LOC_OS01G28160	LOC_OS11G07980	LOC_OS11G06650	LOC_OS09G27220	LOC_OS03G50010	LOC_OS03G38375	LOC_OS01G04170	LOC_OS10G08840	LOC_OS03G52670	LOC_OS01G66840	LOC_OS09G29880	LOC_OS01G65510	LOC_OS09G28550	LOC_OS08G06790	LOC_OS12G04020	LOC_OS08G05460	LOC_OS11G44930	LOC_OS08G04130	LOC_OS02G38392	LOC_OS02G50060	LOC_OS03G63350	LOC_OS03G62020	LOC_OS01G54430	LOC_OS03G40690	LOC_OS03G37070	LOC_OS10G07544	LOC_OS09G17890	LOC_OS11G04000	LOC_OS10G08879	LOC_OS10G07548	LOC_OS01G54424	LOC_OS12G32920	LOC_OS02G49040	
LOC_OS09G28540	LOC_OS01G42440	LOC_OS03G50040	LOC_OS03G25080	LOC_OS10G21810	LOC_OS09G29870	LOC_OS01G41110	LOC_OS08G06780	LOC_OS03G49050	LOC_OS01G43774	LOC_OS02G37094	LOC_OS08G04120	LOC_OS02G51360	LOC_OS01G16180	LOC_OS01G31780	LOC_OS02G37090	LOC_OS01G55750	LOC_OS04G48170	LOC_OS03G38390	LOC_OS07G10800	LOC_OS10G07534	LOC_OS09G17880	LOC_OS01G55740	LOC_OS10G07538	LOC_OS07G09814	LOC_OS12G32930	LOC_OS11G04010	LOC_OS09G29860	LOC_OS03G50030	LOC_OS01G65530	LOC_OS12G06660	LOC_OS03G25090	LOC_OS08G06770	LOC_OS08G05440	LOC_OS02G51370	LOC_OS02G50040	LOC_OS12G05330	LOC_OS09G16550	LOC_OS04G48180	LOC_OS05G34160	LOC_OS07G43180	LOC_OS11G07930	LOC_OS12G41260	LOC_OS03G50100	LOC_OS01G03290	LOC_OS10G21590	LOC_OS01G28590	LOC_OS03G51430	LOC_OS07G31194	LOC_OS03G52760	LOC_OS01G40240	LOC_OS01G27260	LOC_OS03G13160	LOC_OS07G31190	LOC_OS01G54880	LOC_OS03G26470	LOC_OS01G53550	LOC_OS01G15270	LOC_OS03G01170	LOC_OS02G04800	LOC_OS05G34150	LOC_OS07G43190	LOC_OS11G06610	LOC_OS03G52750	LOC_OS01G66400	LOC_OS03G26480	LOC_OS05G48790	LOC_OS01G41565	LOC_OS03G62100	LOC_OS03G40770	LOC_OS03G01160	LOC_OS01G16590	LOC_OS03G13180	LOC_OS03G38480	LOC_OS02G04810	LOC_OS01G52200	LOC_OS11G07950	LOC_OS08G20730	LOC_OS10G20240	LOC_OS06G11710	LOC_OS10G21574	LOC_OS03G51450	LOC_OS01G28570	LOC_OS01G27240	LOC_OS02G16800	LOC_OS01G66410	LOC_OS05G48780	LOC_OS03G26490	LOC_OS01G15290	LOC_OS03G49132	LOC_OS08G32720	LOC_OS10G34880	LOC_OS07G44499	LOC_OS01G39220	LOC_OS05G34130	LOC_OS12G41270	LOC_OS03G38470	LOC_OS11G06630	LOC_OS07G43170	LOC_OS04G01810	LOC_OS05G23480	LOC_OS03G37140	LOC_OS08G07700	LOC_OS06G11700	LOC_OS01G28580	LOC_OS05G48770	LOC_OS08G32710	LOC_OS03G01140	LOC_OS03G49126	LOC_OS01G39230	LOC_OS06G11730	LOC_OS06G35700	LOC_OS12G16260	LOC_OS08G17100	LOC_OS03G52720	LOC_OS10G08570	LOC_OS01G04580	LOC_OS04G01860	LOC_OS03G15780	LOC_OS03G14450	LOC_OS01G40200	LOC_OS12G31890	LOC_OS01G42860	LOC_OS09G27190	LOC_OS08G32740	LOC_OS08G31410	LOC_OS01G16560	LOC_OS06G11720	LOC_OS12G43870	LOC_OS10G22890	LOC_OS03G38410	LOC_OS08G17110	LOC_OS04G01874	LOC_OS01G04570	LOC_OS01G66440	LOC_OS03G13130	LOC_OS01G67770	LOC_OS01G27230	LOC_OS03G15790	LOC_OS01G65110	LOC_OS01G29890	LOC_OS01G39210	LOC_OS01G15220	LOC_OS01G16550	LOC_OS12G28250	LOC_OS03G25110	LOC_OS12G42540	LOC_OS10G33540	LOC_OS10G10880	LOC_OS10G08599	LOC_OS11G07911	LOC_OS11G07912	LOC_OS06G10420	LOC_OS08G19780	LOC_OS09G15190	LOC_OS06G08100	LOC_OS08G44740	LOC_OS03G13140	LOC_OS01G65120	LOC_OS01G03270	LOC_OS10G22860	LOC_OS03G37110	LOC_OS01G42840	LOC_OS03G01190	LOC_OS12G28260	LOC_OS12G29590	LOC_OS05G46160	LOC_OS12G30580	LOC_OS08G31430	LOC_OS08G30100	LOC_OS08G29100	LOC_OS01G15250	LOC_OS11G07916	LOC_OS03G25120	LOC_OS03G26450	LOC_OS01G27210	LOC_OS06G11740	LOC_OS01G54810	LOC_OS01G67790	LOC_OS10G08580	LOC_OS03G52730	LOC_OS10G21540	LOC_OS01G03260	LOC_OS01G29870	LOC_OS03G13150	LOC_OS09G27160	LOC_OS03G01180	LOC_OS05G46150	LOC_OS10G19230	LOC_OS08G43400	LOC_OS08G32750	LOC_OS10G08590	LOC_OS12G30590	LOC_OS08G31420	LOC_OS01G15240	LOC_OS10G33520	LOC_OS03G25130	LOC_OS01G29840	LOC_OS01G03210	LOC_OS01G28510	LOC_OS06G34410	LOC_OS05G12770	LOC_OS01G54800	LOC_OS06G09450	LOC_OS08G44760	LOC_OS06G08120	LOC_OS04G12560	LOC_OS06G35740	LOC_OS09G39140	LOC_OS01G04540	LOC_OS07G33770	LOC_OS04G48510	LOC_OS04G23210	LOC_OS01G65140	LOC_OS03G39710	LOC_OS01G16520	LOC_OS05G24760	LOC_OS06G23760	LOC_OS08G32780	LOC_OS03G40700	LOC_OS08G31450	LOC_OS04G25870	LOC_OS08G42100	LOC_OS08G43430	LOC_OS07G07480	LOC_OS02G02210	LOC_OS02G03540	LOC_OS07G44430	LOC_OS05G35410	LOC_OS02G41820	LOC_OS01G28520	LOC_OS02G27500	LOC_OS06G10430	LOC_OS06G08110	LOC_OS08G44750	LOC_OS04G35210	LOC_OS06G35750	LOC_OS01G04530	LOC_OS03G14420	LOC_OS01G66480	LOC_OS04G24530	LOC_OS07G18130	LOC_OS04G23200	LOC_OS05G48710	LOC_OS08G17150	LOC_OS02G16850	LOC_OS06G47720	LOC_OS06G22440	LOC_OS01G42810	LOC_OS08G31440	LOC_OS01G16510	LOC_OS02G04880	LOC_OS07G44440	LOC_OS02G03550	LOC_OS05G35400	
LOC_OS02G28830	LOC_OS02G40500	LOC_OS02G41830	LOC_OS09G39160	LOC_OS02G26200	LOC_OS03G02400	LOC_OS06G11790	LOC_OS03G03730	LOC_OS07G18162	LOC_OS01G66490	LOC_OS05G11428	LOC_OS03G38400	LOC_OS04G24520	LOC_OS03G15760	LOC_OS05G48700	LOC_OS03G14430	LOC_OS01G05890	LOC_OS06G47710	LOC_OS06G23740	LOC_OS01G65169	LOC_OS05G23410	LOC_OS08G30140	LOC_OS04G50860	LOC_OS04G48530	LOC_OS03G40720	LOC_OS02G28860	LOC_OS02G02230	LOC_OS03G27740	LOC_OS08G43450	LOC_OS04G12540	LOC_OS07G45740	LOC_OS06G34400	LOC_OS01G03220	LOC_OS09G39170	LOC_OS08G44770	LOC_OS04G35230	LOC_OS06G08130	LOC_OS01G04550	LOC_OS07G19480	LOC_OS06G11780	LOC_OS01G28500	LOC_OS04G24510	LOC_OS07G33780	LOC_OS03G03720	LOC_OS04G25840	LOC_OS03G14440	LOC_OS03G03724	LOC_OS07G18154	LOC_OS07G18158	LOC_OS02G41810	LOC_OS06G22420	LOC_OS02G39500	LOC_OS04G01890	LOC_OS06G23750	LOC_OS04G49870	LOC_OS04G48540	LOC_OS03G40710	LOC_OS02G03570	LOC_OS03G26420	LOC_OS04G11200	LOC_OS03G27750	LOC_OS02G02240	LOC_OS04G50850	LOC_OS07G44420	LOC_OS02G03575	LOC_OS05G34120	LOC_OS02G03500	LOC_OS01G04500	LOC_OS07G32480	LOC_OS06G47770	LOC_OS05G23470	LOC_OS05G46100	LOC_OS06G46440	LOC_OS06G21140	LOC_OS10G32280	LOC_OS06G10480	LOC_OS07G44470	LOC_OS03G01130	LOC_OS03G02460	LOC_OS04G50800	LOC_OS08G44790	LOC_OS12G41290	LOC_OS06G33130	LOC_OS07G44480	LOC_OS06G10470	LOC_OS07G31140	LOC_OS07G32470	LOC_OS09G39190	LOC_OS05G23460	LOC_OS06G46430	LOC_OS03G15710	LOC_OS06G34460	LOC_OS03G01120	LOC_OS06G35790	LOC_OS05G35444	LOC_OS08G43460	LOC_OS02G04840	LOC_OS05G11490	LOC_OS02G03510	LOC_OS01G04520	LOC_OS04G11250	LOC_OS06G34430	LOC_OS06G33100	LOC_OS01G05850	LOC_OS04G12580	LOC_OS11G42280	LOC_OS02G15510	LOC_OS06G08180	LOC_OS05G24780	LOC_OS05G23450	LOC_OS05G48740	LOC_OS04G23230	LOC_OS03G03770	LOC_OS06G47750	LOC_OS06G22450	LOC_OS04G50820	LOC_OS03G02440	LOC_OS07G45780	LOC_OS07G44450	LOC_OS05G34100	LOC_OS05G11460	LOC_OS04G12589	LOC_OS02G04850	LOC_OS02G03520	LOC_OS01G05840	LOC_OS01G04510	LOC_OS11G42290	LOC_OS10G20290	LOC_OS06G23790	LOC_OS05G48730	LOC_OS05G24770	LOC_OS02G15500	LOC_OS08G30170	LOC_OS08G29190	LOC_OS04G24550	LOC_OS04G23220	LOC_OS03G03760	LOC_OS06G47740	LOC_OS03G14400	LOC_OS06G22460	LOC_OS10G32270	LOC_OS07G44460	LOC_OS07G45790	LOC_OS05G35420	LOC_OS02G02200	LOC_OS04G50810	LOC_OS08G43390	LOC_OS04G35160	LOC_OS04G11195	LOC_OS02G52550	LOC_OS02G53880	LOC_OS09G28400	LOC_OS02G26260	LOC_OS11G43590	LOC_OS06G45150	LOC_OS09G04430	LOC_OS04G48470	LOC_OS11G29290	LOC_OS02G39570	LOC_OS09G17750	LOC_OS07G07520	LOC_OS12G05600	LOC_OS07G08850	LOC_OS08G42060	LOC_OS02G52560	LOC_OS06G46470	LOC_OS09G04440	LOC_OS04G59120	LOC_OS11G42270	LOC_OS06G08190	LOC_OS12G17600	LOC_OS08G30070	LOC_OS04G50790	LOC_OS04G47150	LOC_OS06G46475	LOC_OS02G38230	LOC_OS06G33170	LOC_OS07G07530	LOC_OS07G08860	LOC_OS09G16410	LOC_OS08G42080	LOC_OS11G42240	LOC_OS09G29710	LOC_OS06G46460	LOC_OS12G31910	LOC_OS06G22490	LOC_OS06G45130	LOC_OS04G59150	LOC_OS02G41880	LOC_OS02G39590	LOC_OS02G40550	LOC_OS12G06910	LOC_OS06G34470	LOC_OS06G33140	LOC_OS02G38260	LOC_OS11G30290	LOC_OS04G48490	LOC_OS07G08870	LOC_OS02G52540	LOC_OS06G47780	LOC_OS08G30090	LOC_OS11G43580	LOC_OS07G19520	LOC_OS06G45120	LOC_OS08G30095	LOC_OS03G15810	LOC_OS02G38250	LOC_OS04G12499	LOC_OS02G41890	LOC_OS02G40560	LOC_OS04G11165	LOC_OS04G47170	LOC_OS05G12730	LOC_OS11G42220	LOC_OS06G45190	LOC_OS07G19550	LOC_OS02G53840	LOC_OS07G33850	LOC_OS07G32520	LOC_OS04G50760	LOC_OS02G02250	LOC_OS07G08890	LOC_OS02G03580	LOC_OS11G32890	LOC_OS02G41860	LOC_OS09G39100	LOC_OS11G31560	LOC_OS11G30230	LOC_OS02G40530	LOC_OS04G37790	LOC_OS07G32510	LOC_OS02G27540	LOC_OS04G35130	LOC_OS09G39110	LOC_OS11G42230	LOC_OS05G11414	LOC_OS02G53850	LOC_OS07G19540	LOC_OS11G44890	LOC_OS04G48440	LOC_OS04G50750	LOC_OS12G05630	LOC_OS11G31550	LOC_OS02G28870	LOC_OS02G02260	LOC_OS05G12710	LOC_OS09G39120	LOC_OS07G19570	LOC_OS11G43530	LOC_OS11G29260	LOC_OS11G44860	LOC_OS07G18240	LOC_OS03G03810	LOC_OS07G31210	LOC_OS11G05290	
LOC_OS02G53820	LOC_OS04G48450	LOC_OS11G42200	LOC_OS02G39550	LOC_OS04G50780	LOC_OS02G02275	LOC_OS06G33180	LOC_OS02G52500	LOC_OS11G17290	LOC_OS02G27560	LOC_OS02G15580	LOC_OS11G44870	LOC_OS11G29250	LOC_OS07G18230	LOC_OS11G42210	LOC_OS03G03800	LOC_OS02G53830	LOC_OS07G31200	LOC_OS07G33860	LOC_OS06G45160	LOC_OS08G06490	LOC_OS04G48460	LOC_OS08G05160	LOC_OS04G47130	LOC_OS04G50770	LOC_OS01G52190	LOC_OS07G07590	LOC_OS11G31570	LOC_OS02G41850	LOC_OS12G17670	LOC_OS09G15170	LOC_OS12G30640	LOC_OS11G05230	LOC_OS10G09860	LOC_OS10G08530	LOC_OS10G07200	LOC_OS09G28489	LOC_OS03G49190	LOC_OS12G04350	LOC_OS12G05680	LOC_OS12G29650	LOC_OS09G27150	LOC_OS01G52180	LOC_OS03G62180	LOC_OS12G16350	LOC_OS11G32840	LOC_OS11G05240	LOC_OS11G44850	LOC_OS08G06478	LOC_OS10G22850	LOC_OS10G09850	LOC_OS08G06470	LOC_OS08G05140	LOC_OS11G43520	LOC_OS08G06474	LOC_OS05G46090	LOC_OS12G43950	LOC_OS11G19880	LOC_OS12G04340	LOC_OS09G15150	LOC_OS03G63480	LOC_OS03G62150	LOC_OS12G16360	LOC_OS11G06580	LOC_OS09G29790	LOC_OS08G07790	LOC_OS12G06990	LOC_OS10G22820	LOC_OS09G28460	LOC_OS01G39180	LOC_OS11G31540	LOC_OS01G52160	LOC_OS12G41320	LOC_OS02G51280	LOC_OS10G10870	LOC_OS07G08800	LOC_OS03G63490	LOC_OS11G31530	LOC_OS01G40170	LOC_OS11G06595	LOC_OS10G08540	LOC_OS11G29210	LOC_OS10G07210	LOC_OS10G21500	LOC_OS10G22830	LOC_OS09G27120	LOC_OS09G28450	LOC_OS11G43500	LOC_OS12G41310	LOC_OS12G04320	LOC_OS12G43970	LOC_OS12G06980	LOC_OS10G10860	LOC_OS11G18570	LOC_OS09G17790	LOC_OS10G09820	LOC_OS03G51479	LOC_OS11G07850	LOC_OS08G07774	LOC_OS01G27180	LOC_OS12G16300	LOC_OS12G18960	LOC_OS09G27110	LOC_OS03G50140	LOC_OS01G40160	LOC_OS11G44800	LOC_OS03G49150	LOC_OS08G06440	LOC_OS08G05110	LOC_OS12G29610	LOC_OS01G39160	LOC_OS04G47180	LOC_OS04G59160	LOC_OS03G38490	LOC_OS11G06530	LOC_OS08G05100	LOC_OS01G27190	LOC_OS02G26290	LOC_OS03G50130	LOC_OS03G49140	LOC_OS11G19840	LOC_OS12G03050	LOC_OS01G39170	LOC_OS02G51270	LOC_OS12G29620	LOC_OS09G16458	LOC_OS03G62140	LOC_OS04G47190	LOC_OS01G52130	LOC_OS07G07500	LOC_OS04G59190	LOC_OS11G31500	LOC_OS02G40590	LOC_OS11G06540	LOC_OS01G27160	LOC_OS09G28420	LOC_OS12G16320	LOC_OS09G03120	LOC_OS01G40140	LOC_OS09G04450	LOC_OS12G30620	LOC_OS01G67820	LOC_OS03G51490	LOC_OS09G16449	LOC_OS12G43940	LOC_OS11G19850	LOC_OS12G28300	LOC_OS01G53450	LOC_OS01G52120	LOC_OS12G42610	LOC_OS07G07510	LOC_OS12G17660	LOC_OS11G32820	LOC_OS08G07740	LOC_OS08G06410	LOC_OS11G07880	LOC_OS01G27170	LOC_OS09G29740	LOC_OS01G42790	LOC_OS10G09830	LOC_OS01G66500	LOC_OS01G67830	LOC_OS01G67835	LOC_OS03G49160	LOC_OS12G05690	LOC_OS01G39150	LOC_OS02G38290	LOC_OS01G54770	LOC_OS03G63450	LOC_OS01G53440	LOC_OS03G62120	LOC_OS01G52100	LOC_OS01G28474	LOC_OS12G16180	LOC_OS05G34280	LOC_OS12G41140	LOC_OS08G07850	LOC_OS03G50220	LOC_OS10G20380	LOC_OS06G11812	LOC_OS01G41450	LOC_OS08G44800	LOC_OS01G27140	LOC_OS01G42780	LOC_OS01G03170	LOC_OS01G66510	LOC_OS03G01290	LOC_OS01G40120	LOC_OS03G26590	LOC_OS07G31070	LOC_OS05G47590	LOC_OS05G46260	LOC_OS10G33690	LOC_OS08G19840	LOC_OS03G62210	LOC_OS06G23800	LOC_OS01G15150	LOC_OS12G16190	LOC_OS01G53420	LOC_OS07G43070	LOC_OS05G34270	LOC_OS11G07820	LOC_OS10G20390	LOC_OS10G31040	LOC_OS01G04490	LOC_OS04G01710	LOC_OS03G52870	LOC_OS01G67850	LOC_OS11G19800	LOC_OS03G25270	LOC_OS05G47580	LOC_OS01G16470	LOC_OS06G23810	LOC_OS05G35594	LOC_OS12G41160	LOC_OS11G07830	LOC_OS07G44370	LOC_OS10G21690	LOC_OS01G03190	LOC_OS10G18080	LOC_OS01G67860	LOC_OS01G28450	LOC_OS01G27120	LOC_OS01G66530	LOC_OS12G04170	LOC_OS01G41430	LOC_OS03G25280	LOC_OS01G42760	LOC_OS05G46240	LOC_OS08G32840	LOC_OS07G43040	LOC_OS01G15170	LOC_OS05G10290	LOC_OS10G33670	LOC_OS03G25289	LOC_OS03G01270	LOC_OS12G42480	LOC_OS03G38590	LOC_OS07G44380	LOC_OS11G07840	LOC_OS10G20370	LOC_OS10G18070	LOC_OS05G22270	LOC_OS03G50230	LOC_OS03G52890	LOC_OS01G41420	LOC_OS05G48890	LOC_OS01G66544	LOC_OS03G63530	LOC_OS03G62200	LOC_OS10G06090	LOC_OS03G01260	LOC_OS01G39110	LOC_OS01G27100	LOC_OS06G08200	
LOC_OS06G11850	LOC_OS01G03130	LOC_OS10G06030	LOC_OS08G44840	LOC_OS10G21670	LOC_OS03G51510	LOC_OS01G04460	LOC_OS03G14570	LOC_OS08G07810	LOC_OS10G20340	LOC_OS01G67880	LOC_OS04G01740	LOC_OS03G38540	LOC_OS03G39870	LOC_OS01G41410	LOC_OS01G42740	LOC_OS10G19342	LOC_OS10G18010	LOC_OS08G43510	LOC_OS03G25220	LOC_OS03G40860	LOC_OS10G34980	LOC_OS10G33650	LOC_OS06G35830	LOC_OS12G17480	LOC_OS06G11840	LOC_OS01G27110	LOC_OS06G09520	LOC_OS01G04450	LOC_OS10G06020	LOC_OS08G44830	LOC_OS10G20350	LOC_OS03G13250	LOC_OS08G07800	LOC_OS04G01750	LOC_OS01G15100	LOC_OS10G19334	LOC_OS09G28390	LOC_OS10G19331	LOC_OS12G30450	LOC_OS03G38534	LOC_OS10G19330	LOC_OS08G43500	LOC_OS01G41400	LOC_OS08G31520	LOC_OS03G63510	LOC_OS12G43750	LOC_OS10G34990	LOC_OS03G27890	LOC_OS12G17490	LOC_OS01G28410	LOC_OS12G16160	LOC_OS06G10540	LOC_OS12G41120	LOC_OS12G43780	LOC_OS08G44860	LOC_OS09G15070	LOC_OS06G08220	LOC_OS03G51530	LOC_OS04G01720	LOC_OS01G04480	LOC_OS03G52860	LOC_OS01G66570	LOC_OS10G22980	LOC_OS03G14590	LOC_OS08G32880	LOC_OS08G31550	LOC_OS08G43530	LOC_OS03G49210	LOC_OS12G41124	LOC_OS10G34960	LOC_OS01G15130	LOC_OS01G16460	LOC_OS03G25240	LOC_OS06G10530	LOC_OS06G11860	LOC_OS12G43770	LOC_OS09G16390	LOC_OS09G15060	LOC_OS06G08210	LOC_OS03G13274	LOC_OS01G04470	LOC_OS01G66580	LOC_OS03G52850	LOC_OS10G21660	LOC_OS01G15120	LOC_OS12G29480	LOC_OS10G07380	LOC_OS09G27040	LOC_OS12G41110	LOC_OS01G16450	LOC_OS10G34970	LOC_OS10G33640	LOC_OS02G51090	LOC_OS06G33200	LOC_OS05G09240	LOC_OS05G11560	LOC_OS08G44880	LOC_OS06G08240	LOC_OS06G35860	LOC_OS09G39020	LOC_OS07G34980	LOC_OS01G66590	LOC_OS03G13200	LOC_OS04G49720	LOC_OS06G09570	LOC_OS03G15860	LOC_OS03G38500	LOC_OS02G16740	LOC_OS05G48840	LOC_OS07G33650	LOC_OS06G22550	LOC_OS06G47850	LOC_OS06G21220	LOC_OS01G16400	LOC_OS03G01210	LOC_OS07G46970	LOC_OS08G43550	LOC_OS07G07360	LOC_OS02G04750	LOC_OS07G20340	LOC_OS04G49739	LOC_OS01G05744	LOC_OS04G37750	LOC_OS06G35870	LOC_OS06G09560	LOC_OS06G08230	LOC_OS06G33210	LOC_OS04G48400	LOC_OS03G13210	LOC_OS02G16730	LOC_OS05G48830	LOC_OS05G47500	LOC_OS08G17270	LOC_OS05G24870	LOC_OS08G32890	LOC_OS04G49730	LOC_OS03G03860	LOC_OS06G21230	LOC_OS07G46980	LOC_OS04G50710	LOC_OS07G07370	LOC_OS04G12430	LOC_OS03G26520	LOC_OS02G03430	LOC_OS02G41710	LOC_OS05G10210	LOC_OS05G11540	LOC_OS01G04440	LOC_OS04G35100	LOC_OS04G37760	LOC_OS07G18040	LOC_OS03G39850	LOC_OS02G15430	LOC_OS02G16760	LOC_OS03G15880	LOC_OS04G48416	LOC_OS07G31010	LOC_OS04G49748	LOC_OS06G46500	LOC_OS08G31590	LOC_OS05G23530	LOC_OS07G07380	LOC_OS04G48410	LOC_OS03G40840	LOC_OS03G26530	LOC_OS02G03440	LOC_OS07G06050	LOC_OS04G50740	LOC_OS08G43570	LOC_OS05G35510	LOC_OS02G02110	LOC_OS07G46950	LOC_OS09G39050	LOC_OS05G11550	LOC_OS01G03100	LOC_OS01G05760	LOC_OS06G35850	LOC_OS06G10570	LOC_OS04G25720	LOC_OS03G38510	LOC_OS06G08250	LOC_OS03G15890	LOC_OS03G14560	LOC_OS04G49757	LOC_OS07G31000	LOC_OS06G21210	LOC_OS07G07390	LOC_OS01G16414	LOC_OS07G06060	LOC_OS02G02120	LOC_OS02G04780	LOC_OS04G35114	LOC_OS02G28730	LOC_OS05G35570	LOC_OS01G05710	LOC_OS12G41180	LOC_OS09G39060	LOC_OS03G27800	LOC_OS10G31070	LOC_OS07G32360	LOC_OS06G46560	LOC_OS10G18099	LOC_OS06G45230	LOC_OS03G15820	LOC_OS04G23130	LOC_OS04G37700	LOC_OS05G10270	LOC_OS03G02580	LOC_OS05G35560	LOC_OS09G39070	LOC_OS07G18050	LOC_OS05G09290	LOC_OS04G11140	LOC_OS06G08270	LOC_OS07G33680	LOC_OS05G47545	LOC_OS06G47880	LOC_OS04G25784	LOC_OS06G21270	LOC_OS10G18090	LOC_OS05G23580	LOC_OS06G45220	LOC_OS06G46550	LOC_OS10G18084	LOC_OS07G06080	LOC_OS03G14500	LOC_OS06G10590	LOC_OS07G44360	LOC_OS03G01240	LOC_OS03G02570	LOC_OS11G30180	LOC_OS06G34550	LOC_OS04G11130	LOC_OS03G27820	LOC_OS10G31050	LOC_OS03G15840	LOC_OS04G49700	LOC_OS11G43490	LOC_OS09G39080	LOC_OS05G48860	LOC_OS03G40800	LOC_OS06G21240	LOC_OS06G46540	LOC_OS03G14510	LOC_OS01G04409	LOC_OS03G02560	LOC_OS07G46990	LOC_OS02G28700	LOC_OS05G11580	LOC_OS01G05720	LOC_OS04G11120	LOC_OS07G18070	LOC_OS04G12450	LOC_OS03G26500	
LOC_OS06G34560	LOC_OS04G49710	LOC_OS03G14520	LOC_OS03G15850	LOC_OS05G48855	LOC_OS11G42170	LOC_OS09G39090	LOC_OS05G24890	LOC_OS05G48850	LOC_OS05G23560	LOC_OS06G21250	LOC_OS04G37730	LOC_OS06G35890	LOC_OS05G11590	LOC_OS07G07400	LOC_OS02G14160	LOC_OS02G26140	LOC_OS02G27470	LOC_OS09G04310	LOC_OS04G49680	LOC_OS04G48350	LOC_OS05G12808	LOC_OS04G47020	LOC_OS03G15900	LOC_OS04G49685	LOC_OS02G41780	LOC_OS11G31480	LOC_OS09G16300	LOC_OS09G17630	LOC_OS02G51110	LOC_OS09G29600	LOC_OS11G29150	LOC_OS11G43480	LOC_OS12G18810	LOC_OS04G23040	LOC_OS04G49690	LOC_OS04G48360	LOC_OS04G47030	LOC_OS03G15910	LOC_OS04G50670	LOC_OS02G40460	LOC_OS12G06800	LOC_OS11G31470	LOC_OS09G17620	LOC_OS10G09920	LOC_OS04G11050	LOC_OS07G33710	LOC_OS02G14180	LOC_OS03G27900	LOC_OS11G42120	LOC_OS02G53740	LOC_OS09G06950	LOC_OS04G59030	LOC_OS12G18820	LOC_OS07G19410	LOC_OS04G48370	LOC_OS04G47040	LOC_OS02G02190	LOC_OS03G15920	LOC_OS04G48375	LOC_OS09G17610	LOC_OS02G40430	LOC_OS02G41760	LOC_OS02G39470	LOC_OS07G07420	LOC_OS07G08750	LOC_OS10G09910	LOC_OS04G11040	LOC_OS04G47059	LOC_OS05G12800	LOC_OS06G46570	LOC_OS06G45240	LOC_OS04G59020	LOC_OS12G17500	LOC_OS07G19400	LOC_OS11G44790	LOC_OS02G41770	LOC_OS02G38130	LOC_OS02G40440	LOC_OS07G07430	LOC_OS04G38990	LOC_OS07G32406	LOC_OS03G02620	LOC_OS12G05529	LOC_OS04G35000	LOC_OS02G16780	LOC_OS07G33730	LOC_OS05G09200	LOC_OS02G53720	LOC_OS11G05150	LOC_OS11G30110	LOC_OS02G04790	LOC_OS12G06850	LOC_OS09G31980	LOC_OS11G19790	LOC_OS04G37670	LOC_OS07G33720	LOC_OS04G35010	LOC_OS09G06940	LOC_OS11G42110	LOC_OS02G53730	LOC_OS05G09210	LOC_OS11G06490	LOC_OS11G05160	LOC_OS09G31990	LOC_OS07G20410	LOC_OS04G51960	LOC_OS04G49650	LOC_OS02G02140	LOC_OS11G31430	LOC_OS02G40420	LOC_OS07G44400	LOC_OS12G05510	LOC_OS11G18470	LOC_OS04G37680	LOC_OS03G02600	LOC_OS02G27450	LOC_OS05G11500	LOC_OS06G45290	LOC_OS07G18120	LOC_OS11G05170	LOC_OS07G33750	LOC_OS04G48330	LOC_OS11G43410	LOC_OS04G47000	LOC_OS02G39430	LOC_OS04G51990	LOC_OS12G06830	LOC_OS11G30130	LOC_OS01G52080	LOC_OS07G06130	LOC_OS11G32790	LOC_OS04G35030	LOC_OS05G11510	LOC_OS02G16790	LOC_OS11G29130	LOC_OS06G45280	LOC_OS02G15460	LOC_OS11G43420	LOC_OS09G40000	LOC_OS07G18110	LOC_OS02G53710	LOC_OS11G05190	LOC_OS04G49670	LOC_OS04G47010	LOC_OS02G02160	LOC_OS02G03490	LOC_OS05G24810	LOC_OS01G52070	LOC_OS12G06820	LOC_OS11G30120	LOC_OS02G40400	LOC_OS10G33610	LOC_OS03G62290	LOC_OS11G31400	LOC_OS12G17550	LOC_OS09G16380	LOC_OS11G07770	LOC_OS12G31850	LOC_OS10G20300	LOC_OS10G19300	LOC_OS12G05560	LOC_OS09G29690	LOC_OS12G43840	LOC_OS12G04230	LOC_OS01G53390	LOC_OS01G52060	LOC_OS02G51180	LOC_OS10G34940	LOC_OS11G32720	LOC_OS12G17560	LOC_OS12G16230	LOC_OS09G28354	LOC_OS12G31860	LOC_OS10G20310	LOC_OS10G21640	LOC_OS11G43404	LOC_OS08G06590	LOC_OS11G20740	LOC_OS12G29540	LOC_OS01G53380	LOC_OS12G04220	LOC_OS10G33620	LOC_OS09G17690	LOC_OS12G16240	LOC_OS11G31420	LOC_OS02G51164	LOC_OS12G17570	LOC_OS11G20770	LOC_OS11G06460	LOC_OS10G08670	LOC_OS09G29670	LOC_OS10G22940	LOC_OS09G27010	LOC_OS11G44700	LOC_OS12G41200	LOC_OS11G32750	LOC_OS11G19770	LOC_OS01G53370	LOC_OS01G39060	LOC_OS12G05540	LOC_OS02G52490	LOC_OS10G34930	LOC_OS10G33600	LOC_OS10G06000	LOC_OS11G32740	LOC_OS01G39080	LOC_OS11G05140	LOC_OS10G09990	LOC_OS12G30555	LOC_OS10G21620	LOC_OS09G29660	LOC_OS01G39070	LOC_OS12G42520	LOC_OS05G46190	LOC_OS02G51170	LOC_OS10G08610	LOC_OS09G17670	LOC_OS03G63580	LOC_OS10G34902	LOC_OS02G40490	LOC_OS09G28320	LOC_OS03G50260	LOC_OS01G41370	LOC_OS10G22920	LOC_OS03G51590	LOC_OS08G06560	LOC_OS08G07890	LOC_OS01G39040	LOC_OS03G62250	LOC_OS08G19800	LOC_OS02G39490	LOC_OS01G53350	LOC_OS01G52020	LOC_OS10G09930	LOC_OS07G08700	LOC_OS09G17660	LOC_OS10G34910	LOC_OS02G14190	LOC_OS11G07740	LOC_OS01G27070	LOC_OS01G03080	LOC_OS02G26170	LOC_OS04G35090	LOC_OS01G40030	LOC_OS03G50250	LOC_OS01G41360	LOC_OS04G59040	LOC_OS01G42690	LOC_OS01G67930	LOC_OS08G07880	LOC_OS03G49260	LOC_OS08G06550	LOC_OS12G05590	LOC_OS01G15060	
LOC_OS01G16390	LOC_OS12G29500	LOC_OS02G39480	LOC_OS08G19810	LOC_OS01G53340	LOC_OS09G04339	LOC_OS12G16200	LOC_OS11G07750	LOC_OS09G28300	LOC_OS12G17530	LOC_OS06G11910	LOC_OS01G41350	LOC_OS01G40020	LOC_OS10G08630	LOC_OS01G66610	LOC_OS11G19730	LOC_OS12G05580	LOC_OS08G06540	LOC_OS02G53780	LOC_OS08G19820	LOC_OS12G29510	LOC_OS02G38180	LOC_OS09G17650	LOC_OS04G47080	LOC_OS03G62230	LOC_OS01G55990	LOC_OS12G43820	LOC_OS11G32700	LOC_OS02G51130	LOC_OS08G06530	LOC_OS01G27050	LOC_OS12G17540	LOC_OS06G11900	LOC_OS10G08620	LOC_OS10G22910	LOC_OS01G67950	LOC_OS03G50270	LOC_OS12G04240	LOC_OS03G49280	LOC_OS12G29520	LOC_OS02G52460	LOC_OS11G19740	LOC_OS01G39030	LOC_OS03G62240	LOC_OS12G43810	

No annotations were retrieved for the following entities:
LOC_OS12G18240	LOC_OS01G20870	LOC_OS11G37580	LOC_OS04G56309	LOC_OS11G12280	LOC_OS01G05220	LOC_OS04G08690	LOC_OS04G33670	LOC_OS07G05910	LOC_OS05G01010	LOC_OS03G37360	LOC_OS02G29090	LOC_OS06G23930	LOC_OS02G30070	LOC_OS01G43500	LOC_OS02G14830	LOC_OS01G68820	LOC_OS01G18530	LOC_OS05G44190	LOC_OS07G45130	LOC_OS11G37570	LOC_OS09G36720	LOC_OS03G25394	LOC_OS02G01530	LOC_OS01G05250	LOC_OS12G07560	LOC_OS03G63644	LOC_OS06G38150	LOC_OS06G51120	LOC_OS04G32360	LOC_OS08G04430	LOC_OS01G32840	LOC_OS01G06570	LOC_OS01G32849	LOC_OS02G14850	LOC_OS06G26180	LOC_OS02G14855	LOC_OS03G49360	LOC_OS07G47770	LOC_OS07G22494	LOC_OS01G32810	LOC_OS11G24230	LOC_OS05G27670	LOC_OS05G41970	LOC_OS03G52960	LOC_OS03G13360	LOC_OS04G18060	LOC_OS05G02370	LOC_OS01G61370	LOC_OS06G23960	LOC_OS02G05080	LOC_OS04G20380	LOC_OS12G06290	LOC_OS05G15680	LOC_OS08G42780	LOC_OS03G49310	LOC_OS05G28990	LOC_OS03G38650	LOC_OS03G39980	LOC_OS03G12040	LOC_OS01G61360	LOC_OS01G62690	LOC_OS06G22640	LOC_OS02G05090	LOC_OS06G21310	LOC_OS06G23970	LOC_OS12G06280	LOC_OS05G14360	LOC_OS08G42770	LOC_OS05G39640	LOC_OS03G26680	LOC_OS11G13580	LOC_OS03G49300	LOC_OS08G28480	LOC_OS04G07390	LOC_OS04G45620	LOC_OS09G16280	LOC_OS03G12050	LOC_OS12G32520	LOC_OS11G36230	LOC_OS01G20810	LOC_OS06G22610	LOC_OS02G14820	LOC_OS01G59030	LOC_OS04G58940	LOC_OS05G38300	LOC_OS08G27160	LOC_OS07G45150	LOC_OS09G16270	LOC_OS12G32530	LOC_OS05G27640	LOC_OS08G15190	LOC_OS05G28970	LOC_OS01G61340	LOC_OS01G20820	LOC_OS03G25374	LOC_OS01G48360	LOC_OS02G24240	LOC_OS06G10680	LOC_OS06G35980	LOC_OS08G24910	LOC_OS01G66230	LOC_OS05G44120	LOC_OS11G14860	LOC_OS12G31290	LOC_OS02G12250	LOC_OS06G46640	LOC_OS02G38880	LOC_OS02G37550	LOC_OS03G01330	LOC_OS04G44390	LOC_OS05G16900	LOC_OS02G49555	LOC_OS02G51870	LOC_OS11G26840	LOC_OS06G35990	LOC_OS02G48220	LOC_OS01G59009	LOC_OS03G25314	LOC_OS08G24920	LOC_OS09G22130	LOC_OS09G23460	LOC_OS04G56370	LOC_OS05G45440	LOC_OS04G27800	LOC_OS08G41489	LOC_OS02G38870	LOC_OS02G37540	LOC_OS02G12260	LOC_OS07G09430	LOC_OS10G35120	LOC_OS10G11130	LOC_OS03G25310	LOC_OS04G15820	LOC_OS06G34630	LOC_OS11G24210	LOC_OS08G39190	LOC_OS11G26870	LOC_OS11G25540	LOC_OS02G25590	LOC_OS09G23450	LOC_OS08G23600	LOC_OS03G13340	LOC_OS04G03820	LOC_OS12G13410	LOC_OS11G14880	LOC_OS02G37570	LOC_OS02G12270	LOC_OS09G11470	LOC_OS08G09290	LOC_OS11G25530	LOC_OS12G25409	LOC_OS07G10440	LOC_OS05G22790	LOC_OS04G56390	LOC_OS11G38840	LOC_OS11G14890	LOC_OS06G22660	LOC_OS03G40950	LOC_OS02G12280	LOC_OS12G25400	LOC_OS03G26660	LOC_OS08G10304	LOC_OS01G24350	LOC_OS02G12210	LOC_OS02G13540	LOC_OS04G02550	LOC_OS11G14820	LOC_OS03G56480	LOC_OS07G09460	LOC_OS01G35000	LOC_OS01G36330	LOC_OS07G23770	LOC_OS11G02850	LOC_OS05G15610	LOC_OS06G07060	LOC_OS06G20060	LOC_OS04G26510	LOC_OS02G13555	LOC_OS09G23420	LOC_OS05G44150	LOC_OS02G37500	LOC_OS04G27840	LOC_OS10G36410	LOC_OS03G01360	LOC_OS11G31390	LOC_OS01G25660	LOC_OS06G34670	LOC_OS03G14630	LOC_OS01G23000	LOC_OS04G02530	LOC_OS01G49630	LOC_OS04G03860	LOC_OS08G36960	LOC_OS03G27940	LOC_OS07G22460	LOC_OS12G02750	LOC_OS06G21369	LOC_OS01G24340	LOC_OS01G51940	LOC_OS07G34430	LOC_OS02G14890	LOC_OS07G35760	LOC_OS02G37520	LOC_OS02G38850	LOC_OS03G14642	LOC_OS11G13520	LOC_OS08G10340	LOC_OS04G44380	LOC_OS07G23780	LOC_OS12G01410	LOC_OS07G46400	LOC_OS06G19060	LOC_OS05G10750	LOC_OS01G51930	LOC_OS11G42020	LOC_OS01G50600	LOC_OS03G18290	LOC_OS06G16820	LOC_OS06G44060	LOC_OS04G52740	LOC_OS08G08020	LOC_OS08G34200	LOC_OS06G19095	LOC_OS10G19820	LOC_OS11G18382	LOC_OS08G23550	LOC_OS10G06500	LOC_OS10G35080	LOC_OS08G10240	LOC_OS01G38960	LOC_OS07G02080	LOC_OS02G20710	LOC_OS11G17060	LOC_OS11G02810	LOC_OS04G51404	LOC_OS07G26060	LOC_OS06G20070	LOC_OS02G18420	LOC_OS07G39370	LOC_OS02G50590	LOC_OS12G02790	LOC_OS10G23080	LOC_OS11G17090	LOC_OS12G24150	LOC_OS02G48280	LOC_OS06G20080	LOC_OS02G19740	LOC_OS02G32710	LOC_OS01G51904	LOC_OS06G44034	LOC_OS07G40340	LOC_OS04G52750	LOC_OS04G27740	LOC_OS11G29060	
LOC_OS01G38940	LOC_OS01G12330	LOC_OS02G06440	LOC_OS10G18500	LOC_OS05G08470	LOC_OS05G10790	LOC_OS08G22250	LOC_OS06G39500	LOC_OS02G49580	LOC_OS11G43310	LOC_OS03G18250	LOC_OS09G23399	LOC_OS03G56520	LOC_OS10G12390	LOC_OS08G35570	LOC_OS08G10270	LOC_OS08G09310	LOC_OS07G40390	LOC_OS10G36360	LOC_OS07G09500	LOC_OS06G04889	LOC_OS02G07700	LOC_OS10G24390	LOC_OS06G39515	LOC_OS01G02950	LOC_OS10G23060	LOC_OS02G50580	LOC_OS06G39510	LOC_OS06G44090	LOC_OS03G18260	LOC_OS08G10280	LOC_OS11G06370	LOC_OS03G56510	LOC_OS12G13445	LOC_OS07G38050	LOC_OS02G36250	LOC_OS05G51270	LOC_OS12G25420	LOC_OS10G23030	LOC_OS07G10510	LOC_OS04G14480	LOC_OS01G42160	LOC_OS03G18270	LOC_OS08G35590	LOC_OS05G08450	LOC_OS04G26460	LOC_OS03G31254	LOC_OS07G40370	LOC_OS02G20700	LOC_OS05G34740	LOC_OS03G20590	LOC_OS11G17030	LOC_OS01G42150	LOC_OS11G45960	LOC_OS06G14210	LOC_OS05G46710	LOC_OS02G24290	LOC_OS08G35580	LOC_OS04G26450	LOC_OS04G01170	LOC_OS07G40380	LOC_OS09G11380	LOC_OS11G33990	LOC_OS05G19110	LOC_OS11G17040	LOC_OS07G09530	LOC_OS03G45880	LOC_OS09G16260	LOC_OS10G30220	LOC_OS02G43440	LOC_OS09G17590	LOC_OS01G43470	LOC_OS05G41890	LOC_OS09G29570	LOC_OS11G18300	LOC_OS09G28240	LOC_OS04G10940	LOC_OS01G31480	LOC_OS07G29950	LOC_OS11G33934	LOC_OS09G16250	LOC_OS04G22910	LOC_OS10G31560	LOC_OS02G18470	LOC_OS02G54100	LOC_OS11G06330	LOC_OS05G26250	LOC_OS11G05000	LOC_OS01G05180	LOC_OS10G19894	LOC_OS03G57830	LOC_OS10G19892	LOC_OS04G51480	LOC_OS01G29180	LOC_OS02G29120	LOC_OS01G18490	LOC_OS10G19898	LOC_OS06G02280	LOC_OS10G31530	LOC_OS09G17570	LOC_OS07G28640	LOC_OS02G17170	LOC_OS02G02910	LOC_OS11G32630	LOC_OS05G41870	LOC_OS05G26240	LOC_OS04G13190	LOC_OS04G50180	LOC_OS01G43450	LOC_OS03G18230	LOC_OS04G50184	LOC_OS04G10924	LOC_OS12G07600	LOC_OS09G34030	LOC_OS11G18320	LOC_OS12G21950	LOC_OS04G49180	LOC_OS12G08930	LOC_OS10G31540	LOC_OS06G02270	LOC_OS11G05020	LOC_OS11G06350	LOC_OS05G40530	LOC_OS12G32610	LOC_OS07G15330	LOC_OS04G10910	LOC_OS02G05190	LOC_OS02G42100	LOC_OS06G39530	LOC_OS04G26490	LOC_OS04G19310	LOC_OS09G34050	LOC_OS01G05150	LOC_OS04G08660	LOC_OS05G09720	LOC_OS01G43430	LOC_OS09G29530	LOC_OS09G04230	LOC_OS03G24090	LOC_OS06G40580	LOC_OS01G42100	LOC_OS02G06450	LOC_OS08G16410	LOC_OS05G38280	LOC_OS02G05120	LOC_OS11G36170	LOC_OS01G56740	LOC_OS09G16220	LOC_OS10G31510	LOC_OS01G18460	LOC_OS01G55400	LOC_OS01G56730	LOC_OS08G28400	LOC_OS04G08650	LOC_OS05G40590	LOC_OS10G20870	LOC_OS03G33800	LOC_OS02G05130	LOC_OS03G62388	LOC_OS09G17540	LOC_OS07G02040	LOC_OS02G20750	LOC_OS01G56720	LOC_OS08G29740	LOC_OS08G17760	LOC_OS04G38490	LOC_OS06G10700	LOC_OS05G09708	LOC_OS07G41620	LOC_OS02G05140	LOC_OS05G14290	LOC_OS02G06470	LOC_OS07G27359	LOC_OS09G17530	LOC_OS06G39560	LOC_OS01G56710	LOC_OS09G34080	LOC_OS02G19780	LOC_OS01G20780	LOC_OS04G09960	LOC_OS04G08630	LOC_OS09G04220	LOC_OS01G05160	LOC_OS04G34900	LOC_OS04G52790	LOC_OS12G21920	LOC_OS05G51210	LOC_OS03G62360	LOC_OS12G06300	LOC_OS07G23690	LOC_OS04G46850	LOC_OS01G06440	LOC_OS07G10370	LOC_OS06G10720	LOC_OS02G56590	LOC_OS01G20750	LOC_OS04G33540	LOC_OS08G04580	LOC_OS07G47660	LOC_OS11G38790	LOC_OS07G22360	LOC_OS11G13490	LOC_OS02G01410	LOC_OS01G05105	LOC_OS01G06430	LOC_OS01G05100	LOC_OS04G08570	LOC_OS05G03790	LOC_OS05G27740	LOC_OS11G25470	LOC_OS02G31280	LOC_OS02G14710	LOC_OS09G12610	LOC_OS01G18410	LOC_OS07G10380	LOC_OS08G39200	LOC_OS04G33550	LOC_OS08G28560	LOC_OS08G04570	LOC_OS07G45010	LOC_OS04G10890	LOC_OS08G27230	LOC_OS09G28190	LOC_OS12G21784	LOC_OS05G15740	LOC_OS09G01940	LOC_OS08G39230	LOC_OS07G33030	LOC_OS12G33770	LOC_OS05G02435	LOC_OS07G46315	LOC_OS09G13930	LOC_OS05G01100	LOC_OS12G07440	LOC_OS05G26400	LOC_OS07G34360	LOC_OS08G40220	LOC_OS07G47640	LOC_OS02G44599	LOC_OS11G37480	LOC_OS09G37940	LOC_OS04G44224	LOC_OS09G01950	LOC_OS06G51240	LOC_OS09G16190	LOC_OS03G21930	LOC_OS04G09880	LOC_OS08G04550	LOC_OS09G36619	LOC_OS04G07220	LOC_OS05G03770	LOC_OS05G02440	LOC_OS11G25490	LOC_OS12G32450	LOC_OS09G28170	
LOC_OS12G07430	LOC_OS08G27250	LOC_OS03G62440	LOC_OS11G25440	LOC_OS03G48104	LOC_OS06G33400	LOC_OS09G16180	LOC_OS01G06400	LOC_OS03G51750	LOC_OS04G50080	LOC_OS01G20710	LOC_OS11G14780	LOC_OS04G21590	LOC_OS12G06170	LOC_OS02G57880	LOC_OS08G41570	LOC_OS05G37110	LOC_OS03G24130	LOC_OS06G33410	LOC_OS09G01930	LOC_OS09G16170	LOC_OS07G45050	LOC_OS08G05860	LOC_OS06G20100	LOC_OS11G37410	LOC_OS07G33040	LOC_OS02G31240	LOC_OS10G28080	LOC_OS05G14480	LOC_OS08G42890	LOC_OS03G24140	LOC_OS12G21740	LOC_OS11G26795	LOC_OS07G04510	LOC_OS01G48260	LOC_OS01G06420	LOC_OS10G31690	LOC_OS05G02470	LOC_OS01G67660	LOC_OS03G12170	LOC_OS01G62560	LOC_OS10G42340	LOC_OS02G57860	LOC_OS01G19730	LOC_OS03G08940	LOC_OS07G33070	LOC_OS10G13820	LOC_OS11G24120	LOC_OS12G21760	LOC_OS04G08590	LOC_OS02G43230	LOC_OS04G45510	LOC_OS01G06410	LOC_OS10G01830	LOC_OS04G46840	LOC_OS01G61220	LOC_OS01G62550	LOC_OS06G21410	LOC_OS11G38765	LOC_OS02G57870	LOC_OS04G34860	LOC_OS05G15790	LOC_OS04G32200	LOC_OS05G32260	LOC_OS04G32290	LOC_OS06G34770	LOC_OS11G26730	LOC_OS06G07150	LOC_OS01G67680	LOC_OS01G62540	LOC_OS02G38760	LOC_OS09G11370	LOC_OS12G03940	LOC_OS05G32250	LOC_OS12G43150	LOC_OS02G50420	LOC_OS07G36910	LOC_OS03G25434	LOC_OS11G26720	LOC_OS03G01442	LOC_OS07G11630	LOC_OS09G23340	LOC_OS08G39280	LOC_OS01G62530	LOC_OS05G46890	LOC_OS07G23600	LOC_OS02G38750	LOC_OS05G19290	LOC_OS11G26725	LOC_OS07G39180	LOC_OS12G27920	LOC_OS01G12270	LOC_OS09G30462	LOC_OS01G07710	LOC_OS03G50400	LOC_OS06G34750	LOC_OS03G12130	LOC_OS01G49550	LOC_OS04G56280	LOC_OS08G08084	LOC_OS12G40910	LOC_OS02G37450	LOC_OS07G40170	LOC_OS02G13480	LOC_OS09G12680	LOC_OS10G37870	LOC_OS10G35210	LOC_OS03G49410	LOC_OS03G26770	LOC_OS01G38890	LOC_OS05G34890	LOC_OS02G50400	LOC_OS02G26794	LOC_OS03G51720	LOC_OS07G10320	LOC_OS03G38750	LOC_OS07G11650	LOC_OS10G23240	LOC_OS07G36930	LOC_OS05G46874	LOC_OS02G50404	LOC_OS12G15960	LOC_OS12G39910	LOC_OS07G40180	LOC_OS02G37440	LOC_OS03G26784	LOC_OS05G33560	LOC_OS09G10010	LOC_OS02G25410	LOC_OS12G18160	LOC_OS04G14420	LOC_OS04G33580	LOC_OS07G10330	LOC_OS04G56220	LOC_OS06G45470	LOC_OS04G26400	LOC_OS04G03760	LOC_OS02G38720	LOC_OS01G38870	LOC_OS10G36520	LOC_OS10G13880	LOC_OS11G31280	LOC_OS04G15740	LOC_OS12G18170	LOC_OS08G23750	LOC_OS06G20180	LOC_OS06G07180	LOC_OS07G35620	LOC_OS07G10340	LOC_OS01G38880	LOC_OS10G37860	LOC_OS12G01310	LOC_OS01G36220	LOC_OS02G24100	LOC_OS11G26710	LOC_OS06G33460	LOC_OS05G15700	LOC_OS09G24620	LOC_OS04G03740	LOC_OS02G37410	LOC_OS02G13440	LOC_OS12G32480	LOC_OS10G41090	LOC_OS07G23670	LOC_OS09G12640	LOC_OS07G48930	LOC_OS07G10360	LOC_OS08G09360	LOC_OS02G13450	LOC_OS11G14730	LOC_OS08G34410	LOC_OS06G33470	LOC_OS03G25410	LOC_OS01G36200	LOC_OS09G12630	LOC_OS01G37530	LOC_OS06G04930	LOC_OS10G07966	LOC_OS07G27250	LOC_OS02G48170	LOC_OS03G31390	LOC_OS05G46820	LOC_OS05G08554	LOC_OS03G30060	LOC_OS11G45890	LOC_OS03G29065	LOC_OS08G35650	LOC_OS07G42895	LOC_OS04G28980	LOC_OS06G03630	LOC_OS01G37500	LOC_OS12G02690	LOC_OS11G32570	LOC_OS03G42030	LOC_OS10G32930	LOC_OS04G38320	LOC_OS11G43240	LOC_OS11G44570	LOC_OS10G20950	LOC_OS04G28970	LOC_OS08G34310	LOC_OS03G14820	LOC_OS01G54070	LOC_OS01G14850	LOC_OS12G01350	LOC_OS03G05080	LOC_OS06G27610	LOC_OS11G32560	LOC_OS12G02680	LOC_OS03G44690	LOC_OS12G40960	LOC_OS09G06719	LOC_OS04G16980	LOC_OS10G07986	LOC_OS05G10850	LOC_OS02G18300	LOC_OS06G45490	LOC_OS05G07200	LOC_OS04G04999	LOC_OS03G30084	LOC_OS04G53970	LOC_OS01G14880	LOC_OS03G38804	LOC_OS08G35670	LOC_OS12G36000	LOC_OS09G23290	LOC_OS12G25350	LOC_OS02G06310	LOC_OS02G07640	LOC_OS01G54060	LOC_OS06G03650	LOC_OS10G07974	LOC_OS04G15640	LOC_OS10G32910	LOC_OS05G10860	LOC_OS12G24030	LOC_OS11G43220	LOC_OS02G48160	LOC_OS06G16950	LOC_OS07G40220	LOC_OS08G10380	LOC_OS04G27620	LOC_OS12G26690	LOC_OS12G25360	LOC_OS03G13510	LOC_OS12G40980	LOC_OS05G49060	LOC_OS11G31250	LOC_OS07G41550	LOC_OS03G17040	LOC_OS10G19904	LOC_OS11G07570	LOC_OS05G45530	LOC_OS08G33030	LOC_OS03G30020	
LOC_OS08G08100	LOC_OS09G23270	LOC_OS02G12170	LOC_OS10G19902	LOC_OS12G27950	LOC_OS03G45990	LOC_OS04G14370	LOC_OS03G01520	LOC_OS07G11710	LOC_OS03G32670	LOC_OS02G38795	LOC_OS10G35160	LOC_OS09G24590	LOC_OS10G11170	LOC_OS07G40280	LOC_OS11G18230	LOC_OS02G38790	LOC_OS01G56690	LOC_OS03G45980	LOC_OS02G50430	LOC_OS04G14360	LOC_OS12G14660	LOC_OS12G12000	LOC_OS05G22880	LOC_OS06G15670	LOC_OS01G13510	LOC_OS10G19925	LOC_OS02G37490	LOC_OS01G56680	LOC_OS05G32200	LOC_OS03G44680	LOC_OS03G43350	LOC_OS01G72210	LOC_OS12G40950	LOC_OS03G29045	LOC_OS01G02850	LOC_OS06G39610	LOC_OS06G28960	LOC_OS04G14350	LOC_OS06G44190	LOC_OS01G13500	LOC_OS05G46830	LOC_OS08G33045	LOC_OS11G44510	LOC_OS08G09400	LOC_OS10G19912	LOC_OS02G37480	LOC_OS12G40940	LOC_OS09G30442	LOC_OS03G43340	LOC_OS02G19690	LOC_OS04G22800	LOC_OS07G03200	LOC_OS11G06200	LOC_OS05G25050	LOC_OS11G07530	LOC_OS06G25020	LOC_OS05G01080	LOC_OS07G33090	LOC_OS01G42024	LOC_OS02G57960	LOC_OS02G43320	LOC_OS12G21810	LOC_OS01G54000	LOC_OS08G45050	LOC_OS01G55330	LOC_OS08G30800	LOC_OS09G16130	LOC_OS10G31680	LOC_OS11G07540	LOC_OS01G05064	LOC_OS05G10800	LOC_OS12G24090	LOC_OS07G33080	LOC_OS09G29440	LOC_OS02G33980	LOC_OS11G45820	LOC_OS01G18370	LOC_OS05G37020	LOC_OS12G36070	LOC_OS05G50020	LOC_OS04G49050	LOC_OS03G45970	LOC_OS01G14800	LOC_OS02G57940	LOC_OS02G56610	LOC_OS11G07550	LOC_OS03G07650	LOC_OS08G42800	LOC_OS11G20530	LOC_OS01G32670	LOC_OS06G38310	LOC_OS11G19530	LOC_OS05G37010	LOC_OS10G31660	LOC_OS06G27670	LOC_OS04G13060	LOC_OS05G27680	LOC_OS05G01070	LOC_OS06G14379	LOC_OS02G05070	LOC_OS01G05090	LOC_OS03G57930	LOC_OS05G26359	LOC_OS02G45974	LOC_OS06G39650	LOC_OS01G18390	LOC_OS07G05890	LOC_OS01G17065	LOC_OS04G38350	LOC_OS03G20610	LOC_OS05G25090	LOC_OS11G08820	LOC_OS08G28510	LOC_OS02G57924	LOC_OS05G34800	LOC_OS04G52660	LOC_OS01G32650	LOC_OS02G05000	LOC_OS11G37380	LOC_OS08G30840	LOC_OS06G38370	LOC_OS10G31630	LOC_OS10G31640	LOC_OS07G29860	LOC_OS02G32615	LOC_OS03G45900	LOC_OS04G09860	LOC_OS01G06350	LOC_OS01G07680	LOC_OS09G04120	LOC_OS04G52650	LOC_OS12G08860	LOC_OS08G42810	LOC_OS03G06379	LOC_OS12G36030	LOC_OS11G37370	LOC_OS06G09800	LOC_OS08G03280	LOC_OS07G04580	LOC_OS10G32940	LOC_OS10G04030	LOC_OS10G06690	LOC_OS05G25070	LOC_OS11G08840	LOC_OS01G21980	LOC_OS08G17880	LOC_OS01G06380	LOC_OS02G57900	LOC_OS09G06750	LOC_OS04G52684	LOC_OS01G67700	LOC_OS07G15240	LOC_OS07G39210	LOC_OS07G04590	LOC_OS06G38350	LOC_OS12G08850	LOC_OS12G07520	LOC_OS03G18320	LOC_OS03G21970	LOC_OS10G29300	LOC_OS10G04020	LOC_OS10G06680	LOC_OS08G27210	LOC_OS12G24070	LOC_OS04G38380	LOC_OS07G30870	LOC_OS01G06370	LOC_OS03G32610	LOC_OS06G40670	LOC_OS10G19990	LOC_OS08G29870	LOC_OS12G36050	LOC_OS08G04590	LOC_OS12G07510	LOC_OS10G31620	LOC_OS01G18350	LOC_OS05G50000	LOC_OS06G10840	LOC_OS02G43160	LOC_OS12G17150	LOC_OS08G04220	LOC_OS10G02830	LOC_OS08G18870	LOC_OS10G01500	LOC_OS06G34810	LOC_OS11G26690	LOC_OS11G36010	LOC_OS09G13830	LOC_OS05G45290	LOC_OS05G03420	LOC_OS10G42040	LOC_OS01G18780	LOC_OS11G37340	LOC_OS03G19709	LOC_OS11G48010	LOC_OS01G55720	LOC_OS04G31250	LOC_OS01G05460	LOC_OS05G04760	LOC_OS02G15920	LOC_OS07G34690	LOC_OS11G36005	LOC_OS03G07700	LOC_OS03G48250	LOC_OS08G30510	LOC_OS02G27900	LOC_OS01G73180	LOC_OS08G04200	LOC_OS02G43140	LOC_OS10G13505	LOC_OS04G20560	LOC_OS08G17560	LOC_OS08G18890	LOC_OS01G04160	LOC_OS09G13810	LOC_OS07G16820	LOC_OS02G56450	LOC_OS10G42020	LOC_OS08G42520	LOC_OS03G48280	LOC_OS10G13500	LOC_OS07G44010	LOC_OS07G45340	LOC_OS10G29060	LOC_OS11G37360	LOC_OS11G13390	LOC_OS03G63880	LOC_OS02G02630	LOC_OS03G18400	LOC_OS09G16070	LOC_OS04G20550	LOC_OS06G34800	LOC_OS03G50590	LOC_OS02G14610	LOC_OS05G45260	LOC_OS10G42030	LOC_OS12G05130	LOC_OS08G42510	LOC_OS05G03410	LOC_OS08G43840	LOC_OS03G61230	LOC_OS11G38680	LOC_OS01G18790	LOC_OS02G18160	LOC_OS12G02930	LOC_OS05G41730	LOC_OS09G16060	LOC_OS10G18380	LOC_OS03G37570	LOC_OS12G31410	LOC_OS05G28760	LOC_OS02G33790	LOC_OS11G39960	LOC_OS06G19210	
LOC_OS01G17410	LOC_OS03G62539	LOC_OS03G07750	LOC_OS04G57830	LOC_OS08G30560	LOC_OS08G16255	LOC_OS03G62530	LOC_OS12G43400	LOC_OS03G48220	LOC_OS03G24250	LOC_OS12G02920	LOC_OS11G27970	LOC_OS04G44520	LOC_OS12G18450	LOC_OS03G12280	LOC_OS11G12010	LOC_OS06G46830	LOC_OS12G05190	LOC_OS02G56440	LOC_OS02G32450	LOC_OS07G32070	LOC_OS01G31700	LOC_OS01G47290	LOC_OS05G04770	LOC_OS01G05450	LOC_OS03G36260	LOC_OS01G67300	LOC_OS03G51890	LOC_OS02G32480	LOC_OS03G07730	LOC_OS02G43100	LOC_OS05G16750	LOC_OS03G63840	LOC_OS08G29580	LOC_OS09G17360	LOC_OS04G45870	LOC_OS10G18390	LOC_OS10G20690	LOC_OS08G06810	LOC_OS07G15530	LOC_OS01G68640	LOC_OS01G17420	LOC_OS11G37310	LOC_OS06G22860	LOC_OS03G07720	LOC_OS10G02800	LOC_OS08G43880	LOC_OS09G37870	LOC_OS10G32670	LOC_OS03G48235	LOC_OS07G27500	LOC_OS06G50070	LOC_OS11G02640	LOC_OS05G34560	LOC_OS10G01580	LOC_OS02G52950	LOC_OS11G01310	LOC_OS02G27990	LOC_OS03G38860	LOC_OS07G35950	LOC_OS06G07270	LOC_OS07G34620	LOC_OS05G47870	LOC_OS07G09660	LOC_OS09G12580	LOC_OS03G24210	LOC_OS07G47940	LOC_OS09G32992	LOC_OS02G50300	LOC_OS01G48590	LOC_OS11G26600	LOC_OS03G25554	LOC_OS11G01320	LOC_OS09G24550	LOC_OS03G37520	LOC_OS02G14670	LOC_OS02G37309	LOC_OS05G47860	LOC_OS05G46530	LOC_OS03G13579	LOC_OS02G12020	LOC_OS11G40930	LOC_OS11G39910	LOC_OS11G14630	LOC_OS10G37540	LOC_OS03G01560	LOC_OS03G02890	LOC_OS12G01630	LOC_OS04G14730	LOC_OS07G35979	LOC_OS05G09580	LOC_OS01G06740	LOC_OS01G05410	LOC_OS02G52934	LOC_OS12G13650	LOC_OS07G10670	LOC_OS01G18720	LOC_OS12G26960	LOC_OS03G25560	LOC_OS05G35870	LOC_OS08G09050	LOC_OS03G48200	LOC_OS12G24310	LOC_OS12G02940	LOC_OS09G25865	LOC_OS05G09590	LOC_OS04G37410	LOC_OS02G24010	LOC_OS11G26620	LOC_OS03G37540	LOC_OS08G24700	LOC_OS07G34630	LOC_OS10G25544	LOC_OS12G38950	LOC_OS06G20240	LOC_OS07G08360	LOC_OS05G34530	LOC_OS03G26830	LOC_OS03G42080	LOC_OS07G34660	LOC_OS01G61530	LOC_OS02G13304	LOC_OS07G32000	LOC_OS12G29180	LOC_OS01G48560	LOC_OS04G01460	LOC_OS04G02790	LOC_OS12G29170	LOC_OS07G08370	LOC_OS07G07040	LOC_OS09G11210	LOC_OS12G26910	LOC_OS03G13530	LOC_OS02G15960	LOC_OS01G49880	LOC_OS07G33320	LOC_OS01G48550	LOC_OS12G13600	LOC_OS12G30170	LOC_OS04G25420	LOC_OS07G08380	LOC_OS03G26840	LOC_OS09G24500	LOC_OS12G42170	LOC_OS02G26640	LOC_OS01G67380	LOC_OS07G19050	LOC_OS10G26820	LOC_OS03G12210	LOC_OS07G34680	LOC_OS09G25830	LOC_OS10G02890	LOC_OS02G55160	LOC_OS02G56490	LOC_OS02G13320	LOC_OS06G44240	LOC_OS10G42066	LOC_OS07G47960	LOC_OS10G42060	LOC_OS04G14750	LOC_OS01G66060	LOC_OS03G42090	LOC_OS01G67390	LOC_OS02G12000	LOC_OS09G12510	LOC_OS12G30190	LOC_OS08G10100	LOC_OS10G42072	LOC_OS03G54070	LOC_OS10G12200	LOC_OS07G47970	LOC_OS06G33590	LOC_OS03G25530	LOC_OS03G24200	LOC_OS07G22690	LOC_OS04G36010	LOC_OS02G50374	LOC_OS02G50372	LOC_OS12G11050	LOC_OS04G52980	LOC_OS04G25350	LOC_OS04G51650	LOC_OS04G24020	LOC_OS03G38900	LOC_OS01G48525	LOC_OS02G37390	LOC_OS02G12090	LOC_OS03G55460	LOC_OS03G29194	LOC_OS01G13880	LOC_OS04G51640	LOC_OS08G10000	LOC_OS12G35020	LOC_OS05G35800	LOC_OS02G37380	LOC_OS06G02410	LOC_OS09G32920	LOC_OS12G11070	LOC_OS05G51080	LOC_OS02G33810	LOC_OS11G20490	LOC_OS10G08950	LOC_OS08G36640	LOC_OS08G12670	LOC_OS04G27990	LOC_OS02G21830	LOC_OS01G36510	LOC_OS11G31140	LOC_OS09G11180	LOC_OS03G25610	LOC_OS03G26940	LOC_OS06G15740	LOC_OS02G33800	LOC_OS05G40370	LOC_OS02G48040	LOC_OS11G20480	LOC_OS04G25320	LOC_OS04G52990	LOC_OS08G35305	LOC_OS02G21820	LOC_OS11G32460	LOC_OS06G02460	LOC_OS10G24140	LOC_OS03G18490	LOC_OS12G11010	LOC_OS03G55430	LOC_OS03G56760	LOC_OS08G36660	LOC_OS01G13850	LOC_OS05G34520	LOC_OS03G42120	LOC_OS05G10560	LOC_OS02G48020	LOC_OS06G02450	LOC_OS11G32400	LOC_OS01G12510	LOC_OS03G56750	LOC_OS01G49800	LOC_OS10G38790	LOC_OS01G63854	LOC_OS05G51030	LOC_OS04G51600	LOC_OS09G11160	LOC_OS05G34510	LOC_OS09G30300	LOC_OS07G09750	LOC_OS10G26780	LOC_OS04G38650	LOC_OS09G24460	LOC_OS03G56784	LOC_OS03G56780	LOC_OS06G13130	LOC_OS01G11210	LOC_OS11G32430	LOC_OS02G12070	
LOC_OS01G54380	LOC_OS09G12480	LOC_OS11G19450	LOC_OS03G14915	LOC_OS03G01620	LOC_OS01G01880	LOC_OS01G37810	LOC_OS06G01140	LOC_OS12G11040	LOC_OS11G06150	LOC_OS03G55440	LOC_OS03G56770	LOC_OS12G36330	LOC_OS10G37440	LOC_OS06G13120	LOC_OS01G24500	LOC_OS02G37360	LOC_OS02G12080	LOC_OS04G51620	LOC_OS11G18130	LOC_OS09G30320	LOC_OS09G16020	LOC_OS03G20770	LOC_OS02G45860	LOC_OS03G56724	LOC_OS05G27350	LOC_OS05G26020	LOC_OS01G13810	LOC_OS08G34040	LOC_OS04G20500	LOC_OS07G41840	LOC_OS10G17000	LOC_OS02G07580	LOC_OS06G40784	LOC_OS09G36430	LOC_OS01G25800	LOC_OS05G14034	LOC_OS07G04890	LOC_OS06G01160	LOC_OS03G56714	LOC_OS11G07420	LOC_OS01G04090	LOC_OS03G56710	LOC_OS08G36690	LOC_OS05G03390	LOC_OS07G39500	LOC_OS03G05120	LOC_OS07G41850	LOC_OS09G37770	LOC_OS06G37130	LOC_OS01G16070	LOC_OS01G73210	LOC_OS04G32500	LOC_OS09G17344	LOC_OS10G32620	LOC_OS07G28880	LOC_OS01G43690	LOC_OS11G07430	LOC_OS01G13830	LOC_OS01G28050	LOC_OS12G32840	LOC_OS08G10090	LOC_OS09G06670	LOC_OS03G30120	LOC_OS02G33890	LOC_OS06G40760	LOC_OS12G43500	LOC_OS07G28870	LOC_OS10G05030	LOC_OS12G18550	LOC_OS06G25130	LOC_OS05G28650	LOC_OS03G07760	LOC_OS10G17010	LOC_OS03G05100	LOC_OS07G41830	LOC_OS12G06500	LOC_OS05G15350	LOC_OS06G38440	LOC_OS04G57804	LOC_OS10G31300	LOC_OS01G73240	LOC_OS03G19740	LOC_OS05G40360	LOC_OS07G15580	LOC_OS05G14070	LOC_OS05G39370	LOC_OS08G04260	LOC_OS03G05170	LOC_OS07G02270	LOC_OS01G73250	LOC_OS03G20740	LOC_OS02G33820	LOC_OS01G43660	LOC_OS01G04050	LOC_OS04G48040	LOC_OS12G07890	LOC_OS02G07550	LOC_OS07G15590	LOC_OS05G14080	LOC_OS05G38030	LOC_OS02G45830	LOC_OS12G35060	LOC_OS06G09920	LOC_OS07G41890	LOC_OS09G17300	LOC_OS06G09950	LOC_OS10G05000	LOC_OS09G36490	LOC_OS03G44720	LOC_OS01G04080	LOC_OS05G27370	LOC_OS04G20520	LOC_OS05G02070	LOC_OS02G48070	LOC_OS05G40340	LOC_OS01G16060	LOC_OS12G35070	LOC_OS05G38020	LOC_OS02G21870	LOC_OS06G09940	LOC_OS11G07400	LOC_OS12G32810	LOC_OS12G18510	LOC_OS05G26032	LOC_OS03G19770	LOC_OS04G49394	LOC_OS02G07575	LOC_OS11G37270	LOC_OS02G21860	LOC_OS02G20530	LOC_OS03G06470	LOC_OS12G43320	LOC_OS03G19820	LOC_OS06G09970	LOC_OS12G30000	LOC_OS11G26570	LOC_OS02G31050	LOC_OS06G21620	LOC_OS02G56350	LOC_OS05G27510	LOC_OS08G15000	LOC_OS09G30290	LOC_OS08G29640	LOC_OS06G07300	LOC_OS03G19830	LOC_OS01G73290	LOC_OS05G32090	LOC_OS04G21780	LOC_OS01G05340	LOC_OS11G26560	LOC_OS01G43620	LOC_OS06G20300	LOC_OS02G15800	LOC_OS12G05030	LOC_OS06G09990	LOC_OS04G43120	LOC_OS02G56334	LOC_OS01G04040	LOC_OS11G01290	LOC_OS02G15830	LOC_OS08G16359	LOC_OS05G44060	LOC_OS02G31074	LOC_OS01G44940	LOC_OS05G45390	LOC_OS03G19850	LOC_OS12G42000	LOC_OS12G43330	LOC_OS06G09980	LOC_OS01G05360	LOC_OS04G20430	LOC_OS05G28810	LOC_OS11G40870	LOC_OS01G68720	LOC_OS04G55100	LOC_OS02G56340	LOC_OS05G45380	LOC_OS08G42630	LOC_OS01G43600	LOC_OS08G30650	LOC_OS04G45790	LOC_OS06G32310	LOC_OS05G40520	LOC_OS01G56900	LOC_OS01G05310	LOC_OS05G02250	LOC_OS05G28880	LOC_OS08G39010	LOC_OS01G68730	LOC_OS05G27550	LOC_OS01G60160	LOC_OS02G33670	LOC_OS11G39840	LOC_OS01G19950	LOC_OS08G40000	LOC_OS08G27020	LOC_OS07G28700	LOC_OS03G23040	LOC_OS02G21680	LOC_OS02G44340	LOC_OS08G39000	LOC_OS01G68740	LOC_OS11G40850	LOC_OS06G45620	LOC_OS01G60150	LOC_OS02G33660	LOC_OS11G39830	LOC_OS03G06530	LOC_OS10G02900	LOC_OS07G33280	LOC_OS03G63999	LOC_OS09G36400	LOC_OS02G21685	LOC_OS07G04750	LOC_OS05G40500	LOC_OS03G11080	LOC_OS02G03800	LOC_OS11G01250	LOC_OS02G18064	LOC_OS03G19800	LOC_OS05G03560	LOC_OS08G06940	LOC_OS07G15400	LOC_OS03G49690	LOC_OS02G33690	LOC_OS08G42680	LOC_OS03G47030	LOC_OS05G14210	LOC_OS04G57739	LOC_OS02G20370	LOC_OS06G07360	LOC_OS05G41820	LOC_OS03G20800	LOC_OS11G01260	LOC_OS01G60130	LOC_OS01G17300	LOC_OS06G21650	LOC_OS06G19340	LOC_OS06G45600	LOC_OS02G06080	LOC_OS08G30690	LOC_OS10G32790	LOC_OS03G49680	LOC_OS05G33350	LOC_OS11G43070	LOC_OS02G26540	LOC_OS06G33680	LOC_OS07G10535	LOC_OS05G20039	LOC_OS04G26600	LOC_OS05G45330	LOC_OS04G27930	LOC_OS01G61450	LOC_OS06G43010	
LOC_OS11G39800	LOC_OS03G25660	LOC_OS08G40040	LOC_OS11G40800	LOC_OS08G27060	LOC_OS01G11190	LOC_OS05G32020	LOC_OS01G48470	LOC_OS02G51510	LOC_OS02G26530	LOC_OS12G42064	LOC_OS01G68780	LOC_OS08G24800	LOC_OS06G20380	LOC_OS04G56490	LOC_OS09G24430	LOC_OS01G62770	LOC_OS04G40920	LOC_OS01G20920	LOC_OS09G11120	LOC_OS03G25670	LOC_OS10G11012	LOC_OS04G43190	LOC_OS01G49790	LOC_OS11G44380	LOC_OS01G06620	LOC_OS03G50644	LOC_OS11G14525	LOC_OS08G24810	LOC_OS10G26980	LOC_OS12G14860	LOC_OS04G02610	LOC_OS01G24490	LOC_OS05G46640	LOC_OS01G36470	LOC_OS12G38820	LOC_OS09G32890	LOC_OS08G27080	LOC_OS06G46980	LOC_OS11G14520	LOC_OS08G36800	LOC_OS05G34660	LOC_OS03G25680	LOC_OS05G08380	LOC_OS03G50630	LOC_OS08G24820	LOC_OS10G23004	LOC_OS05G46630	LOC_OS03G12380	LOC_OS01G62750	LOC_OS09G01790	LOC_OS07G10560	LOC_OS11G14530	LOC_OS02G37200	LOC_OS01G36480	LOC_OS12G38830	LOC_OS07G23860	LOC_OS05G34655	LOC_OS07G47810	LOC_OS03G25690	LOC_OS10G13694	LOC_OS08G24830	LOC_OS10G25630	LOC_OS06G15810	LOC_OS02G15850	LOC_OS07G10570	LOC_OS01G47110	LOC_OS08G11520	LOC_OS11G06090	LOC_OS07G08250	LOC_OS02G31090	LOC_OS11G31040	LOC_OS01G37780	LOC_OS08G24840	LOC_OS04G31170	LOC_OS07G10580	LOC_OS09G25720	LOC_OS11G44370	LOC_OS07G33200	LOC_OS02G14510	LOC_OS09G30260	LOC_OS07G08260	LOC_OS05G04840	LOC_OS05G03510	LOC_OS10G13630	LOC_OS07G45210	LOC_OS06G31070	LOC_OS08G36810	LOC_OS11G31030	LOC_OS09G25710	LOC_OS01G24450	LOC_OS01G50740	LOC_OS03G50600	LOC_OS04G55150	LOC_OS04G26620	LOC_OS01G49750	LOC_OS06G14500	LOC_OS11G32390	LOC_OS05G04810	LOC_OS09G12400	LOC_OS12G31390	LOC_OS06G02520	LOC_OS03G25640	LOC_OS03G24310	LOC_OS01G11170	LOC_OS01G07900	LOC_OS11G02510	LOC_OS02G27840	LOC_OS10G37604	LOC_OS09G25700	LOC_OS12G13500	LOC_OS08G09120	LOC_OS08G36830	LOC_OS08G35500	LOC_OS03G54190	LOC_OS03G25650	LOC_OS03G26980	LOC_OS01G35110	LOC_OS10G12320	LOC_OS04G38550	LOC_OS01G24430	LOC_OS05G11960	LOC_OS02G50250	LOC_OS01G23100	LOC_OS06G14520	LOC_OS11G07370	LOC_OS12G36220	LOC_OS04G50200	LOC_OS10G20700	LOC_OS07G38140	LOC_OS04G02590	LOC_OS02G51580	LOC_OS11G31000	LOC_OS01G37740	LOC_OS11G18020	LOC_OS01G25770	LOC_OS06G38500	LOC_OS06G39830	LOC_OS03G25710	LOC_OS06G43080	LOC_OS03G30290	LOC_OS11G07380	LOC_OS11G06050	LOC_OS11G07390	LOC_OS09G23060	LOC_OS04G26550	LOC_OS05G35920	LOC_OS06G39800	LOC_OS11G44300	LOC_OS02G49240	LOC_OS06G43070	LOC_OS08G10130	LOC_OS08G35430	LOC_OS10G37590	LOC_OS11G06070	LOC_OS07G40450	LOC_OS04G02570	LOC_OS04G52880	LOC_OS01G12464	LOC_OS11G32350	LOC_OS11G19370	LOC_OS06G39810	LOC_OS09G12390	LOC_OS06G03880	LOC_OS12G24270	LOC_OS05G10625	LOC_OS05G40490	LOC_OS06G43060	LOC_OS09G24370	LOC_OS06G01220	LOC_OS09G12380	LOC_OS06G37200	LOC_OS02G26580	LOC_OS11G07330	LOC_OS12G12220	LOC_OS05G07020	LOC_OS08G11480	LOC_OS06G15890	LOC_OS06G13230	LOC_OS06G14560	LOC_OS11G34950	LOC_OS06G39860	LOC_OS07G09620	LOC_OS04G52820	LOC_OS04G13280	LOC_OS02G51550	LOC_OS06G01240	LOC_OS02G26570	LOC_OS11G07340	LOC_OS12G13560	LOC_OS12G12230	LOC_OS09G24350	LOC_OS04G25260	LOC_OS04G26590	LOC_OS10G37580	LOC_OS02G01290	LOC_OS11G19320	LOC_OS06G37210	LOC_OS03G42235	LOC_OS01G74620	LOC_OS06G01270	LOC_OS06G27860	LOC_OS02G25270	LOC_OS11G08680	LOC_OS11G07350	LOC_OS07G40490	LOC_OS02G37254	LOC_OS10G12290	LOC_OS09G32850	LOC_OS07G09640	LOC_OS07G35920	LOC_OS12G24230	LOC_OS04G13260	LOC_OS12G13580	LOC_OS11G07360	LOC_OS11G06030	LOC_OS05G08340	LOC_OS03G56890	LOC_OS10G38890	LOC_OS03G42259	LOC_OS06G39850	LOC_OS09G12350	LOC_OS11G34960	LOC_OS05G35940	LOC_OS09G18560	LOC_OS03G44860	LOC_OS02G21770	LOC_OS02G32420	LOC_OS11G10940	LOC_OS03G55510	LOC_OS07G16760	LOC_OS08G18910	LOC_OS10G17120	LOC_OS09G06570	LOC_OS10G18450	LOC_OS06G37240	LOC_OS02G45740	LOC_OS08G22170	LOC_OS09G36310	LOC_OS07G27410	LOC_OS09G20870	LOC_OS03G44850	LOC_OS10G05130	LOC_OS02G32410	LOC_OS05G26130	LOC_OS12G18410	LOC_OS05G02180	LOC_OS04G07400	LOC_OS05G40430	LOC_OS02G18115	LOC_OS05G51119	LOC_OS01G72009	LOC_OS03G31544	LOC_OS03G31546	LOC_OS05G14160	
LOC_OS05G39440	LOC_OS07G27400	LOC_OS06G38580	LOC_OS04G33710	LOC_OS07G04780	LOC_OS01G74670	LOC_OS11G07310	LOC_OS08G34180	LOC_OS01G43570	LOC_OS08G18930	LOC_OS01G01730	LOC_OS09G36330	LOC_OS03G29244	LOC_OS08G22190	LOC_OS03G44870	LOC_OS03G43540	LOC_OS04G45710	LOC_OS10G05150	LOC_OS06G38564	LOC_OS11G07320	LOC_OS06G51524	LOC_OS01G43560	LOC_OS12G31400	LOC_OS04G32404	LOC_OS03G30230	LOC_OS03G05220	LOC_OS02G07495	LOC_OS10G18460	LOC_OS06G40870	LOC_OS03G05225	LOC_OS09G37670	LOC_OS03G42210	LOC_OS10G32720	LOC_OS04G18100	LOC_OS09G37680	LOC_OS02G19410	LOC_OS01G42220	LOC_OS04G08788	LOC_OS04G49240	LOC_OS07G14130	LOC_OS03G47090	LOC_OS10G18410	LOC_OS12G06450	LOC_OS08G17620	LOC_OS11G38470	LOC_OS06G37280	LOC_OS07G41760	LOC_OS05G11930	LOC_OS02G33705	LOC_OS01G05260	LOC_OS05G10600	LOC_OS04G20410	LOC_OS07G14140	LOC_OS08G16300	LOC_OS08G17630	LOC_OS03G31500	LOC_OS05G23900	LOC_OS01G31570	LOC_OS09G19840	LOC_OS03G19880	LOC_OS10G17100	LOC_OS07G39450	LOC_OS01G42200	LOC_OS10G20720	LOC_OS12G07760	LOC_OS02G07440	LOC_OS08G18974	LOC_OS08G31950	LOC_OS06G38594	LOC_OS07G26130	LOC_OS09G36380	LOC_OS08G28300	LOC_OS03G43500	LOC_OS03G44835	LOC_OS11G10930	LOC_OS11G40790	LOC_OS01G05280	LOC_OS10G20730	LOC_OS01G68800	LOC_OS08G05680	LOC_OS06G37270	LOC_OS01G08740	LOC_OS04G09550	LOC_OS10G24860	LOC_OS09G17190	LOC_OS07G36640	LOC_OS12G10750	LOC_OS11G38430	LOC_OS03G07950	LOC_OS08G27580	LOC_OS04G34510	LOC_OS01G50280	LOC_OS11G39760	LOC_OS12G22750	LOC_OS03G47169	LOC_OS06G33730	LOC_OS03G19950	LOC_OS03G61490	LOC_OS09G01610	LOC_OS09G17180	LOC_OS01G33710	LOC_OS08G38230	LOC_OS04G22510	LOC_OS05G26770	LOC_OS05G25440	LOC_OS11G40770	LOC_OS06G20420	LOC_OS07G09030	LOC_OS03G47160	LOC_OS09G14910	LOC_OS04G11860	LOC_OS07G47310	LOC_OS05G37420	LOC_OS06G08780	LOC_OS03G56904	LOC_OS09G02910	LOC_OS12G19110	LOC_OS10G09240	LOC_OS07G35335	LOC_OS06G33700	LOC_OS05G26760	LOC_OS07G11360	LOC_OS10G24840	LOC_OS06G19430	LOC_OS11G40740	LOC_OS03G47190	LOC_OS09G29150	LOC_OS10G40080	LOC_OS11G39780	LOC_OS01G51590	LOC_OS05G14770	LOC_OS01G49260	LOC_OS11G09900	LOC_OS03G44910	LOC_OS01G50259	LOC_OS08G38250	LOC_OS07G11370	LOC_OS04G26090	LOC_OS04G34540	LOC_OS06G06115	LOC_OS05G12120	LOC_OS08G10700	LOC_OS11G39770	LOC_OS01G51580	LOC_OS09G17152	LOC_OS01G50240	LOC_OS06G07470	LOC_OS11G03770	LOC_OS02G13940	LOC_OS07G11380	LOC_OS06G18120	LOC_OS08G38289	LOC_OS05G48120	LOC_OS03G05334	LOC_OS05G08910	LOC_OS05G36140	LOC_OS01G38590	LOC_OS03G62770	LOC_OS01G51560	LOC_OS03G19910	LOC_OS08G22700	LOC_OS07G09070	LOC_OS10G39084	LOC_OS04G35810	LOC_OS09G17146	LOC_OS09G17130	LOC_OS04G09570	LOC_OS04G08240	LOC_OS03G61419	LOC_OS10G39060	LOC_OS10G09200	LOC_OS01G25260	LOC_OS11G39740	LOC_OS11G14440	LOC_OS11G38410	LOC_OS12G09780	LOC_OS07G47320	LOC_OS01G38570	LOC_OS03G47149	LOC_OS09G19780	LOC_OS09G17120	LOC_OS01G68400	LOC_OS05G25460	LOC_OS03G50790	LOC_OS02G12640	LOC_OS07G09090	LOC_OS07G35360	LOC_OS06G19460	LOC_OS05G50400	LOC_OS05G08900	LOC_OS03G62760	LOC_OS05G12160	LOC_OS04G10550	LOC_OS04G35830	LOC_OS03G61430	LOC_OS08G02200	LOC_OS02G22060	LOC_OS05G14710	LOC_OS07G28180	LOC_OS06G45790	LOC_OS02G48690	LOC_OS03G37770	LOC_OS12G33470	LOC_OS01G37220	LOC_OS09G31420	LOC_OS11G03740	LOC_OS11G44290	LOC_OS11G02410	LOC_OS01G52851	LOC_OS01G51520	LOC_OS07G13930	LOC_OS07G28170	LOC_OS03G37760	LOC_OS06G06170	LOC_OS03G11150	LOC_OS01G25250	LOC_OS09G11005	LOC_OS08G10760	LOC_OS03G36439	LOC_OS07G25900	LOC_OS08G34710	LOC_OS07G41170	LOC_OS06G32480	LOC_OS03G61410	LOC_OS09G11000	LOC_OS01G38560	LOC_OS01G25220	LOC_OS01G51510	LOC_OS11G03750	LOC_OS09G01660	LOC_OS03G36460	LOC_OS08G19100	LOC_OS07G37910	LOC_OS09G24300	LOC_OS09G25630	LOC_OS12G32160	LOC_OS10G34240	LOC_OS02G34060	LOC_OS01G25230	LOC_OS04G57240	LOC_OS03G37780	LOC_OS05G02720	LOC_OS02G58000	LOC_OS12G08480	LOC_OS01G37210	LOC_OS07G13969	LOC_OS12G22780	LOC_OS01G27860	LOC_OS04G34550	LOC_OS01G52820	LOC_OS07G37930	LOC_OS05G02770	LOC_OS11G45570	LOC_OS02G10030	LOC_OS04G58520	
LOC_OS08G07090	LOC_OS06G27920	LOC_OS02G47330	LOC_OS09G25600	LOC_OS05G13430	LOC_OS05G12100	LOC_OS12G22790	LOC_OS07G11310	LOC_OS09G26930	LOC_OS06G44490	LOC_OS11G45580	LOC_OS04G46540	LOC_OS01G55080	LOC_OS09G14950	LOC_OS03G24420	LOC_OS12G03610	LOC_OS07G48602	LOC_OS05G14760	LOC_OS02G50950	LOC_OS10G24880	LOC_OS07G11320	LOC_OS05G26720	LOC_OS05G02754	LOC_OS02G36680	LOC_OS12G34780	LOC_OS05G43290	LOC_OS04G45220	LOC_OS06G02640	LOC_OS08G07070	LOC_OS09G26910	LOC_OS01G27850	LOC_OS02G49970	LOC_OS03G50710	LOC_OS04G58530	LOC_OS07G12660	LOC_OS07G11330	LOC_OS11G44230	LOC_OS08G19150	LOC_OS11G46890	LOC_OS11G20280	LOC_OS05G02760	LOC_OS08G32110	LOC_OS01G55060	LOC_OS02G36670	LOC_OS06G03960	LOC_OS12G19170	LOC_OS10G29630	LOC_OS11G22890	LOC_OS02G16220	LOC_OS12G14320	LOC_OS05G06250	LOC_OS12G40619	LOC_OS03G37810	LOC_OS12G26300	LOC_OS07G43860	LOC_OS02G31845	LOC_OS03G24500	LOC_OS12G13000	LOC_OS02G31840	LOC_OS08G07160	LOC_OS04G04660	LOC_OS07G04260	LOC_OS07G05590	LOC_OS04G54910	LOC_OS10G17630	LOC_OS07G41210	LOC_OS06G02680	LOC_OS07G16260	LOC_OS05G06230	LOC_OS02G55800	LOC_OS12G38300	LOC_OS02G31867	LOC_OS06G38600	LOC_OS06G02670	LOC_OS03G13870	LOC_OS11G45520	LOC_OS02G31860	LOC_OS02G16230	LOC_OS04G03310	LOC_OS03G37820	LOC_OS02G05590	LOC_OS02G29540	LOC_OS07G04280	LOC_OS01G55020	LOC_OS12G26330	LOC_OS01G57680	LOC_OS04G53600	LOC_OS12G03630	LOC_OS03G41030	LOC_OS03G42360	LOC_OS09G13590	LOC_OS12G15610	LOC_OS12G44170	LOC_OS03G28050	LOC_OS11G46820	LOC_OS06G37320	LOC_OS01G03810	LOC_OS09G12260	LOC_OS05G18274	LOC_OS08G20070	LOC_OS11G34824	LOC_OS06G02690	LOC_OS04G16670	LOC_OS10G05610	LOC_OS11G09880	LOC_OS05G02700	LOC_OS06G13340	LOC_OS04G02040	LOC_OS02G05530	LOC_OS06G40970	LOC_OS09G12250	LOC_OS06G38660	LOC_OS02G34070	LOC_OS01G32380	LOC_OS04G30920	LOC_OS10G18920	LOC_OS01G55000	LOC_OS08G28810	LOC_OS03G41050	LOC_OS10G22180	LOC_OS04G57170	LOC_OS11G10880	LOC_OS08G08440	LOC_OS04G29970	LOC_OS02G05540	LOC_OS02G04210	LOC_OS08G15505	LOC_OS07G42550	LOC_OS10G22190	LOC_OS11G22860	LOC_OS12G14310	LOC_OS09G24210	LOC_OS01G46990	LOC_OS10G05630	LOC_OS02G47390	LOC_OS10G06960	LOC_OS08G08430	LOC_OS04G04680	LOC_OS11G10890	LOC_OS06G24000	LOC_OS02G04220	LOC_OS02G34090	LOC_OS02G29500	LOC_OS09G14890	LOC_OS02G58040	LOC_OS07G05500	LOC_OS08G44080	LOC_OS07G06834	LOC_OS11G08500	LOC_OS05G08830	LOC_OS01G45650	LOC_OS01G21680	LOC_OS02G28280	LOC_OS01G45659	LOC_OS08G16850	LOC_OS01G46984	LOC_OS02G53240	LOC_OS07G10090	LOC_OS08G08420	LOC_OS11G38390	LOC_OS05G12094	LOC_OS01G34990	LOC_OS10G28390	LOC_OS03G05370	LOC_OS01G19350	LOC_OS11G09840	LOC_OS06G49340	LOC_OS01G07364	LOC_OS01G45640	LOC_OS02G28270	LOC_OS06G13380	LOC_OS02G53250	LOC_OS03G30334	LOC_OS05G49360	LOC_OS01G33670	LOC_OS12G38370	LOC_OS11G38380	LOC_OS03G42310	LOC_OS09G17100	LOC_OS04G51009	LOC_OS12G13090	LOC_OS10G29690	LOC_OS01G32310	LOC_OS01G21660	LOC_OS11G08520	LOC_OS04G39380	LOC_OS03G55650	LOC_OS03G28030	LOC_OS08G15545	LOC_OS08G39510	LOC_OS08G16870	LOC_OS08G15540	LOC_OS07G46039	LOC_OS07G05530	LOC_OS11G08536	LOC_OS04G16690	LOC_OS03G55645	LOC_OS11G25090	LOC_OS06G24040	LOC_OS01G06050	LOC_OS09G07770	LOC_OS04G02060	LOC_OS08G15550	LOC_OS04G03390	LOC_OS01G34980	LOC_OS06G38680	LOC_OS10G27010	LOC_OS04G42970	LOC_OS02G43880	LOC_OS02G17590	LOC_OS08G27540	LOC_OS02G30560	LOC_OS04G54960	LOC_OS08G39530	LOC_OS01G62180	LOC_OS08G40520	LOC_OS01G21640	LOC_OS12G27670	LOC_OS01G73005	LOC_OS03G31634	LOC_OS11G39680	LOC_OS04G10500	LOC_OS09G18400	LOC_OS04G38000	LOC_OS10G29680	LOC_OS01G08650	LOC_OS12G10820	LOC_OS03G17330	LOC_OS01G62170	LOC_OS01G45600	LOC_OS12G38330	LOC_OS12G26350	LOC_OS02G28230	LOC_OS01G50190	LOC_OS09G19720	LOC_OS09G36244	LOC_OS11G38340	LOC_OS07G05550	LOC_OS07G29530	LOC_OS04G39340	LOC_OS04G14080	LOC_OS09G07720	LOC_OS12G27690	LOC_OS08G40540	LOC_OS04G54980	LOC_OS08G26230	LOC_OS01G73024	LOC_OS01G33615	LOC_OS10G27000	LOC_OS03G44950	LOC_OS12G39670	LOC_OS09G36260	LOC_OS01G34940	LOC_OS02G55850	LOC_OS05G08860	
LOC_OS11G40674	LOC_OS01G46910	LOC_OS04G54970	LOC_OS12G38350	LOC_OS03G05380	LOC_OS08G02290	LOC_OS03G28000	LOC_OS01G34910	LOC_OS09G02814	LOC_OS06G08884	LOC_OS06G32510	LOC_OS01G08620	LOC_OS01G09950	LOC_OS10G09340	LOC_OS02G36505	LOC_OS11G02360	LOC_OS08G38360	LOC_OS05G49530	LOC_OS02G13860	LOC_OS01G22930	LOC_OS09G30050	LOC_OS03G47290	LOC_OS04G11750	LOC_OS09G02805	LOC_OS05G38880	LOC_OS01G51490	LOC_OS06G06210	LOC_OS06G32520	LOC_OS09G17060	LOC_OS01G09940	LOC_OS07G36510	LOC_OS08G39680	LOC_OS03G17410	LOC_OS02G37820	LOC_OS12G11980	LOC_OS08G38350	LOC_OS11G40650	LOC_OS09G30060	LOC_OS10G35640	LOC_OS01G51480	LOC_OS08G26380	LOC_OS12G23970	LOC_OS01G09970	LOC_OS08G38380	LOC_OS12G34620	LOC_OS12G11990	LOC_OS01G49154	LOC_OS05G49510	LOC_OS06G21840	LOC_OS02G13880	LOC_OS03G17426	LOC_OS11G41950	LOC_OS03G29400	LOC_OS05G13560	LOC_OS05G14890	LOC_OS04G11730	LOC_OS01G51470	LOC_OS01G07300	LOC_OS05G26870	LOC_OS11G26340	LOC_OS07G36530	LOC_OS07G11250	LOC_OS05G49500	LOC_OS01G62110	LOC_OS07G35200	LOC_OS07G12580	LOC_OS05G24210	LOC_OS02G12560	LOC_OS04G35750	LOC_OS02G49810	LOC_OS01G51460	LOC_OS09G19690	LOC_OS05G24280	LOC_OS04G22440	LOC_OS08G37070	LOC_OS07G12590	LOC_OS03G06780	LOC_OS06G19570	LOC_OS03G47252	LOC_OS04G40270	LOC_OS03G48580	LOC_OS07G47220	LOC_OS02G01850	LOC_OS01G51440	LOC_OS11G02330	LOC_OS11G41940	LOC_OS11G14310	LOC_OS11G16970	LOC_OS03G47240	LOC_OS03G48570	LOC_OS08G37090	LOC_OS01G08600	LOC_OS04G09450	LOC_OS05G24260	LOC_OS01G69840	LOC_OS02G12510	LOC_OS11G14320	LOC_OS07G36580	LOC_OS12G11950	LOC_OS05G12270	LOC_OS11G27630	LOC_OS07G23260	LOC_OS09G18330	LOC_OS07G06700	LOC_OS04G08110	LOC_OS04G22410	LOC_OS08G22840	LOC_OS12G35920	LOC_OS05G48210	LOC_OS11G41920	LOC_OS05G12280	LOC_OS04G11760	LOC_OS11G16990	LOC_OS06G19580	LOC_OS05G37560	LOC_OS03G18729	LOC_OS02G01870	LOC_OS03G62880	LOC_OS05G14830	LOC_OS04G34470	LOC_OS08G02320	LOC_OS05G13500	LOC_OS08G19200	LOC_OS09G25530	LOC_OS11G16924	LOC_OS12G32020	LOC_OS01G39760	LOC_OS02G36580	LOC_OS08G34840	LOC_OS10G33050	LOC_OS06G32590	LOC_OS03G47210	LOC_OS05G29080	LOC_OS05G14840	LOC_OS01G01140	LOC_OS08G21530	LOC_OS07G29380	LOC_OS10G29800	LOC_OS02G48580	LOC_OS09G26850	LOC_OS09G25520	LOC_OS03G11270	LOC_OS04G47790	LOC_OS01G68545	LOC_OS12G34690	LOC_OS12G32030	LOC_OS09G14870	LOC_OS03G49860	LOC_OS05G31390	LOC_OS01G27760	LOC_OS04G08160	LOC_OS02G48550	LOC_OS04G58460	LOC_OS03G11280	LOC_OS10G05840	LOC_OS10G04510	LOC_OS01G40740	LOC_OS03G47230	LOC_OS09G12200	LOC_OS09G13530	LOC_OS12G19080	LOC_OS11G28920	LOC_OS11G04970	LOC_OS07G13830	LOC_OS11G15624	LOC_OS08G21554	LOC_OS08G19230	LOC_OS01G02490	LOC_OS12G09690	LOC_OS04G22450	LOC_OS12G32050	LOC_OS08G33520	LOC_OS05G51810	LOC_OS01G40730	LOC_OS07G43690	LOC_OS03G62840	LOC_OS09G30000	LOC_OS02G48530	LOC_OS05G37510	LOC_OS02G25890	LOC_OS01G26410	LOC_OS01G52700	LOC_OS10G22362	LOC_OS07G13840	LOC_OS03G37850	LOC_OS05G26860	LOC_OS02G36540	LOC_OS10G34340	LOC_OS07G25830	LOC_OS03G24530	LOC_OS11G04900	LOC_OS03G49820	LOC_OS04G46420	LOC_OS09G02860	LOC_OS10G21040	LOC_OS05G25520	LOC_OS02G36530	LOC_OS04G05950	LOC_OS11G07190	LOC_OS01G15740	LOC_OS07G25820	LOC_OS03G24540	LOC_OS11G04910	LOC_OS05G13550	LOC_OS11G34780	LOC_OS11G04920	LOC_OS06G13410	LOC_OS09G30030	LOC_OS05G25510	LOC_OS10G10390	LOC_OS05G42080	LOC_OS02G36560	LOC_OS03G24550	LOC_OS10G35650	LOC_OS06G02760	LOC_OS10G36984	LOC_OS08G19270	LOC_OS07G01890	LOC_OS01G44290	LOC_OS01G67270	LOC_OS11G44110	LOC_OS04G46444	LOC_OS10G22350	LOC_OS06G43260	LOC_OS10G22356	LOC_OS07G12540	LOC_OS03G12580	LOC_OS08G04910	LOC_OS12G32010	LOC_OS03G36534	LOC_OS09G30040	LOC_OS05G25500	LOC_OS11G16910	LOC_OS01G39710	LOC_OS10G04450	LOC_OS02G06779	LOC_OS03G25945	LOC_OS01G67280	LOC_OS02G16100	LOC_OS07G17450	LOC_OS05G05040	LOC_OS05G44640	LOC_OS08G33470	LOC_OS04G45080	LOC_OS04G28500	LOC_OS06G25420	LOC_OS05G30000	LOC_OS06G01450	LOC_OS08G33479	LOC_OS02G06770	LOC_OS05G17020	LOC_OS04G30830	LOC_OS08G20160	LOC_OS10G05770	LOC_OS07G31740	
LOC_OS10G27100	LOC_OS01G27710	LOC_OS11G20100	LOC_OS05G29000	LOC_OS12G16870	LOC_OS02G18750	LOC_OS03G62900	LOC_OS04G30840	LOC_OS10G17750	LOC_OS05G19690	LOC_OS03G13976	LOC_OS11G33410	LOC_OS05G31320	LOC_OS05G32650	LOC_OS02G18780	LOC_OS06G38710	LOC_OS09G36170	LOC_OS12G16880	LOC_OS12G14220	LOC_OS05G07680	LOC_OS12G14224	LOC_OS05G05020	LOC_OS11G08490	LOC_OS04G30850	LOC_OS03G13984	LOC_OS01G14400	LOC_OS03G37954	LOC_OS12G28860	LOC_OS05G31310	LOC_OS02G28100	LOC_OS08G16914	LOC_OS10G17785	LOC_OS03G49920	LOC_OS10G04460	LOC_OS12G16890	LOC_OS02G18770	LOC_OS06G38720	LOC_OS12G14230	LOC_OS05G45940	LOC_OS02G16110	LOC_OS06G13440	LOC_OS05G44610	LOC_OS05G05030	LOC_OS08G16920	LOC_OS03G11335	LOC_OS08G08592	LOC_OS03G37940	LOC_OS06G14770	LOC_OS12G28870	LOC_OS12G03510	LOC_OS08G44160	LOC_OS05G05080	LOC_OS03G41150	LOC_OS05G31370	LOC_OS01G19280	LOC_OS07G28140	LOC_OS07G17490	LOC_OS11G08420	LOC_OS04G58360	LOC_OS02G18720	LOC_OS10G05740	LOC_OS12G03580	LOC_OS12G32060	LOC_OS03G28170	LOC_OS08G08586	LOC_OS04G28540	LOC_OS10G30700	LOC_OS01G19270	LOC_OS01G58880	LOC_OS02G06730	LOC_OS01G56220	LOC_OS05G32690	LOC_OS04G33070	LOC_OS03G25910	LOC_OS05G29040	LOC_OS09G25440	LOC_OS07G30450	LOC_OS02G18710	LOC_OS12G15505	LOC_OS04G27200	LOC_OS08G16940	LOC_OS03G28180	LOC_OS12G02240	LOC_OS05G31360	LOC_OS08G27600	LOC_OS05G05060	LOC_OS03G41170	LOC_OS11G09770	LOC_OS05G45990	LOC_OS08G15620	LOC_OS08G09890	LOC_OS04G03220	LOC_OS10G34280	LOC_OS08G16950	LOC_OS06G38750	LOC_OS09G13450	LOC_OS02G05420	LOC_OS12G32080	LOC_OS12G28820	LOC_OS02G06754	LOC_OS04G30810	LOC_OS01G57530	LOC_OS05G30020	LOC_OS05G05070	LOC_OS03G42490	LOC_OS06G38764	LOC_OS04G57040	LOC_OS09G01470	LOC_OS11G09780	LOC_OS10G29700	LOC_OS04G29840	LOC_OS08G14300	LOC_OS06G13480	LOC_OS08G15630	LOC_OS09G13440	LOC_OS01G58850	LOC_OS02G06760	LOC_OS01G57520	LOC_OS07G43770	LOC_OS04G30820	LOC_OS03G43779	LOC_OS03G31790	LOC_OS02G04190	LOC_OS05G07626	LOC_OS04G27250	LOC_OS08G09870	LOC_OS12G02290	LOC_OS08G14310	LOC_OS04G52220	LOC_OS01G19230	LOC_OS05G49490	LOC_OS05G36184	LOC_OS01G57500	LOC_OS08G28960	LOC_OS03G55740	LOC_OS06G12170	LOC_OS12G26270	LOC_OS02G54460	LOC_OS01G33550	LOC_OS12G38250	LOC_OS06G21910	LOC_OS06G37490	LOC_OS11G09735	LOC_OS04G40250	LOC_OS08G27640	LOC_OS01G33520	LOC_OS10G28480	LOC_OS03G55776	LOC_OS08G40615	LOC_OS03G55770	LOC_OS09G08970	LOC_OS05G07600	LOC_OS08G09850	LOC_OS05G37490	LOC_OS03G41130	LOC_OS01G74430	LOC_OS07G05410	LOC_OS10G28490	LOC_OS01G21550	LOC_OS11G09740	LOC_OS01G22880	LOC_OS09G07650	LOC_OS08G13014	LOC_OS08G13010	LOC_OS03G29490	LOC_OS01G46830	LOC_OS04G53560	LOC_OS11G38280	LOC_OS01G34860	LOC_OS05G37480	LOC_OS01G33530	LOC_OS03G42450	LOC_OS07G31710	LOC_OS04G42850	LOC_OS09G21930	LOC_OS09G20600	LOC_OS11G02280	LOC_OS02G30440	LOC_OS11G40560	LOC_OS09G08950	LOC_OS11G40564	LOC_OS04G53510	LOC_OS01G46820	LOC_OS05G32620	LOC_OS03G18779	LOC_OS03G42400	LOC_OS11G14260	LOC_OS11G38230	LOC_OS08G27676	LOC_OS06G07620	LOC_OS01G33510	LOC_OS01G49080	LOC_OS06G19600	LOC_OS08G14360	LOC_OS03G04195	LOC_OS09G24190	LOC_OS01G20204	LOC_OS03G30410	LOC_OS02G29440	LOC_OS08G14364	LOC_OS02G28110	LOC_OS01G20208	LOC_OS09G21919	LOC_OS12G39560	LOC_OS02G01900	LOC_OS01G49070	LOC_OS03G55734	LOC_OS03G01915	LOC_OS06G24190	LOC_OS03G30440	LOC_OS02G28140	LOC_OS01G10880	LOC_OS12G38220	LOC_OS05G19620	LOC_OS05G33930	LOC_OS05G48180	LOC_OS05G50470	LOC_OS08G26350	LOC_OS07G06770	LOC_OS01G49065	LOC_OS04G39230	LOC_OS02G17480	LOC_OS02G01910	LOC_OS10G42754	LOC_OS04G42889	LOC_OS04G53520	LOC_OS10G15150	LOC_OS11G14290	LOC_OS08G27690	LOC_OS07G29400	LOC_OS07G04120	LOC_OS11G26210	LOC_OS01G32610	LOC_OS04G08460	LOC_OS12G19330	LOC_OS01G33940	LOC_OS07G10254	LOC_OS07G34220	LOC_OS01G07650	LOC_OS08G39330	LOC_OS08G16690	LOC_OS04G21430	LOC_OS07G36880	LOC_OS12G32300	LOC_OS11G40520	LOC_OS02G13740	LOC_OS12G07340	LOC_OS01G18300	LOC_OS12G34960	LOC_OS01G19630	LOC_OS09G32590	LOC_OS08G41650	LOC_OS07G46210	LOC_OS04G33420	LOC_OS04G10780	
LOC_OS07G22240	LOC_OS02G24400	LOC_OS11G26200	LOC_OS06G33970	LOC_OS05G40830	LOC_OS01G06310	LOC_OS06G08990	LOC_OS08G39320	LOC_OS03G17530	LOC_OS12G32310	LOC_OS02G50700	LOC_OS12G34970	LOC_OS11G41860	LOC_OS03G06850	LOC_OS07G09270	LOC_OS01G45920	LOC_OS10G13950	LOC_OS08G04690	LOC_OS07G22230	LOC_OS10G36610	LOC_OS01G33920	LOC_OS07G23590	LOC_OS06G07690	LOC_OS01G07670	LOC_OS03G55810	LOC_OS01G06340	LOC_OS10G09000	LOC_OS11G41830	LOC_OS06G21960	LOC_OS02G11100	LOC_OS02G13760	LOC_OS12G08650	LOC_OS03G06840	LOC_OS07G09280	LOC_OS04G10760	LOC_OS03G42500	LOC_OS08G26030	LOC_OS08G04680	LOC_OS01G45914	LOC_OS02G25755	LOC_OS02G01780	LOC_OS02G24410	LOC_OS07G23580	LOC_OS06G48190	LOC_OS01G05000	LOC_OS09G18250	LOC_OS03G06835	LOC_OS01G07660	LOC_OS11G27550	LOC_OS09G20570	LOC_OS08G38010	LOC_OS12G10960	LOC_OS04G58734	LOC_OS01G21950	LOC_OS05G02564	LOC_OS03G06830	LOC_OS04G32120	LOC_OS08G26040	LOC_OS08G04670	LOC_OS08G41660	LOC_OS12G07310	LOC_OS11G14250	LOC_OS05G15870	LOC_OS01G48160	LOC_OS07G05700	LOC_OS01G08940	LOC_OS08G04660	LOC_OS02G13700	LOC_OS05G40880	LOC_OS02G29290	LOC_OS01G21920	LOC_OS03G46040	LOC_OS10G28190	LOC_OS03G47370	LOC_OS12G21610	LOC_OS11G04870	LOC_OS07G05710	LOC_OS08G04650	LOC_OS11G02210	LOC_OS05G25240	LOC_OS12G34930	LOC_OS01G62450	LOC_OS08G39360	LOC_OS08G38030	LOC_OS01G21930	LOC_OS11G16850	LOC_OS04G21460	LOC_OS02G30270	LOC_OS12G07370	LOC_OS03G47360	LOC_OS03G46030	LOC_OS08G26060	LOC_OS07G47560	LOC_OS08G04640	LOC_OS08G23800	LOC_OS12G34940	LOC_OS02G13720	LOC_OS11G14200	LOC_OS03G05550	LOC_OS06G02800	LOC_OS02G56890	LOC_OS02G54230	LOC_OS06G44640	LOC_OS12G07360	LOC_OS10G12610	LOC_OS06G17050	LOC_OS12G22970	LOC_OS07G04400	LOC_OS06G29010	LOC_OS05G40850	LOC_OS04G10790	LOC_OS12G19320	LOC_OS04G07140	LOC_OS01G07620	LOC_OS06G33990	LOC_OS08G05960	LOC_OS03G06870	LOC_OS07G34270	LOC_OS12G08680	LOC_OS08G10500	LOC_OS03G46052	LOC_OS05G39860	LOC_OS02G01750	LOC_OS03G60340	LOC_OS11G45370	LOC_OS05G15800	LOC_OS08G23820	LOC_OS08G05950	LOC_OS06G14800	LOC_OS01G48120	LOC_OS09G25410	LOC_OS11G33380	LOC_OS04G20180	LOC_OS10G10050	LOC_OS02G36460	LOC_OS03G62974	LOC_OS07G40070	LOC_OS07G24820	LOC_OS03G60310	LOC_OS11G32050	LOC_OS09G14760	LOC_OS03G22030	LOC_OS04G32180	LOC_OS08G04610	LOC_OS01G50430	LOC_OS10G22050	LOC_OS02G24470	LOC_OS07G11510	LOC_OS08G38070	LOC_OS03G58000	LOC_OS03G11390	LOC_OS06G43360	LOC_OS12G32390	LOC_OS01G70500	LOC_OS07G39060	LOC_OS07G48800	LOC_OS06G02810	LOC_OS11G33370	LOC_OS04G07190	LOC_OS08G04600	LOC_OS02G48430	LOC_OS02G47100	LOC_OS01G62400	LOC_OS10G22020	LOC_OS10G06810	LOC_OS01G48100	LOC_OS05G45670	LOC_OS06G44680	LOC_OS08G10530	LOC_OS10G37990	LOC_OS10G35330	LOC_OS03G47350	LOC_OS08G34500	LOC_OS07G23510	LOC_OS01G36110	LOC_OS06G02840	LOC_OS07G09200	LOC_OS02G06605	LOC_OS05G33680	LOC_OS10G24690	LOC_OS01G51740	LOC_OS02G48440	LOC_OS03G50990	LOC_OS07G10200	LOC_OS09G26710	LOC_OS02G19900	LOC_OS11G45360	LOC_OS12G14510	LOC_OS06G44670	LOC_OS12G07390	LOC_OS10G10060	LOC_OS10G34010	LOC_OS07G41390	LOC_OS07G39080	LOC_OS10G35340	LOC_OS07G24830	LOC_OS09G13400	LOC_OS03G46010	LOC_OS06G02830	LOC_OS01G24110	LOC_OS06G38810	LOC_OS01G51730	LOC_OS12G21690	LOC_OS05G40800	LOC_OS07G36840	LOC_OS07G10210	LOC_OS11G44000	LOC_OS03G10010	LOC_OS01G51735	LOC_OS01G68210	LOC_OS11G47990	LOC_OS02G13785	LOC_OS04G04970	LOC_OS01G38750	LOC_OS01G13450	LOC_OS06G25500	LOC_OS03G06820	LOC_OS05G43070	LOC_OS06G02860	LOC_OS11G32010	LOC_OS10G37970	LOC_OS11G19050	LOC_OS12G20370	LOC_OS03G06810	LOC_OS03G37960	LOC_OS01G49400	LOC_OS11G20020	LOC_OS11G07070	LOC_OS01G13440	LOC_OS09G33890	LOC_OS04G04980	LOC_OS08G35840	LOC_OS06G25510	LOC_OS02G13790	LOC_OS01G12110	LOC_OS08G34510	LOC_OS04G44120	LOC_OS04G45450	LOC_OS06G02850	LOC_OS03G49940	LOC_OS10G10000	LOC_OS10G36626	LOC_OS03G06800	LOC_OS11G20050	LOC_OS03G12690	LOC_OS01G12140	LOC_OS03G62910	LOC_OS12G18070	LOC_OS10G36620	LOC_OS11G04810	LOC_OS06G38800	LOC_OS01G25430	LOC_OS10G23320	LOC_OS11G45320	LOC_OS05G44370	
LOC_OS08G08150	LOC_OS02G36430	LOC_OS05G27800	LOC_OS03G62920	LOC_OS06G02870	LOC_OS11G32020	LOC_OS09G13390	LOC_OS06G38850	LOC_OS05G46940	LOC_OS11G07010	LOC_OS12G13230	LOC_OS10G05420	LOC_OS08G35770	LOC_OS07G40110	LOC_OS08G08260	LOC_OS04G27530	LOC_OS08G33110	LOC_OS03G12750	LOC_OS06G25540	LOC_OS04G52504	LOC_OS12G02570	LOC_OS05G32300	LOC_OS07G04490	LOC_OS10G31710	LOC_OS05G08680	LOC_OS04G14210	LOC_OS03G24740	LOC_OS06G37530	LOC_OS02G18630	LOC_OS06G14870	LOC_OS05G20320	LOC_OS11G09680	LOC_OS08G08250	LOC_OS04G28850	LOC_OS01G68269	LOC_OS07G39100	LOC_OS08G34430	LOC_OS03G11430	LOC_OS11G10670	LOC_OS07G42780	LOC_OS10G31720	LOC_OS02G43610	LOC_OS03G48720	LOC_OS09G36050	LOC_OS12G39880	LOC_OS12G13250	LOC_OS11G08360	LOC_OS10G18750	LOC_OS01G14760	LOC_OS04G28840	LOC_OS12G37210	LOC_OS12G38540	LOC_OS07G39130	LOC_OS02G29310	LOC_OS04G41870	LOC_OS11G22660	LOC_OS01G01440	LOC_OS11G47940	LOC_OS05G06000	LOC_OS07G39120	LOC_OS04G53840	LOC_OS12G38550	LOC_OS02G29300	LOC_OS04G15590	LOC_OS01G68290	LOC_OS02G48490	LOC_OS06G24250	LOC_OS06G48220	LOC_OS05G19360	LOC_OS12G01280	LOC_OS06G13590	LOC_OS10G35270	LOC_OS01G55250	LOC_OS06G36230	LOC_OS01G31280	LOC_OS04G44070	LOC_OS08G45120	LOC_OS03G42590	LOC_OS11G38190	LOC_OS01G43260	LOC_OS04G56050	LOC_OS06G25590	LOC_OS08G34470	LOC_OS12G40800	LOC_OS07G39140	LOC_OS11G23930	LOC_OS12G26510	LOC_OS05G33660	LOC_OS03G41290	LOC_OS04G14240	LOC_OS11G22630	LOC_OS12G14540	LOC_OS08G33170	LOC_OS09G02670	LOC_OS11G11970	LOC_OS01G64710	LOC_OS06G38870	LOC_OS12G27850	LOC_OS02G05300	LOC_OS03G41280	LOC_OS10G23280	LOC_OS07G12940	LOC_OS05G46954	LOC_OS06G24240	LOC_OS12G14550	LOC_OS11G07000	LOC_OS05G46950	LOC_OS02G18610	LOC_OS12G43090	LOC_OS01G64720	LOC_OS11G11980	LOC_OS06G37550	LOC_OS10G18704	LOC_OS12G26530	LOC_OS12G01250	LOC_OS07G41470	LOC_OS02G43680	LOC_OS05G10910	LOC_OS06G48260	LOC_OS03G28250	LOC_OS04G51250	LOC_OS03G42569	LOC_OS02G54330	LOC_OS11G39480	LOC_OS01G55210	LOC_OS07G29710	LOC_OS03G29584	LOC_OS02G42360	LOC_OS02G01810	LOC_OS10G04160	LOC_OS11G27490	LOC_OS01G64740	LOC_OS08G16620	LOC_OS12G08700	LOC_OS11G14190	LOC_OS07G29700	LOC_OS01G56530	LOC_OS03G42550	LOC_OS01G19580	LOC_OS10G28120	LOC_OS10G30440	LOC_OS08G29940	LOC_OS11G11930	LOC_OS02G54310	LOC_OS11G26190	LOC_OS11G10600	LOC_OS05G01180	LOC_OS09G07520	LOC_OS06G36250	LOC_OS05G50150	LOC_OS11G23920	LOC_OS06G37580	LOC_OS07G05760	LOC_OS02G16070	LOC_OS07G17740	LOC_OS04G51260	LOC_OS03G28280	LOC_OS08G16640	LOC_OS06G48235	LOC_OS01G32560	LOC_OS01G57840	LOC_OS07G29720	LOC_OS07G04440	LOC_OS03G05580	LOC_OS04G38230	LOC_OS10G29430	LOC_OS07G28420	LOC_OS06G07750	LOC_OS01G56500	LOC_OS05G46900	LOC_OS12G13270	LOC_OS06G32710	LOC_OS07G42730	LOC_OS07G41400	LOC_OS08G42940	LOC_OS01G63444	LOC_OS02G44970	LOC_OS09G38650	LOC_OS12G07420	LOC_OS11G15470	LOC_OS07G04450	LOC_OS10G28110	LOC_OS10G31760	LOC_OS01G31210	LOC_OS12G39890	LOC_OS02G54300	LOC_OS07G17760	LOC_OS04G08415	LOC_OS07G41410	LOC_OS01G19548	LOC_OS12G25260	LOC_OS09G36000	LOC_OS05G51430	LOC_OS07G04460	LOC_OS11G39430	LOC_OS05G50100	LOC_OS03G43870	LOC_OS12G13295	LOC_OS11G27480	LOC_OS08G15340	LOC_OS02G56930	LOC_OS04G39580	LOC_OS04G22700	LOC_OS01G06260	LOC_OS02G29350	LOC_OS08G30980	LOC_OS06G06430	LOC_OS01G74120	LOC_OS09G38680	LOC_OS01G32520	LOC_OS10G05470	LOC_OS01G21870	LOC_OS02G30330	LOC_OS06G48270	LOC_OS11G27470	LOC_OS11G11900	LOC_OS12G25280	LOC_OS06G19740	LOC_OS08G27330	LOC_OS06G50590	LOC_OS10G31740	LOC_OS06G29100	LOC_OS01G33820	LOC_OS09G19490	LOC_OS07G12790	LOC_OS12G09880	LOC_OS03G05650	LOC_OS03G31950	LOC_OS03G30620	LOC_OS03G42600	LOC_OS08G41770	LOC_OS04G10660	LOC_OS05G39970	LOC_OS07G22120	LOC_OS02G25610	LOC_OS12G22870	LOC_OS06G05120	LOC_OS01G33830	LOC_OS04G47950	LOC_OS11G04790	LOC_OS08G15490	LOC_OS12G07210	LOC_OS09G32480	LOC_OS01G19500	LOC_OS07G46100	LOC_OS07G47430	LOC_OS03G31944	LOC_OS05G12020	LOC_OS02G25600	LOC_OS06G05150	LOC_OS09G21796	LOC_OS12G22880	LOC_OS03G43950	LOC_OS04G47960	LOC_OS11G02140	
LOC_OS08G39470	LOC_OS06G17130	LOC_OS01G62360	LOC_OS12G08530	LOC_OS02G37610	LOC_OS03G30640	LOC_OS07G09160	LOC_OS04G33320	LOC_OS11G16780	LOC_OS01G50380	LOC_OS02G25620	LOC_OS05G12000	LOC_OS01G08870	LOC_OS01G19529	LOC_OS02G14970	LOC_OS12G10840	LOC_OS06G20760	LOC_OS03G30630	LOC_OS04G33330	LOC_OS04G11962	LOC_OS05G50320	LOC_OS11G28710	LOC_OS12G34802	LOC_OS08G14195	LOC_OS11G16720	LOC_OS02G29170	LOC_OS07G10170	LOC_OS05G49330	LOC_OS03G47490	LOC_OS07G23494	LOC_OS05G36020	LOC_OS02G43490	LOC_OS02G17180	LOC_OS01G50350	LOC_OS01G48030	LOC_OS05G25360	LOC_OS01G24080	LOC_OS12G34810	LOC_OS07G10180	LOC_OS03G04350	LOC_OS01G21810	LOC_OS10G41280	LOC_OS08G40470	LOC_OS12G37080	LOC_OS01G51670	LOC_OS04G47920	LOC_OS12G34820	LOC_OS07G35490	LOC_OS09G08770	LOC_OS10G41250	LOC_OS03G46180	LOC_OS10G28290	LOC_OS03G03010	LOC_OS12G37090	LOC_OS08G10612	LOC_OS05G12030	LOC_OS01G51660	LOC_OS09G20410	LOC_OS10G28299	LOC_OS05G40970	LOC_OS05G25340	LOC_OS05G26670	LOC_OS01G48010	LOC_OS11G15420	LOC_OS12G10880	LOC_OS03G04330	LOC_OS09G38600	LOC_OS05G39980	LOC_OS12G22850	LOC_OS11G04700	LOC_OS04G33380	LOC_OS12G20280	LOC_OS08G04740	LOC_OS10G06910	LOC_OS08G23940	LOC_OS05G02610	LOC_OS06G42164	LOC_OS10G09190	LOC_OS09G14640	LOC_OS03G22150	LOC_OS06G02940	LOC_OS11G45260	LOC_OS08G03400	LOC_OS05G32490	LOC_OS08G23950	LOC_OS02G49670	LOC_OS02G51990	LOC_OS10G22170	LOC_OS07G41290	LOC_OS02G25680	LOC_OS09G01330	LOC_OS04G56010	LOC_OS10G06900	LOC_OS01G68300	LOC_OS09G03990	LOC_OS06G42150	LOC_OS05G02620	LOC_OS02G38990	LOC_OS05G27900	LOC_OS04G45370	LOC_OS06G02930	LOC_OS03G60440	LOC_OS09G33730	LOC_OS06G01600	LOC_OS03G47440	LOC_OS03G61770	LOC_OS01G25340	LOC_OS12G44270	LOC_OS05G15900	LOC_OS01G50300	LOC_OS10G22140	LOC_OS09G26600	LOC_OS04G56040	LOC_OS12G32284	LOC_OS01G38650	LOC_OS03G60410	LOC_OS10G06939	LOC_OS08G34620	LOC_OS02G37694	LOC_OS09G15950	LOC_OS03G46140	LOC_OS09G32410	LOC_OS08G04710	LOC_OS12G44260	LOC_OS05G15910	LOC_OS09G02640	LOC_OS07G11410	LOC_OS04G56030	LOC_OS10G06920	LOC_OS04G57360	LOC_OS01G70640	LOC_OS05G03934	LOC_OS01G39990	LOC_OS08G04700	LOC_OS02G25650	LOC_OS08G23980	LOC_OS05G40920	LOC_OS11G45210	LOC_OS11G08265	LOC_OS06G12300	LOC_OS03G59400	LOC_OS11G08260	LOC_OS11G08270	LOC_OS02G38960	LOC_OS02G12330	LOC_OS01G13330	LOC_OS01G12000	LOC_OS10G09150	LOC_OS07G09100	LOC_OS01G70650	LOC_OS03G24770	LOC_OS11G33220	LOC_OS12G02410	LOC_OS07G48710	LOC_OS06G13620	LOC_OS04G28810	LOC_OS08G10680	LOC_OS11G10590	LOC_OS11G08280	LOC_OS01G38640	LOC_OS02G11010	LOC_OS08G34630	LOC_OS05G43180	LOC_OS01G40950	LOC_OS10G35440	LOC_OS07G09110	LOC_OS10G36770	LOC_OS10G34110	LOC_OS10G35444	LOC_OS03G48730	LOC_OS06G38910	LOC_OS05G39910	LOC_OS01G25300	LOC_OS04G56000	LOC_OS04G28805	LOC_OS11G08285	LOC_OS08G19020	LOC_OS10G22100	LOC_OS02G51920	LOC_OS06G42180	LOC_OS08G35990	LOC_OS08G34660	LOC_OS01G40940	LOC_OS10G09170	LOC_OS08G32000	LOC_OS05G03960	LOC_OS05G02630	LOC_OS12G19280	LOC_OS03G47430	LOC_OS10G10149	LOC_OS07G36730	LOC_OS07G35400	LOC_OS04G03510	LOC_OS03G36770	LOC_OS01G55180	LOC_OS01G40930	LOC_OS04G45350	LOC_OS07G09130	LOC_OS11G33230	LOC_OS03G47420	LOC_OS06G12340	LOC_OS11G08220	LOC_OS10G04210	LOC_OS08G07050	LOC_OS10G18850	LOC_OS08G10590	LOC_OS07G15020	LOC_OS01G14620	LOC_OS11G10540	LOC_OS05G32420	LOC_OS07G04370	LOC_OS07G03040	LOC_OS08G08380	LOC_OS07G29660	LOC_OS09G13260	LOC_OS11G08235	LOC_OS12G14450	LOC_OS06G25670	LOC_OS04G02120	LOC_OS07G17689	LOC_OS06G49620	LOC_OS01G38600	LOC_OS11G35830	LOC_OS12G27760	LOC_OS01G55160	LOC_OS07G03050	LOC_OS12G40720	LOC_OS10G31840	LOC_OS07G27030	LOC_OS02G17210	LOC_OS07G16380	LOC_OS11G08240	LOC_OS01G15970	LOC_OS04G53730	LOC_OS04G28720	LOC_OS01G14640	LOC_OS07G04390	LOC_OS06G11030	LOC_OS12G40750	LOC_OS11G33200	LOC_OS12G25110	LOC_OS01G56480	LOC_OS09G13250	LOC_OS07G43960	LOC_OS10G05550	LOC_OS01G67070	LOC_OS05G45700	LOC_OS09G26554	LOC_OS05G08780	LOC_OS10G29502	LOC_OS11G08250	LOC_OS02G47070	LOC_OS01G39910	LOC_OS01G55140	LOC_OS01G03989	
LOC_OS03G24810	LOC_OS10G22080	LOC_OS05G45779	LOC_OS01G67080	LOC_OS07G27050	LOC_OS11G09510	LOC_OS09G25210	LOC_OS06G23040	LOC_OS10G05500	LOC_OS05G20470	LOC_OS04G57270	LOC_OS07G39030	LOC_OS01G55130	LOC_OS06G37680	LOC_OS06G35020	LOC_OS01G03930	LOC_OS05G06180	LOC_OS03G41380	LOC_OS07G27040	LOC_OS04G57260	LOC_OS08G16700	LOC_OS05G19490	LOC_OS03G52030	LOC_OS04G02160	LOC_OS07G03090	LOC_OS05G32450	LOC_OS03G40084	LOC_OS03G39090	LOC_OS10G22060	LOC_OS07G12810	LOC_OS11G35820	LOC_OS06G23020	LOC_OS08G33290	LOC_OS09G02550	LOC_OS05G44420	LOC_OS10G05520	LOC_OS08G16710	LOC_OS08G08320	LOC_OS03G12850	LOC_OS09G15870	LOC_OS01G15920	LOC_OS10G05510	LOC_OS09G26510	LOC_OS04G57280	LOC_OS09G02560	LOC_OS01G45780	LOC_OS03G36810	LOC_OS10G34050	LOC_OS07G39040	LOC_OS06G36340	LOC_OS05G31100	LOC_OS12G27740	LOC_OS06G07800	LOC_OS02G17270	LOC_OS09G20400	LOC_OS10G28260	LOC_OS01G31124	LOC_OS01G45770	LOC_OS05G08710	LOC_OS06G19810	LOC_OS06G47050	LOC_OS07G34180	LOC_OS10G42560	LOC_OS02G29250	LOC_OS07G18944	LOC_OS08G16730	LOC_OS08G09630	LOC_OS02G56870	LOC_OS01G32450	LOC_OS03G15070	LOC_OS09G21720	LOC_OS07G04300	LOC_OS10G30590	LOC_OS03G30690	LOC_OS03G27050	LOC_OS08G16740	LOC_OS02G29240	LOC_OS08G15410	LOC_OS03G27054	LOC_OS06G35070	LOC_OS08G45280	LOC_OS11G39350	LOC_OS06G20820	LOC_OS01G18130	LOC_OS07G04310	LOC_OS03G15080	LOC_OS01G33762	LOC_OS01G57735	LOC_OS01G33764	LOC_OS07G46150	LOC_OS06G47030	LOC_OS05G25270	LOC_OS08G09610	LOC_OS01G21780	LOC_OS03G52020	LOC_OS01G32439	LOC_OS06G24390	LOC_OS07G18960	LOC_OS06G49690	LOC_OS03G27060	LOC_OS01G32430	LOC_OS06G36370	LOC_OS07G04320	LOC_OS03G15090	LOC_OS01G21790	LOC_OS11G27390	LOC_OS11G40350	LOC_OS10G41224	LOC_OS05G40890	LOC_OS02G30250	LOC_OS03G27070	LOC_OS08G15430	LOC_OS01G03900	LOC_OS06G36380	LOC_OS03G40030	LOC_OS03G17680	LOC_OS07G31950	LOC_OS10G05580	LOC_OS09G08710	LOC_OS12G10950	LOC_OS04G11956	LOC_OS04G52420	LOC_OS03G30660	LOC_OS02G05240	LOC_OS12G27790	LOC_OS12G26460	LOC_OS12G25130	LOC_OS03G27003	LOC_OS07G05660	LOC_OS03G43960	LOC_OS07G03015	LOC_OS11G02054	LOC_OS08G16780	LOC_OS04G09620	LOC_OS05G08760	LOC_OS10G18880	LOC_OS03G30650	LOC_OS02G05250	LOC_OS01G45720	LOC_OS08G39400	LOC_OS12G37120	LOC_OS12G40760	LOC_OS07G05670	LOC_OS11G14030	LOC_OS07G04340	LOC_OS04G41780	LOC_OS03G30680	LOC_OS07G15000	LOC_OS03G28350	LOC_OS08G38100	LOC_OS11G42960	LOC_OS01G45710	LOC_OS01G21740	LOC_OS08G27440	LOC_OS07G04350	LOC_OS07G05680	LOC_OS07G03020	LOC_OS06G06550	LOC_OS07G30630	LOC_OS04G41790	LOC_OS12G39790	LOC_OS10G04260	LOC_OS09G08700	LOC_OS11G28680	LOC_OS03G30670	LOC_OS06G35090	LOC_OS03G29690	LOC_OS03G03080	LOC_OS11G42970	LOC_OS02G43519	LOC_OS01G21750	LOC_OS01G45700	LOC_OS02G44840	LOC_OS03G42654	LOC_OS12G38470	LOC_OS07G05690	LOC_OS01G50290	LOC_OS03G41320	LOC_OS05G50240	LOC_OS07G03030	LOC_OS05G35250	LOC_OS03G42720	LOC_OS10G22680	LOC_OS03G15100	LOC_OS09G20360	LOC_OS12G27190	LOC_OS12G11610	LOC_OS05G48560	LOC_OS06G43530	LOC_OS10G07050	LOC_OS03G30744	LOC_OS06G42205	LOC_OS01G14180	LOC_OS07G25510	LOC_OS10G33330	LOC_OS02G22450	LOC_OS12G40160	LOC_OS06G06570	LOC_OS04G54590	LOC_OS10G07030	LOC_OS04G53260	LOC_OS08G08810	LOC_OS07G14860	LOC_OS08G36050	LOC_OS12G11620	LOC_OS02G33100	LOC_OS01G39490	LOC_OS10G32010	LOC_OS11G17980	LOC_OS12G23600	LOC_OS07G02890	LOC_OS01G51110	LOC_OS01G52440	LOC_OS10G19050	LOC_OS01G26150	LOC_OS07G12210	LOC_OS08G08800	LOC_OS01G41790	LOC_OS12G12960	LOC_OS04G53290	LOC_OS11G42920	LOC_OS05G23255	LOC_OS09G08690	LOC_OS03G04420	LOC_OS04G36710	LOC_OS06G20879	LOC_OS07G25530	LOC_OS05G37890	LOC_OS01G53770	LOC_OS07G24200	LOC_OS01G38130	LOC_OS01G53760	LOC_OS06G06590	LOC_OS03G42730	LOC_OS10G22670	LOC_OS10G19040	LOC_OS09G21660	LOC_OS07G13550	LOC_OS03G15130	LOC_OS07G14880	LOC_OS11G42930	LOC_OS02G58400	LOC_OS10G19030	LOC_OS04G28270	LOC_OS11G16670	LOC_OS07G25520	LOC_OS12G23620	LOC_OS11G45170	LOC_OS10G07004	LOC_OS12G15170	LOC_OS09G19330	LOC_OS12G41460	LOC_OS11G05950	LOC_OS05G06730	LOC_OS02G34400	
LOC_OS01G02160	LOC_OS07G12230	LOC_OS01G28790	LOC_OS07G14890	LOC_OS06G17270	LOC_OS07G01580	LOC_OS09G19320	LOC_OS09G20310	LOC_OS12G15180	LOC_OS12G42780	LOC_OS11G04630	LOC_OS11G05960	LOC_OS10G23980	LOC_OS08G36090	LOC_OS01G02150	LOC_OS01G03480	LOC_OS11G33170	LOC_OS07G13570	LOC_OS02G11770	LOC_OS01G14130	LOC_OS01G41760	LOC_OS12G09310	LOC_OS11G17940	LOC_OS02G46400	LOC_OS07G25570	LOC_OS11G30930	LOC_OS01G26110	LOC_OS11G45150	LOC_OS10G34602	LOC_OS12G40150	LOC_OS12G41480	LOC_OS06G30230	LOC_OS10G09680	LOC_OS07G12255	LOC_OS03G16410	LOC_OS04G53250	LOC_OS04G54580	LOC_OS07G36220	LOC_OS04G42590	LOC_OS04G12744	LOC_OS11G29930	LOC_OS06G29250	LOC_OS10G34614	LOC_OS03G17750	LOC_OS08G19550	LOC_OS12G41470	LOC_OS10G09670	LOC_OS10G22630	LOC_OS06G44870	LOC_OS09G10970	LOC_OS11G33190	LOC_OS07G38870	LOC_OS02G10460	LOC_OS01G72900	LOC_OS03G46290	LOC_OS08G32510	LOC_OS04G11400	LOC_OS11G47790	LOC_OS05G11200	LOC_OS12G11690	LOC_OS03G10290	LOC_OS10G03520	LOC_OS12G10350	LOC_OS07G06390	LOC_OS01G72910	LOC_OS07G05060	LOC_OS11G34470	LOC_OS05G12540	LOC_OS01G26100	LOC_OS04G34120	LOC_OS05G50815	LOC_OS07G30010	LOC_OS11G45140	LOC_OS06G42270	LOC_OS10G28830	LOC_OS09G34940	LOC_OS05G24510	LOC_OS10G32090	LOC_OS04G24770	LOC_OS12G08020	LOC_OS08G32530	LOC_OS11G33134	LOC_OS07G44680	LOC_OS03G47564	LOC_OS05G13840	LOC_OS05G37810	LOC_OS10G20080	LOC_OS05G12510	LOC_OS07G29050	LOC_OS04G22100	LOC_OS09G02510	LOC_OS10G04870	LOC_OS11G17910	LOC_OS01G14120	LOC_OS08G32560	LOC_OS04G46110	LOC_OS09G15830	LOC_OS07G05084	LOC_OS05G13850	LOC_OS11G05940	LOC_OS08G02650	LOC_OS07G02820	LOC_OS09G03850	LOC_OS02G30930	LOC_OS02G42900	LOC_OS11G17920	LOC_OS12G35680	LOC_OS06G30280	LOC_OS06G01740	LOC_OS03G47584	LOC_OS04G10180	LOC_OS11G23780	LOC_OS10G20060	LOC_OS01G28710	LOC_OS11G47750	LOC_OS11G09470	LOC_OS05G23230	LOC_OS03G61840	LOC_OS06G01770	LOC_OS05G11240	LOC_OS08G44550	LOC_OS10G04800	LOC_OS11G45100	LOC_OS04G48720	LOC_OS09G34985	LOC_OS01G58590	LOC_OS11G10470	LOC_OS11G35750	LOC_OS06G01760	LOC_OS12G24980	LOC_OS06G37700	LOC_OS07G13500	LOC_OS12G09390	LOC_OS10G03500	LOC_OS11G08170	LOC_OS02G33170	LOC_OS04G22140	LOC_OS12G10370	LOC_OS10G32020	LOC_OS03G22250	LOC_OS02G29900	LOC_OS05G37840	LOC_OS11G22460	LOC_OS09G03810	LOC_OS04G10150	LOC_OS03G05700	LOC_OS12G09380	LOC_OS06G12430	LOC_OS07G14840	LOC_OS09G20370	LOC_OS01G45260	LOC_OS03G34230	LOC_OS12G36970	LOC_OS09G32340	LOC_OS05G23200	LOC_OS12G09370	LOC_OS04G23460	LOC_OS08G43240	LOC_OS05G12560	LOC_OS03G48870	LOC_OS03G47540	LOC_OS03G22310	LOC_OS09G27795	LOC_OS02G54970	LOC_OS03G10334	LOC_OS09G01160	LOC_OS02G28680	LOC_OS11G35720	LOC_OS05G16054	LOC_OS10G39434	LOC_OS07G06430	LOC_OS07G05100	LOC_OS07G07760	LOC_OS10G02140	LOC_OS10G27460	LOC_OS09G37130	LOC_OS09G38460	LOC_OS01G60870	LOC_OS11G10434	LOC_OS04G58030	LOC_OS12G30810	LOC_OS06G12455	LOC_OS04G59360	LOC_OS12G16510	LOC_OS04G22070	LOC_OS08G32490	LOC_OS06G13780	LOC_OS02G28670	LOC_OS06G37770	LOC_OS12G29820	LOC_OS08G43140	LOC_OS05G05380	LOC_OS07G31410	LOC_OS10G27430	LOC_OS09G38470	LOC_OS06G37740	LOC_OS02G27370	LOC_OS05G28020	LOC_OS10G26100	LOC_OS04G34090	LOC_OS06G23100	LOC_OS03G61900	LOC_OS01G70350	LOC_OS01G58540	LOC_OS10G27440	LOC_OS05G05390	LOC_OS02G52300	LOC_OS09G38480	LOC_OS03G47629	LOC_OS04G58055	LOC_OS11G09460	LOC_OS02G02080	LOC_OS12G29840	LOC_OS03G21010	LOC_OS05G31660	LOC_OS08G06290	LOC_OS07G05145	LOC_OS09G38490	LOC_OS03G39190	LOC_OS05G13820	LOC_OS11G11710	LOC_OS04G06879	LOC_OS07G18460	LOC_OS09G03780	LOC_OS07G32761	LOC_OS09G02450	LOC_OS08G39930	LOC_OS05G42380	LOC_OS04G04210	LOC_OS05G25810	LOC_OS08G15960	LOC_OS12G33030	LOC_OS03G08040	LOC_OS02G29970	LOC_OS12G04550	LOC_OS02G02010	LOC_OS07G44750	LOC_OS01G35880	LOC_OS08G27950	LOC_OS01G46530	LOC_OS02G54940	LOC_OS09G03790	LOC_OS10G03430	LOC_OS08G13310	LOC_OS08G06270	LOC_OS07G42104	LOC_OS03G53480	LOC_OS04G05550	LOC_OS06G12490	LOC_OS06G20900	LOC_OS07G44760	LOC_OS03G08030	LOC_OS08G25300	LOC_OS09G02430	LOC_OS11G11730	
LOC_OS05G13804	LOC_OS02G14020	LOC_OS06G24470	LOC_OS01G23880	LOC_OS11G41590	LOC_OS08G07590	LOC_OS07G43400	LOC_OS04G48690	LOC_OS02G39310	LOC_OS03G10310	LOC_OS03G36944	LOC_OS08G15980	LOC_OS02G28660	LOC_OS02G03360	LOC_OS04G46030	LOC_OS09G14420	LOC_OS10G03450	LOC_OS04G34060	LOC_OS08G27970	LOC_OS11G40270	LOC_OS03G12980	LOC_OS01G23890	LOC_OS10G27400	LOC_OS09G27720	LOC_OS11G11740	LOC_OS05G01830	LOC_OS02G03370	LOC_OS08G38610	LOC_OS02G29980	LOC_OS06G37790	LOC_OS01G34540	LOC_OS07G43410	LOC_OS01G22530	LOC_OS02G35810	LOC_OS07G36240	LOC_OS03G27160	LOC_OS01G11870	LOC_OS01G35840	LOC_OS06G06620	LOC_OS03G03190	LOC_OS02G11859	LOC_OS04G16230	LOC_OS05G04000	LOC_OS01G22540	LOC_OS01G23870	LOC_OS05G07990	LOC_OS06G32920	LOC_OS03G53440	LOC_OS03G12920	LOC_OS07G12280	LOC_OS08G40950	LOC_OS10G22610	LOC_OS04G30560	LOC_OS02G23826	LOC_OS05G18640	LOC_OS01G34520	LOC_OS06G06610	LOC_OS07G49540	LOC_OS10G26180	LOC_OS04G42550	LOC_OS12G41560	LOC_OS12G15270	LOC_OS06G35165	LOC_OS11G42880	LOC_OS11G41550	LOC_OS03G52140	LOC_OS02G09540	LOC_OS02G08210	LOC_OS12G39230	LOC_OS10G26190	LOC_OS08G26670	LOC_OS11G39260	LOC_OS07G07715	LOC_OS01G34500	LOC_OS06G47140	LOC_OS11G42890	LOC_OS04G41238	LOC_OS02G11870	LOC_OS02G08220	LOC_OS10G38170	LOC_OS08G38650	LOC_OS01G10550	LOC_OS08G06210	LOC_OS08G26680	LOC_OS03G12945	LOC_OS09G38400	LOC_OS06G35170	LOC_OS03G64100	LOC_OS04G43820	LOC_OS03G53419	LOC_OS08G13380	LOC_OS05G28000	LOC_OS01G26090	LOC_OS08G38680	LOC_OS12G30840	LOC_OS04G31840	LOC_OS10G39470	LOC_OS11G41530	LOC_OS08G07530	LOC_OS06G19970	LOC_OS02G52350	LOC_OS05G31650	LOC_OS05G32980	LOC_OS07G06400	LOC_OS01G38090	LOC_OS12G16550	LOC_OS05G05370	LOC_OS08G38670	LOC_OS01G65870	LOC_OS09G09920	LOC_OS10G14160	LOC_OS11G16570	LOC_OS12G27200	LOC_OS06G44930	LOC_OS09G39754	LOC_OS02G52330	LOC_OS01G11850	LOC_OS02G53660	LOC_OS08G07510	LOC_OS01G10520	LOC_OS01G23800	LOC_OS11G42840	LOC_OS11G41510	LOC_OS12G27210	LOC_OS06G44920	LOC_OS07G07740	LOC_OS01G53690	LOC_OS11G15250	LOC_OS12G15240	LOC_OS10G26150	LOC_OS06G06670	LOC_OS01G26080	LOC_OS08G37360	LOC_OS01G39399	LOC_OS10G40450	LOC_OS01G23810	LOC_OS11G42850	LOC_OS10G38130	LOC_OS07G07750	LOC_OS07G06420	LOC_OS11G28510	LOC_OS04G01940	LOC_OS03G54820	LOC_OS03G05890	LOC_OS06G16020	LOC_OS05G23398	LOC_OS10G21479	LOC_OS05G48680	LOC_OS11G16520	LOC_OS06G42320	LOC_OS03G27200	LOC_OS08G19600	LOC_OS01G38030	LOC_OS03G17890	LOC_OS02G22330	LOC_OS05G18800	LOC_OS08G07600	LOC_OS01G26060	LOC_OS04G53140	LOC_OS08G08930	LOC_OS07G14740	LOC_OS03G16560	LOC_OS04G01950	LOC_OS11G15200	LOC_OS02G08040	LOC_OS06G05368	LOC_OS04G41189	LOC_OS02G21030	LOC_OS05G34020	LOC_OS05G09060	LOC_OS10G04910	LOC_OS10G22780	LOC_OS04G01920	LOC_OS12G36800	LOC_OS11G29860	LOC_OS07G38720	LOC_OS09G21550	LOC_OS09G08570	LOC_OS04G41180	LOC_OS01G39340	LOC_OS05G35340	LOC_OS03G42850	LOC_OS11G45080	LOC_OS08G19630	LOC_OS08G20620	LOC_OS07G38710	LOC_OS03G54830	LOC_OS10G22790	LOC_OS07G12100	LOC_OS01G27370	LOC_OS07G14760	LOC_OS09G21540	LOC_OS12G11520	LOC_OS11G42810	LOC_OS12G12854	LOC_OS06G18690	LOC_OS10G20139	LOC_OS10G04900	LOC_OS04G37930	LOC_OS04G28150	LOC_OS10G34770	LOC_OS09G19210	LOC_OS09G20200	LOC_OS11G05830	LOC_OS01G26010	LOC_OS12G42670	LOC_OS03G57060	LOC_OS10G09780	LOC_OS07G38740	LOC_OS08G08900	LOC_OS07G13440	LOC_OS07G14770	LOC_OS06G01810	LOC_OS10G19100	LOC_OS12G27030	LOC_OS09G32270	LOC_OS05G46060	LOC_OS07G26760	LOC_OS07G02790	LOC_OS02G48940	LOC_OS12G43990	LOC_OS04G30480	LOC_OS10G22770	LOC_OS01G04690	LOC_OS05G05530	LOC_OS10G09770	LOC_OS10G08440	LOC_OS06G29390	LOC_OS01G03360	LOC_OS08G20644	LOC_OS07G13450	LOC_OS06G01800	LOC_OS12G40000	LOC_OS10G10760	LOC_OS07G26750	LOC_OS06G28030	LOC_OS06G29360	LOC_OS10G10798	LOC_OS05G34060	LOC_OS03G58372	LOC_OS10G22740	LOC_OS11G45030	LOC_OS07G37430	LOC_OS04G01960	LOC_OS01G03390	LOC_OS02G09340	LOC_OS09G10860	LOC_OS04G12620	LOC_OS12G39030	LOC_OS06G01830	LOC_OS06G13800	LOC_OS01G27330	LOC_OS11G45040	LOC_OS09G21500	LOC_OS10G07130	
LOC_OS01G28660	LOC_OS06G29370	LOC_OS01G03380	LOC_OS12G12810	LOC_OS06G42330	LOC_OS08G33960	LOC_OS06G41000	LOC_OS06G01820	LOC_OS01G03330	LOC_OS08G19680	LOC_OS12G23550	LOC_OS12G22220	LOC_OS03G57020	LOC_OS02G46390	LOC_OS09G27710	LOC_OS01G16640	LOC_OS12G36860	LOC_OS12G10230	LOC_OS08G32660	LOC_OS04G23330	LOC_OS04G48630	LOC_OS08G43310	LOC_OS03G17800	LOC_OS02G58370	LOC_OS09G14400	LOC_OS01G03320	LOC_OS11G22360	LOC_OS06G37810	LOC_OS08G01460	LOC_OS03G57030	LOC_OS10G41920	LOC_OS06G42390	LOC_OS10G04960	LOC_OS05G25960	LOC_OS01G16630	LOC_OS12G10220	LOC_OS06G24500	LOC_OS10G39600	LOC_OS03G21070	LOC_OS09G15720	LOC_OS02G34390	LOC_OS11G35670	LOC_OS10G04990	LOC_OS04G23319	LOC_OS02G46370	LOC_OS11G22396	LOC_OS04G36670	LOC_OS01G28610	LOC_OS06G13850	LOC_OS03G57000	LOC_OS02G30820	LOC_OS01G14000	LOC_OS12G09220	LOC_OS01G15330	LOC_OS12G36880	LOC_OS01G57170	LOC_OS10G03669	LOC_OS01G02010	LOC_OS01G03340	LOC_OS05G11310	LOC_OS05G37920	LOC_OS01G04670	LOC_OS03G57010	LOC_OS07G31244	LOC_OS08G17050	LOC_OS01G58490	LOC_OS02G58360	LOC_OS05G25940	LOC_OS12G34230	LOC_OS08G30014	LOC_OS07G43210	LOC_OS10G32199	LOC_OS03G60660	LOC_OS04G11390	LOC_OS02G21050	LOC_OS02G08080	LOC_OS10G04930	LOC_OS12G36820	LOC_OS12G11530	LOC_OS01G58480	LOC_OS01G57150	LOC_OS02G34360	LOC_OS10G33490	LOC_OS04G37940	LOC_OS03G46320	LOC_OS12G23510	LOC_OS06G12539	LOC_OS07G02720	LOC_OS09G20270	LOC_OS04G53180	LOC_OS05G23340	LOC_OS05G49960	LOC_OS12G36830	LOC_OS01G71750	LOC_OS05G11370	LOC_OS05G11340	LOC_OS09G19274	LOC_OS08G02740	LOC_OS07G02730	LOC_OS10G21490	LOC_OS01G03310	LOC_OS05G49950	LOC_OS05G25990	LOC_OS12G36840	LOC_OS11G08050	LOC_OS09G07280	LOC_OS03G22370	LOC_OS10G32140	LOC_OS11G33000	LOC_OS11G34330	LOC_OS05G12670	LOC_OS05G35310	LOC_OS06G13880	LOC_OS06G12550	LOC_OS07G14720	LOC_OS04G49954	LOC_OS01G46470	LOC_OS05G48610	LOC_OS12G36850	LOC_OS06G24520	LOC_OS02G34370	LOC_OS02G33040	LOC_OS04G24670	LOC_OS01G70440	LOC_OS09G33555	LOC_OS05G35300	LOC_OS05G11350	LOC_OS01G68130	LOC_OS09G25010	LOC_OS03G35750	LOC_OS08G01514	LOC_OS07G18300	LOC_OS04G06710	LOC_OS12G17710	LOC_OS08G31290	LOC_OS10G41870	LOC_OS08G14710	LOC_OS09G02370	LOC_OS11G11630	LOC_OS11G36930	LOC_OS02G39210	LOC_OS06G37880	LOC_OS02G40210	LOC_OS12G05720	LOC_OS08G26700	LOC_OS09G15680	LOC_OS11G24940	LOC_OS02G30870	LOC_OS06G24580	LOC_OS01G21170	LOC_OS01G46450	LOC_OS09G02380	LOC_OS08G14720	LOC_OS06G12570	LOC_OS09G13020	LOC_OS05G30470	LOC_OS01G21144	LOC_OS09G02350	LOC_OS01G46440	LOC_OS06G49850	LOC_OS02G28580	LOC_OS11G10320	LOC_OS06G24550	LOC_OS07G08990	LOC_OS11G35620	LOC_OS05G01900	LOC_OS01G70470	LOC_OS03G46420	LOC_OS08G05090	LOC_OS08G43280	LOC_OS08G26720	LOC_OS02G15260	LOC_OS02G30890	LOC_OS02G54840	LOC_OS02G53510	LOC_OS10G41860	LOC_OS09G03690	LOC_OS02G28570	LOC_OS01G58410	LOC_OS05G31785	LOC_OS02G41530	LOC_OS01G34460	LOC_OS09G15660	LOC_OS08G05080	LOC_OS10G04890	LOC_OS07G05024	LOC_OS01G22450	LOC_OS09G04995	LOC_OS08G02800	LOC_OS01G23780	LOC_OS03G52284	LOC_OS09G02330	LOC_OS08G05070	LOC_OS04G49880	LOC_OS10G39510	LOC_OS09G15650	LOC_OS07G43300	LOC_OS06G06700	LOC_OS10G04880	LOC_OS03G40290	LOC_OS09G28950	LOC_OS01G21130	LOC_OS02G15200	LOC_OS07G17000	LOC_OS08G06390	LOC_OS01G11780	LOC_OS05G25920	LOC_OS01G47745	LOC_OS11G24900	LOC_OS07G05030	LOC_OS09G15644	LOC_OS09G16970	LOC_OS02G17890	LOC_OS08G25420	LOC_OS11G36910	LOC_OS06G47230	LOC_OS04G06734	LOC_OS07G31330	LOC_OS08G37410	LOC_OS10G16890	LOC_OS03G10430	LOC_OS12G35590	LOC_OS05G25914	LOC_OS01G59700	LOC_OS05G12600	LOC_OS05G28170	LOC_OS01G21110	LOC_OS01G22440	LOC_OS01G23770	LOC_OS06G48550	LOC_OS12G17700	LOC_OS07G31320	LOC_OS02G54800	LOC_OS08G05040	LOC_OS08G14780	LOC_OS05G25900	LOC_OS02G29860	LOC_OS06G06710	LOC_OS12G04400	LOC_OS03G08130	LOC_OS10G34700	LOC_OS03G39270	LOC_OS08G25440	LOC_OS12G17790	LOC_OS05G04110	LOC_OS08G14790	LOC_OS10G09740	LOC_OS08G36100	LOC_OS07G36120	LOC_OS08G07690	LOC_OS04G31760	LOC_OS08G13460	LOC_OS05G30400	LOC_OS12G03140	LOC_OS12G27110	
LOC_OS06G05410	LOC_OS08G25450	LOC_OS07G48120	LOC_OS01G23750	LOC_OS09G08525	LOC_OS11G40130	LOC_OS10G22730	LOC_OS06G47280	LOC_OS11G03180	LOC_OS09G08520	LOC_OS11G28460	LOC_OS09G25080	LOC_OS08G37420	LOC_OS08G38750	LOC_OS07G37440	LOC_OS07G13490	LOC_OS01G47700	LOC_OS12G05790	LOC_OS11G30780	LOC_OS05G16100	LOC_OS07G24160	LOC_OS07G25490	LOC_OS06G05430	LOC_OS12G42770	LOC_OS02G40270	LOC_OS10G09760	LOC_OS08G13480	LOC_OS11G42760	LOC_OS02G10410	LOC_OS11G03190	LOC_OS04G29410	LOC_OS01G11770	LOC_OS08G07670	LOC_OS12G03120	LOC_OS09G39600	LOC_OS07G24150	LOC_OS04G42444	LOC_OS09G13080	LOC_OS07G25480	LOC_OS06G05420	LOC_OS08G13490	LOC_OS01G40290	LOC_OS05G04100	LOC_OS10G22710	LOC_OS04G06780	LOC_OS06G05424	LOC_OS08G25470	LOC_OS12G40100	LOC_OS07G25484	LOC_OS03G15260	LOC_OS05G42428	LOC_OS07G08930	LOC_OS06G05450	LOC_OS05G42420	LOC_OS04G16160	LOC_OS04G17490	LOC_OS04G31720	LOC_OS11G15110	LOC_OS01G23700	LOC_OS06G43730	LOC_OS11G42740	LOC_OS11G41410	LOC_OS07G37490	LOC_OS07G36160	LOC_OS08G07650	LOC_OS05G30440	LOC_OS08G24150	LOC_OS01G23705	LOC_OS07G08940	LOC_OS07G24170	LOC_OS06G05440	LOC_OS11G03140	LOC_OS12G30730	LOC_OS04G31730	LOC_OS01G23710	LOC_OS11G41420	LOC_OS07G37480	LOC_OS08G07640	LOC_OS05G30430	LOC_OS05G16140	LOC_OS06G43720	LOC_OS03G40210	LOC_OS06G05470	LOC_OS02G11705	LOC_OS09G13050	LOC_OS10G26260	LOC_OS01G09410	LOC_OS08G07630	LOC_OS02G27290	LOC_OS06G17450	LOC_OS09G25030	LOC_OS09G27690	LOC_OS11G17790	LOC_OS11G30770	LOC_OS11G39100	LOC_OS08G24170	LOC_OS05G16110	LOC_OS10G26270	LOC_OS02G41570	LOC_OS08G07620	LOC_OS12G30750	LOC_OS02G11710	LOC_OS05G04140	LOC_OS09G27680	LOC_OS06G16110	LOC_OS11G41400	LOC_OS05G30410	LOC_OS07G07630	LOC_OS03G40230	LOC_OS08G24182	LOC_OS02G47520	LOC_OS03G42960	LOC_OS11G05750	LOC_OS08G38480	LOC_OS10G22440	LOC_OS04G23610	LOC_OS03G39310	LOC_OS01G65540	LOC_OS02G36860	LOC_OS11G42700	LOC_OS06G42440	LOC_OS11G17730	LOC_OS04G11630	LOC_OS04G40190	LOC_OS03G40300	LOC_OS01G38390	LOC_OS12G22500	LOC_OS01G51370	LOC_OS05G12370	LOC_OS08G26490	LOC_OS02G47530	LOC_OS06G05480	LOC_OS03G39300	LOC_OS07G12440	LOC_OS09G20110	LOC_OS12G35820	LOC_OS01G64220	LOC_OS09G07154	LOC_OS05G49640	LOC_OS03G04670	LOC_OS02G10240	LOC_OS09G08480	LOC_OS10G11770	LOC_OS05G38984	LOC_OS06G29440	LOC_OS11G29740	LOC_OS03G03334	LOC_OS05G25670	LOC_OS07G12450	LOC_OS02G34220	LOC_OS02G10250	LOC_OS01G49020	LOC_OS06G29450	LOC_OS08G38490	LOC_OS11G04450	LOC_OS03G53620	LOC_OS01G25070	LOC_OS01G64240	LOC_OS05G25660	LOC_OS05G23000	LOC_OS09G32140	LOC_OS04G35630	LOC_OS03G41640	LOC_OS05G50680	LOC_OS07G23100	LOC_OS06G13910	LOC_OS12G40370	LOC_OS03G57180	LOC_OS03G42920	LOC_OS02G36820	LOC_OS06G28170	LOC_OS06G41150	LOC_OS08G34920	LOC_OS04G41480	LOC_OS04G10340	LOC_OS12G38040	LOC_OS07G23130	LOC_OS01G39680	LOC_OS07G25780	LOC_OS03G17970	LOC_OS05G35040	LOC_OS07G36430	LOC_OS01G25050	LOC_OS02G12860	LOC_OS06G42470	LOC_OS05G48350	LOC_OS04G10330	LOC_OS10G11730	LOC_OS02G24830	LOC_OS12G40390	LOC_OS01G53970	LOC_OS04G23630	LOC_OS05G23050	LOC_OS12G10530	LOC_OS01G27680	LOC_OS10G40280	LOC_OS02G53384	LOC_OS08G03790	LOC_OS04G10320	LOC_OS02G22200	LOC_OS11G46250	LOC_OS06G30480	LOC_OS12G40380	LOC_OS04G09320	LOC_OS01G27690	LOC_OS12G26090	LOC_OS03G04690	LOC_OS06G42450	LOC_OS12G08200	LOC_OS02G53390	LOC_OS05G49660	LOC_OS08G34930	LOC_OS12G23820	LOC_OS10G10420	LOC_OS01G14390	LOC_OS06G16190	LOC_OS05G14950	LOC_OS08G03770	LOC_OS02G46275	LOC_OS01G64290	LOC_OS07G01700	LOC_OS07G30260	LOC_OS02G46270	LOC_OS06G12620	LOC_OS11G11590	LOC_OS12G35895	LOC_OS01G41970	LOC_OS01G13010	LOC_OS06G25940	LOC_OS02G17714	LOC_OS05G51900	LOC_OS03G45150	LOC_OS01G03680	LOC_OS08G19330	LOC_OS08G02430	LOC_OS01G53940	LOC_OS04G23689	LOC_OS06G13940	LOC_OS04G21020	LOC_OS09G20190	LOC_OS04G22350	LOC_OS11G34220	LOC_OS08G19340	LOC_OS06G12649	LOC_OS03G08190	LOC_OS10G21170	LOC_OS09G20180	LOC_OS03G58450	LOC_OS10G04630	LOC_OS01G01050	LOC_OS12G09584	LOC_OS05G42160	LOC_OS05G01620	LOC_OS03G08180	LOC_OS10G17940	
LOC_OS02G04410	LOC_OS04G34380	LOC_OS06G11300	LOC_OS10G21180	LOC_OS09G20170	LOC_OS07G29280	LOC_OS01G02370	LOC_OS06G11304	LOC_OS05G01630	LOC_OS01G13020	LOC_OS06G41160	LOC_OS08G32310	LOC_OS10G04625	LOC_OS04G46360	LOC_OS10G17930	LOC_OS02G04420	LOC_OS05G37630	LOC_OS06G10000	LOC_OS10G05900	LOC_OS06G13990	LOC_OS09G19170	LOC_OS05G26980	LOC_OS05G01680	LOC_OS08G18030	LOC_OS05G25650	LOC_OS08G32340	LOC_OS10G35790	LOC_OS12G04710	LOC_OS09G04924	LOC_OS06G09000	LOC_OS07G12400	LOC_OS09G21480	LOC_OS08G34990	LOC_OS08G32330	LOC_OS06G22000	LOC_OS11G36840	LOC_OS10G08170	LOC_OS04G48960	LOC_OS01G72720	LOC_OS05G13670	LOC_OS11G24890	LOC_OS05G38940	LOC_OS01G44180	LOC_OS05G13640	LOC_OS12G23890	LOC_OS01G28930	LOC_OS09G20140	LOC_OS08G19380	LOC_OS11G09260	LOC_OS01G14320	LOC_OS12G35870	LOC_OS01G16980	LOC_OS06G23300	LOC_OS09G07160	LOC_OS09G08490	LOC_OS07G42270	LOC_OS07G25730	LOC_OS11G35540	LOC_OS01G01019	LOC_OS08G18060	LOC_OS01G03660	LOC_OS04G34340	LOC_OS03G59754	LOC_OS11G09270	LOC_OS06G49920	LOC_OS08G32350	LOC_OS11G10250	LOC_OS06G23310	LOC_OS02G34250	LOC_OS01G14310	LOC_OS10G34450	LOC_OS03G45120	LOC_OS05G14980	LOC_OS03G21220	LOC_OS09G15570	LOC_OS11G39090	LOC_OS11G36810	LOC_OS02G15130	LOC_OS06G23360	LOC_OS11G11510	LOC_OS09G27550	LOC_OS01G44160	LOC_OS07G32960	LOC_OS09G03580	LOC_OS10G17880	LOC_OS06G48665	LOC_OS06G10040	LOC_OS02G29774	LOC_OS03G47850	LOC_OS07G29300	LOC_OS06G10030	LOC_OS11G36800	LOC_OS06G23370	LOC_OS07G17320	LOC_OS04G58270	LOC_OS03G59850	LOC_OS11G39079	LOC_OS04G05750	LOC_OS03G33200	LOC_OS06G11360	LOC_OS01G71430	LOC_OS02G28430	LOC_OS05G32770	LOC_OS09G15560	LOC_OS07G05350	LOC_OS12G04740	LOC_OS10G03260	LOC_OS09G27530	LOC_OS11G09210	LOC_OS01G45470	LOC_OS11G41390	LOC_OS01G44140	LOC_OS01G15610	LOC_OS06G10060	LOC_OS06G11390	LOC_OS09G15550	LOC_OS01G71440	LOC_OS08G07390	LOC_OS03G46540	LOC_OS01G32150	LOC_OS10G28530	LOC_OS09G27520	LOC_OS12G16770	LOC_OS11G09220	LOC_OS09G02240	LOC_OS03G35880	LOC_OS03G35886	LOC_OS03G59830	LOC_OS02G03170	LOC_OS11G36820	LOC_OS02G28450	LOC_OS06G10050	LOC_OS01G32160	LOC_OS03G46530	LOC_OS01G71450	LOC_OS01G70120	LOC_OS03G22510	LOC_OS05G30160	LOC_OS07G29350	LOC_OS03G64390	LOC_OS01G44120	LOC_OS07G17370	LOC_OS11G28390	LOC_OS10G29830	LOC_OS07G31670	LOC_OS09G04870	LOC_OS08G07370	LOC_OS01G07180	LOC_OS12G04790	LOC_OS04G05780	LOC_OS03G10530	LOC_OS04G29750	LOC_OS01G34790	LOC_OS07G43660	LOC_OS02G58290	LOC_OS09G15530	LOC_OS08G27710	LOC_OS07G28010	LOC_OS03G38090	LOC_OS05G14920	LOC_OS06G46030	LOC_OS11G28380	LOC_OS07G16030	LOC_OS10G28510	LOC_OS10G04520	LOC_OS06G48690	LOC_OS08G32290	LOC_OS08G08690	LOC_OS04G28410	LOC_OS09G15520	LOC_OS07G04060	LOC_OS06G10070	LOC_OS02G42720	LOC_OS10G16500	LOC_OS01G32140	LOC_OS03G21200	LOC_OS03G46500	LOC_OS11G39070	LOC_OS07G29370	LOC_OS02G17770	LOC_OS01G44100	LOC_OS06G46020	LOC_OS06G23380	LOC_OS05G44780	LOC_OS04G29730	LOC_OS08G14410	LOC_OS03G10550	LOC_OS10G30800	LOC_OS07G04070	LOC_OS11G39060	LOC_OS01G34770	LOC_OS06G05510	LOC_OS06G34030	LOC_OS01G70150	LOC_OS05G31470	LOC_OS03G63050	LOC_OS11G41360	LOC_OS06G18810	LOC_OS06G23390	LOC_OS11G40030	LOC_OS07G42324	LOC_OS01G07190	LOC_OS11G41365	LOC_OS06G50990	LOC_OS11G39050	LOC_OS03G35849	LOC_OS11G24800	LOC_OS05G32790	LOC_OS03G40380	LOC_OS02G12939	LOC_OS11G29680	LOC_OS11G43990	LOC_OS05G06410	LOC_OS01G46740	LOC_OS01G45410	LOC_OS11G41330	LOC_OS02G12930	LOC_OS02G27190	LOC_OS03G52360	LOC_OS04G03164	LOC_OS01G66910	LOC_OS02G53480	LOC_OS01G10780	LOC_OS08G08660	LOC_OS08G13100	LOC_OS08G14430	LOC_OS11G16360	LOC_OS12G39450	LOC_OS02G24920	LOC_OS07G48480	LOC_OS08G26420	LOC_OS04G40120	LOC_OS01G46730	LOC_OS06G17500	LOC_OS09G08400	LOC_OS08G27759	LOC_OS03G53680	LOC_OS12G02160	LOC_OS12G03490	LOC_OS08G07320	LOC_OS12G41770	LOC_OS01G33400	LOC_OS06G04220	LOC_OS06G46065	LOC_OS08G38420	LOC_OS03G52380	LOC_OS04G03140	LOC_OS12G26160	LOC_OS09G32095	LOC_OS08G09970	LOC_OS07G20920	LOC_OS11G15050	LOC_OS02G39190	LOC_OS03G40390	LOC_OS12G41790	
LOC_OS06G05540	LOC_OS03G22500	LOC_OS02G12960	LOC_OS06G46050	LOC_OS07G35160	LOC_OS03G52370	LOC_OS12G26170	LOC_OS08G09960	LOC_OS01G20100	LOC_OS08G08630	LOC_OS04G52110	LOC_OS04G29760	LOC_OS02G24930	LOC_OS07G32920	LOC_OS06G30530	LOC_OS06G04240	LOC_OS01G10740	LOC_OS11G04340	LOC_OS04G30750	LOC_OS04G54720	LOC_OS01G65620	LOC_OS12G39410	LOC_OS12G27430	LOC_OS12G28760	LOC_OS11G17650	LOC_OS03G64310	LOC_OS07G06644	LOC_OS06G30540	LOC_OS02G15160	LOC_OS02G16490	LOC_OS06G04230	LOC_OS11G30620	LOC_OS06G05560	LOC_OS06G06890	LOC_OS11G05680	LOC_OS02G27140	LOC_OS12G14132	LOC_OS02G03190	LOC_OS10G40230	LOC_OS07G44920	LOC_OS06G16210	LOC_OS06G18870	LOC_OS12G27440	LOC_OS04G28490	LOC_OS08G26460	LOC_OS11G17660	LOC_OS03G41662	LOC_OS12G40400	LOC_OS07G47160	LOC_OS06G05590	LOC_OS03G38040	LOC_OS05G05100	LOC_OS11G27000	LOC_OS04G54740	LOC_OS03G11800	LOC_OS12G38100	LOC_OS01G10760	LOC_OS12G39430	LOC_OS02G39155	LOC_OS12G28780	LOC_OS08G26470	LOC_OS11G16340	LOC_OS02G39150	LOC_OS01G51270	LOC_OS07G05320	LOC_OS07G47170	LOC_OS09G15580	LOC_OS06G46090	LOC_OS12G15480	LOC_OS10G28570	LOC_OS05G05110	LOC_OS11G28320	LOC_OS07G18630	LOC_OS04G54730	LOC_OS03G26060	LOC_OS06G18890	LOC_OS02G28490	LOC_OS09G27560	LOC_OS01G22720	LOC_OS12G39440	LOC_OS02G40120	LOC_OS03G11819	LOC_OS11G15020	LOC_OS07G02990	LOC_OS01G09710	LOC_OS02G36749	LOC_OS01G26290	LOC_OS01G66990	LOC_OS09G21330	LOC_OS03G15460	LOC_OS11G43910	LOC_OS06G43890	LOC_OS04G27096	LOC_OS10G10570	LOC_OS09G35980	LOC_OS12G23710	LOC_OS04G27090	LOC_OS04G11510	LOC_OS07G01670	LOC_OS06G28260	LOC_OS10G22570	LOC_OS06G29590	LOC_OS01G64340	LOC_OS08G37260	LOC_OS03G15470	LOC_OS06G17580	LOC_OS09G07030	LOC_OS05G07910	LOC_OS06G42550	LOC_OS11G17620	LOC_OS05G11170	LOC_OS04G36820	LOC_OS10G34550	LOC_OS05G37780	LOC_OS11G29620	LOC_OS07G42190	LOC_OS06G30550	LOC_OS10G34529	LOC_OS03G52420	LOC_OS04G48810	LOC_OS01G64350	LOC_OS03G14150	LOC_OS01G63020	LOC_OS11G16300	LOC_OS06G42540	LOC_OS02G48710	LOC_OS05G37770	LOC_OS09G11990	LOC_OS11G31930	LOC_OS02G22110	LOC_OS08G37280	LOC_OS05G25784	LOC_OS11G17640	LOC_OS04G28390	LOC_OS11G18970	LOC_OS01G39590	LOC_OS10G33200	LOC_OS07G01690	LOC_OS08G01274	LOC_OS04G41360	LOC_OS07G36320	LOC_OS01G26250	LOC_OS05G50730	LOC_OS11G18900	LOC_OS09G11970	LOC_OS10G10530	LOC_OS10G34500	LOC_OS10G35830	LOC_OS01G15590	LOC_OS11G46150	LOC_OS07G26990	LOC_OS11G47480	LOC_OS01G53860	LOC_OS01G64380	LOC_OS11G18919	LOC_OS02G53290	LOC_OS04G10219	LOC_OS09G10630	LOC_OS04G53340	LOC_OS08G02590	LOC_OS04G10210	LOC_OS02G48700	LOC_OS01G14250	LOC_OS06G30590	LOC_OS10G09560	LOC_OS03G14110	LOC_OS08G20410	LOC_OS02G36720	LOC_OS11G46120	LOC_OS09G10620	LOC_OS07G12370	LOC_OS12G11710	LOC_OS08G32400	LOC_OS05G11180	LOC_OS01G14280	LOC_OS11G06950	LOC_OS05G24490	LOC_OS09G08300	LOC_OS01G27570	LOC_OS09G10610	LOC_OS07G37660	LOC_OS05G06600	LOC_OS09G32060	LOC_OS04G41390	LOC_OS04G12850	LOC_OS10G35820	LOC_OS01G14270	LOC_OS05G37710	LOC_OS07G17170	LOC_OS09G03500	LOC_OS02G18920	LOC_OS01G14220	LOC_OS12G34440	LOC_OS11G36770	LOC_OS01G15550	LOC_OS12G35770	LOC_OS02G05600	LOC_OS11G24780	LOC_OS08G20440	LOC_OS04G10250	LOC_OS07G14900	LOC_OS02G47490	LOC_OS11G46110	LOC_OS06G12730	LOC_OS04G22235	LOC_OS11G47440	LOC_OS11G11480	LOC_OS12G33120	LOC_OS01G14210	LOC_OS06G23410	LOC_OS01G38200	LOC_OS12G09470	LOC_OS04G47550	LOC_OS11G34100	LOC_OS09G16810	LOC_OS11G35430	LOC_OS01G28850	LOC_OS06G09110	LOC_OS07G14910	LOC_OS06G41290	LOC_OS02G17610	LOC_OS10G04750	LOC_OS09G16800	LOC_OS12G33130	LOC_OS08G19470	LOC_OS01G27530	LOC_OS08G03860	LOC_OS07G14920	LOC_OS09G20050	LOC_OS07G17184	LOC_OS07G31480	LOC_OS07G30154	LOC_OS12G08120	LOC_OS01G14230	LOC_OS12G34470	LOC_OS11G09190	LOC_OS12G09450	LOC_OS08G32430	LOC_OS03G45280	LOC_OS07G43450	LOC_OS12G09455	LOC_OS12G23750	LOC_OS08G03850	LOC_OS03G47896	LOC_OS01G27500	LOC_OS11G24750	LOC_OS07G02950	LOC_OS01G28830	LOC_OS06G36750	LOC_OS07G14930	LOC_OS07G29190	LOC_OS12G34400	LOC_OS05G48400	LOC_OS08G32460	LOC_OS02G09160	
LOC_OS06G48740	LOC_OS01G57390	LOC_OS01G15510	LOC_OS12G05920	LOC_OS12G23754	LOC_OS01G27510	LOC_OS03G21279	LOC_OS06G34100	LOC_OS05G25760	LOC_OS10G08290	LOC_OS10G33260	LOC_OS05G12460	LOC_OS04G35534	LOC_OS02G48750	LOC_OS08G18170	LOC_OS08G03830	LOC_OS05G13760	LOC_OS11G24770	LOC_OS07G02970	LOC_OS05G11100	LOC_OS01G28810	LOC_OS11G35425	LOC_OS06G10140	LOC_OS10G04710	LOC_OS12G11790	LOC_OS09G08379	LOC_OS12G35750	LOC_OS04G22260	LOC_OS12G10490	LOC_OS02G34140	LOC_OS10G34560	LOC_OS07G43480	LOC_OS11G35420	LOC_OS08G03820	LOC_OS07G02980	LOC_OS07G12304	LOC_OS02G48760	LOC_OS04G35550	LOC_OS08G03825	LOC_OS11G09150	LOC_OS11G12790	LOC_OS11G11460	LOC_OS08G32470	LOC_OS07G25600	LOC_OS03G16709	LOC_OS10G04690	LOC_OS07G31510	LOC_OS06G22150	LOC_OS12G17950	LOC_OS09G27430	LOC_OS06G46120	LOC_OS01G16800	LOC_OS06G23480	LOC_OS12G30920	LOC_OS07G18540	LOC_OS08G32380	LOC_OS12G05960	LOC_OS02G43960	LOC_OS02G42630	LOC_OS12G04630	LOC_OS10G02020	LOC_OS12G17960	LOC_OS11G11400	LOC_OS06G09160	LOC_OS02G17660	LOC_OS01G46690	LOC_OS12G30930	LOC_OS01G44030	LOC_OS08G32370	LOC_OS04G05630	LOC_OS01G33390	LOC_OS12G42900	LOC_OS08G31040	LOC_OS06G46110	LOC_OS07G07890	LOC_OS02G28310	LOC_OS09G15440	LOC_OS07G47080	LOC_OS06G34110	LOC_OS02G17690	LOC_OS02G15030	LOC_OS12G16640	LOC_OS10G27310	LOC_OS01G46680	LOC_OS08G31070	LOC_OS03G58610	LOC_OS06G47430	LOC_OS02G42610	LOC_OS03G44000	LOC_OS01G04830	LOC_OS09G39450	LOC_OS09G38120	LOC_OS08G03900	LOC_OS02G55930	LOC_OS09G02120	LOC_OS01G46670	LOC_OS01G45340	LOC_OS09G27400	LOC_OS02G04380	LOC_OS07G05250	LOC_OS12G42920	LOC_OS02G28334	LOC_OS05G32870	LOC_OS03G21300	LOC_OS07G18580	LOC_OS06G18920	LOC_OS04G58120	LOC_OS02G17630	LOC_OS10G28620	LOC_OS02G30600	LOC_OS06G47490	LOC_OS02G55900	LOC_OS06G46160	LOC_OS08G07490	LOC_OS05G42260	LOC_OS12G33150	LOC_OS02G06970	LOC_OS07G05260	LOC_OS07G44870	LOC_OS02G31924	LOC_OS03G47920	LOC_OS03G21310	LOC_OS10G29960	LOC_OS04G34160	LOC_OS03G63190	LOC_OS02G31926	LOC_OS06G18910	LOC_OS11G28260	LOC_OS07G32870	LOC_OS06G47480	LOC_OS04G47470	LOC_OS07G05270	LOC_OS02G05650	LOC_OS02G34190	LOC_OS07G44880	LOC_OS02G06980	LOC_OS10G16620	LOC_OS06G34180	LOC_OS03G63160	LOC_OS03G22650	LOC_OS09G38150	LOC_OS01G46640	LOC_OS06G46140	LOC_OS01G21340	LOC_OS12G16600	LOC_OS02G46170	LOC_OS09G28700	LOC_OS12G17930	LOC_OS02G31950	LOC_OS06G46149	LOC_OS11G43895	LOC_OS12G03320	LOC_OS09G16720	LOC_OS01G35980	LOC_OS02G06990	LOC_OS04G34180	LOC_OS01G69290	LOC_OS01G70280	LOC_OS03G20000	LOC_OS01G60930	LOC_OS08G26520	LOC_OS11G42570	LOC_OS07G18590	LOC_OS06G48790	LOC_OS06G47460	LOC_OS06G18930	LOC_OS11G28280	LOC_OS10G29940	LOC_OS05G43560	LOC_OS12G17940	LOC_OS07G31560	LOC_OS04G05650	LOC_OS03G35960	LOC_OS09G16714	LOC_OS07G05290	LOC_OS12G05970	LOC_OS01G59940	LOC_OS01G34660	LOC_OS02G05670	LOC_OS04G46160	LOC_OS01G70290	LOC_OS05G44800	LOC_OS01G58600	LOC_OS01G60920	LOC_OS12G15370	LOC_OS08G26530	LOC_OS01G46620	LOC_OS10G38070	LOC_OS11G05590	LOC_OS08G38520	LOC_OS09G11930	LOC_OS11G41210	LOC_OS04G30670	LOC_OS04G29670	LOC_OS01G10660	LOC_OS12G03380	LOC_OS12G40330	LOC_OS02G52030	LOC_OS08G26544	LOC_OS03G40490	LOC_OS07G47030	LOC_OS06G28300	LOC_OS01G09665	LOC_OS05G35080	LOC_OS01G20000	LOC_OS06G30620	LOC_OS01G23990	LOC_OS11G28220	LOC_OS08G38510	LOC_OS04G53300	LOC_OS08G13230	LOC_OS02G53370	LOC_OS04G28330	LOC_OS04G30680	LOC_OS12G40320	LOC_OS10G10510	LOC_OS06G04340	LOC_OS03G47910	LOC_OS12G40350	LOC_OS05G07840	LOC_OS09G27490	LOC_OS10G39370	LOC_OS08G38540	LOC_OS12G04690	LOC_OS12G26040	LOC_OS04G28320	LOC_OS06G18980	LOC_OS11G30570	LOC_OS08G27880	LOC_OS07G47000	LOC_OS06G34190	LOC_OS04G15000	LOC_OS08G25230	LOC_OS03G47902	LOC_OS09G14170	LOC_OS06G30600	LOC_OS05G06520	LOC_OS04G55980	LOC_OS01G10670	LOC_OS10G40370	LOC_OS04G04360	LOC_OS08G08750	LOC_OS01G35950	LOC_OS12G02020	LOC_OS04G17669	LOC_OS02G24810	LOC_OS09G15490	LOC_OS03G38140	LOC_OS06G30650	LOC_OS01G08300	LOC_OS02G15050	LOC_OS06G03030	LOC_OS11G30510	LOC_OS08G14590	LOC_OS12G30960	
LOC_OS11G05550	LOC_OS10G41670	LOC_OS10G14050	LOC_OS06G43970	LOC_OS06G16340	LOC_OS08G08740	LOC_OS12G42950	LOC_OS05G32860	LOC_OS04G27050	LOC_OS11G18860	LOC_OS05G30200	LOC_OS04G12800	LOC_OS07G47070	LOC_OS06G29670	LOC_OS01G34600	LOC_OS06G04350	LOC_OS06G03020	LOC_OS08G13270	LOC_OS03G51100	LOC_OS08G08730	LOC_OS02G30670	LOC_OS08G38550	LOC_OS09G02180	LOC_OS03G08310	LOC_OS03G27490	LOC_OS06G43960	LOC_OS10G15370	LOC_OS02G40020	LOC_OS06G41300	LOC_OS06G29679	LOC_OS12G41610	LOC_OS07G32820	LOC_OS12G16680	LOC_OS01G10640	LOC_OS05G44820	LOC_OS12G30980	LOC_OS05G06550	LOC_OS04G42634	LOC_OS06G16360	LOC_OS04G54620	LOC_OS09G03480	LOC_OS06G43950	LOC_OS01G23920	LOC_OS05G18530	LOC_OS05G32840	LOC_OS12G40310	LOC_OS06G03040	LOC_OS10G28690	LOC_OS11G30520	LOC_OS11G31850	LOC_OS02G53310	LOC_OS02G27040	LOC_OS08G08710	LOC_OS09G26110	LOC_OS05G06560	LOC_OS01G64440	LOC_OS01G65770	LOC_OS03G11930	LOC_OS09G02160	LOC_OS04G54610	LOC_OS05G31500	LOC_OS12G39320	LOC_OS12G27340	LOC_OS08G25270	LOC_OS11G18890	LOC_OS11G17560	LOC_OS06G43940	LOC_OS12G41634	LOC_OS07G05210	LOC_OS03G40470	LOC_OS11G31800	LOC_OS11G46060	LOC_OS05G33070	LOC_OS08G19960	LOC_OS08G05310	LOC_OS09G09570	LOC_OS01G43990	LOC_OS03G39550	LOC_OS06G42680	LOC_OS12G31690	LOC_OS12G04070	LOC_OS06G16380	LOC_OS04G31484	LOC_OS04G44790	LOC_OS09G11890	LOC_OS09G10560	LOC_OS01G39000	LOC_OS02G03710	LOC_OS07G02400	LOC_OS05G05850	LOC_OS08G05300	LOC_OS04G17160	LOC_OS09G22530	LOC_OS01G41320	LOC_OS03G02255	LOC_OS08G31600	LOC_OS02G19290	LOC_OS06G39030	LOC_OS02G45560	LOC_OS10G02610	LOC_OS03G51210	LOC_OS04G30170	LOC_OS03G38240	LOC_OS01G66650	LOC_OS06G43990	LOC_OS09G08210	LOC_OS12G29390	LOC_OS05G21060	LOC_OS06G41330	LOC_OS12G28065	LOC_OS01G16380	LOC_OS06G39000	LOC_OS12G25800	LOC_OS07G02420	LOC_OS11G46050	LOC_OS12G42360	LOC_OS01G66660	LOC_OS12G28080	LOC_OS01G04390	LOC_OS01G41300	LOC_OS02G32270	LOC_OS02G15700	LOC_OS01G43960	LOC_OS06G43980	LOC_OS07G32290	LOC_OS10G32470	LOC_OS08G29310	LOC_OS06G39010	LOC_OS02G21570	LOC_OS07G02430	LOC_OS10G31110	LOC_OS01G03010	LOC_OS07G01100	LOC_OS12G16020	LOC_OS02G44210	LOC_OS09G22505	LOC_OS03G39510	LOC_OS12G30320	LOC_OS10G20460	LOC_OS01G66670	LOC_OS09G09530	LOC_OS01G64010	LOC_OS11G36690	LOC_OS04G44760	LOC_OS02G32210	LOC_OS08G17350	LOC_OS07G14420	LOC_OS04G55400	LOC_OS02G34870	LOC_OS03G41820	LOC_OS10G33780	LOC_OS08G28000	LOC_OS05G16540	LOC_OS07G01120	LOC_OS12G17370	LOC_OS05G33090	LOC_OS03G52500	LOC_OS01G65360	LOC_OS08G16030	LOC_OS08G07910	LOC_OS03G14230	LOC_OS09G11830	LOC_OS02G33570	LOC_OS12G31670	LOC_OS10G03900	LOC_OS11G10080	LOC_OS10G32420	LOC_OS07G26420	LOC_OS04G43450	LOC_OS01G31950	LOC_OS04G31470	LOC_OS03G39520	LOC_OS07G39720	LOC_OS01G58170	LOC_OS12G31680	LOC_OS06G42690	LOC_OS04G30140	LOC_OS07G02460	LOC_OS11G24670	LOC_OS09G38050	LOC_OS01G31920	LOC_OS04G49600	LOC_OS02G15770	LOC_OS10G01340	LOC_OS05G46300	LOC_OS10G02670	LOC_OS12G36500	LOC_OS01G18940	LOC_OS02G01120	LOC_OS01G31930	LOC_OS10G27980	LOC_OS01G06950	LOC_OS09G21280	LOC_OS03G04830	LOC_OS03G16840	LOC_OS07G19220	LOC_OS12G11220	LOC_OS01G59480	LOC_OS01G58150	LOC_OS06G22200	LOC_OS11G35310	LOC_OS05G10360	LOC_OS10G02690	LOC_OS05G11660	LOC_OS12G23210	LOC_OS06G10220	LOC_OS02G15790	LOC_OS09G21270	LOC_OS06G12882	LOC_OS04G01640	LOC_OS11G36670	LOC_OS01G59470	LOC_OS12G37850	LOC_OS02G13120	LOC_OS07G08590	LOC_OS02G38420	LOC_OS05G34300	LOC_OS05G35630	LOC_OS06G12876	LOC_OS05G09350	LOC_OS01G47480	LOC_OS04G26930	LOC_OS02G15780	LOC_OS12G12570	LOC_OS11G36660	LOC_OS01G34180	LOC_OS01G59460	LOC_OS04G49630	LOC_OS01G58130	LOC_OS07G22890	LOC_OS02G40720	LOC_OS11G01990	LOC_OS12G25810	LOC_OS04G42174	LOC_OS06G10240	LOC_OS04G11030	LOC_OS11G37944	LOC_OS01G46140	LOC_OS10G03960	LOC_OS12G28090	LOC_OS06G46200	LOC_OS11G11310	LOC_OS04G25670	LOC_OS07G20260	LOC_OS03G45350	LOC_OS12G42380	LOC_OS01G06910	LOC_OS06G12890	LOC_OS07G34890	LOC_OS09G21240	LOC_OS03G32030	LOC_OS12G37800	LOC_OS01G09190	LOC_OS04G23000	LOC_OS11G37930
[truncated: 1,156,407 more chars]
