# Supplementary material for: Rice nucleosome patterns undergo remodeling coincident with stress-induced gene expression
Source: BMC Genomics. 2018 Jan 26;19:97. doi: 10.1186/s12864-017-4397-8 (PMC5787291; doi:10.1186/s12864-017-4397-8)
Supplement: Supplementary file 7 — Figure S5. Changes in nucleosome occupancy at the exons of rice genes in response to phosphate starvation. MNase-seq density of exons grouped according to their length: (A) 170–240 bp; (B) 315–350 bp; (C) 480–550 bp (D) 645–715 bp under control and −Pi conditions. Plots are centered at the 5′ boundaries of the exons. (PDF 58 kb) [file 12864_2017_4397_MOESM7_ESM.pdf › Cluster_E_5230_genes.bgo]

File created with bingo (c) on Apr 25, 2017 at 10:39:20 PM

ontology: namespace
curator:  bingo

Selected ontology file : bundle://115.0:1/data/GO_Full
Selected annotation file : C:\Users\QI_ZHANG\Google Drive\LAB\Rice Project\7-28-2016 BiNGO\Rice_MSU7_nonTE_4Bingo.anno
Discarded evidence codes : 
Overrepresentation
Selected statistical test : Hypergeometric test
Selected correction : Benjamini & Hochberg False Discovery Rate (FDR) correction
Selected significance level : 0.05
Testing option : Use whole annotation as reference set
The selected cluster :
LOC_OS02G01520	LOC_OS06G29220	LOC_OS05G35250	LOC_OS03G42720	LOC_OS01G07890	LOC_OS09G20360	LOC_OS12G27190	LOC_OS11G41610	LOC_OS07G10490	LOC_OS02G10470	LOC_OS11G17970	LOC_OS09G33680	LOC_OS08G42740	LOC_OS04G57630	LOC_OS06G42205	LOC_OS01G14180	LOC_OS07G46450	LOC_OS11G12280	LOC_OS12G41490	LOC_OS01G05220	LOC_OS06G06570	LOC_OS04G18010	LOC_OS10G21360	LOC_OS08G08810	LOC_OS08G16460	LOC_OS05G01010	LOC_OS09G20350	LOC_OS01G65790	LOC_OS02G13510	LOC_OS02G14830	LOC_OS01G43500	LOC_OS02G33100	LOC_OS02G09490	LOC_OS09G07390	LOC_OS07G25500	LOC_OS02G05900	LOC_OS11G07710	LOC_OS04G33680	LOC_OS01G32830	LOC_OS10G30280	LOC_OS01G05250	LOC_OS09G21670	LOC_OS12G12960	LOC_OS04G53290	LOC_OS11G39300	LOC_OS02G56690	LOC_OS06G43510	LOC_OS03G63644	LOC_OS09G08690	LOC_OS03G48040	LOC_OS03G04420	LOC_OS10G33310	LOC_OS06G38150	LOC_OS02G47744	LOC_OS01G38130	LOC_OS05G14300	LOC_OS01G53760	LOC_OS06G06590	LOC_OS05G32190	LOC_OS04G33690	LOC_OS01G32840	LOC_OS07G12220	LOC_OS01G26160	LOC_OS07G38830	LOC_OS07G14880	LOC_OS11G42930	LOC_OS01G60050	LOC_OS11G41600	LOC_OS02G14855	LOC_OS02G58400	LOC_OS11G19700	LOC_OS08G41420	LOC_OS08G30770	LOC_OS08G28460	LOC_OS03G48030	LOC_OS10G35980	LOC_OS04G36720	LOC_OS02G01550	LOC_OS07G22494	LOC_OS11G45170	LOC_OS01G32810	LOC_OS01G53750	LOC_OS03G17720	LOC_OS01G47070	LOC_OS01G06520	LOC_OS05G35290	LOC_OS08G39130	LOC_OS07G36200	LOC_OS01G67520	LOC_OS12G33830	LOC_OS01G28790	LOC_OS12G09320	LOC_OS01G61370	LOC_OS09G28280	LOC_OS11G42900	LOC_OS03G07510	LOC_OS03G63620	LOC_OS01G15470	LOC_OS06G08310	LOC_OS12G42780	LOC_OS01G48390	LOC_OS05G01050	LOC_OS03G37320	LOC_OS08G36090	LOC_OS12G19549	LOC_OS03G39980	LOC_OS11G33170	LOC_OS07G13570	LOC_OS03G03140	LOC_OS06G22640	LOC_OS01G41760	LOC_OS12G09310	LOC_OS09G07350	LOC_OS06G21310	LOC_OS08G30790	LOC_OS11G17940	LOC_OS01G19820	LOC_OS05G14360	LOC_OS08G41440	LOC_OS07G48200	LOC_OS08G33820	LOC_OS04G33630	LOC_OS02G46400	LOC_OS05G38310	LOC_OS03G25350	LOC_OS02G02830	LOC_OS06G35920	LOC_OS01G53730	LOC_OS10G34602	LOC_OS01G23080	LOC_OS11G29945	LOC_OS05G41950	LOC_OS01G52400	LOC_OS12G41480	LOC_OS06G30230	LOC_OS03G58250	LOC_OS07G12255	LOC_OS04G53250	LOC_OS07G36220	LOC_OS03G12050	LOC_OS12G32520	LOC_OS01G60020	LOC_OS01G02180	LOC_OS02G14820	LOC_OS01G40420	LOC_OS03G03130	LOC_OS10G09690	LOC_OS02G55320	LOC_OS03G60570	LOC_OS04G33640	LOC_OS09G34110	LOC_OS11G12260	LOC_OS04G12744	LOC_OS02G26800	LOC_OS05G38300	LOC_OS04G34976	LOC_OS03G13390	LOC_OS06G09660	LOC_OS11G05980	LOC_OS03G58260	LOC_OS01G63190	LOC_OS04G54570	LOC_OS03G52970	LOC_OS05G27640	LOC_OS12G31200	LOC_OS06G44870	LOC_OS10G42230	LOC_OS02G10460	LOC_OS01G59020	LOC_OS05G06720	LOC_OS02G08140	LOC_OS08G02690	LOC_OS11G12270	LOC_OS07G49510	LOC_OS04G11400	LOC_OS01G48360	LOC_OS06G33320	LOC_OS08G44520	LOC_OS08G01350	LOC_OS06G35980	LOC_OS02G48210	LOC_OS10G04850	LOC_OS01G66230	LOC_OS01G60000	LOC_OS11G14860	LOC_OS12G10350	LOC_OS05G01880	LOC_OS05G50810	LOC_OS09G15850	LOC_OS12G02730	LOC_OS04G44390	LOC_OS02G57160	LOC_OS09G14520	LOC_OS02G28600	LOC_OS02G05960	LOC_OS05G34790	LOC_OS02G48220	LOC_OS01G59009	LOC_OS03G25314	LOC_OS04G55040	LOC_OS08G24920	LOC_OS05G50815	LOC_OS05G49800	LOC_OS04G56370	LOC_OS06G45300	LOC_OS12G34330	LOC_OS03G14669	LOC_OS12G08020	LOC_OS03G09280	LOC_OS02G03310	LOC_OS04G15820	LOC_OS02G49520	LOC_OS05G12510	LOC_OS06G08380	LOC_OS02G17970	LOC_OS01G61310	LOC_OS04G55070	LOC_OS06G12400	LOC_OS12G13410	LOC_OS11G47770	LOC_OS02G58470	LOC_OS02G57140	LOC_OS01G14120	LOC_OS06G23980	LOC_OS03G02640	LOC_OS04G06090	LOC_OS11G25530	LOC_OS01G02130	LOC_OS08G02650	LOC_OS03G01300	LOC_OS06G13720	LOC_OS02G42900	LOC_OS11G17920	LOC_OS01G37690	LOC_OS11G38840	LOC_OS11G13560	LOC_OS12G33020	LOC_OS01G57280	LOC_OS03G09260	LOC_OS04G15800	LOC_OS10G37760	LOC_OS08G10300	LOC_OS03G27990	LOC_OS03G60540	LOC_OS05G34770	LOC_OS03G47584	LOC_OS04G10180	LOC_OS11G43390	LOC_OS02G05920	LOC_OS04G13210	LOC_OS01G28710	LOC_OS06G07070	LOC_OS06G20050	LOC_OS01G62620	LOC_OS06G45350	
LOC_OS11G47750	LOC_OS07G34420	LOC_OS05G24560	LOC_OS12G36940	LOC_OS02G17910	LOC_OS11G14820	LOC_OS03G15940	LOC_OS03G14610	LOC_OS09G12780	LOC_OS06G01770	LOC_OS07G46410	LOC_OS05G11240	LOC_OS11G02850	LOC_OS03G15950	LOC_OS06G07060	LOC_OS06G46670	LOC_OS04G26510	LOC_OS02G14870	LOC_OS05G48510	LOC_OS05G24550	LOC_OS12G36950	LOC_OS01G13680	LOC_OS04G01230	LOC_OS03G60520	LOC_OS04G55000	LOC_OS12G32590	LOC_OS05G02300	LOC_OS04G35410	LOC_OS11G35750	LOC_OS07G08140	LOC_OS04G45690	LOC_OS09G34980	LOC_OS08G09260	LOC_OS05G35200	LOC_OS11G02860	LOC_OS06G37700	LOC_OS11G01530	LOC_OS04G57690	LOC_OS02G16600	LOC_OS01G45274	LOC_OS01G58580	LOC_OS08G36960	LOC_OS03G13300	LOC_OS10G34680	LOC_OS10G33350	LOC_OS04G43040	LOC_OS07G22460	LOC_OS07G47720	LOC_OS02G46460	LOC_OS06G33350	LOC_OS09G19380	LOC_OS01G50610	LOC_OS07G14840	LOC_OS01G45260	LOC_OS03G34230	LOC_OS02G58440	LOC_OS01G38980	LOC_OS05G23200	LOC_OS02G38850	LOC_OS08G10340	LOC_OS09G31019	LOC_OS06G01780	LOC_OS03G02670	LOC_OS04G44380	LOC_OS10G28780	LOC_OS05G04070	LOC_OS03G22310	LOC_OS03G02700	LOC_OS11G44680	LOC_OS03G61920	LOC_OS03G59600	LOC_OS02G20729	LOC_OS09G01160	LOC_OS03G34300	LOC_OS02G39330	LOC_OS11G30030	LOC_OS02G42990	LOC_OS07G41680	LOC_OS01G59890	LOC_OS04G46050	LOC_OS01G72990	LOC_OS10G27460	LOC_OS01G68020	LOC_OS01G46570	LOC_OS04G59360	LOC_OS11G43360	LOC_OS11G42030	LOC_OS07G38010	LOC_OS03G61930	LOC_OS03G35620	LOC_OS05G22730	LOC_OS06G13780	LOC_OS02G20710	LOC_OS03G06290	LOC_OS08G43140	LOC_OS01G59880	LOC_OS07G07770	LOC_OS06G03500	LOC_OS05G30350	LOC_OS04G58060	LOC_OS01G04720	LOC_OS07G48290	LOC_OS03G64170	LOC_OS06G37740	LOC_OS05G10730	LOC_OS03G10350	LOC_OS02G27370	LOC_OS09G26440	LOC_OS05G28020	LOC_OS02G18420	LOC_OS04G59394	LOC_OS04G02450	LOC_OS07G39370	LOC_OS06G23100	LOC_OS11G11770	LOC_OS10G35050	LOC_OS08G08000	LOC_OS02G38020	LOC_OS12G02790	LOC_OS02G07760	LOC_OS12G42810	LOC_OS04G31820	LOC_OS10G27440	LOC_OS11G02830	LOC_OS05G05390	LOC_OS05G10740	LOC_OS12G24150	LOC_OS05G28010	LOC_OS02G18410	LOC_OS03G57890	LOC_OS04G03796	LOC_OS01G51904	LOC_OS04G01130	LOC_OS03G09300	LOC_OS11G29060	LOC_OS08G09320	LOC_OS06G03520	LOC_OS03G21010	LOC_OS08G06290	LOC_OS05G08470	LOC_OS03G64150	LOC_OS03G44540	LOC_OS07G05145	LOC_OS03G01410	LOC_OS03G02740	LOC_OS06G47130	LOC_OS02G49580	LOC_OS11G11710	LOC_OS04G59330	LOC_OS03G18250	LOC_OS03G56520	LOC_OS03G31230	LOC_OS08G35570	LOC_OS08G10270	LOC_OS04G04210	LOC_OS10G36360	LOC_OS11G32650	LOC_OS06G41830	LOC_OS11G39280	LOC_OS03G08040	LOC_OS02G29970	LOC_OS06G11170	LOC_OS02G37590	LOC_OS02G03340	LOC_OS07G09500	LOC_OS02G42950	LOC_OS02G07700	LOC_OS01G35880	LOC_OS05G34760	LOC_OS03G45870	LOC_OS03G44530	LOC_OS05G30390	LOC_OS07G10500	LOC_OS01G02950	LOC_OS01G60830	LOC_OS11G11720	LOC_OS01G14932	LOC_OS11G43320	LOC_OS11G06370	LOC_OS08G10280	LOC_OS09G03790	LOC_OS04G56290	LOC_OS06G12490	LOC_OS07G23800	LOC_OS01G33230	LOC_OS02G37580	LOC_OS01G01620	LOC_OS07G05150	LOC_OS06G02210	LOC_OS04G46020	LOC_OS03G08030	LOC_OS07G10510	LOC_OS06G49770	LOC_OS01G42160	LOC_OS05G46720	LOC_OS03G18270	LOC_OS05G08450	LOC_OS02G54910	LOC_OS04G48690	LOC_OS11G18366	LOC_OS03G36944	LOC_OS04G01160	LOC_OS07G05160	LOC_OS02G20700	LOC_OS01G58500	LOC_OS07G44730	LOC_OS02G51890	LOC_OS08G25310	LOC_OS01G42150	LOC_OS01G43480	LOC_OS09G24690	LOC_OS05G46710	LOC_OS01G23890	LOC_OS04G06860	LOC_OS06G47100	LOC_OS12G01490	LOC_OS07G40380	LOC_OS10G35020	LOC_OS02G29980	LOC_OS09G11380	LOC_OS07G38070	LOC_OS05G19110	LOC_OS07G43410	LOC_OS02G57190	LOC_OS02G06400	LOC_OS03G19540	LOC_OS03G15180	LOC_OS06G27560	LOC_OS10G29230	LOC_OS01G43470	LOC_OS02G55420	LOC_OS05G07980	LOC_OS02G35810	LOC_OS05G41890	LOC_OS02G06490	LOC_OS04G04254	LOC_OS02G29130	LOC_OS01G56780	LOC_OS12G42870	LOC_OS06G06620	LOC_OS05G51220	LOC_OS02G38080	LOC_OS01G31480	LOC_OS03G61090	LOC_OS11G33934	LOC_OS05G44916	LOC_OS04G16230	LOC_OS01G22540	LOC_OS01G23870	LOC_OS01G05180	LOC_OS10G42210	LOC_OS03G07540	LOC_OS08G40950	LOC_OS08G08890	LOC_OS03G57830	
LOC_OS01G65830	LOC_OS07G37560	LOC_OS09G28230	LOC_OS08G06230	LOC_OS01G47820	LOC_OS01G29180	LOC_OS02G29120	LOC_OS01G35850	LOC_OS05G38230	LOC_OS01G72120	LOC_OS06G06610	LOC_OS03G03180	LOC_OS05G51230	LOC_OS01G55440	LOC_OS06G02280	LOC_OS03G20550	LOC_OS04G42550	LOC_OS02G02910	LOC_OS01G14920	LOC_OS06G47150	LOC_OS03G08860	LOC_OS10G40480	LOC_OS01G32790	LOC_OS01G02940	LOC_OS12G21950	LOC_OS12G32610	LOC_OS02G11870	LOC_OS03G54790	LOC_OS02G05190	LOC_OS08G06210	LOC_OS02G42100	LOC_OS01G02930	LOC_OS06G41840	LOC_OS03G21890	LOC_OS09G38400	LOC_OS05G39540	LOC_OS03G12945	LOC_OS10G32840	LOC_OS02G19770	LOC_OS01G05150	LOC_OS05G42300	LOC_OS09G29530	LOC_OS10G18530	LOC_OS09G06890	LOC_OS06G14280	LOC_OS04G31840	LOC_OS12G06330	LOC_OS11G42860	LOC_OS02G06450	LOC_OS12G25490	LOC_OS05G09724	LOC_OS06G19970	LOC_OS12G06335	LOC_OS09G39740	LOC_OS02G52350	LOC_OS09G38410	LOC_OS02G05120	LOC_OS11G36170	LOC_OS06G43610	LOC_OS03G40100	LOC_OS05G32980	LOC_OS10G06540	LOC_OS07G27320	LOC_OS07G48280	LOC_OS01G55400	LOC_OS08G29730	LOC_OS08G28400	LOC_OS05G40590	LOC_OS05G05370	LOC_OS04G49130	LOC_OS12G03290	LOC_OS10G19850	LOC_OS09G10910	LOC_OS03G48050	LOC_OS06G40570	LOC_OS03G33800	LOC_OS02G05130	LOC_OS02G52360	LOC_OS05G32970	LOC_OS11G36160	LOC_OS08G04490	LOC_OS01G51040	LOC_OS10G32850	LOC_OS01G56720	LOC_OS02G52330	LOC_OS02G41680	LOC_OS02G19790	LOC_OS10G27470	LOC_OS08G07510	LOC_OS08G08840	LOC_OS04G38490	LOC_OS10G26145	LOC_OS10G35090	LOC_OS10G14194	LOC_OS07G42950	LOC_OS04G54500	LOC_OS05G39590	LOC_OS02G29110	LOC_OS12G41520	LOC_OS12G27210	LOC_OS11G36190	LOC_OS06G39560	LOC_OS02G09500	LOC_OS10G32830	LOC_OS09G34080	LOC_OS09G39770	LOC_OS12G15240	LOC_OS02G51010	LOC_OS10G26150	LOC_OS01G20780	LOC_OS09G04220	LOC_OS03G54750	LOC_OS01G64560	LOC_OS07G41630	LOC_OS04G28234	LOC_OS10G40450	LOC_OS04G52790	LOC_OS12G21920	LOC_OS05G51210	LOC_OS03G62360	LOC_OS11G16590	LOC_OS01G53680	LOC_OS06G51270	LOC_OS05G40720	LOC_OS02G47640	LOC_OS01G51010	LOC_OS07G23690	LOC_OS02G43280	LOC_OS03G42840	LOC_OS02G46310	LOC_OS01G27380	LOC_OS05G01120	LOC_OS07G10370	LOC_OS01G64570	LOC_OS06G44980	LOC_OS02G35650	LOC_OS05G23398	LOC_OS03G04560	LOC_OS09G12620	LOC_OS04G57510	LOC_OS03G08920	LOC_OS03G61120	LOC_OS08G24190	LOC_OS04G33540	LOC_OS10G41070	LOC_OS03G48140	LOC_OS03G27200	LOC_OS01G19750	LOC_OS11G13490	LOC_OS02G47650	LOC_OS02G01410	LOC_OS07G47670	LOC_OS11G04550	LOC_OS11G03220	LOC_OS01G05100	LOC_OS03G42830	LOC_OS08G36170	LOC_OS08G07600	LOC_OS01G26060	LOC_OS03G21914	LOC_OS11G41500	LOC_OS06G18670	LOC_OS07G10380	LOC_OS01G68940	LOC_OS09G13940	LOC_OS01G19740	LOC_OS11G33090	LOC_OS04G57500	LOC_OS08G30870	LOC_OS04G28170	LOC_OS10G12500	LOC_OS01G54990	LOC_OS03G27210	LOC_OS12G19470	LOC_OS07G02770	LOC_OS07G01440	LOC_OS05G09060	LOC_OS05G40700	LOC_OS11G24170	LOC_OS07G14750	LOC_OS01G68950	LOC_OS07G38720	LOC_OS03G15240	LOC_OS05G46000	LOC_OS05G02435	LOC_OS02G33010	LOC_OS05G01100	LOC_OS01G40340	LOC_OS12G06110	LOC_OS09G32250	LOC_OS03G48160	LOC_OS02G09380	LOC_OS07G47640	LOC_OS04G41180	LOC_OS02G44599	LOC_OS01G19770	LOC_OS03G41530	LOC_OS07G26740	LOC_OS12G39070	LOC_OS09G37940	LOC_OS12G41390	LOC_OS09G25900	LOC_OS11G29850	LOC_OS06G51240	LOC_OS06G30320	LOC_OS01G32720	LOC_OS09G36619	LOC_OS07G38710	LOC_OS04G53160	LOC_OS04G07220	LOC_OS10G22790	LOC_OS01G05120	LOC_OS11G25490	LOC_OS01G67630	LOC_OS12G11520	LOC_OS06G16030	LOC_OS02G35660	LOC_OS03G30870	LOC_OS12G07430	LOC_OS06G43620	LOC_OS10G20139	LOC_OS04G57520	LOC_OS08G42870	LOC_OS04G37930	LOC_OS01G39350	LOC_OS11G36140	LOC_OS03G62440	LOC_OS07G05820	LOC_OS01G07730	LOC_OS07G38740	LOC_OS06G04080	LOC_OS01G03370	LOC_OS01G27340	LOC_OS06G29380	LOC_OS03G13480	LOC_OS01G68970	LOC_OS01G40320	LOC_OS11G14780	LOC_OS01G42980	LOC_OS05G46060	LOC_OS08G40240	LOC_OS08G41570	LOC_OS07G25430	LOC_OS03G24130	LOC_OS06G33410	LOC_OS02G20590	LOC_OS02G48940	LOC_OS12G43990	LOC_OS12G42660	LOC_OS05G34070	LOC_OS04G30480	LOC_OS02G56565	LOC_OS10G22770	LOC_OS10G09770	LOC_OS11G01480	
LOC_OS08G20644	LOC_OS02G57890	LOC_OS04G01990	LOC_OS12G40000	LOC_OS03G63750	LOC_OS03G25470	LOC_OS12G20410	LOC_OS11G47690	LOC_OS06G29360	LOC_OS07G04510	LOC_OS05G34060	LOC_OS03G42820	LOC_OS11G26790	LOC_OS03G37470	LOC_OS08G39270	LOC_OS07G37430	LOC_OS05G01140	LOC_OS11G16500	LOC_OS02G09340	LOC_OS09G10860	LOC_OS02G14700	LOC_OS04G58820	LOC_OS04G53130	LOC_OS03G08940	LOC_OS03G49450	LOC_OS03G63720	LOC_OS05G39750	LOC_OS06G51290	LOC_OS06G01830	LOC_OS11G24120	LOC_OS06G51280	LOC_OS06G13800	LOC_OS05G40730	LOC_OS12G41350	LOC_OS07G46360	LOC_OS02G43230	LOC_OS11G25454	LOC_OS05G35380	LOC_OS09G17480	LOC_OS02G45890	LOC_OS03G42810	LOC_OS10G01830	LOC_OS08G05840	LOC_OS03G38790	LOC_OS01G61220	LOC_OS01G62550	LOC_OS09G29460	LOC_OS01G42950	LOC_OS12G27060	LOC_OS02G36950	LOC_OS04G53120	LOC_OS09G28130	LOC_OS08G33960	LOC_OS06G42330	LOC_OS03G30830	LOC_OS11G16510	LOC_OS03G07600	LOC_OS02G57870	LOC_OS03G49440	LOC_OS02G48920	LOC_OS01G03330	LOC_OS02G30800	LOC_OS06G34770	LOC_OS01G54920	LOC_OS02G46390	LOC_OS01G15310	LOC_OS08G32660	LOC_OS06G45430	LOC_OS12G09240	LOC_OS11G13410	LOC_OS04G48630	LOC_OS01G71700	LOC_OS03G21060	LOC_OS03G17800	LOC_OS02G33070	LOC_OS08G40280	LOC_OS09G14400	LOC_OS07G43220	LOC_OS06G01850	LOC_OS11G34350	LOC_OS01G03320	LOC_OS05G32250	LOC_OS02G51750	LOC_OS11G02770	LOC_OS03G01442	LOC_OS07G18250	LOC_OS03G12120	LOC_OS07G10300	LOC_OS02G21080	LOC_OS10G41920	LOC_OS01G61200	LOC_OS09G27700	LOC_OS06G24500	LOC_OS07G23600	LOC_OS09G15720	LOC_OS02G34390	LOC_OS12G27920	LOC_OS01G12270	LOC_OS05G33570	LOC_OS01G02020	LOC_OS04G12660	LOC_OS01G54900	LOC_OS03G12130	LOC_OS06G13850	LOC_OS03G14790	LOC_OS02G37450	LOC_OS11G08090	LOC_OS01G57170	LOC_OS09G12680	LOC_OS08G29020	LOC_OS05G34890	LOC_OS02G50400	LOC_OS02G30810	LOC_OS01G03340	LOC_OS05G13970	LOC_OS02G26794	LOC_OS08G44650	LOC_OS01G62514	LOC_OS07G10320	LOC_OS04G59300	LOC_OS03G38750	LOC_OS10G41900	LOC_OS10G23240	LOC_OS01G48210	LOC_OS03G12140	LOC_OS05G44210	LOC_OS01G15320	LOC_OS01G58490	LOC_OS02G58360	LOC_OS10G32190	LOC_OS04G47330	LOC_OS05G41180	LOC_OS02G05870	LOC_OS08G30014	LOC_OS06G01860	LOC_OS05G15720	LOC_OS02G46350	LOC_OS04G46894	LOC_OS01G62500	LOC_OS11G47630	LOC_OS04G26400	LOC_OS05G48640	LOC_OS01G13570	LOC_OS01G16600	LOC_OS12G03980	LOC_OS07G43260	LOC_OS07G09340	LOC_OS03G21020	LOC_OS12G23510	LOC_OS07G47620	LOC_OS01G24240	LOC_OS01G05940	LOC_OS11G02730	LOC_OS01G51840	LOC_OS07G43270	LOC_OS07G35620	LOC_OS07G32590	LOC_OS03G58320	LOC_OS07G10340	LOC_OS05G48630	LOC_OS02G13430	LOC_OS01G68104	LOC_OS01G49529	LOC_OS01G58470	LOC_OS11G34300	LOC_OS10G35200	LOC_OS10G37860	LOC_OS04G14410	LOC_OS03G47640	LOC_OS05G37980	LOC_OS03G21030	LOC_OS12G02640	LOC_OS08G09380	LOC_OS05G09020	LOC_OS02G21070	LOC_OS10G21490	LOC_OS01G65080	LOC_OS10G25850	LOC_OS04G56240	LOC_OS11G44580	LOC_OS09G25950	LOC_OS04G03740	LOC_OS05G49950	LOC_OS05G25990	LOC_OS11G08050	LOC_OS02G55280	LOC_OS02G58310	LOC_OS03G22370	LOC_OS10G32140	LOC_OS07G08030	LOC_OS12G02630	LOC_OS08G09370	LOC_OS01G13590	LOC_OS09G24610	LOC_OS02G47670	LOC_OS01G05960	LOC_OS04G49954	LOC_OS07G10360	LOC_OS05G48610	LOC_OS03G58300	LOC_OS08G08030	LOC_OS05G23320	LOC_OS09G07294	LOC_OS02G13450	LOC_OS11G14730	LOC_OS08G34410	LOC_OS07G43250	LOC_OS04G50930	LOC_OS03G25410	LOC_OS03G46330	LOC_OS12G03950	LOC_OS12G02620	LOC_OS05G35300	LOC_OS02G55290	LOC_OS07G48940	LOC_OS04G13010	LOC_OS04G40630	LOC_OS02G15250	LOC_OS06G44180	LOC_OS03G31390	LOC_OS03G30060	LOC_OS03G29065	LOC_OS08G14710	LOC_OS04G53950	LOC_OS01G13530	LOC_OS05G16170	LOC_OS06G50860	LOC_OS04G26320	LOC_OS01G14860	LOC_OS04G28980	LOC_OS06G03630	LOC_OS06G04960	LOC_OS05G33510	LOC_OS11G32570	LOC_OS07G41560	LOC_OS05G30480	LOC_OS03G42030	LOC_OS10G02260	LOC_OS03G21110	LOC_OS05G28150	LOC_OS11G24940	LOC_OS03G30050	LOC_OS08G36970	LOC_OS06G48534	LOC_OS03G60720	LOC_OS06G47200	LOC_OS12G38650	LOC_OS02G21925	LOC_OS06G36560	LOC_OS05G34830	LOC_OS05G49080	LOC_OS01G70460	LOC_OS09G06719	LOC_OS03G47754	LOC_OS08G43290	
LOC_OS08G23680	LOC_OS09G39680	LOC_OS06G36530	LOC_OS11G40180	LOC_OS05G07200	LOC_OS06G44160	LOC_OS10G40520	LOC_OS10G35170	LOC_OS08G33010	LOC_OS03G38804	LOC_OS01G13550	LOC_OS03G55370	LOC_OS08G38700	LOC_OS07G39250	LOC_OS01G58420	LOC_OS05G34820	LOC_OS02G06310	LOC_OS06G03650	LOC_OS02G42850	LOC_OS02G07640	LOC_OS01G54060	LOC_OS03G21120	LOC_OS01G70470	LOC_OS03G46420	LOC_OS07G05000	LOC_OS10G07974	LOC_OS04G39670	LOC_OS04G41990	LOC_OS11G43220	LOC_OS12G16410	LOC_OS11G44550	LOC_OS06G15620	LOC_OS01G42070	LOC_OS02G53510	LOC_OS09G03690	LOC_OS08G34330	LOC_OS08G10380	LOC_OS03G55360	LOC_OS07G39240	LOC_OS12G25360	LOC_OS09G30400	LOC_OS05G31785	LOC_OS06G04970	LOC_OS09G15660	LOC_OS03G21130	LOC_OS08G05080	LOC_OS05G31780	LOC_OS01G02840	LOC_OS04G35240	LOC_OS06G28970	LOC_OS11G06240	LOC_OS09G04995	LOC_OS05G41172	LOC_OS01G21120	LOC_OS01G23780	LOC_OS03G57980	LOC_OS04G41920	LOC_OS04G49880	LOC_OS06G16980	LOC_OS07G40270	LOC_OS02G36140	LOC_OS10G36480	LOC_OS01G65900	LOC_OS11G39160	LOC_OS02G12170	LOC_OS02G04550	LOC_OS09G16980	LOC_OS07G44630	LOC_OS06G06700	LOC_OS03G45990	LOC_OS10G04880	LOC_OS09G37050	LOC_OS12G22270	LOC_OS04G13040	LOC_OS07G11710	LOC_OS02G49470	LOC_OS01G43380	LOC_OS12G13320	LOC_OS05G41166	LOC_OS10G36490	LOC_OS08G09420	LOC_OS05G25920	LOC_OS09G24590	LOC_OS01G59720	LOC_OS01G01500	LOC_OS12G04424	LOC_OS05G32210	LOC_OS01G73530	LOC_OS09G16970	LOC_OS03G45980	LOC_OS02G50430	LOC_OS04G14360	LOC_OS03G02840	LOC_OS01G43370	LOC_OS06G47230	LOC_OS01G23760	LOC_OS10G06610	LOC_OS04G06734	LOC_OS08G33050	LOC_OS03G57960	LOC_OS10G16890	LOC_OS07G23710	LOC_OS03G10430	LOC_OS10G35130	LOC_OS06G41930	LOC_OS01G56680	LOC_OS05G32200	LOC_OS06G36570	LOC_OS04G53930	LOC_OS06G06720	LOC_OS03G43350	LOC_OS02G42810	LOC_OS02G58390	LOC_OS10G03570	LOC_OS06G02350	LOC_OS07G10400	LOC_OS03G17070	LOC_OS06G28960	LOC_OS04G14350	LOC_OS01G21110	LOC_OS06G44190	LOC_OS01G13500	LOC_OS03G11770	LOC_OS12G17700	LOC_OS01G42030	LOC_OS04G47250	LOC_OS08G33045	LOC_OS05G25900	LOC_OS04G28990	LOC_OS10G35140	LOC_OS04G50890	LOC_OS01G34420	LOC_OS03G43340	LOC_OS02G57070	LOC_OS07G03200	LOC_OS07G30820	LOC_OS11G06200	LOC_OS06G51310	LOC_OS05G05440	LOC_OS05G04110	LOC_OS06G47290	LOC_OS08G37432	LOC_OS01G42024	LOC_OS07G36120	LOC_OS11G30790	LOC_OS05G38360	LOC_OS03G52239	LOC_OS01G23750	LOC_OS05G10800	LOC_OS12G24090	LOC_OS02G10400	LOC_OS07G33080	LOC_OS03G11710	LOC_OS04G50030	LOC_OS08G38750	LOC_OS07G42820	LOC_OS01G65950	LOC_OS04G52690	LOC_OS11G45820	LOC_OS12G41410	LOC_OS02G52280	LOC_OS12G36070	LOC_OS05G16100	LOC_OS01G31370	LOC_OS01G73580	LOC_OS06G06760	LOC_OS03G45970	LOC_OS06G05430	LOC_OS12G16480	LOC_OS01G45990	LOC_OS01G14800	LOC_OS01G08120	LOC_OS08G13480	LOC_OS04G50060	LOC_OS01G64630	LOC_OS12G28460	LOC_OS03G64219	LOC_OS02G32680	LOC_OS12G39110	LOC_OS01G32670	LOC_OS06G40640	LOC_OS12G04450	LOC_OS01G52280	LOC_OS08G30820	LOC_OS07G04550	LOC_OS07G05880	LOC_OS04G42444	LOC_OS07G45070	LOC_OS04G13060	LOC_OS11G48070	LOC_OS08G13490	LOC_OS05G27680	LOC_OS05G06760	LOC_OS11G06230	LOC_OS05G40650	LOC_OS06G47260	LOC_OS03G10400	LOC_OS09G26390	LOC_OS07G36130	LOC_OS06G14370	LOC_OS01G05090	LOC_OS08G37444	LOC_OS12G39120	LOC_OS12G42760	LOC_OS06G39650	LOC_OS01G18390	LOC_OS08G45060	LOC_OS01G17065	LOC_OS03G03280	LOC_OS03G15260	LOC_OS11G48040	LOC_OS06G05450	LOC_OS04G16160	LOC_OS04G53994	LOC_OS02G54890	LOC_OS07G37490	LOC_OS04G52660	LOC_OS01G32650	LOC_OS05G18790	LOC_OS06G09810	LOC_OS05G31770	LOC_OS04G53998	LOC_OS06G06770	LOC_OS04G38360	LOC_OS02G32615	LOC_OS02G15280	LOC_OS11G08830	LOC_OS11G04470	LOC_OS01G05020	LOC_OS01G64660	LOC_OS07G36150	LOC_OS04G52650	LOC_OS08G07640	LOC_OS04G51320	LOC_OS03G06379	LOC_OS12G29740	LOC_OS08G25490	LOC_OS12G36030	LOC_OS06G43720	LOC_OS11G37370	LOC_OS08G03280	LOC_OS06G09800	LOC_OS07G04580	LOC_OS03G05040	LOC_OS11G48020	LOC_OS06G05470	LOC_OS05G25070	LOC_OS03G20630	LOC_OS11G08840	LOC_OS08G21900	LOC_OS09G06750	LOC_OS02G57900	LOC_OS07G15240	LOC_OS01G61190	LOC_OS12G37370	
LOC_OS11G36070	LOC_OS09G39640	LOC_OS07G03260	LOC_OS11G39100	LOC_OS08G16559	LOC_OS03G06360	LOC_OS01G17030	LOC_OS10G10700	LOC_OS03G18320	LOC_OS01G57920	LOC_OS09G13040	LOC_OS07G24190	LOC_OS12G30750	LOC_OS04G38380	LOC_OS07G30870	LOC_OS02G57910	LOC_OS09G04100	LOC_OS04G51340	LOC_OS03G05020	LOC_OS12G03150	LOC_OS03G32610	LOC_OS06G16110	LOC_OS08G29870	LOC_OS02G40240	LOC_OS11G37390	LOC_OS01G53560	LOC_OS08G24182	LOC_OS01G52230	LOC_OS02G43160	LOC_OS07G01780	LOC_OS01G73160	LOC_OS03G42960	LOC_OS03G19700	LOC_OS04G32570	LOC_OS01G10820	LOC_OS06G34810	LOC_OS07G37730	LOC_OS03G16670	LOC_OS01G65540	LOC_OS11G26690	LOC_OS05G48320	LOC_OS04G56540	LOC_OS10G42040	LOC_OS04G31240	LOC_OS01G51370	LOC_OS03G29980	LOC_OS03G19709	LOC_OS11G48010	LOC_OS05G35000	LOC_OS02G48860	LOC_OS01G55720	LOC_OS02G02620	LOC_OS04G43230	LOC_OS10G22450	LOC_OS03G39300	LOC_OS03G20700	LOC_OS09G16090	LOC_OS12G11860	LOC_OS01G62010	LOC_OS01G69910	LOC_OS02G32490	LOC_OS11G16410	LOC_OS02G09250	LOC_OS06G42430	LOC_OS04G55200	LOC_OS08G01180	LOC_OS11G12050	LOC_OS05G37660	LOC_OS01G55710	LOC_OS03G20710	LOC_OS08G28214	LOC_OS08G05530	LOC_OS03G53630	LOC_OS07G37750	LOC_OS07G11120	LOC_OS01G66890	LOC_OS03G05990	LOC_OS07G16820	LOC_OS07G45340	LOC_OS03G27340	LOC_OS01G17470	LOC_OS03G15370	LOC_OS06G10850	LOC_OS03G18400	LOC_OS04G57880	LOC_OS06G49040	LOC_OS06G34800	LOC_OS01G40690	LOC_OS12G34510	LOC_OS01G64240	LOC_OS03G14040	LOC_OS05G25660	LOC_OS02G14610	LOC_OS06G37070	LOC_OS01G37050	LOC_OS12G05130	LOC_OS04G55220	LOC_OS01G70920	LOC_OS02G01310	LOC_OS09G21410	LOC_OS12G02930	LOC_OS02G43120	LOC_OS01G06760	LOC_OS03G57180	LOC_OS02G36820	LOC_OS07G35110	LOC_OS03G37570	LOC_OS05G28760	LOC_OS11G34270	LOC_OS06G01934	LOC_OS04G56500	LOC_OS03G62539	LOC_OS01G60280	LOC_OS04G57830	LOC_OS01G38359	LOC_OS03G62530	LOC_OS09G37840	LOC_OS01G53990	LOC_OS05G39410	LOC_OS06G50090	LOC_OS07G48440	LOC_OS10G05050	LOC_OS08G01140	LOC_OS07G37760	LOC_OS06G04190	LOC_OS03G12280	LOC_OS06G01920	LOC_OS09G10750	LOC_OS02G56440	LOC_OS05G49680	LOC_OS02G32450	LOC_OS01G43700	LOC_OS03G29950	LOC_OS03G30934	LOC_OS06G50080	LOC_OS12G02910	LOC_OS11G47570	LOC_OS03G17980	LOC_OS06G34830	LOC_OS02G40070	LOC_OS01G53970	LOC_OS04G44530	LOC_OS07G07900	LOC_OS03G58490	LOC_OS05G04770	LOC_OS09G09750	LOC_OS01G67300	LOC_OS03G03370	LOC_OS09G04050	LOC_OS01G60260	LOC_OS06G43790	LOC_OS02G36840	LOC_OS07G35130	LOC_OS07G12490	LOC_OS02G53380	LOC_OS01G16100	LOC_OS03G07730	LOC_OS02G57740	LOC_OS04G53496	LOC_OS02G31150	LOC_OS03G62510	LOC_OS03G49570	LOC_OS06G01950	LOC_OS09G36530	LOC_OS06G10890	LOC_OS06G07240	LOC_OS04G44540	LOC_OS04G45870	LOC_OS09G32180	LOC_OS04G09320	LOC_OS05G28730	LOC_OS08G06810	LOC_OS01G01080	LOC_OS01G68640	LOC_OS01G40650	LOC_OS11G37310	LOC_OS06G22860	LOC_OS03G07720	LOC_OS07G48420	LOC_OS09G37870	LOC_OS02G48800	LOC_OS06G50070	LOC_OS11G02640	LOC_OS05G14950	LOC_OS05G13620	LOC_OS10G01580	LOC_OS07G35950	LOC_OS03G04600	LOC_OS12G08280	LOC_OS06G07270	LOC_OS09G03620	LOC_OS07G30260	LOC_OS05G45210	LOC_OS01G03690	LOC_OS06G12620	LOC_OS03G14890	LOC_OS05G47870	LOC_OS01G41970	LOC_OS06G25940	LOC_OS03G57149	LOC_OS08G33630	LOC_OS06G21580	LOC_OS07G22640	LOC_OS09G12580	LOC_OS01G70970	LOC_OS10G38860	LOC_OS02G05720	LOC_OS03G49510	LOC_OS12G02970	LOC_OS02G50300	LOC_OS01G25010	LOC_OS12G42180	LOC_OS01G48590	LOC_OS08G19330	LOC_OS08G02430	LOC_OS03G29910	LOC_OS09G03630	LOC_OS07G01710	LOC_OS03G05920	LOC_OS09G24550	LOC_OS02G37309	LOC_OS09G28910	LOC_OS10G29920	LOC_OS05G47860	LOC_OS02G17700	LOC_OS11G46230	LOC_OS01G15660	LOC_OS12G08260	LOC_OS03G62500	LOC_OS12G09590	LOC_OS01G40630	LOC_OS03G24220	LOC_OS11G35550	LOC_OS04G14730	LOC_OS02G58260	LOC_OS07G35979	LOC_OS05G09580	LOC_OS02G30700	LOC_OS02G24020	LOC_OS11G03990	LOC_OS10G21170	LOC_OS05G14930	LOC_OS02G52934	LOC_OS02G51600	LOC_OS12G09584	LOC_OS12G37610	LOC_OS05G42160	LOC_OS06G01990	LOC_OS02G01380	LOC_OS07G44890	LOC_OS06G11300	LOC_OS01G28980	LOC_OS01G01040	LOC_OS05G09590	LOC_OS02G46260	
LOC_OS06G34880	LOC_OS07G35960	LOC_OS03G05900	LOC_OS01G67350	LOC_OS05G47840	LOC_OS01G02370	LOC_OS06G11304	LOC_OS09G23200	LOC_OS11G38600	LOC_OS08G34970	LOC_OS07G08360	LOC_OS04G46360	LOC_OS10G17930	LOC_OS05G10580	LOC_OS03G49520	LOC_OS06G10000	LOC_OS08G44320	LOC_OS04G48950	LOC_OS09G21490	LOC_OS05G26980	LOC_OS03G59760	LOC_OS05G25650	LOC_OS01G16960	LOC_OS04G02790	LOC_OS11G11550	LOC_OS07G25710	LOC_OS07G07040	LOC_OS11G02600	LOC_OS07G22680	LOC_OS11G32490	LOC_OS03G21140	LOC_OS06G03710	LOC_OS08G19370	LOC_OS09G04924	LOC_OS01G27630	LOC_OS11G02610	LOC_OS10G01530	LOC_OS03G13530	LOC_OS01G67370	LOC_OS04G55240	LOC_OS03G30092	LOC_OS01G62850	LOC_OS03G57110	LOC_OS09G01890	LOC_OS12G13600	LOC_OS08G34990	LOC_OS07G08380	LOC_OS08G31000	LOC_OS01G16950	LOC_OS10G33140	LOC_OS01G01010	LOC_OS08G44340	LOC_OS04G13430	LOC_OS02G46210	LOC_OS04G46310	LOC_OS03G13540	LOC_OS03G12210	LOC_OS10G21130	LOC_OS01G48540	LOC_OS09G25830	LOC_OS08G19380	LOC_OS12G13610	LOC_OS08G31030	LOC_OS06G44240	LOC_OS06G49930	LOC_OS06G12680	LOC_OS07G42270	LOC_OS01G72730	LOC_OS12G42160	LOC_OS08G18060	LOC_OS03G46454	LOC_OS01G03660	LOC_OS04G55260	LOC_OS10G30090	LOC_OS04G25400	LOC_OS11G43140	LOC_OS08G03700	LOC_OS06G50910	LOC_OS06G49920	LOC_OS05G46550	LOC_OS08G32350	LOC_OS02G12000	LOC_OS08G33680	LOC_OS06G23310	LOC_OS04G38700	LOC_OS03G26860	LOC_OS03G45120	LOC_OS03G01580	LOC_OS06G03720	LOC_OS01G11280	LOC_OS05G05160	LOC_OS09G15570	LOC_OS02G50374	LOC_OS02G15130	LOC_OS06G09050	LOC_OS10G41510	LOC_OS03G58510	LOC_OS05G18470	LOC_OS05G23830	LOC_OS03G13600	LOC_OS12G25690	LOC_OS06G10040	LOC_OS09G32910	LOC_OS06G11370	LOC_OS09G14240	LOC_OS07G29300	LOC_OS07G32950	LOC_OS08G44230	LOC_OS05G05170	LOC_OS02G27100	LOC_OS01G50830	LOC_OS09G26210	LOC_OS07G17320	LOC_OS10G36170	LOC_OS11G39079	LOC_OS02G04480	LOC_OS01G11220	LOC_OS08G10000	LOC_OS03G29190	LOC_OS01G63810	LOC_OS06G02410	LOC_OS01G70100	LOC_OS09G32920	LOC_OS09G19920	LOC_OS08G06070	LOC_OS07G44960	LOC_OS08G44260	LOC_OS11G18170	LOC_OS10G03260	LOC_OS07G29330	LOC_OS04G36030	LOC_OS08G23320	LOC_OS09G26200	LOC_OS02G33810	LOC_OS09G07920	LOC_OS05G09500	LOC_OS10G42820	LOC_OS01G45470	LOC_OS01G44140	LOC_OS10G08950	LOC_OS01G12580	LOC_OS06G02440	LOC_OS03G45210	LOC_OS04G42720	LOC_OS01G04950	LOC_OS09G39570	LOC_OS06G15740	LOC_OS01G49820	LOC_OS09G28850	LOC_OS06G23350	LOC_OS02G33800	LOC_OS06G44270	LOC_OS04G49350	LOC_OS01G11240	LOC_OS02G03170	LOC_OS04G25320	LOC_OS04G52990	LOC_OS02G28450	LOC_OS06G10050	LOC_OS07G04040	LOC_OS01G70120	LOC_OS03G22510	LOC_OS05G30160	LOC_OS04G34270	LOC_OS09G32948	LOC_OS07G29350	LOC_OS06G27760	LOC_OS01G01870	LOC_OS01G44120	LOC_OS11G45730	LOC_OS11G28390	LOC_OS10G42800	LOC_OS04G12080	LOC_OS03G55430	LOC_OS03G54100	LOC_OS01G45450	LOC_OS04G47580	LOC_OS05G43470	LOC_OS04G05780	LOC_OS03G10530	LOC_OS07G04050	LOC_OS05G34520	LOC_OS02G03100	LOC_OS07G09740	LOC_OS06G06820	LOC_OS09G15530	LOC_OS02G42710	LOC_OS05G10560	LOC_OS03G63074	LOC_OS01G37832	LOC_OS11G12810	LOC_OS06G47360	LOC_OS01G44110	LOC_OS07G16030	LOC_OS02G49350	LOC_OS03G32790	LOC_OS08G08690	LOC_OS04G47590	LOC_OS07G04060	LOC_OS05G51030	LOC_OS07G05390	LOC_OS04G51600	LOC_OS01G54390	LOC_OS05G34510	LOC_OS01G74500	LOC_OS01G32140	LOC_OS07G09750	LOC_OS03G22530	LOC_OS08G23360	LOC_OS03G46500	LOC_OS02G51640	LOC_OS03G17180	LOC_OS11G39070	LOC_OS09G32968	LOC_OS06G02480	LOC_OS07G17390	LOC_OS01G45430	LOC_OS06G18820	LOC_OS10G29810	LOC_OS05G42120	LOC_OS04G59590	LOC_OS04G05760	LOC_OS06G40720	LOC_OS06G05510	LOC_OS01G04920	LOC_OS04G46270	LOC_OS03G21210	LOC_OS03G22540	LOC_OS02G48000	LOC_OS06G02470	LOC_OS01G37810	LOC_OS02G17760	LOC_OS01G46750	LOC_OS07G01810	LOC_OS06G22060	LOC_OS01G69174	LOC_OS04G58250	LOC_OS04G59580	LOC_OS11G07480	LOC_OS02G30730	LOC_OS03G55440	LOC_OS03G56770	LOC_OS01G63870	LOC_OS11G41365	LOC_OS10G38770	LOC_OS03G51080	LOC_OS09G32988	LOC_OS01G54370	LOC_OS01G32120	LOC_OS03G35849	LOC_OS11G24800	LOC_OS01G74520	LOC_OS11G19460	LOC_OS04G46280	LOC_OS02G58280	
LOC_OS03G40380	LOC_OS02G20560	LOC_OS02G12939	LOC_OS04G42770	LOC_OS11G43990	LOC_OS05G26020	LOC_OS01G41050	LOC_OS02G57840	LOC_OS03G51030	LOC_OS11G27020	LOC_OS08G38400	LOC_OS10G39270	LOC_OS08G07330	LOC_OS04G28460	LOC_OS02G53480	LOC_OS06G43810	LOC_OS04G29790	LOC_OS06G38450	LOC_OS06G04200	LOC_OS02G39170	LOC_OS01G74530	LOC_OS07G07930	LOC_OS04G45810	LOC_OS12G19860	LOC_OS06G01160	LOC_OS02G45870	LOC_OS02G56520	LOC_OS06G18830	LOC_OS06G17500	LOC_OS01G04090	LOC_OS02G33860	LOC_OS05G02060	LOC_OS07G36470	LOC_OS03G05120	LOC_OS09G10710	LOC_OS12G40440	LOC_OS05G30990	LOC_OS01G16070	LOC_OS01G53020	LOC_OS04G33830	LOC_OS02G39160	LOC_OS07G02240	LOC_OS07G47120	LOC_OS04G41460	LOC_OS11G07430	LOC_OS05G02030	LOC_OS11G43970	LOC_OS11G08760	LOC_OS06G10900	LOC_OS01G28050	LOC_OS08G10090	LOC_OS09G06670	LOC_OS03G06440	LOC_OS11G41310	LOC_OS09G32095	LOC_OS08G14450	LOC_OS06G40760	LOC_OS09G16000	LOC_OS04G33840	LOC_OS05G51000	LOC_OS05G16670	LOC_OS06G27790	LOC_OS12G18550	LOC_OS07G47130	LOC_OS11G29690	LOC_OS06G51400	LOC_OS11G27030	LOC_OS01G42350	LOC_OS06G46050	LOC_OS01G43680	LOC_OS10G40250	LOC_OS03G02070	LOC_OS09G06680	LOC_OS07G41830	LOC_OS03G05100	LOC_OS10G18340	LOC_OS08G08630	LOC_OS01G19120	LOC_OS01G01840	LOC_OS02G45850	LOC_OS04G57804	LOC_OS05G39300	LOC_OS03G14050	LOC_OS03G02900	LOC_OS01G73240	LOC_OS04G36054	LOC_OS06G04240	LOC_OS03G20730	LOC_OS01G10740	LOC_OS01G43670	LOC_OS04G49360	LOC_OS01G65620	LOC_OS12G39410	LOC_OS09G27590	LOC_OS05G38040	LOC_OS08G04260	LOC_OS03G05170	LOC_OS09G39500	LOC_OS01G56980	LOC_OS07G06644	LOC_OS02G16490	LOC_OS06G04230	LOC_OS06G05560	LOC_OS12G14132	LOC_OS01G04050	LOC_OS01G41000	LOC_OS11G15000	LOC_OS04G30760	LOC_OS05G14080	LOC_OS12G28770	LOC_OS09G27580	LOC_OS06G22925	LOC_OS05G38030	LOC_OS04G28490	LOC_OS12G35060	LOC_OS07G41890	LOC_OS03G05160	LOC_OS06G09950	LOC_OS10G33910	LOC_OS08G29500	LOC_OS04G18200	LOC_OS03G56700	LOC_OS02G53420	LOC_OS01G09770	LOC_OS10G40200	LOC_OS04G20520	LOC_OS11G27000	LOC_OS08G37130	LOC_OS01G66970	LOC_OS03G51010	LOC_OS02G48070	LOC_OS10G42860	LOC_OS04G53410	LOC_OS10G21930	LOC_OS04G12900	LOC_OS07G14270	LOC_OS04G06210	LOC_OS10G39210	LOC_OS08G26470	LOC_OS06G50120	LOC_OS05G32720	LOC_OS08G31830	LOC_OS05G38020	LOC_OS02G21870	LOC_OS09G19950	LOC_OS04G40100	LOC_OS04G39110	LOC_OS09G15580	LOC_OS03G14080	LOC_OS06G46090	LOC_OS03G61270	LOC_OS02G19540	LOC_OS11G07400	LOC_OS02G54760	LOC_OS02G53430	LOC_OS01G07100	LOC_OS05G28690	LOC_OS05G40330	LOC_OS01G65650	LOC_OS03G19770	LOC_OS10G42870	LOC_OS10G21940	LOC_OS04G49394	LOC_OS02G06240	LOC_OS12G39440	LOC_OS02G41450	LOC_OS03G11819	LOC_OS11G37270	LOC_OS02G21860	LOC_OS02G45810	LOC_OS01G55610	LOC_OS02G48730	LOC_OS02G22100	LOC_OS01G56940	LOC_OS04G44430	LOC_OS02G36749	LOC_OS05G04870	LOC_OS11G43910	LOC_OS06G43890	LOC_OS06G42560	LOC_OS06G21620	LOC_OS02G10110	LOC_OS02G56350	LOC_OS01G16000	LOC_OS04G27096	LOC_OS03G48380	LOC_OS12G05040	LOC_OS08G31970	LOC_OS08G29640	LOC_OS10G33210	LOC_OS03G62690	LOC_OS08G25280	LOC_OS02G03830	LOC_OS08G03002	LOC_OS03G18500	LOC_OS05G32090	LOC_OS04G44440	LOC_OS10G09570	LOC_OS04G48800	LOC_OS08G37260	LOC_OS03G15470	LOC_OS06G43880	LOC_OS02G32370	LOC_OS06G20300	LOC_OS03G03460	LOC_OS01G17320	LOC_OS09G07030	LOC_OS12G05030	LOC_OS06G42550	LOC_OS10G42170	LOC_OS09G35990	LOC_OS05G37780	LOC_OS01G52570	LOC_OS05G35110	LOC_OS02G02510	LOC_OS12G42010	LOC_OS07G42190	LOC_OS12G43340	LOC_OS09G01700	LOC_OS11G25260	LOC_OS03G53750	LOC_OS01G64350	LOC_OS11G01290	LOC_OS12G32680	LOC_OS08G16359	LOC_OS03G04780	LOC_OS03G03450	LOC_OS12G05020	LOC_OS04G55110	LOC_OS05G45390	LOC_OS06G16280	LOC_OS04G40090	LOC_OS01G32964	LOC_OS03G19850	LOC_OS06G09980	LOC_OS01G65690	LOC_OS01G40570	LOC_OS05G28810	LOC_OS11G16310	LOC_OS04G56430	LOC_OS01G59180	LOC_OS01G20980	LOC_OS06G50154	LOC_OS01G39590	LOC_OS01G53880	LOC_OS09G37710	LOC_OS02G27800	LOC_OS07G04730	LOC_OS01G51210	LOC_OS02G43000	LOC_OS01G47190	LOC_OS05G02250	LOC_OS08G15040	LOC_OS03G15420	LOC_OS02G36700	
LOC_OS06G45630	LOC_OS03G07870	LOC_OS11G40840	LOC_OS08G33710	LOC_OS07G28700	LOC_OS04G33740	LOC_OS03G23040	LOC_OS02G24720	LOC_OS05G18604	LOC_OS04G44400	LOC_OS01G53860	LOC_OS01G07960	LOC_OS08G19410	LOC_OS05G07950	LOC_OS08G39000	LOC_OS05G28870	LOC_OS11G40850	LOC_OS01G59160	LOC_OS06G45620	LOC_OS01G60150	LOC_OS02G33660	LOC_OS07G33280	LOC_OS03G63999	LOC_OS02G56320	LOC_OS09G37730	LOC_OS02G21685	LOC_OS02G18064	LOC_OS05G03560	LOC_OS09G29239	LOC_OS03G14110	LOC_OS10G23830	LOC_OS12G10410	LOC_OS05G28860	LOC_OS11G46120	LOC_OS01G59150	LOC_OS02G53260	LOC_OS04G56400	LOC_OS04G40050	LOC_OS08G41350	LOC_OS01G19970	LOC_OS02G20370	LOC_OS05G39500	LOC_OS01G53840	LOC_OS11G06950	LOC_OS04G44420	LOC_OS02G45650	LOC_OS05G41820	LOC_OS04G45750	LOC_OS08G20420	LOC_OS12G31320	LOC_OS10G22510	LOC_OS02G10100	LOC_OS12G05050	LOC_OS11G17600	LOC_OS02G12760	LOC_OS11G35490	LOC_OS07G37660	LOC_OS06G21650	LOC_OS01G59140	LOC_OS08G30690	LOC_OS05G06600	LOC_OS06G22980	LOC_OS09G32060	LOC_OS03G63970	LOC_OS04G12850	LOC_OS04G36800	LOC_OS03G02150	LOC_OS05G34680	LOC_OS07G10535	LOC_OS10G25674	LOC_OS09G25770	LOC_OS07G31470	LOC_OS09G24440	LOC_OS10G04730	LOC_OS06G12740	LOC_OS02G18920	LOC_OS01G66110	LOC_OS12G14840	LOC_OS04G55170	LOC_OS04G01300	LOC_OS06G48700	LOC_OS12G34440	LOC_OS11G34110	LOC_OS08G27060	LOC_OS02G06930	LOC_OS02G05600	LOC_OS05G32020	LOC_OS03G26990	LOC_OS11G02530	LOC_OS01G48470	LOC_OS01G07920	LOC_OS02G52840	LOC_OS12G43390	LOC_OS08G20440	LOC_OS12G42064	LOC_OS04G59520	LOC_OS03G38970	LOC_OS08G24800	LOC_OS06G20380	LOC_OS02G47490	LOC_OS05G45320	LOC_OS04G01310	LOC_OS06G12730	LOC_OS09G24430	LOC_OS01G20920	LOC_OS01G16870	LOC_OS12G09470	LOC_OS04G47550	LOC_OS07G08220	LOC_OS02G02580	LOC_OS04G46220	LOC_OS11G34100	LOC_OS07G22510	LOC_OS02G40860	LOC_OS10G11012	LOC_OS04G43190	LOC_OS08G01210	LOC_OS06G09110	LOC_OS04G39940	LOC_OS01G53810	LOC_OS09G04810	LOC_OS02G47460	LOC_OS02G26560	LOC_OS07G02930	LOC_OS04G22220	LOC_OS11G14525	LOC_OS04G59550	LOC_OS02G52810	LOC_OS11G10160	LOC_OS05G42280	LOC_OS02G58110	LOC_OS05G50710	LOC_OS10G33270	LOC_OS07G26900	LOC_OS03G25680	LOC_OS02G55080	LOC_OS02G40830	LOC_OS11G02550	LOC_OS07G17180	LOC_OS04G22210	LOC_OS03G58580	LOC_OS03G15410	LOC_OS04G59540	LOC_OS03G16740	LOC_OS04G40940	LOC_OS01G62750	LOC_OS07G10560	LOC_OS11G14530	LOC_OS12G08120	LOC_OS05G50720	LOC_OS05G42270	LOC_OS05G19030	LOC_OS04G47570	LOC_OS03G62600	LOC_OS06G46970	LOC_OS08G32430	LOC_OS07G44780	LOC_OS08G41380	LOC_OS03G25690	LOC_OS06G03800	LOC_OS10G13694	LOC_OS03G47896	LOC_OS01G50760	LOC_OS08G24830	LOC_OS05G33390	LOC_OS02G47440	LOC_OS06G09130	LOC_OS04G57790	LOC_OS07G29190	LOC_OS11G43030	LOC_OS05G28800	LOC_OS04G02670	LOC_OS05G45370	LOC_OS01G12480	LOC_OS08G32460	LOC_OS02G09160	LOC_OS01G41810	LOC_OS02G10150	LOC_OS11G12760	LOC_OS06G23440	LOC_OS04G35520	LOC_OS02G31090	LOC_OS12G23754	LOC_OS03G21260	LOC_OS02G01200	LOC_OS02G22130	LOC_OS12G23760	LOC_OS05G33380	LOC_OS08G24840	LOC_OS06G09120	LOC_OS06G36760	LOC_OS02G47450	LOC_OS01G61400	LOC_OS11G47400	LOC_OS10G02980	LOC_OS09G20030	LOC_OS07G33200	LOC_OS05G25760	LOC_OS06G44374	LOC_OS04G27960	LOC_OS02G31080	LOC_OS10G13630	LOC_OS10G38950	LOC_OS07G45210	LOC_OS04G35530	LOC_OS03G60880	LOC_OS02G48750	LOC_OS02G47420	LOC_OS05G11100	LOC_OS02G06910	LOC_OS10G26940	LOC_OS12G11790	LOC_OS02G15870	LOC_OS01G49750	LOC_OS04G01320	LOC_OS03G58530	LOC_OS12G30060	LOC_OS09G12400	LOC_OS02G35470	LOC_OS07G43480	LOC_OS12G01540	LOC_OS08G40090	LOC_OS11G02510	LOC_OS02G27840	LOC_OS03G49600	LOC_OS08G22200	LOC_OS05G07090	LOC_OS04G46200	LOC_OS03G38950	LOC_OS06G15820	LOC_OS01G49740	LOC_OS12G30070	LOC_OS06G23430	LOC_OS01G15520	LOC_OS10G34570	LOC_OS03G16709	LOC_OS01G12490	LOC_OS10G12320	LOC_OS01G03549	LOC_OS03G01730	LOC_OS12G24240	LOC_OS02G50250	LOC_OS12G17950	LOC_OS02G49260	LOC_OS02G55940	LOC_OS09G28760	LOC_OS06G46120	LOC_OS06G14520	LOC_OS01G16800	LOC_OS12G30920	LOC_OS07G18540	LOC_OS04G59494	LOC_OS04G40874	LOC_OS10G42960	LOC_OS04G52860	
LOC_OS04G50200	LOC_OS03G13720	LOC_OS02G05680	LOC_OS06G10160	LOC_OS06G06900	LOC_OS01G70210	LOC_OS02G42630	LOC_OS01G57350	LOC_OS04G38560	LOC_OS10G02020	LOC_OS08G44350	LOC_OS01G25770	LOC_OS06G38500	LOC_OS06G39830	LOC_OS11G43000	LOC_OS06G09160	LOC_OS06G14510	LOC_OS02G15000	LOC_OS03G30290	LOC_OS02G55950	LOC_OS10G41640	LOC_OS05G09650	LOC_OS04G59480	LOC_OS02G54624	LOC_OS10G42970	LOC_OS04G05630	LOC_OS12G42900	LOC_OS01G13760	LOC_OS09G23060	LOC_OS05G35920	LOC_OS09G39430	LOC_OS09G19800	LOC_OS02G42640	LOC_OS03G22680	LOC_OS12G16640	LOC_OS05G42200	LOC_OS11G46960	LOC_OS07G17230	LOC_OS01G46680	LOC_OS08G36760	LOC_OS07G40450	LOC_OS03G58610	LOC_OS01G12460	LOC_OS01G11130	LOC_OS01G63940	LOC_OS02G03040	LOC_OS05G22600	LOC_OS02G28340	LOC_OS01G12464	LOC_OS12G29950	LOC_OS06G10180	LOC_OS01G56000	LOC_OS07G29200	LOC_OS01G04830	LOC_OS10G02040	LOC_OS03G19059	LOC_OS09G38120	LOC_OS05G10620	LOC_OS02G50240	LOC_OS02G30650	LOC_OS12G24270	LOC_OS12G16650	LOC_OS11G44310	LOC_OS07G47090	LOC_OS08G03900	LOC_OS02G55930	LOC_OS04G27860	LOC_OS04G01250	LOC_OS03G07000	LOC_OS04G02580	LOC_OS02G04380	LOC_OS01G74600	LOC_OS04G50212	LOC_OS07G09610	LOC_OS09G12380	LOC_OS03G17280	LOC_OS02G52870	LOC_OS06G01250	LOC_OS11G07330	LOC_OS10G28620	LOC_OS10G29950	LOC_OS07G30220	LOC_OS06G46160	LOC_OS03G31594	LOC_OS07G22600	LOC_OS06G14560	LOC_OS02G01280	LOC_OS11G34950	LOC_OS10G30944	LOC_OS02G06970	LOC_OS07G06590	LOC_OS09G32830	LOC_OS07G43540	LOC_OS05G19000	LOC_OS02G43920	LOC_OS07G44870	LOC_OS01G59970	LOC_OS02G31924	LOC_OS06G27890	LOC_OS04G38520	LOC_OS02G51550	LOC_OS01G01740	LOC_OS06G01240	LOC_OS03G63190	LOC_OS11G07340	LOC_OS10G28630	LOC_OS11G41260	LOC_OS03G55540	LOC_OS03G30250	LOC_OS08G35440	LOC_OS12G38850	LOC_OS07G44880	LOC_OS02G06980	LOC_OS05G51150	LOC_OS11G16290	LOC_OS02G29600	LOC_OS03G44890	LOC_OS01G19020	LOC_OS03G63160	LOC_OS03G22655	LOC_OS01G60940	LOC_OS04G38530	LOC_OS03G01750	LOC_OS10G42900	LOC_OS11G43890	LOC_OS06G46140	LOC_OS11G06020	LOC_OS12G16600	LOC_OS04G58140	LOC_OS04G59470	LOC_OS03G19000	LOC_OS04G47480	LOC_OS06G46149	LOC_OS05G01700	LOC_OS11G34970	LOC_OS09G31522	LOC_OS05G51160	LOC_OS02G03000	LOC_OS01G58620	LOC_OS04G39864	LOC_OS02G06990	LOC_OS01G55590	LOC_OS09G39490	LOC_OS09G26999	LOC_OS01G69290	LOC_OS08G43080	LOC_OS06G02590	LOC_OS04G13260	LOC_OS08G26520	LOC_OS12G13580	LOC_OS11G06030	LOC_OS04G59460	LOC_OS08G39820	LOC_OS03G54230	LOC_OS08G08790	LOC_OS02G43912	LOC_OS03G60900	LOC_OS12G38870	LOC_OS11G45600	LOC_OS01G13740	LOC_OS11G34960	LOC_OS06G05620	LOC_OS02G05670	LOC_OS01G34660	LOC_OS02G04340	LOC_OS01G58610	LOC_OS05G30250	LOC_OS04G52830	LOC_OS02G58160	LOC_OS01G73310	LOC_OS11G19340	LOC_OS10G16640	LOC_OS04G46160	LOC_OS09G18560	LOC_OS01G70290	LOC_OS03G63140	LOC_OS08G27860	LOC_OS05G44800	LOC_OS01G58600	LOC_OS01G08340	LOC_OS02G32420	LOC_OS05G05200	LOC_OS10G38070	LOC_OS03G55510	LOC_OS11G05590	LOC_OS08G18910	LOC_OS03G30220	LOC_OS02G54690	LOC_OS06G18960	LOC_OS08G15880	LOC_OS01G10660	LOC_OS12G03380	LOC_OS01G01710	LOC_OS12G07740	LOC_OS09G20870	LOC_OS03G38170	LOC_OS08G26544	LOC_OS03G17250	LOC_OS06G06970	LOC_OS02G45750	LOC_OS07G47030	LOC_OS04G43990	LOC_OS01G09665	LOC_OS06G49220	LOC_OS05G35080	LOC_OS11G09960	LOC_OS02G32410	LOC_OS01G22660	LOC_OS01G09660	LOC_OS05G40430	LOC_OS04G53300	LOC_OS12G03370	LOC_OS05G51119	LOC_OS07G40404	LOC_OS03G06570	LOC_OS07G04780	LOC_OS01G54230	LOC_OS07G27430	LOC_OS02G20460	LOC_OS01G60900	LOC_OS10G27390	LOC_OS02G42690	LOC_OS06G04340	LOC_OS03G56869	LOC_OS02G52010	LOC_OS02G57700	LOC_OS08G14570	LOC_OS03G31570	LOC_OS07G35050	LOC_OS08G38540	LOC_OS12G03360	LOC_OS11G42520	LOC_OS01G22630	LOC_OS11G30570	LOC_OS01G01730	LOC_OS04G15000	LOC_OS03G17270	LOC_OS08G25230	LOC_OS03G47902	LOC_OS06G51520	LOC_OS10G20770	LOC_OS07G39400	LOC_OS01G43560	LOC_OS01G08350	LOC_OS04G32404	LOC_OS03G30230	LOC_OS03G05220	LOC_OS08G39860	LOC_OS03G11970	LOC_OS02G07495	LOC_OS08G40850	LOC_OS10G40370	LOC_OS05G48370	LOC_OS03G10640	LOC_OS01G21310	
LOC_OS08G08750	LOC_OS03G05225	LOC_OS01G54210	LOC_OS10G32750	LOC_OS09G15490	LOC_OS03G14170	LOC_OS04G18100	LOC_OS09G37680	LOC_OS06G03030	LOC_OS09G26144	LOC_OS08G39890	LOC_OS03G53770	LOC_OS12G07780	LOC_OS04G51570	LOC_OS03G47090	LOC_OS10G41670	LOC_OS09G36350	LOC_OS02G40010	LOC_OS04G27050	LOC_OS02G50290	LOC_OS08G25240	LOC_OS11G38470	LOC_OS07G41760	LOC_OS02G45700	LOC_OS09G15480	LOC_OS01G73370	LOC_OS01G34600	LOC_OS10G27380	LOC_OS03G44810	LOC_OS02G33705	LOC_OS06G04350	LOC_OS06G03020	LOC_OS08G13270	LOC_OS01G05260	LOC_OS03G51100	LOC_OS02G30670	LOC_OS04G21740	LOC_OS09G02180	LOC_OS07G14140	LOC_OS08G16300	LOC_OS06G43960	LOC_OS10G15370	LOC_OS02G40020	LOC_OS05G38150	LOC_OS05G23900	LOC_OS01G31570	LOC_OS06G41300	LOC_OS12G05110	LOC_OS07G32820	LOC_OS01G51154	LOC_OS03G14190	LOC_OS03G56820	LOC_OS01G29220	LOC_OS03G52460	LOC_OS02G33730	LOC_OS06G49250	LOC_OS04G20400	LOC_OS12G07760	LOC_OS07G14150	LOC_OS06G43950	LOC_OS03G64415	LOC_OS01G23920	LOC_OS12G02070	LOC_OS12G29990	LOC_OS05G38140	LOC_OS05G32840	LOC_OS09G39400	LOC_OS08G31950	LOC_OS06G38594	LOC_OS01G32870	LOC_OS04G41310	LOC_OS07G27460	LOC_OS08G28300	LOC_OS12G16690	LOC_OS01G08310	LOC_OS09G26110	LOC_OS06G25294	LOC_OS06G49240	LOC_OS03G19890	LOC_OS01G64440	LOC_OS04G55940	LOC_OS01G68800	LOC_OS04G54610	LOC_OS04G30660	LOC_OS01G22600	LOC_OS12G39320	LOC_OS01G52470	LOC_OS12G41634	LOC_OS06G06100	LOC_OS11G46060	LOC_OS04G42134	LOC_OS10G36848	LOC_OS08G05310	LOC_OS01G43990	LOC_OS03G39550	LOC_OS12G10750	LOC_OS02G50930	LOC_OS12G31690	LOC_OS11G37100	LOC_OS01G62260	LOC_OS08G40560	LOC_OS08G27580	LOC_OS04G44790	LOC_OS09G11890	LOC_OS02G03710	LOC_OS06G08750	LOC_OS03G47169	LOC_OS11G46070	LOC_OS09G17180	LOC_OS09G01610	LOC_OS04G30160	LOC_OS08G05300	LOC_OS09G22530	LOC_OS07G36630	LOC_OS12G04060	LOC_OS02G57570	LOC_OS11G40770	LOC_OS08G40555	LOC_OS06G20420	LOC_OS06G16370	LOC_OS03G48490	LOC_OS09G30180	LOC_OS04G11860	LOC_OS07G48640	LOC_OS06G04399	LOC_OS05G51750	LOC_OS06G49290	LOC_OS12G19110	LOC_OS10G09240	LOC_OS03G17300	LOC_OS01G62244	LOC_OS07G35330	LOC_OS06G43990	LOC_OS06G19430	LOC_OS12G29390	LOC_OS05G46360	LOC_OS02G35310	LOC_OS01G42640	LOC_OS09G29150	LOC_OS05G05820	LOC_OS10G40080	LOC_OS04G33200	LOC_OS04G35864	LOC_OS03G62790	LOC_OS02G45570	LOC_OS12G25800	LOC_OS01G49260	LOC_OS12G09739	LOC_OS01G74280	LOC_OS12G42360	LOC_OS12G41030	LOC_OS03G59152	LOC_OS03G51200	LOC_OS04G02900	LOC_OS08G06610	LOC_OS02G32270	LOC_OS02G15700	LOC_OS01G43960	LOC_OS06G43980	LOC_OS06G06115	LOC_OS02G03730	LOC_OS01G51580	LOC_OS01G16370	LOC_OS07G03760	LOC_OS01G04340	LOC_OS11G02440	LOC_OS09G22505	LOC_OS08G07930	LOC_OS03G14210	LOC_OS06G41390	LOC_OS09G09530	LOC_OS11G14420	LOC_OS09G29130	LOC_OS04G23890	LOC_OS05G51700	LOC_OS08G03570	LOC_OS05G45090	LOC_OS10G33770	LOC_OS05G36140	LOC_OS09G37600	LOC_OS03G60110	LOC_OS01G49240	LOC_OS11G27730	LOC_OS08G02230	LOC_OS07G06800	LOC_OS03G53800	LOC_OS01G66680	LOC_OS04G52370	LOC_OS03G15550	LOC_OS07G14420	LOC_OS07G09070	LOC_OS03G07980	LOC_OS06G41380	LOC_OS05G49440	LOC_OS02G33540	LOC_OS02G57530	LOC_OS10G40070	LOC_OS03G06654	LOC_OS01G43940	LOC_OS12G43630	LOC_OS10G33780	LOC_OS08G28000	LOC_OS01G13280	LOC_OS11G02464	LOC_OS07G23390	LOC_OS11G25100	LOC_OS11G02460	LOC_OS02G46850	LOC_OS07G44290	LOC_OS04G43440	LOC_OS06G06160	LOC_OS10G39060	LOC_OS08G07910	LOC_OS01G03030	LOC_OS10G09200	LOC_OS03G14230	LOC_OS06G21760	LOC_OS03G07970	LOC_OS08G31670	LOC_OS03G48480	LOC_OS05G30820	LOC_OS05G13480	LOC_OS07G47320	LOC_OS02G45520	LOC_OS09G37620	LOC_OS05G36120	LOC_OS10G32420	LOC_OS07G03780	LOC_OS02G01980	LOC_OS07G01130	LOC_OS07G48660	LOC_OS08G02210	LOC_OS02G46860	LOC_OS01G08710	LOC_OS04G09560	LOC_OS11G02470	LOC_OS01G04350	LOC_OS07G39720	LOC_OS01G68400	LOC_OS07G09090	LOC_OS06G19460	LOC_OS05G50400	LOC_OS08G32990	LOC_OS03G06630	LOC_OS03G62760	LOC_OS09G38960	LOC_OS04G35830	LOC_OS02G01990	LOC_OS01G38580	LOC_OS07G02460	LOC_OS09G39380	LOC_OS04G34590	LOC_OS08G03530	LOC_OS04G33260	LOC_OS05G14710	
LOC_OS09G26980	LOC_OS04G57230	LOC_OS02G14440	LOC_OS10G02670	LOC_OS02G58010	LOC_OS06G24850	LOC_OS01G70730	LOC_OS05G02730	LOC_OS03G20090	LOC_OS05G34320	LOC_OS09G32750	LOC_OS09G31420	LOC_OS05G35650	LOC_OS12G23200	LOC_OS11G02410	LOC_OS09G38060	LOC_OS01G52851	LOC_OS01G06950	LOC_OS07G13930	LOC_OS04G49610	LOC_OS10G25320	LOC_OS06G06170	LOC_OS01G49200	LOC_OS01G02590	LOC_OS07G34850	LOC_OS03G11150	LOC_OS09G32760	LOC_OS09G11005	LOC_OS04G46580	LOC_OS08G10760	LOC_OS03G62740	LOC_OS03G25790	LOC_OS01G38560	LOC_OS05G36960	LOC_OS12G44150	LOC_OS12G23210	LOC_OS04G33280	LOC_OS01G51510	LOC_OS09G31438	LOC_OS11G03750	LOC_OS02G15790	LOC_OS09G21270	LOC_OS03G36460	LOC_OS10G05720	LOC_OS04G01640	LOC_OS04G58580	LOC_OS11G24690	LOC_OS10G26620	LOC_OS01G40860	LOC_OS12G37850	LOC_OS01G58140	LOC_OS02G38420	LOC_OS07G07260	LOC_OS12G25870	LOC_OS03G01790	LOC_OS10G38600	LOC_OS06G03930	LOC_OS10G02680	LOC_OS05G09350	LOC_OS01G47480	LOC_OS12G24550	LOC_OS01G05640	LOC_OS09G21260	LOC_OS06G12870	LOC_OS02G14450	LOC_OS01G01280	LOC_OS06G40070	LOC_OS07G33540	LOC_OS05G24970	LOC_OS09G30120	LOC_OS12G36530	LOC_OS02G38410	LOC_OS06G24840	LOC_OS01G34180	LOC_OS03G56050	LOC_OS02G01150	LOC_OS02G27769	LOC_OS01G58130	LOC_OS09G12310	LOC_OS12G41060	LOC_OS01G47470	LOC_OS01G03890	LOC_OS01G27860	LOC_OS10G40900	LOC_OS01G64090	LOC_OS09G21250	LOC_OS03G58670	LOC_OS03G57340	LOC_OS10G03960	LOC_OS08G34760	LOC_OS11G36610	LOC_OS06G46200	LOC_OS01G40840	LOC_OS04G33220	LOC_OS07G20260	LOC_OS08G42380	LOC_OS05G13430	LOC_OS12G22790	LOC_OS06G12890	LOC_OS03G19070	LOC_OS07G32230	LOC_OS07G34890	LOC_OS03G11110	LOC_OS07G37920	LOC_OS07G11310	LOC_OS03G13770	LOC_OS03G12440	LOC_OS06G43160	LOC_OS01G47460	LOC_OS06G44490	LOC_OS01G67134	LOC_OS09G35830	LOC_OS05G46330	LOC_OS02G40700	LOC_OS08G28080	LOC_OS05G25400	LOC_OS10G02625	LOC_OS03G37720	LOC_OS03G04870	LOC_OS02G09050	LOC_OS04G46540	LOC_OS03G02210	LOC_OS09G31478	LOC_OS12G03610	LOC_OS10G10244	LOC_OS02G56280	LOC_OS05G14730	LOC_OS02G48630	LOC_OS05G09380	LOC_OS07G19290	LOC_OS07G37950	LOC_OS05G46320	LOC_OS11G13990	LOC_OS09G30150	LOC_OS03G56020	LOC_OS06G23540	LOC_OS03G16812	LOC_OS02G10050	LOC_OS06G10260	LOC_OS04G45220	LOC_OS04G37600	LOC_OS03G20070	LOC_OS01G73820	LOC_OS03G49730	LOC_OS12G24500	LOC_OS09G31486	LOC_OS02G50960	LOC_OS12G20150	LOC_OS12G04924	LOC_OS02G49970	LOC_OS06G09260	LOC_OS04G58530	LOC_OS07G12660	LOC_OS03G13790	LOC_OS02G15740	LOC_OS11G09020	LOC_OS11G46890	LOC_OS05G01430	LOC_OS01G38500	LOC_OS04G57200	LOC_OS02G10060	LOC_OS01G73830	LOC_OS04G38940	LOC_OS08G37800	LOC_OS07G34900	LOC_OS01G24790	LOC_OS03G41070	LOC_OS02G18880	LOC_OS01G61730	LOC_OS11G46860	LOC_OS09G28640	LOC_OS06G46240	LOC_OS09G02010	LOC_OS07G41200	LOC_OS03G53050	LOC_OS04G48230	LOC_OS07G05580	LOC_OS06G40940	LOC_OS06G10280	LOC_OS02G04230	LOC_OS07G43860	LOC_OS05G06260	LOC_OS02G31845	LOC_OS08G24400	LOC_OS03G24500	LOC_OS02G50140	LOC_OS01G67170	LOC_OS12G23280	LOC_OS01G47420	LOC_OS11G08590	LOC_OS04G49570	LOC_OS08G12420	LOC_OS03G12520	LOC_OS05G39160	LOC_OS04G51880	LOC_OS07G04260	LOC_OS07G09950	LOC_OS09G15320	LOC_OS04G42950	LOC_OS01G03870	LOC_OS10G08710	LOC_OS03G50800	LOC_OS02G50110	LOC_OS02G46090	LOC_OS07G16260	LOC_OS05G41470	LOC_OS07G42510	LOC_OS04G48250	LOC_OS07G22940	LOC_OS02G04250	LOC_OS06G05710	LOC_OS05G24900	LOC_OS01G72530	LOC_OS05G33850	LOC_OS07G07300	LOC_OS04G53612	LOC_OS03G46780	LOC_OS02G58070	LOC_OS03G07130	LOC_OS04G40300	LOC_OS02G31867	LOC_OS04G42960	LOC_OS05G28490	LOC_OS01G61700	LOC_OS06G14650	LOC_OS05G41460	LOC_OS11G46850	LOC_OS01G47400	LOC_OS04G29920	LOC_OS09G02000	LOC_OS07G22930	LOC_OS03G37820	LOC_OS03G11210	LOC_OS02G05590	LOC_OS01G71210	LOC_OS01G56350	LOC_OS01G55020	LOC_OS09G32700	LOC_OS06G10290	LOC_OS01G34100	LOC_OS08G44010	LOC_OS04G53600	LOC_OS12G03630	LOC_OS04G49590	LOC_OS05G06290	LOC_OS08G24434	LOC_OS05G10310	LOC_OS07G28260	LOC_OS04G38870	LOC_OS12G12580	LOC_OS02G18840	LOC_OS09G25570	LOC_OS12G44170	LOC_OS09G28600	LOC_OS05G00992	
LOC_OS03G55670	LOC_OS10G34180	LOC_OS02G02490	LOC_OS03G01890	LOC_OS01G03810	LOC_OS09G32710	LOC_OS07G07320	LOC_OS04G19700	LOC_OS03G42350	LOC_OS04G38880	LOC_OS01G24760	LOC_OS03G16080	LOC_OS09G25560	LOC_OS03G10780	LOC_OS11G09880	LOC_OS04G57140	LOC_OS08G33380	LOC_OS02G18830	LOC_OS11G42470	LOC_OS08G01820	LOC_OS05G18280	LOC_OS03G33400	LOC_OS08G09780	LOC_OS02G39764	LOC_OS02G38430	LOC_OS04G48200	LOC_OS11G10870	LOC_OS06G29710	LOC_OS01G57660	LOC_OS06G05720	LOC_OS12G32190	LOC_OS04G38885	LOC_OS01G36740	LOC_OS01G18050	LOC_OS01G32380	LOC_OS04G30920	LOC_OS01G56330	LOC_OS08G23120	LOC_OS03G16090	LOC_OS06G17730	LOC_OS03G04900	LOC_OS08G32080	LOC_OS02G51404	LOC_OS12G44190	LOC_OS02G17534	LOC_OS10G35490	LOC_OS08G08440	LOC_OS04G29970	LOC_OS11G34850	LOC_OS12G02350	LOC_OS03G07170	LOC_OS07G42550	LOC_OS01G56320	LOC_OS01G53294	LOC_OS08G28820	LOC_OS03G42370	LOC_OS05G11630	LOC_OS05G36910	LOC_OS01G24740	LOC_OS12G44180	LOC_OS03G53020	LOC_OS03G55680	LOC_OS01G64960	LOC_OS05G40170	LOC_OS05G24930	LOC_OS04G48220	LOC_OS02G13170	LOC_OS11G30484	LOC_OS01G03820	LOC_OS07G20310	LOC_OS01G71250	LOC_OS07G26440	LOC_OS08G23140	LOC_OS01G45650	LOC_OS11G43750	LOC_OS08G36460	LOC_OS10G40020	LOC_OS10G39030	LOC_OS07G39750	LOC_OS06G13390	LOC_OS08G16850	LOC_OS02G06010	LOC_OS02G53240	LOC_OS05G37390	LOC_OS10G33730	LOC_OS07G46060	LOC_OS03G16040	LOC_OS06G04430	LOC_OS01G06030	LOC_OS06G16410	LOC_OS01G07364	LOC_OS05G08840	LOC_OS07G35380	LOC_OS12G26390	LOC_OS05G48030	LOC_OS02G53250	LOC_OS10G41360	LOC_OS09G26050	LOC_OS05G49360	LOC_OS03G30334	LOC_OS04G52330	LOC_OS05G16460	LOC_OS02G45630	LOC_OS08G23150	LOC_OS03G42310	LOC_OS09G36200	LOC_OS04G51009	LOC_OS01G71280	LOC_OS03G16050	LOC_OS04G44730	LOC_OS04G40370	LOC_OS10G28360	LOC_OS07G48690	LOC_OS11G10840	LOC_OS01G41270	LOC_OS01G64990	LOC_OS10G42660	LOC_OS12G29430	LOC_OS02G55880	LOC_OS12G42410	LOC_OS01G54580	LOC_OS12G29434	LOC_OS03G63240	LOC_OS07G01160	LOC_OS05G15100	LOC_OS02G24700	LOC_OS03G16060	LOC_OS11G09864	LOC_OS09G14050	LOC_OS08G26200	LOC_OS11G25090	LOC_OS01G12730	LOC_OS01G46950	LOC_OS10G07450	LOC_OS06G49320	LOC_OS06G24040	LOC_OS01G21670	LOC_OS07G37100	LOC_OS01G06050	LOC_OS03G56970	LOC_OS09G07770	LOC_OS10G42670	LOC_OS05G48010	LOC_OS08G14220	LOC_OS04G53680	LOC_OS02G55890	LOC_OS12G28110	LOC_OS02G53230	LOC_OS12G05410	LOC_OS04G03390	LOC_OS08G04030	LOC_OS02G42585	LOC_OS06G08810	LOC_OS05G16440	LOC_OS10G07400	LOC_OS07G04210	LOC_OS09G20720	LOC_OS04G19790	LOC_OS02G54530	LOC_OS02G30560	LOC_OS01G06000	LOC_OS11G25040	LOC_OS06G48060	LOC_OS08G09715	LOC_OS07G37130	LOC_OS07G38460	LOC_OS04G53630	LOC_OS07G39790	LOC_OS01G62180	LOC_OS12G27670	LOC_OS02G28240	LOC_OS12G05480	LOC_OS01G73005	LOC_OS03G31634	LOC_OS02G42550	LOC_OS09G19734	LOC_OS03G04080	LOC_OS01G53230	LOC_OS03G63220	LOC_OS09G18400	LOC_OS06G21820	LOC_OS05G51660	LOC_OS04G48270	LOC_OS02G46910	LOC_OS01G73000	LOC_OS03G18660	LOC_OS08G26220	LOC_OS09G37570	LOC_OS10G29680	LOC_OS02G16250	LOC_OS11G06770	LOC_OS12G10820	LOC_OS01G08650	LOC_OS01G63690	LOC_OS03G17330	LOC_OS10G21720	LOC_OS06G36080	LOC_OS12G38330	LOC_OS12G26350	LOC_OS11G14390	LOC_OS01G50190	LOC_OS09G19720	LOC_OS09G36244	LOC_OS05G51670	LOC_OS11G38340	LOC_OS05G30790	LOC_OS07G10910	LOC_OS04G40330	LOC_OS04G39340	LOC_OS07G49100	LOC_OS03G59180	LOC_OS09G37580	LOC_OS10G08750	LOC_OS06G24070	LOC_OS05G41430	LOC_OS10G42620	LOC_OS04G52320	LOC_OS06G42740	LOC_OS07G37150	LOC_OS05G08854	LOC_OS08G40540	LOC_OS04G54980	LOC_OS04G53650	LOC_OS01G46920	LOC_OS05G48060	LOC_OS04G48290	LOC_OS01G55870	LOC_OS01G46926	LOC_OS04G32710	LOC_OS01G33615	LOC_OS04G39350	LOC_OS12G39670	LOC_OS11G30400	LOC_OS07G10920	LOC_OS11G05460	LOC_OS02G55850	LOC_OS10G41300	LOC_OS01G42550	LOC_OS03G52570	LOC_OS11G40674	LOC_OS01G21630	LOC_OS11G18770	LOC_OS05G51690	LOC_OS05G30770	LOC_OS11G17440	LOC_OS05G15150	LOC_OS12G04120	LOC_OS03G28000	LOC_OS02G19170	LOC_OS01G74370	LOC_OS09G02814	LOC_OS06G08884	LOC_OS11G06720	LOC_OS02G04915	LOC_OS06G08880	
LOC_OS02G36505	LOC_OS09G23750	LOC_OS03G13040	LOC_OS02G13860	LOC_OS12G08310	LOC_OS02G37830	LOC_OS12G09640	LOC_OS01G42540	LOC_OS09G31380	LOC_OS09G30050	LOC_OS04G10420	LOC_OS04G11750	LOC_OS10G34300	LOC_OS09G35740	LOC_OS02G20150	LOC_OS06G06210	LOC_OS06G32520	LOC_OS11G05400	LOC_OS02G21480	LOC_OS01G05585	LOC_OS08G39680	LOC_OS08G17430	LOC_OS01G04250	LOC_OS08G38350	LOC_OS01G64100	LOC_OS02G13870	LOC_OS09G30060	LOC_OS01G43860	LOC_OS07G48520	LOC_OS04G43350	LOC_OS10G35640	LOC_OS08G31720	LOC_OS10G36972	LOC_OS06G28470	LOC_OS01G25189	LOC_OS02G45440	LOC_OS11G31705	LOC_OS03G52660	LOC_OS11G25020	LOC_OS01G65440	LOC_OS11G37000	LOC_OS06G36090	LOC_OS05G45150	LOC_OS02G32160	LOC_OS05G21180	LOC_OS08G42400	LOC_OS03G17426	LOC_OS09G30070	LOC_OS03G06720	LOC_OS04G44690	LOC_OS05G50550	LOC_OS01G34900	LOC_OS01G31870	LOC_OS02G45450	LOC_OS08G16120	LOC_OS04G31390	LOC_OS07G36530	LOC_OS10G08026	LOC_OS05G01590	LOC_OS01G42510	LOC_OS02G53070	LOC_OS09G38800	LOC_OS02G13890	LOC_OS05G04620	LOC_OS03G38359	LOC_OS03G06710	LOC_OS02G56100	LOC_OS07G44140	LOC_OS04G05050	LOC_OS10G36950	LOC_OS05G38850	LOC_OS01G51460	LOC_OS11G28950	LOC_OS12G17230	LOC_OS09G19690	LOC_OS05G24280	LOC_OS04G22440	LOC_OS05G02010	LOC_OS03G05450	LOC_OS12G11930	LOC_OS07G37890	LOC_OS05G29974	LOC_OS07G41920	LOC_OS04G56620	LOC_OS03G14334	LOC_OS01G58080	LOC_OS01G42500	LOC_OS09G35780	LOC_OS01G52780	LOC_OS11G47240	LOC_OS07G04980	LOC_OS03G47246	LOC_OS01G50110	LOC_OS02G22770	LOC_OS04G11780	LOC_OS04G44640	LOC_OS04G45970	LOC_OS10G20590	LOC_OS04G23760	LOC_OS04G53580	LOC_OS08G06710	LOC_OS06G11600	LOC_OS04G56610	LOC_OS03G04110	LOC_OS11G16970	LOC_OS11G40610	LOC_OS03G60240	LOC_OS12G43510	LOC_OS07G28930	LOC_OS01G52760	LOC_OS01G50100	LOC_OS12G43540	LOC_OS11G03670	LOC_OS08G37090	LOC_OS02G42370	LOC_OS03G18710	LOC_OS01G08600	LOC_OS04G09450	LOC_OS01G05570	LOC_OS11G47210	LOC_OS05G29950	LOC_OS01G68510	LOC_OS02G12510	LOC_OS01G49110	LOC_OS09G20660	LOC_OS07G16980	LOC_OS12G11950	LOC_OS11G41910	LOC_OS10G41490	LOC_OS08G30460	LOC_OS02G08490	LOC_OS07G41900	LOC_OS04G32670	LOC_OS04G29050	LOC_OS01G31830	LOC_OS04G42000	LOC_OS07G06700	LOC_OS03G13030	LOC_OS11G41920	LOC_OS02G53030	LOC_OS03G47260	LOC_OS02G45410	LOC_OS10G32550	LOC_OS05G37560	LOC_OS03G18729	LOC_OS02G01870	LOC_OS03G61550	LOC_OS09G39260	LOC_OS02G48570	LOC_OS03G36560	LOC_OS10G25430	LOC_OS06G12980	LOC_OS04G54080	LOC_OS10G01460	LOC_OS04G01540	LOC_OS11G16924	LOC_OS08G30480	LOC_OS06G43250	LOC_OS12G07060	LOC_OS02G36580	LOC_OS03G56160	LOC_OS10G38740	LOC_OS06G32590	LOC_OS07G20100	LOC_OS01G15790	LOC_OS09G33960	LOC_OS04G42090	LOC_OS11G24540	LOC_OS05G09490	LOC_OS07G29380	LOC_OS10G29800	LOC_OS09G22490	LOC_OS03G16960	LOC_OS09G25520	LOC_OS03G11270	LOC_OS06G48930	LOC_OS04G47790	LOC_OS04G02880	LOC_OS06G23650	LOC_OS10G33060	LOC_OS04G45130	LOC_OS05G33100	LOC_OS07G46740	LOC_OS09G14870	LOC_OS05G10480	LOC_OS03G49860	LOC_OS12G44030	LOC_OS02G53900	LOC_OS12G24420	LOC_OS10G01480	LOC_OS09G39280	LOC_OS06G36930	LOC_OS06G10340	LOC_OS11G04960	LOC_OS01G04200	LOC_OS03G04940	LOC_OS03G03610	LOC_OS02G15670	LOC_OS09G21150	LOC_OS03G11280	LOC_OS01G01170	LOC_OS06G14700	LOC_OS01G34050	LOC_OS05G42040	LOC_OS06G45890	LOC_OS03G62830	LOC_OS10G38720	LOC_OS08G41150	LOC_OS11G02305	LOC_OS02G53910	LOC_OS10G01470	LOC_OS07G01850	LOC_OS04G38860	LOC_OS03G50870	LOC_OS03G04930	LOC_OS11G15624	LOC_OS09G21140	LOC_OS03G15650	LOC_OS09G26830	LOC_OS12G37740	LOC_OS03G44190	LOC_OS01G73910	LOC_OS02G36590	LOC_OS03G26300	LOC_OS10G12120	LOC_OS01G48680	LOC_OS07G01860	LOC_OS03G01016	LOC_OS02G25890	LOC_OS03G01014	LOC_OS02G49860	LOC_OS09G22460	LOC_OS05G02890	LOC_OS03G57460	LOC_OS01G10060	LOC_OS09G35700	LOC_OS01G09080	LOC_OS06G47650	LOC_OS04G24220	LOC_OS09G08150	LOC_OS03G53090	LOC_OS01G14420	LOC_OS03G01012	LOC_OS07G25830	LOC_OS01G01115	LOC_OS10G38700	LOC_OS09G26810	LOC_OS02G20190	LOC_OS04G34440	LOC_OS02G49870	LOC_OS02G47210	LOC_OS09G09480	LOC_OS09G02860	LOC_OS01G67250	LOC_OS07G37800	
LOC_OS08G24600	LOC_OS03G37840	LOC_OS03G11230	LOC_OS10G25400	LOC_OS05G25520	LOC_OS02G36530	LOC_OS03G04990	LOC_OS01G68589	LOC_OS06G48970	LOC_OS04G01590	LOC_OS03G53080	LOC_OS04G38800	LOC_OS11G33450	LOC_OS06G01400	LOC_OS04G43390	LOC_OS01G06820	LOC_OS11G04920	LOC_OS02G45480	LOC_OS01G27720	LOC_OS07G42390	LOC_OS03G11240	LOC_OS10G05800	LOC_OS07G37830	LOC_OS03G12570	LOC_OS01G22030	LOC_OS03G36540	LOC_OS09G35720	LOC_OS01G14440	LOC_OS09G31360	LOC_OS06G48960	LOC_OS03G03650	LOC_OS03G15600	LOC_OS05G42080	LOC_OS04G38810	LOC_OS05G10490	LOC_OS01G10080	LOC_OS10G36984	LOC_OS01G01120	LOC_OS11G03600	LOC_OS04G34460	LOC_OS08G01880	LOC_OS04G35790	LOC_OS07G37820	LOC_OS04G46444	LOC_OS05G02880	LOC_OS03G57450	LOC_OS07G12540	LOC_OS03G12580	LOC_OS04G47770	LOC_OS01G09090	LOC_OS07G45439	LOC_OS02G36550	LOC_OS04G45110	LOC_OS07G20150	LOC_OS03G44150	LOC_OS07G44100	LOC_OS04G12160	LOC_OS03G25945	LOC_OS01G62945	LOC_OS08G01990	LOC_OS06G02780	LOC_OS07G49040	LOC_OS07G10810	LOC_OS01G27700	LOC_OS01G67280	LOC_OS02G25050	LOC_OS06G22390	LOC_OS03G19260	LOC_OS10G42720	LOC_OS11G08460	LOC_OS07G31750	LOC_OS05G05040	LOC_OS04G45080	LOC_OS10G16430	LOC_OS03G12630	LOC_OS02G01080	LOC_OS03G13960	LOC_OS12G37790	LOC_OS02G09800	LOC_OS02G43720	LOC_OS08G41080	LOC_OS07G29420	LOC_OS01G24680	LOC_OS01G50950	LOC_OS07G10820	LOC_OS03G19270	LOC_OS02G49030	LOC_OS12G16870	LOC_OS02G18750	LOC_OS11G42390	LOC_OS03G58880	LOC_OS01G49960	LOC_OS12G44080	LOC_OS09G29840	LOC_OS03G19275	LOC_OS04G45090	LOC_OS03G13976	LOC_OS04G24130	LOC_OS06G01440	LOC_OS02G05450	LOC_OS02G04120	LOC_OS12G41810	LOC_OS01G35330	LOC_OS09G15200	LOC_OS08G07280	LOC_OS06G12129	LOC_OS02G18780	LOC_OS01G24650	LOC_OS01G50940	LOC_OS05G11700	LOC_OS11G12500	LOC_OS06G46340	LOC_OS03G37950	LOC_OS03G58850	LOC_OS02G38386	LOC_OS03G11320	LOC_OS06G34350	LOC_OS11G33440	LOC_OS04G51796	LOC_OS11G34770	LOC_OS08G16914	LOC_OS01G72650	LOC_OS09G16520	LOC_OS04G13460	LOC_OS01G56235	LOC_OS02G18770	LOC_OS02G52660	LOC_OS01G03740	LOC_OS12G23180	LOC_OS05G44610	LOC_OS02G25060	LOC_OS10G28410	LOC_OS09G03210	LOC_OS03G33580	LOC_OS08G16920	LOC_OS11G07170	LOC_OS06G45000	LOC_OS08G08592	LOC_OS01G63710	LOC_OS10G36030	LOC_OS01G35310	LOC_OS01G58890	LOC_OS03G44230	LOC_OS01G73990	LOC_OS04G21910	LOC_OS12G44050	LOC_OS01G19280	LOC_OS09G39220	LOC_OS06G01490	LOC_OS03G62090	LOC_OS11G42340	LOC_OS11G08420	LOC_OS07G49080	LOC_OS04G57030	LOC_OS02G47280	LOC_OS02G18720	LOC_OS04G46370	LOC_OS08G08586	LOC_OS09G33920	LOC_OS01G72670	LOC_OS05G32690	LOC_OS04G33070	LOC_OS03G20220	LOC_OS02G52640	LOC_OS05G29040	LOC_OS01G01980	LOC_OS05G47700	LOC_OS03G03700	LOC_OS11G04070	LOC_OS12G15505	LOC_OS03G57510	LOC_OS08G15610	LOC_OS10G36010	LOC_OS06G13460	LOC_OS07G04180	LOC_OS01G37950	LOC_OS12G02240	LOC_OS06G38780	LOC_OS07G46820	LOC_OS01G19260	LOC_OS01G56210	LOC_OS07G07210	LOC_OS01G58870	LOC_OS01G69040	LOC_OS12G24460	LOC_OS01G25940	LOC_OS11G44980	LOC_OS09G26760	LOC_OS01G44220	LOC_OS10G24000	LOC_OS05G42000	LOC_OS08G16950	LOC_OS01G10000	LOC_OS03G28190	LOC_OS06G03210	LOC_OS01G71360	LOC_OS07G42430	LOC_OS05G30020	LOC_OS04G38780	LOC_OS03G25930	LOC_OS10G24010	LOC_OS09G04500	LOC_OS05G08100	LOC_OS04G57040	LOC_OS11G09780	LOC_OS09G25420	LOC_OS06G21090	LOC_OS08G14300	LOC_OS08G15630	LOC_OS09G13440	LOC_OS11G30360	LOC_OS07G07230	LOC_OS05G35700	LOC_OS01G58850	LOC_OS06G04530	LOC_OS06G03200	LOC_OS09G32620	LOC_OS07G42440	LOC_OS03G16150	LOC_OS03G17480	LOC_OS10G27170	LOC_OS04G41560	LOC_OS03G22830	LOC_OS11G44960	LOC_OS08G36580	LOC_OS09G27270	LOC_OS03G08520	LOC_OS09G07660	LOC_OS02G46839	LOC_OS10G39150	LOC_OS07G40630	LOC_OS04G27250	LOC_OS05G49490	LOC_OS06G21900	LOC_OS02G46830	LOC_OS09G15284	LOC_OS03G37080	LOC_OS12G17320	LOC_OS08G01900	LOC_OS05G41520	LOC_OS11G06690	LOC_OS01G63770	LOC_OS07G35260	LOC_OS09G07670	LOC_OS06G12170	LOC_OS01G10890	LOC_OS05G49480	LOC_OS04G54870	LOC_OS01G33550	LOC_OS01G19220	LOC_OS12G40560	LOC_OS05G39200	LOC_OS03G41100	LOC_OS06G37490	LOC_OS10G32500	
LOC_OS03G19200	LOC_OS07G27670	LOC_OS03G46820	LOC_OS02G01940	LOC_OS04G45940	LOC_OS02G43780	LOC_OS03G55776	LOC_OS06G45090	LOC_OS01G63780	LOC_OS03G55770	LOC_OS03G09830	LOC_OS10G42780	LOC_OS02G34860	LOC_OS01G66810	LOC_OS08G13000	LOC_OS05G37490	LOC_OS06G29844	LOC_OS08G04160	LOC_OS03G62030	LOC_OS07G02370	LOC_OS01G74430	LOC_OS07G05410	LOC_OS07G28990	LOC_OS07G47250	LOC_OS01G21550	LOC_OS06G45080	LOC_OS12G31640	LOC_OS11G04050	LOC_OS08G36590	LOC_OS08G13014	LOC_OS03G50070	LOC_OS07G13030	LOC_OS03G10880	LOC_OS10G42790	LOC_OS09G28570	LOC_OS06G17880	LOC_OS02G25900	LOC_OS08G04150	LOC_OS07G02380	LOC_OS12G07950	LOC_OS07G31710	LOC_OS09G21930	LOC_OS02G17470	LOC_OS10G29790	LOC_OS08G08500	LOC_OS05G41570	LOC_OS01G28150	LOC_OS12G23190	LOC_OS02G30440	LOC_OS01G09870	LOC_OS11G40560	LOC_OS02G49060	LOC_OS04G33900	LOC_OS10G41430	LOC_OS07G43700	LOC_OS07G13040	LOC_OS04G53510	LOC_OS03G31750	LOC_OS08G38320	LOC_OS08G05470	LOC_OS01G62060	LOC_OS08G13020	LOC_OS03G18779	LOC_OS07G01060	LOC_OS11G38230	LOC_OS07G49010	LOC_OS01G53100	LOC_OS10G30790	LOC_OS06G07620	LOC_OS03G22800	LOC_OS10G04480	LOC_OS08G09820	LOC_OS12G10700	LOC_OS11G40570	LOC_OS06G33930	LOC_OS09G07630	LOC_OS10G08840	LOC_OS05G40230	LOC_OS05G06340	LOC_OS03G52670	LOC_OS03G04195	LOC_OS09G29880	LOC_OS10G42770	LOC_OS01G20204	LOC_OS12G04020	LOC_OS06G41540	LOC_OS11G44930	LOC_OS02G04160	LOC_OS01G46810	LOC_OS02G50060	LOC_OS06G39230	LOC_OS05G50460	LOC_OS06G45900	LOC_OS09G21919	LOC_OS07G29410	LOC_OS10G28440	LOC_OS11G04000	LOC_OS04G42870	LOC_OS12G32920	LOC_OS02G49040	LOC_OS09G28540	LOC_OS06G24190	LOC_OS04G30890	LOC_OS02G04170	LOC_OS01G10880	LOC_OS12G38220	LOC_OS08G04120	LOC_OS02G51360	LOC_OS01G01930	LOC_OS05G48180	LOC_OS08G26350	LOC_OS02G42412	LOC_OS02G08530	LOC_OS07G04110	LOC_OS04G45910	LOC_OS07G10800	LOC_OS03G17470	LOC_OS11G09700	LOC_OS02G17480	LOC_OS10G07538	LOC_OS07G09814	LOC_OS10G24094	LOC_OS12G32930	LOC_OS05G06320	LOC_OS07G18750	LOC_OS04G53520	LOC_OS01G65530	LOC_OS03G09860	LOC_OS12G06660	LOC_OS03G31760	LOC_OS08G41980	LOC_OS05G33920	LOC_OS01G01920	LOC_OS08G25030	LOC_OS07G05450	LOC_OS01G51380	LOC_OS01G50050	LOC_OS05G30890	LOC_OS02G46670	LOC_OS07G43180	LOC_OS07G01300	LOC_OS04G08460	LOC_OS01G33940	LOC_OS07G10254	LOC_OS07G36880	LOC_OS01G64690	LOC_OS02G37710	LOC_OS12G08670	LOC_OS03G05530	LOC_OS01G19630	LOC_OS09G32590	LOC_OS04G58720	LOC_OS08G41650	LOC_OS01G21960	LOC_OS04G33420	LOC_OS01G54880	LOC_OS03G26470	LOC_OS01G15270	LOC_OS09G35620	LOC_OS06G33970	LOC_OS03G18860	LOC_OS07G48880	LOC_OS07G01310	LOC_OS07G43190	LOC_OS06G08990	LOC_OS06G07660	LOC_OS03G52750	LOC_OS03G17530	LOC_OS02G50700	LOC_OS02G12420	LOC_OS01G66400	LOC_OS09G08000	LOC_OS03G26480	LOC_OS12G34970	LOC_OS07G15940	LOC_OS04G58710	LOC_OS03G05520	LOC_OS08G03360	LOC_OS04G28050	LOC_OS04G42380	LOC_OS03G10900	LOC_OS09G35630	LOC_OS09G34300	LOC_OS07G23590	LOC_OS02G04810	LOC_OS12G44310	LOC_OS04G16060	LOC_OS03G55810	LOC_OS10G20240	LOC_OS01G06340	LOC_OS07G34240	LOC_OS03G17540	LOC_OS02G57305	LOC_OS10G21574	LOC_OS02G13760	LOC_OS12G08650	LOC_OS05G48780	LOC_OS03G26490	LOC_OS02G58630	LOC_OS01G15290	LOC_OS07G48850	LOC_OS08G32720	LOC_OS01G45914	LOC_OS09G36970	LOC_OS06G39240	LOC_OS09G34310	LOC_OS03G43820	LOC_OS07G43170	LOC_OS05G40810	LOC_OS03G06835	LOC_OS03G16220	LOC_OS04G58734	LOC_OS02G57310	LOC_OS08G40330	LOC_OS11G40510	LOC_OS03G06830	LOC_OS08G41660	LOC_OS03G49126	LOC_OS11G14250	LOC_OS01G39230	LOC_OS03G10090	LOC_OS12G16260	LOC_OS04G41000	LOC_OS02G54254	LOC_OS03G52720	LOC_OS02G13700	LOC_OS03G14450	LOC_OS11G47110	LOC_OS07G39950	LOC_OS02G29290	LOC_OS11G32090	LOC_OS09G27190	LOC_OS10G41150	LOC_OS05G30600	LOC_OS08G32740	LOC_OS05G14590	LOC_OS06G19690	LOC_OS12G21610	LOC_OS02G22650	LOC_OS11G03540	LOC_OS03G18820	LOC_OS07G47590	LOC_OS04G42340	LOC_OS08G17110	LOC_OS05G06980	LOC_OS04G01874	LOC_OS01G66440	LOC_OS05G25240	LOC_OS01G67770	LOC_OS01G27230	LOC_OS08G39360	LOC_OS08G38030	LOC_OS01G39210	LOC_OS03G05560	LOC_OS07G35580	
LOC_OS02G55590	LOC_OS01G16550	LOC_OS10G42490	LOC_OS02G09690	LOC_OS03G25110	LOC_OS08G26060	LOC_OS01G50470	LOC_OS10G08599	LOC_OS01G50460	LOC_OS11G07912	LOC_OS02G22680	LOC_OS09G19550	LOC_OS04G41020	LOC_OS04G42350	LOC_OS06G08100	LOC_OS05G01262	LOC_OS12G33610	LOC_OS09G12920	LOC_OS03G01190	LOC_OS01G21900	LOC_OS01G71800	LOC_OS06G44640	LOC_OS08G29100	LOC_OS10G13940	LOC_OS02G46610	LOC_OS09G38710	LOC_OS11G07916	LOC_OS05G39870	LOC_OS01G27210	LOC_OS12G22970	LOC_OS06G11740	LOC_OS06G29010	LOC_OS08G04630	LOC_OS06G33990	LOC_OS10G08580	LOC_OS03G52730	LOC_OS02G58600	LOC_OS01G03260	LOC_OS07G37300	LOC_OS07G40940	LOC_OS04G55660	LOC_OS03G47380	LOC_OS02G55570	LOC_OS08G32750	LOC_OS10G08590	LOC_OS09G35690	LOC_OS05G38530	LOC_OS05G37200	LOC_OS03G25130	LOC_OS11G45370	LOC_OS06G34410	LOC_OS05G32380	LOC_OS08G44760	LOC_OS06G08120	LOC_OS07G33770	LOC_OS04G56140	LOC_OS04G23210	LOC_OS01G65140	LOC_OS03G59320	LOC_OS09G25410	LOC_OS01G16520	LOC_OS11G37740	LOC_OS11G36410	LOC_OS01G71820	LOC_OS10G39710	LOC_OS10G34020	LOC_OS08G01590	LOC_OS08G10510	LOC_OS02G03540	LOC_OS11G32050	LOC_OS12G44360	LOC_OS02G27500	LOC_OS04G32180	LOC_OS06G10430	LOC_OS02G48460	LOC_OS11G24420	LOC_OS08G44750	LOC_OS02G24470	LOC_OS07G40080	LOC_OS08G38070	LOC_OS06G05080	LOC_OS06G47720	LOC_OS05G44350	LOC_OS11G37730	LOC_OS10G36690	LOC_OS02G36450	LOC_OS01G16510	LOC_OS09G32526	LOC_OS02G04880	LOC_OS10G39720	LOC_OS07G39060	LOC_OS02G40500	LOC_OS05G33690	LOC_OS11G03510	LOC_OS01G51754	LOC_OS06G11790	LOC_OS04G41900	LOC_OS05G11428	LOC_OS09G21030	LOC_OS05G48700	LOC_OS03G59300	LOC_OS11G12460	LOC_OS12G06070	LOC_OS04G50860	LOC_OS03G40720	LOC_OS03G47350	LOC_OS02G47110	LOC_OS08G44770	LOC_OS04G35230	LOC_OS02G49770	LOC_OS01G04550	LOC_OS07G33780	LOC_OS03G03720	LOC_OS04G25840	LOC_OS03G14440	LOC_OS03G03724	LOC_OS09G32540	LOC_OS07G18158	LOC_OS02G41810	LOC_OS09G36900	LOC_OS01G57040	LOC_OS12G35440	LOC_OS02G03570	LOC_OS04G11200	LOC_OS03G27750	LOC_OS03G22060	LOC_OS09G33876	LOC_OS09G13400	LOC_OS05G31020	LOC_OS03G61630	LOC_OS11G33394	LOC_OS04G44180	LOC_OS02G03575	LOC_OS01G38780	LOC_OS05G34120	LOC_OS01G04500	LOC_OS09G26700	LOC_OS01G51730	LOC_OS12G21690	LOC_OS10G03720	LOC_OS03G11340	LOC_OS05G23470	LOC_OS11G47990	LOC_OS01G68210	LOC_OS04G53070	LOC_OS06G25500	LOC_OS02G57360	LOC_OS10G32280	LOC_OS06G10480	LOC_OS03G01130	LOC_OS04G50800	LOC_OS12G02530	LOC_OS12G19381	LOC_OS02G24430	LOC_OS08G23870	LOC_OS07G31140	LOC_OS11G20020	LOC_OS05G03870	LOC_OS09G39190	LOC_OS04G54390	LOC_OS09G33890	LOC_OS04G04980	LOC_OS06G25510	LOC_OS04G46780	LOC_OS08G10560	LOC_OS06G02850	LOC_OS04G45450	LOC_OS06G34460	LOC_OS12G02520	LOC_OS03G49940	LOC_OS10G10000	LOC_OS01G04520	LOC_OS09G02710	LOC_OS04G11250	LOC_OS03G10030	LOC_OS06G13530	LOC_OS10G03740	LOC_OS11G20050	LOC_OS03G12690	LOC_OS02G50710	LOC_OS03G03770	LOC_OS03G57569	LOC_OS03G62910	LOC_OS01G70550	LOC_OS08G38900	LOC_OS11G04800	LOC_OS08G08160	LOC_OS09G10340	LOC_OS01G05840	LOC_OS03G09070	LOC_OS01G01484	LOC_OS04G56110	LOC_OS01G46350	LOC_OS02G15500	LOC_OS02G36430	LOC_OS02G35100	LOC_OS02G56020	LOC_OS04G24550	LOC_OS07G15920	LOC_OS05G27800	LOC_OS03G47300	LOC_OS01G33050	LOC_OS02G02200	LOC_OS01G70560	LOC_OS08G02960	LOC_OS01G01430	LOC_OS02G53880	LOC_OS02G26260	LOC_OS01G22370	LOC_OS08G35770	LOC_OS07G40110	LOC_OS08G08260	LOC_OS04G48470	LOC_OS03G11420	LOC_OS06G25540	LOC_OS02G39570	LOC_OS12G02570	LOC_OS07G03160	LOC_OS05G32300	LOC_OS07G42770	LOC_OS07G07520	LOC_OS08G09590	LOC_OS01G70570	LOC_OS06G04600	LOC_OS03G43010	LOC_OS12G03899	LOC_OS04G41850	LOC_OS06G37530	LOC_OS09G36040	LOC_OS02G52560	LOC_OS02G18630	LOC_OS05G20320	LOC_OS11G07020	LOC_OS02G56920	LOC_OS11G09680	LOC_OS02G32930	LOC_OS12G17600	LOC_OS01G21050	LOC_OS04G50790	LOC_OS08G35760	LOC_OS08G34430	LOC_OS01G55280	LOC_OS01G38720	LOC_OS07G07530	LOC_OS12G40840	LOC_OS09G16410	LOC_OS01G59640	LOC_OS10G04110	LOC_OS01G01450	LOC_OS07G28480	LOC_OS10G01080	LOC_OS06G17930	LOC_OS03G18070	LOC_OS01G23680	LOC_OS10G41970	
LOC_OS01G14760	LOC_OS03G56340	LOC_OS07G39130	LOC_OS02G41880	LOC_OS02G29310	LOC_OS02G40550	LOC_OS02G44910	LOC_OS11G30290	LOC_OS07G08870	LOC_OS08G26840	LOC_OS11G22660	LOC_OS06G37510	LOC_OS01G01440	LOC_OS02G10700	LOC_OS01G61940	LOC_OS04G41875	LOC_OS05G06000	LOC_OS11G43580	LOC_OS05G41220	LOC_OS03G31044	LOC_OS04G53840	LOC_OS08G30095	LOC_OS11G47944	LOC_OS03G15810	LOC_OS02G38250	LOC_OS02G41890	LOC_OS02G40560	LOC_OS02G29300	LOC_OS03G43020	LOC_OS02G20970	LOC_OS04G47170	LOC_OS03G06030	LOC_OS02G09710	LOC_OS01G47630	LOC_OS02G48490	LOC_OS07G19550	LOC_OS09G01360	LOC_OS07G32520	LOC_OS04G41800	LOC_OS08G02920	LOC_OS10G35270	LOC_OS07G08890	LOC_OS02G03580	LOC_OS02G41860	LOC_OS05G33670	LOC_OS04G37790	LOC_OS09G36080	LOC_OS04G15580	LOC_OS04G35130	LOC_OS11G38190	LOC_OS08G26860	LOC_OS01G43260	LOC_OS09G27980	LOC_OS06G25590	LOC_OS10G02340	LOC_OS12G40800	LOC_OS04G48440	LOC_OS01G12990	LOC_OS01G11660	LOC_OS02G02260	LOC_OS02G35160	LOC_OS12G26510	LOC_OS09G36090	LOC_OS09G25314	LOC_OS11G34610	LOC_OS01G48940	LOC_OS12G14540	LOC_OS11G43530	LOC_OS10G41930	LOC_OS02G53820	LOC_OS01G09370	LOC_OS03G31010	LOC_OS03G57600	LOC_OS11G11970	LOC_OS05G41270	LOC_OS11G10640	LOC_OS02G39550	LOC_OS08G08200	LOC_OS03G12730	LOC_OS02G35190	LOC_OS02G20940	LOC_OS12G40830	LOC_OS05G32320	LOC_OS02G02275	LOC_OS06G33180	LOC_OS12G02589	LOC_OS11G17290	LOC_OS10G03690	LOC_OS06G05980	LOC_OS06G16630	LOC_OS02G48480	LOC_OS08G33160	LOC_OS06G30920	LOC_OS08G38850	LOC_OS04G48460	LOC_OS04G47130	LOC_OS06G17960	LOC_OS05G33644	LOC_OS07G07590	LOC_OS07G41470	LOC_OS09G32500	LOC_OS01G56550	LOC_OS09G20520	LOC_OS10G29470	LOC_OS06G30970	LOC_OS01G09310	LOC_OS11G05230	LOC_OS01G06280	LOC_OS03G28250	LOC_OS04G51250	LOC_OS12G04350	LOC_OS02G56990	LOC_OS03G42569	LOC_OS01G23620	LOC_OS06G02028	LOC_OS01G55210	LOC_OS07G01380	LOC_OS09G39940	LOC_OS01G57870	LOC_OS08G30900	LOC_OS07G26670	LOC_OS12G16350	LOC_OS02G42360	LOC_OS02G43690	LOC_OS01G09300	LOC_OS08G06478	LOC_OS05G04240	LOC_OS04G38280	LOC_OS06G12290	LOC_OS01G64740	LOC_OS08G06470	LOC_OS01G63410	LOC_OS07G42700	LOC_OS05G49120	LOC_OS11G43520	LOC_OS04G52570	LOC_OS03G10980	LOC_OS06G15320	LOC_OS08G06474	LOC_OS09G34260	LOC_OS05G38470	LOC_OS04G56939	LOC_OS12G43950	LOC_OS11G14190	LOC_OS05G50140	LOC_OS05G37140	LOC_OS05G16220	LOC_OS03G63480	LOC_OS02G01820	LOC_OS03G16290	LOC_OS02G44990	LOC_OS11G26190	LOC_OS11G10600	LOC_OS06G30950	LOC_OS05G01180	LOC_OS05G25150	LOC_OS08G36240	LOC_OS03G45619	LOC_OS09G29790	LOC_OS04G54300	LOC_OS03G08620	LOC_OS04G56960	LOC_OS03G10990	LOC_OS01G48900	LOC_OS09G28460	LOC_OS09G39960	LOC_OS09G38630	LOC_OS05G18850	LOC_OS07G49300	LOC_OS06G37580	LOC_OS10G10870	LOC_OS07G46280	LOC_OS01G56510	LOC_OS11G06595	LOC_OS10G42439	LOC_OS05G05550	LOC_OS01G45860	LOC_OS11G11940	LOC_OS07G17740	LOC_OS08G42910	LOC_OS04G04000	LOC_OS07G37340	LOC_OS04G51260	LOC_OS09G27120	LOC_OS05G31820	LOC_OS03G28280	LOC_OS03G08610	LOC_OS06G14010	LOC_OS12G41310	LOC_OS02G46700	LOC_OS12G04320	LOC_OS06G41600	LOC_OS09G39970	LOC_OS12G06980	LOC_OS07G49310	LOC_OS10G29430	LOC_OS09G17790	LOC_OS10G09820	LOC_OS03G51479	LOC_OS08G07774	LOC_OS12G16300	LOC_OS05G07300	LOC_OS03G16230	LOC_OS08G37590	LOC_OS03G17560	LOC_OS06G15370	LOC_OS08G42940	LOC_OS01G63444	LOC_OS03G49150	LOC_OS05G49170	LOC_OS12G29610	LOC_OS05G16250	LOC_OS01G39160	LOC_OS11G15470	LOC_OS07G04450	LOC_OS02G42314	LOC_OS07G48040	LOC_OS10G28110	LOC_OS07G24050	LOC_OS11G06530	LOC_OS02G32970	LOC_OS04G08410	LOC_OS08G36250	LOC_OS03G50130	LOC_OS05G49160	LOC_OS02G29320	LOC_OS02G51270	LOC_OS12G29620	LOC_OS09G36000	LOC_OS09G16458	LOC_OS10G25090	LOC_OS04G47190	LOC_OS05G50100	LOC_OS04G32940	LOC_OS04G59190	LOC_OS02G17370	LOC_OS04G40570	LOC_OS05G08610	LOC_OS02G56930	LOC_OS09G04450	LOC_OS06G48280	LOC_OS03G55850	LOC_OS12G30620	LOC_OS11G02180	LOC_OS01G07590	LOC_OS10G39690	LOC_OS03G51490	LOC_OS08G41630	LOC_OS01G45830	LOC_OS12G28300	LOC_OS11G38130	LOC_OS01G52120	LOC_OS05G51440	LOC_OS01G18240	LOC_OS10G25060	
LOC_OS02G17360	LOC_OS11G47060	LOC_OS01G11600	LOC_OS06G48270	LOC_OS01G66500	LOC_OS02G32990	LOC_OS12G05690	LOC_OS05G38490	LOC_OS02G04060	LOC_OS05G37160	LOC_OS01G39150	LOC_OS06G50590	LOC_OS10G31740	LOC_OS02G26940	LOC_OS06G29100	LOC_OS09G20480	LOC_OS07G12790	LOC_OS02G38920	LOC_OS05G26660	LOC_OS02G33230	LOC_OS05G51620	LOC_OS07G31070	LOC_OS07G09140	LOC_OS06G17110	LOC_OS10G33690	LOC_OS04G33300	LOC_OS09G36830	LOC_OS01G53420	LOC_OS07G43070	LOC_OS05G34270	LOC_OS06G06450	LOC_OS11G04790	LOC_OS01G67850	LOC_OS11G23050	LOC_OS11G35030	LOC_OS11G19800	LOC_OS06G14070	LOC_OS04G54230	LOC_OS01G19500	LOC_OS04G42260	LOC_OS04G10650	LOC_OS04G33310	LOC_OS03G28300	LOC_OS03G29630	LOC_OS06G23810	LOC_OS02G25630	LOC_OS05G38620	LOC_OS09G21796	LOC_OS03G58170	LOC_OS04G47960	LOC_OS01G08880	LOC_OS03G16334	LOC_OS11G02140	LOC_OS01G67860	LOC_OS03G17660	LOC_OS01G66530	LOC_OS12G13930	LOC_OS01G62360	LOC_OS02G37610	LOC_OS05G46240	LOC_OS01G36070	LOC_OS02G34580	LOC_OS07G43040	LOC_OS11G16780	LOC_OS05G10290	LOC_OS12G07200	LOC_OS02G02990	LOC_OS01G50380	LOC_OS05G39950	LOC_OS07G03870	LOC_OS05G38610	LOC_OS12G42480	LOC_OS05G39940	LOC_OS02G26950	LOC_OS05G12000	LOC_OS11G02159	LOC_OS07G44380	LOC_OS01G07540	LOC_OS01G08870	LOC_OS05G27960	LOC_OS01G19529	LOC_OS02G38930	LOC_OS01G41420	LOC_OS11G35050	LOC_OS03G05620	LOC_OS04G47970	LOC_OS11G15460	LOC_OS05G50320	LOC_OS01G27100	LOC_OS02G02930	LOC_OS01G48040	LOC_OS04G44870	LOC_OS11G28710	LOC_OS03G51510	LOC_OS12G34802	LOC_OS03G14570	LOC_OS04G01740	LOC_OS03G38540	LOC_OS03G04360	LOC_OS02G11880	LOC_OS04G51172	LOC_OS04G30230	LOC_OS08G43510	LOC_OS03G25220	LOC_OS10G34980	LOC_OS10G33650	LOC_OS07G26520	LOC_OS02G43490	LOC_OS01G27110	LOC_OS07G47470	LOC_OS12G01955	LOC_OS04G43550	LOC_OS02G58500	LOC_OS03G13250	LOC_OS08G39480	LOC_OS10G19334	LOC_OS06G43440	LOC_OS02G10560	LOC_OS03G04350	LOC_OS01G21810	LOC_OS08G43500	LOC_OS03G60480	LOC_OS10G34990	LOC_OS01G08814	LOC_OS07G01240	LOC_OS06G10540	LOC_OS03G18950	LOC_OS08G44860	LOC_OS03G59460	LOC_OS02G38900	LOC_OS05G25350	LOC_OS03G14590	LOC_OS12G34820	LOC_OS04G54220	LOC_OS04G55550	LOC_OS08G43530	LOC_OS03G49210	LOC_OS10G28290	LOC_OS01G16460	LOC_OS06G11860	LOC_OS04G09680	LOC_OS11G04770	LOC_OS07G48780	LOC_OS03G58140	LOC_OS03G13274	LOC_OS05G51610	LOC_OS05G49300	LOC_OS03G06990	LOC_OS12G07230	LOC_OS07G35480	LOC_OS09G07450	LOC_OS03G04330	LOC_OS01G71930	LOC_OS02G08260	LOC_OS09G34240	LOC_OS09G38600	LOC_OS01G16450	LOC_OS08G40490	LOC_OS02G02960	LOC_OS11G11060	LOC_OS11G01670	LOC_OS05G09240	LOC_OS12G03700	LOC_OS12G20280	LOC_OS08G44880	LOC_OS06G08240	LOC_OS07G12710	LOC_OS02G48330	LOC_OS09G23590	LOC_OS06G09570	LOC_OS03G15860	LOC_OS03G06900	LOC_OS01G62300	LOC_OS09G23595	LOC_OS03G58110	LOC_OS07G33650	LOC_OS12G12664	LOC_OS06G42164	LOC_OS10G09190	LOC_OS10G10170	LOC_OS03G55070	LOC_OS03G01210	LOC_OS02G04750	LOC_OS01G38670	LOC_OS05G31160	LOC_OS01G52970	LOC_OS08G23950	LOC_OS02G51990	LOC_OS10G22170	LOC_OS06G33210	LOC_OS10G40830	LOC_OS05G48830	LOC_OS08G17270	LOC_OS01G49320	LOC_OS05G24870	LOC_OS06G42150	LOC_OS11G37610	LOC_OS02G36330	LOC_OS10G38510	LOC_OS03G09160	LOC_OS04G45370	LOC_OS03G60440	LOC_OS02G41710	LOC_OS09G10274	LOC_OS02G50630	LOC_OS11G01690	LOC_OS05G11540	LOC_OS04G35100	LOC_OS09G23570	LOC_OS02G15430	LOC_OS10G06930	LOC_OS09G27930	LOC_OS04G56040	LOC_OS04G49748	LOC_OS01G68310	LOC_OS12G32284	LOC_OS06G46500	LOC_OS08G31590	LOC_OS05G23530	LOC_OS06G42140	LOC_OS03G60410	LOC_OS08G34620	LOC_OS02G37694	LOC_OS02G11060	LOC_OS04G48410	LOC_OS02G03440	LOC_OS04G50740	LOC_OS06G01630	LOC_OS12G01980	LOC_OS09G39050	LOC_OS05G11550	LOC_OS01G03100	LOC_OS08G04710	LOC_OS02G51970	LOC_OS01G51620	LOC_OS06G35850	LOC_OS02G48320	LOC_OS04G25720	LOC_OS03G38510	LOC_OS06G08250	LOC_OS04G57360	LOC_OS07G31000	LOC_OS01G38660	LOC_OS11G13680	LOC_OS01G68324	LOC_OS07G07390	LOC_OS07G06060	LOC_OS10G35460	LOC_OS01G71970	LOC_OS10G34130	LOC_OS05G31140	LOC_OS02G57270	LOC_OS05G35570	LOC_OS03G27800	LOC_OS12G44210	
LOC_OS02G21290	LOC_OS10G31070	LOC_OS03G31070	LOC_OS12G13950	LOC_OS03G59400	LOC_OS03G55034	LOC_OS01G39960	LOC_OS08G34640	LOC_OS05G02650	LOC_OS03G15820	LOC_OS03G05610	LOC_OS07G09100	LOC_OS03G44380	LOC_OS06G01650	LOC_OS04G42290	LOC_OS03G02580	LOC_OS02G51950	LOC_OS01G01340	LOC_OS12G19260	LOC_OS02G45270	LOC_OS07G18050	LOC_OS08G21330	LOC_OS06G08270	LOC_OS03G10140	LOC_OS07G33680	LOC_OS05G47545	LOC_OS06G47880	LOC_OS04G25784	LOC_OS08G02996	LOC_OS08G10680	LOC_OS11G08280	LOC_OS03G55020	LOC_OS01G38640	LOC_OS05G01330	LOC_OS07G06080	LOC_OS04G58630	LOC_OS03G14500	LOC_OS06G10590	LOC_OS07G44360	LOC_OS10G36770	LOC_OS06G01640	LOC_OS03G02570	LOC_OS12G02400	LOC_OS01G58230	LOC_OS04G11130	LOC_OS10G31050	LOC_OS04G57330	LOC_OS03G15840	LOC_OS10G22100	LOC_OS02G51920	LOC_OS02G58550	LOC_OS11G12300	LOC_OS03G40800	LOC_OS06G46540	LOC_OS05G03960	LOC_OS03G14510	LOC_OS07G23430	LOC_OS02G28700	LOC_OS10G10149	LOC_OS02G45250	LOC_OS08G02970	LOC_OS03G09190	LOC_OS08G20020	LOC_OS11G25610	LOC_OS04G49710	LOC_OS03G15850	LOC_OS05G24890	LOC_OS09G36820	LOC_OS09G31130	LOC_OS10G09160	LOC_OS12G09010	LOC_OS06G35890	LOC_OS04G45350	LOC_OS09G11540	LOC_OS09G10210	LOC_OS07G07400	LOC_OS01G27940	LOC_OS06G01690	LOC_OS11G08220	LOC_OS04G49680	LOC_OS03G55110	LOC_OS04G48350	LOC_OS04G47020	LOC_OS04G02110	LOC_OS03G15900	LOC_OS08G38920	LOC_OS07G37290	LOC_OS03G11540	LOC_OS11G10540	LOC_OS12G02450	LOC_OS10G31830	LOC_OS08G08380	LOC_OS02G44810	LOC_OS01G59530	LOC_OS01G48874	LOC_OS12G09080	LOC_OS11G47840	LOC_OS02G56800	LOC_OS12G18810	LOC_OS03G55100	LOC_OS04G02120	LOC_OS03G10224	LOC_OS04G23040	LOC_OS07G17689	LOC_OS03G15910	LOC_OS03G10220	LOC_OS06G38980	LOC_OS12G06800	LOC_OS07G03050	LOC_OS11G31470	LOC_OS09G17620	LOC_OS03G44450	LOC_OS10G06890	LOC_OS05G27050	LOC_OS03G27900	LOC_OS12G13130	LOC_OS05G40020	LOC_OS03G18190	LOC_OS03G12890	LOC_OS03G31170	LOC_OS11G11890	LOC_OS08G13640	LOC_OS03G55130	LOC_OS09G27890	LOC_OS02G07880	LOC_OS03G15920	LOC_OS08G37610	LOC_OS12G25110	LOC_OS09G13250	LOC_OS02G40430	LOC_OS01G55150	LOC_OS10G05550	LOC_OS10G09910	LOC_OS10G25140	LOC_OS06G38960	LOC_OS11G47820	LOC_OS09G26550	LOC_OS05G45700	LOC_OS07G30670	LOC_OS03G57770	LOC_OS11G44790	LOC_OS11G09580	LOC_OS05G40010	LOC_OS04G32800	LOC_OS03G55120	LOC_OS01G10270	LOC_OS08G14980	LOC_OS02G38130	LOC_OS01G03989	LOC_OS03G45750	LOC_OS03G44420	LOC_OS01G61814	LOC_OS06G04760	LOC_OS03G02620	LOC_OS02G50690	LOC_OS12G11370	LOC_OS09G25210	LOC_OS06G23040	LOC_OS07G33730	LOC_OS02G47040	LOC_OS03G57740	LOC_OS07G40030	LOC_OS05G03900	LOC_OS05G40080	LOC_OS01G64810	LOC_OS06G37680	LOC_OS08G45240	LOC_OS04G37670	LOC_OS01G15900	LOC_OS10G01134	LOC_OS11G42110	LOC_OS06G47000	LOC_OS06G15400	LOC_OS02G53730	LOC_OS04G51960	LOC_OS07G41370	LOC_OS01G71114	LOC_OS02G40420	LOC_OS01G55120	LOC_OS05G32450	LOC_OS04G19810	LOC_OS03G40084	LOC_OS02G47020	LOC_OS03G02600	LOC_OS01G03950	LOC_OS06G04780	LOC_OS10G22060	LOC_OS07G12810	LOC_OS09G27850	LOC_OS07G18120	LOC_OS03G19480	LOC_OS02G49680	LOC_OS08G33290	LOC_OS01G11570	LOC_OS10G35370	LOC_OS08G13680	LOC_OS05G41390	LOC_OS05G39070	LOC_OS07G06130	LOC_OS06G36330	LOC_OS09G14540	LOC_OS05G33770	LOC_OS03G44440	LOC_OS05G06160	LOC_OS03G64020	LOC_OS05G11510	LOC_OS02G16790	LOC_OS06G15420	LOC_OS04G57280	LOC_OS02G19820	LOC_OS03G57730	LOC_OS11G05190	LOC_OS03G53380	LOC_OS05G19470	LOC_OS04G49670	LOC_OS05G39060	LOC_OS06G16750	LOC_OS03G10200	LOC_OS06G02110	LOC_OS06G37670	LOC_OS03G09220	LOC_OS01G72460	LOC_OS10G39744	LOC_OS04G19800	LOC_OS03G20480	LOC_OS01G72470	LOC_OS10G28260	LOC_OS03G20410	LOC_OS09G16380	LOC_OS12G10910	LOC_OS05G08710	LOC_OS01G12840	LOC_OS06G47050	LOC_OS02G11960	LOC_OS05G05680	LOC_OS07G34180	LOC_OS08G36340	LOC_OS12G25170	LOC_OS07G18944	LOC_OS08G16730	LOC_OS02G55540	LOC_OS05G30640	LOC_OS01G56420	LOC_OS10G34940	LOC_OS07G01260	LOC_OS03G21750	LOC_OS03G20420	LOC_OS12G16230	LOC_OS10G30590	LOC_OS09G28354	LOC_OS01G11500	LOC_OS01G06150	LOC_OS11G43404	LOC_OS03G27050	LOC_OS04G30200	
LOC_OS02G29240	LOC_OS02G55550	LOC_OS09G34140	LOC_OS02G46600	LOC_OS05G51590	LOC_OS08G24360	LOC_OS08G45280	LOC_OS03G18110	LOC_OS12G16240	LOC_OS11G31420	LOC_OS01G57735	LOC_OS01G33764	LOC_OS08G09610	LOC_OS05G04330	LOC_OS02G56850	LOC_OS08G35030	LOC_OS03G52020	LOC_OS01G32439	LOC_OS07G18960	LOC_OS06G49690	LOC_OS09G29670	LOC_OS07G39890	LOC_OS02G08330	LOC_OS07G37230	LOC_OS02G07000	LOC_OS11G44700	LOC_OS05G18970	LOC_OS11G19770	LOC_OS01G53370	LOC_OS01G39060	LOC_OS12G05540	LOC_OS01G19490	LOC_OS08G24370	LOC_OS01G03914	LOC_OS09G38510	LOC_OS03G19452	LOC_OS03G45720	LOC_OS08G28740	LOC_OS09G21700	LOC_OS01G11520	LOC_OS11G05140	LOC_OS10G09990	LOC_OS08G37680	LOC_OS12G30555	LOC_OS05G05670	LOC_OS03G53340	LOC_OS10G41224	LOC_OS04G56830	LOC_OS04G51140	LOC_OS04G30220	LOC_OS04G31550	LOC_OS02G07010	LOC_OS08G15430	LOC_OS09G39850	LOC_OS11G39370	LOC_OS06G03486	LOC_OS01G74200	LOC_OS01G19480	LOC_OS06G35050	LOC_OS10G30540	LOC_OS10G08610	LOC_OS07G49240	LOC_OS07G03000	LOC_OS01G71180	LOC_OS07G31950	LOC_OS05G04390	LOC_OS12G13150	LOC_OS09G34170	LOC_OS01G08780	LOC_OS05G07420	LOC_OS09G28320	LOC_OS01G64890	LOC_OS08G06560	LOC_OS12G25130	LOC_OS05G33710	LOC_OS04G06590	LOC_OS09G39860	LOC_OS03G62250	LOC_OS02G39490	LOC_OS11G39320	LOC_OS10G28230	LOC_OS04G09620	LOC_OS02G10600	LOC_OS04G35090	LOC_OS01G40030	LOC_OS04G59040	LOC_OS11G39310	LOC_OS07G38570	LOC_OS04G53740	LOC_OS10G37180	LOC_OS03G30650	LOC_OS08G07880	LOC_OS01G62290	LOC_OS02G06580	LOC_OS12G05590	LOC_OS09G39870	LOC_OS02G42200	LOC_OS11G14030	LOC_OS02G20870	LOC_OS04G44810	LOC_OS03G15040	LOC_OS12G17530	LOC_OS08G16790	LOC_OS01G12820	LOC_OS03G39010	LOC_OS02G11940	LOC_OS03G06120	LOC_OS08G38100	LOC_OS01G45710	LOC_OS12G29510	LOC_OS02G38180	LOC_OS03G41330	LOC_OS03G07450	LOC_OS01G55990	LOC_OS04G40460	LOC_OS02G51130	LOC_OS01G06130	LOC_OS06G11900	LOC_OS10G42510	LOC_OS03G50270	LOC_OS12G04240	LOC_OS12G25160	LOC_OS02G43519	LOC_OS12G29520	LOC_OS08G28780	LOC_OS05G30650	LOC_OS01G39030	LOC_OS05G50240	LOC_OS03G62240	LOC_OS10G30530	

No annotations were retrieved for the following entities:
LOC_OS11G46060	LOC_OS05G35250	LOC_OS03G42720	LOC_OS08G05310	LOC_OS01G43990	LOC_OS09G20360	LOC_OS03G39550	LOC_OS12G10750	LOC_OS12G27190	LOC_OS12G31690	LOC_OS06G42205	LOC_OS01G14180	LOC_OS08G27580	LOC_OS04G44790	LOC_OS09G11890	LOC_OS11G12280	LOC_OS02G03710	LOC_OS03G47169	LOC_OS01G05220	LOC_OS09G17180	LOC_OS09G01610	LOC_OS06G06570	LOC_OS08G08810	LOC_OS08G05300	LOC_OS05G01010	LOC_OS09G22530	LOC_OS02G14830	LOC_OS01G43500	LOC_OS02G33100	LOC_OS11G40770	LOC_OS06G20420	LOC_OS04G11860	LOC_OS12G19110	LOC_OS01G05250	LOC_OS10G09240	LOC_OS12G12960	LOC_OS04G53290	LOC_OS06G43990	LOC_OS06G19430	LOC_OS12G29390	LOC_OS03G63644	LOC_OS09G08690	LOC_OS03G04420	LOC_OS09G29150	LOC_OS10G40080	LOC_OS06G38150	LOC_OS01G38130	LOC_OS01G53760	LOC_OS12G25800	LOC_OS01G49260	LOC_OS06G06590	LOC_OS12G42360	LOC_OS01G32840	LOC_OS07G14880	LOC_OS11G42930	LOC_OS02G32270	LOC_OS02G15700	LOC_OS02G14855	LOC_OS02G58400	LOC_OS01G43960	LOC_OS06G43980	LOC_OS06G06115	LOC_OS07G22494	LOC_OS01G51580	LOC_OS11G45170	LOC_OS01G32810	LOC_OS09G22505	LOC_OS09G09530	LOC_OS01G28790	LOC_OS01G61370	LOC_OS05G36140	LOC_OS12G42780	LOC_OS08G36090	LOC_OS07G14420	LOC_OS03G39980	LOC_OS11G33170	LOC_OS07G13570	LOC_OS07G09070	LOC_OS06G22640	LOC_OS01G41760	LOC_OS12G09310	LOC_OS06G21310	LOC_OS11G17940	LOC_OS05G14360	LOC_OS10G33780	LOC_OS02G46400	LOC_OS08G28000	LOC_OS10G34602	LOC_OS12G41480	LOC_OS06G30230	LOC_OS07G12255	LOC_OS04G53250	LOC_OS07G36220	LOC_OS03G12050	LOC_OS10G39060	LOC_OS08G07910	LOC_OS12G32520	LOC_OS10G09200	LOC_OS03G14230	LOC_OS02G14820	LOC_OS07G47320	LOC_OS04G12744	LOC_OS05G38300	LOC_OS10G32420	LOC_OS05G27640	LOC_OS07G39720	LOC_OS01G68400	LOC_OS06G44870	LOC_OS07G09090	LOC_OS02G10460	LOC_OS06G19460	LOC_OS05G50400	LOC_OS03G62760	LOC_OS04G35830	LOC_OS04G11400	LOC_OS07G02460	LOC_OS01G48360	LOC_OS06G35980	LOC_OS05G14710	LOC_OS01G66230	LOC_OS10G02670	LOC_OS11G14860	LOC_OS12G10350	LOC_OS04G44390	LOC_OS09G31420	LOC_OS11G02410	LOC_OS01G52851	LOC_OS02G48220	LOC_OS01G59009	LOC_OS01G06950	LOC_OS03G25314	LOC_OS07G13930	LOC_OS08G24920	LOC_OS06G06170	LOC_OS05G50815	LOC_OS04G56370	LOC_OS03G11150	LOC_OS09G11005	LOC_OS08G10760	LOC_OS12G08020	LOC_OS04G15820	LOC_OS01G38560	LOC_OS12G23210	LOC_OS01G51510	LOC_OS05G12510	LOC_OS11G03750	LOC_OS02G15790	LOC_OS09G21270	LOC_OS03G36460	LOC_OS04G01640	LOC_OS12G13410	LOC_OS01G14120	LOC_OS12G37850	LOC_OS02G38420	LOC_OS05G09350	LOC_OS11G25530	LOC_OS01G47480	LOC_OS08G02650	LOC_OS02G42900	LOC_OS11G17920	LOC_OS11G38840	LOC_OS01G34180	LOC_OS01G58130	LOC_OS03G47584	LOC_OS04G10180	LOC_OS01G27860	LOC_OS01G28710	LOC_OS11G47750	LOC_OS10G03960	LOC_OS11G14820	LOC_OS06G46200	LOC_OS06G01770	LOC_OS07G20260	LOC_OS05G11240	LOC_OS11G02850	LOC_OS05G13430	LOC_OS12G22790	LOC_OS06G12890	LOC_OS06G07060	LOC_OS07G34890	LOC_OS04G26510	LOC_OS07G11310	LOC_OS06G44490	LOC_OS04G46540	LOC_OS03G02210	LOC_OS11G35750	LOC_OS12G03610	LOC_OS06G37700	LOC_OS07G19290	LOC_OS05G46320	LOC_OS03G16812	LOC_OS08G36960	LOC_OS04G45220	LOC_OS03G20070	LOC_OS01G73820	LOC_OS07G22460	LOC_OS12G24500	LOC_OS02G49970	LOC_OS04G58530	LOC_OS07G14840	LOC_OS01G45260	LOC_OS07G12660	LOC_OS03G34230	LOC_OS11G46890	LOC_OS05G23200	LOC_OS02G38850	LOC_OS08G10340	LOC_OS01G73830	LOC_OS04G44380	LOC_OS03G22310	LOC_OS01G61730	LOC_OS09G02010	LOC_OS09G01160	LOC_OS07G43860	LOC_OS10G27460	LOC_OS02G31845	LOC_OS03G24500	LOC_OS04G59360	LOC_OS08G12420	LOC_OS06G13780	LOC_OS05G39160	LOC_OS02G20710	LOC_OS07G04260	LOC_OS08G43140	LOC_OS06G37740	LOC_OS02G27370	LOC_OS07G16260	LOC_OS05G41470	LOC_OS05G28020	LOC_OS02G18420	LOC_OS04G48250	LOC_OS07G39370	LOC_OS06G23100	LOC_OS07G22940	LOC_OS05G24900	LOC_OS12G02790	LOC_OS07G07300	LOC_OS03G46780	LOC_OS10G27440	LOC_OS02G31867	LOC_OS05G05390	LOC_OS12G24150	LOC_OS01G51904	LOC_OS09G02000	LOC_OS11G29060	LOC_OS03G37820	LOC_OS02G05590	LOC_OS01G71210	LOC_OS01G55020	LOC_OS01G34100	LOC_OS03G21010	LOC_OS04G53600	LOC_OS12G03630	LOC_OS08G06290	LOC_OS05G08470	
LOC_OS07G05145	LOC_OS02G49580	LOC_OS11G11710	LOC_OS12G44170	LOC_OS03G18250	LOC_OS03G56520	LOC_OS09G28600	LOC_OS05G00992	LOC_OS08G35570	LOC_OS08G10270	LOC_OS04G04210	LOC_OS10G36360	LOC_OS03G08040	LOC_OS02G29970	LOC_OS01G03810	LOC_OS07G09500	LOC_OS02G07700	LOC_OS01G35880	LOC_OS01G02950	LOC_OS01G24760	LOC_OS11G06370	LOC_OS08G10280	LOC_OS11G09880	LOC_OS09G03790	LOC_OS11G42470	LOC_OS08G01820	LOC_OS03G33400	LOC_OS06G12490	LOC_OS04G38885	LOC_OS01G36740	LOC_OS01G32380	LOC_OS04G30920	LOC_OS03G08030	LOC_OS07G10510	LOC_OS01G42160	LOC_OS03G18270	LOC_OS02G51404	LOC_OS05G08450	LOC_OS04G48690	LOC_OS08G08440	LOC_OS03G36944	LOC_OS04G29970	LOC_OS02G20700	LOC_OS07G42550	LOC_OS05G11630	LOC_OS01G42150	LOC_OS05G46710	LOC_OS01G23890	LOC_OS05G40170	LOC_OS04G48220	LOC_OS07G40380	LOC_OS02G29980	LOC_OS09G11380	LOC_OS05G19110	LOC_OS07G20310	LOC_OS01G71250	LOC_OS07G43410	LOC_OS01G43470	LOC_OS01G45650	LOC_OS08G36460	LOC_OS02G35810	LOC_OS05G41890	LOC_OS08G16850	LOC_OS02G53240	LOC_OS06G06620	LOC_OS01G31480	LOC_OS11G33934	LOC_OS06G04430	LOC_OS04G16230	LOC_OS01G22540	LOC_OS01G23870	LOC_OS01G07364	LOC_OS01G05180	LOC_OS08G40950	LOC_OS03G57830	LOC_OS01G29180	LOC_OS02G53250	LOC_OS02G29120	LOC_OS05G49360	LOC_OS03G30334	LOC_OS05G16460	LOC_OS02G45630	LOC_OS03G42310	LOC_OS06G06610	LOC_OS04G51009	LOC_OS06G02280	LOC_OS04G42550	LOC_OS02G02910	LOC_OS12G42410	LOC_OS12G21950	LOC_OS07G01160	LOC_OS05G15100	LOC_OS09G14050	LOC_OS11G25090	LOC_OS06G24040	LOC_OS01G06050	LOC_OS12G32610	LOC_OS02G11870	LOC_OS09G07770	LOC_OS02G05190	LOC_OS12G28110	LOC_OS08G06210	LOC_OS02G42100	LOC_OS04G03390	LOC_OS08G04030	LOC_OS09G38400	LOC_OS03G12945	LOC_OS05G16440	LOC_OS01G05150	LOC_OS04G19790	LOC_OS02G30560	LOC_OS09G29530	LOC_OS04G31840	LOC_OS02G06450	LOC_OS07G39790	LOC_OS01G62180	LOC_OS12G27670	LOC_OS06G19970	LOC_OS12G05480	LOC_OS02G52350	LOC_OS01G73005	LOC_OS03G31634	LOC_OS02G05120	LOC_OS11G36170	LOC_OS01G53230	LOC_OS05G32980	LOC_OS09G18400	LOC_OS01G55400	LOC_OS08G28400	LOC_OS10G29680	LOC_OS05G40590	LOC_OS12G10820	LOC_OS01G08650	LOC_OS05G05370	LOC_OS03G17330	LOC_OS10G21720	LOC_OS03G33800	LOC_OS02G05130	LOC_OS12G38330	LOC_OS12G26350	LOC_OS01G50190	LOC_OS09G19720	LOC_OS09G36244	LOC_OS11G38340	LOC_OS01G56720	LOC_OS04G39340	LOC_OS02G52330	LOC_OS08G07510	LOC_OS04G38490	LOC_OS10G08750	LOC_OS05G41430	LOC_OS06G42740	LOC_OS07G37150	LOC_OS08G40540	LOC_OS04G54980	LOC_OS12G27210	LOC_OS06G39560	LOC_OS01G33615	LOC_OS09G34080	LOC_OS12G15240	LOC_OS12G39670	LOC_OS10G26150	LOC_OS01G20780	LOC_OS11G05460	LOC_OS02G55850	LOC_OS09G04220	LOC_OS01G42550	LOC_OS11G40674	LOC_OS10G40450	LOC_OS04G52790	LOC_OS12G21920	LOC_OS05G51210	LOC_OS03G62360	LOC_OS03G28000	LOC_OS07G23690	LOC_OS09G02814	LOC_OS06G08884	LOC_OS11G06720	LOC_OS02G04915	LOC_OS02G36505	LOC_OS07G10370	LOC_OS09G23750	LOC_OS02G13860	LOC_OS05G23398	LOC_OS09G30050	LOC_OS04G33540	LOC_OS04G11750	LOC_OS03G27200	LOC_OS09G35740	LOC_OS11G13490	LOC_OS02G01410	LOC_OS02G20150	LOC_OS06G06210	LOC_OS06G32520	LOC_OS01G05100	LOC_OS02G21480	LOC_OS08G39680	LOC_OS08G17430	LOC_OS08G07600	LOC_OS01G26060	LOC_OS01G04250	LOC_OS08G38350	LOC_OS07G10380	LOC_OS09G30060	LOC_OS01G43860	LOC_OS10G35640	LOC_OS06G28470	LOC_OS05G09060	LOC_OS02G45440	LOC_OS07G38720	LOC_OS05G02435	LOC_OS05G01100	LOC_OS03G17426	LOC_OS07G47640	LOC_OS04G41180	LOC_OS02G44599	LOC_OS04G44690	LOC_OS09G37940	LOC_OS06G51240	LOC_OS09G36619	LOC_OS07G38710	LOC_OS04G07220	LOC_OS10G22790	LOC_OS11G25490	LOC_OS07G36530	LOC_OS12G11520	LOC_OS01G42510	LOC_OS12G07430	LOC_OS10G20139	LOC_OS03G38359	LOC_OS04G37930	LOC_OS01G51460	LOC_OS03G62440	LOC_OS12G17230	LOC_OS09G19690	LOC_OS05G24280	LOC_OS04G22440	LOC_OS07G38740	LOC_OS11G14780	LOC_OS03G14334	LOC_OS05G46060	LOC_OS08G41570	LOC_OS03G24130	LOC_OS06G33410	LOC_OS07G04980	LOC_OS02G48940	LOC_OS02G22770	LOC_OS12G43990	LOC_OS04G30480	LOC_OS10G20590	LOC_OS10G22770	LOC_OS10G09770	LOC_OS08G20644	LOC_OS11G16970	LOC_OS12G40000	
LOC_OS12G43510	LOC_OS06G29360	LOC_OS07G04510	LOC_OS12G43540	LOC_OS08G37090	LOC_OS05G34060	LOC_OS01G08600	LOC_OS04G09450	LOC_OS01G05570	LOC_OS07G37430	LOC_OS05G29950	LOC_OS02G12510	LOC_OS07G16980	LOC_OS02G09340	LOC_OS12G11950	LOC_OS09G10860	LOC_OS08G30460	LOC_OS03G08940	LOC_OS04G29050	LOC_OS06G01830	LOC_OS11G24120	LOC_OS06G13800	LOC_OS01G31830	LOC_OS02G43230	LOC_OS07G06700	LOC_OS10G01830	LOC_OS01G61220	LOC_OS01G62550	LOC_OS11G41920	LOC_OS08G33960	LOC_OS06G42330	LOC_OS02G57870	LOC_OS02G45410	LOC_OS05G37560	LOC_OS03G18729	LOC_OS02G01870	LOC_OS01G03330	LOC_OS06G34770	LOC_OS02G46390	LOC_OS10G01460	LOC_OS11G16924	LOC_OS08G32660	LOC_OS02G36580	LOC_OS04G48630	LOC_OS03G17800	LOC_OS06G32590	LOC_OS09G14400	LOC_OS07G20100	LOC_OS01G03320	LOC_OS05G32250	LOC_OS03G01442	LOC_OS07G29380	LOC_OS10G29800	LOC_OS09G22490	LOC_OS10G41920	LOC_OS09G25520	LOC_OS03G11270	LOC_OS06G48930	LOC_OS06G24500	LOC_OS04G47790	LOC_OS04G02880	LOC_OS07G23600	LOC_OS09G15720	LOC_OS02G34390	LOC_OS12G27920	LOC_OS01G12270	LOC_OS09G14870	LOC_OS05G10480	LOC_OS03G49860	LOC_OS02G53900	LOC_OS09G39280	LOC_OS03G04940	LOC_OS03G12130	LOC_OS02G15670	LOC_OS09G21150	LOC_OS06G13850	LOC_OS03G11280	LOC_OS01G34050	LOC_OS02G37450	LOC_OS01G57170	LOC_OS09G12680	LOC_OS05G34890	LOC_OS02G50400	LOC_OS01G03340	LOC_OS02G26794	LOC_OS07G10320	LOC_OS03G38750	LOC_OS10G23240	LOC_OS11G15624	LOC_OS09G21140	LOC_OS01G58490	LOC_OS02G58360	LOC_OS03G44190	LOC_OS08G30014	LOC_OS02G25890	LOC_OS09G22460	LOC_OS04G26400	LOC_OS01G10060	LOC_OS09G08150	LOC_OS07G25830	LOC_OS12G23510	LOC_OS09G02860	LOC_OS07G35620	LOC_OS08G24600	LOC_OS07G10340	LOC_OS05G25520	LOC_OS02G36530	LOC_OS04G38800	LOC_OS10G37860	LOC_OS11G04920	LOC_OS10G21490	LOC_OS01G22030	LOC_OS04G03740	LOC_OS05G49950	LOC_OS05G25990	LOC_OS11G08050	LOC_OS03G15600	LOC_OS05G42080	LOC_OS03G22370	LOC_OS10G32140	LOC_OS05G10490	LOC_OS10G36984	LOC_OS04G49954	LOC_OS04G46444	LOC_OS07G10360	LOC_OS05G48610	LOC_OS07G12540	LOC_OS03G12580	LOC_OS02G13450	LOC_OS11G14730	LOC_OS07G45439	LOC_OS08G34410	LOC_OS03G25410	LOC_OS05G35300	LOC_OS07G44100	LOC_OS03G25945	LOC_OS01G62945	LOC_OS08G01990	LOC_OS01G67280	LOC_OS02G25050	LOC_OS03G31390	LOC_OS06G22390	LOC_OS03G30060	LOC_OS05G05040	LOC_OS04G45080	LOC_OS03G29065	LOC_OS08G14710	LOC_OS02G01080	LOC_OS04G28980	LOC_OS06G03630	LOC_OS11G32570	LOC_OS03G42030	LOC_OS08G41080	LOC_OS11G24940	LOC_OS01G50950	LOC_OS12G16870	LOC_OS02G18750	LOC_OS01G49960	LOC_OS03G19275	LOC_OS03G13976	LOC_OS01G35330	LOC_OS09G15200	LOC_OS09G06719	LOC_OS02G18780	LOC_OS01G24650	LOC_OS05G07200	LOC_OS03G58850	LOC_OS03G38804	LOC_OS02G06310	LOC_OS06G03650	LOC_OS02G07640	LOC_OS01G54060	LOC_OS06G34350	LOC_OS01G70470	LOC_OS08G16914	LOC_OS03G46420	LOC_OS04G13460	LOC_OS10G07974	LOC_OS02G18770	LOC_OS02G52660	LOC_OS11G43220	LOC_OS05G44610	LOC_OS02G53510	LOC_OS09G03210	LOC_OS08G16920	LOC_OS09G03690	LOC_OS08G10380	LOC_OS08G08592	LOC_OS12G25360	LOC_OS05G31785	LOC_OS01G35310	LOC_OS09G15660	LOC_OS08G05080	LOC_OS01G19280	LOC_OS11G42340	LOC_OS11G08420	LOC_OS09G04995	LOC_OS01G23780	LOC_OS02G18720	LOC_OS04G49880	LOC_OS08G08586	LOC_OS02G12170	LOC_OS01G72670	LOC_OS06G06700	LOC_OS03G45990	LOC_OS10G04880	LOC_OS05G32690	LOC_OS04G33070	LOC_OS03G20220	LOC_OS05G29040	LOC_OS07G11710	LOC_OS01G01980	LOC_OS12G15505	LOC_OS05G25920	LOC_OS09G24590	LOC_OS10G36010	LOC_OS01G37950	LOC_OS12G02240	LOC_OS09G16970	LOC_OS03G45980	LOC_OS02G50430	LOC_OS04G14360	LOC_OS12G24460	LOC_OS01G25940	LOC_OS11G44980	LOC_OS06G47230	LOC_OS10G24000	LOC_OS04G06734	LOC_OS10G16890	LOC_OS03G10430	LOC_OS08G16950	LOC_OS01G10000	LOC_OS01G56680	LOC_OS05G32200	LOC_OS06G03210	LOC_OS01G71360	LOC_OS03G43350	LOC_OS05G30020	LOC_OS06G28960	LOC_OS04G14350	LOC_OS01G21110	LOC_OS06G44190	LOC_OS01G13500	LOC_OS09G04500	LOC_OS12G17700	LOC_OS04G57040	LOC_OS11G09780	LOC_OS06G21090	LOC_OS08G14300	LOC_OS08G33045	LOC_OS08G15630	LOC_OS05G25900	LOC_OS09G13440	LOC_OS05G35700	LOC_OS01G58850	
LOC_OS06G03200	LOC_OS03G43340	LOC_OS07G03200	LOC_OS11G06200	LOC_OS05G04110	LOC_OS08G36580	LOC_OS01G42024	LOC_OS07G36120	LOC_OS04G27250	LOC_OS05G49490	LOC_OS02G46830	LOC_OS09G15284	LOC_OS01G23750	LOC_OS05G10800	LOC_OS12G24090	LOC_OS07G33080	LOC_OS08G38750	LOC_OS06G12170	LOC_OS11G45820	LOC_OS01G33550	LOC_OS05G39200	LOC_OS12G36070	LOC_OS05G16100	LOC_OS06G37490	LOC_OS03G45970	LOC_OS10G32500	LOC_OS03G46820	LOC_OS06G05430	LOC_OS01G14800	LOC_OS03G55776	LOC_OS08G13480	LOC_OS03G55770	LOC_OS03G09830	LOC_OS01G66810	LOC_OS01G32670	LOC_OS05G37490	LOC_OS08G04160	LOC_OS07G02370	LOC_OS01G74430	LOC_OS04G42444	LOC_OS07G05410	LOC_OS07G28990	LOC_OS04G13060	LOC_OS08G13490	LOC_OS05G27680	LOC_OS01G21550	LOC_OS11G04050	LOC_OS08G36590	LOC_OS08G13014	LOC_OS07G13030	LOC_OS01G05090	LOC_OS06G39650	LOC_OS01G18390	LOC_OS07G02380	LOC_OS01G17065	LOC_OS03G15260	LOC_OS07G31710	LOC_OS09G21930	LOC_OS06G05450	LOC_OS05G41570	LOC_OS04G16160	LOC_OS02G30440	LOC_OS11G40560	LOC_OS07G13040	LOC_OS04G53510	LOC_OS08G05470	LOC_OS07G37490	LOC_OS04G52660	LOC_OS03G18779	LOC_OS01G32650	LOC_OS11G38230	LOC_OS02G32615	LOC_OS06G07620	LOC_OS04G52650	LOC_OS03G04195	LOC_OS09G29880	LOC_OS01G20204	LOC_OS06G41540	LOC_OS08G07640	LOC_OS03G06379	LOC_OS12G36030	LOC_OS06G43720	LOC_OS11G37370	LOC_OS08G03280	LOC_OS06G09800	LOC_OS07G04580	LOC_OS09G21919	LOC_OS06G05470	LOC_OS11G04000	LOC_OS05G25070	LOC_OS11G08840	LOC_OS09G28540	LOC_OS09G06750	LOC_OS02G57900	LOC_OS06G24190	LOC_OS07G15240	LOC_OS01G10880	LOC_OS12G38220	LOC_OS02G51360	LOC_OS01G01930	LOC_OS05G48180	LOC_OS08G26350	LOC_OS11G39100	LOC_OS04G45910	LOC_OS03G18320	LOC_OS07G10800	LOC_OS02G17480	LOC_OS10G24094	LOC_OS12G30750	LOC_OS04G38380	LOC_OS07G30870	LOC_OS04G53520	LOC_OS03G32610	LOC_OS06G16110	LOC_OS08G29870	LOC_OS08G24182	LOC_OS02G43160	LOC_OS02G46670	LOC_OS03G42960	LOC_OS07G01300	LOC_OS04G08460	LOC_OS01G33940	LOC_OS07G10254	LOC_OS07G36880	LOC_OS06G34810	LOC_OS01G65540	LOC_OS11G26690	LOC_OS01G19630	LOC_OS09G32590	LOC_OS08G41650	LOC_OS10G42040	LOC_OS04G33420	LOC_OS01G51370	LOC_OS03G26470	LOC_OS01G15270	LOC_OS03G19709	LOC_OS09G35620	LOC_OS11G48010	LOC_OS01G55720	LOC_OS06G33970	LOC_OS07G43190	LOC_OS06G08990	LOC_OS03G39300	LOC_OS03G17530	LOC_OS02G50700	LOC_OS01G66400	LOC_OS09G08000	LOC_OS03G26480	LOC_OS12G34970	LOC_OS04G28050	LOC_OS07G23590	LOC_OS04G16060	LOC_OS03G55810	LOC_OS01G06340	LOC_OS02G13760	LOC_OS12G08650	LOC_OS05G48780	LOC_OS03G26490	LOC_OS07G16820	LOC_OS02G58630	LOC_OS07G45340	LOC_OS08G32720	LOC_OS01G45914	LOC_OS09G36970	LOC_OS03G18400	LOC_OS03G06835	LOC_OS06G34800	LOC_OS01G64240	LOC_OS05G25660	LOC_OS02G14610	LOC_OS04G58734	LOC_OS12G05130	LOC_OS03G06830	LOC_OS08G41660	LOC_OS03G49126	LOC_OS11G14250	LOC_OS01G39230	LOC_OS12G02930	LOC_OS03G57180	LOC_OS12G16260	LOC_OS04G41000	LOC_OS02G36820	LOC_OS02G13700	LOC_OS03G37570	LOC_OS05G28760	LOC_OS02G29290	LOC_OS03G62539	LOC_OS04G57830	LOC_OS05G30600	LOC_OS03G62530	LOC_OS08G32740	LOC_OS12G21610	LOC_OS08G17110	LOC_OS01G66440	LOC_OS03G12280	LOC_OS05G25240	LOC_OS08G39360	LOC_OS08G38030	LOC_OS01G39210	LOC_OS02G56440	LOC_OS02G32450	LOC_OS02G09690	LOC_OS08G26060	LOC_OS10G08599	LOC_OS01G53970	LOC_OS05G04770	LOC_OS01G67300	LOC_OS09G12920	LOC_OS03G07730	LOC_OS06G44640	LOC_OS12G22970	LOC_OS06G29010	LOC_OS04G45870	LOC_OS06G33990	LOC_OS04G09320	LOC_OS08G06810	LOC_OS01G03260	LOC_OS01G68640	LOC_OS07G37300	LOC_OS11G37310	LOC_OS06G22860	LOC_OS03G07720	LOC_OS10G08590	LOC_OS09G37870	LOC_OS06G50070	LOC_OS11G02640	LOC_OS05G14950	LOC_OS11G45370	LOC_OS06G34410	LOC_OS10G01580	LOC_OS06G08120	LOC_OS07G33770	LOC_OS07G35950	LOC_OS06G07270	LOC_OS07G30260	LOC_OS06G12620	LOC_OS09G25410	LOC_OS05G47870	LOC_OS01G41970	LOC_OS06G25940	LOC_OS09G12580	LOC_OS11G32050	LOC_OS02G50300	LOC_OS04G32180	LOC_OS01G48590	LOC_OS08G19330	LOC_OS08G02430	LOC_OS11G24420	LOC_OS02G24470	LOC_OS09G24550	LOC_OS02G37309	LOC_OS08G38070	LOC_OS05G47860	LOC_OS02G04880	LOC_OS07G39060	
LOC_OS04G14730	LOC_OS07G35979	LOC_OS05G09580	LOC_OS10G21170	LOC_OS05G11428	LOC_OS09G21030	LOC_OS02G52934	LOC_OS12G09584	LOC_OS05G42160	LOC_OS03G47350	LOC_OS06G11300	LOC_OS05G09590	LOC_OS04G35230	LOC_OS04G25840	LOC_OS03G14440	LOC_OS01G02370	LOC_OS03G03724	LOC_OS06G11304	LOC_OS02G41810	LOC_OS01G57040	LOC_OS12G35440	LOC_OS04G11200	LOC_OS03G27750	LOC_OS07G08360	LOC_OS04G46360	LOC_OS09G13400	LOC_OS10G17930	LOC_OS05G34120	LOC_OS01G04500	LOC_OS06G10000	LOC_OS01G51730	LOC_OS12G21690	LOC_OS10G03720	LOC_OS05G26980	LOC_OS05G25650	LOC_OS11G47990	LOC_OS01G68210	LOC_OS04G02790	LOC_OS06G25500	LOC_OS10G32280	LOC_OS07G07040	LOC_OS09G04924	LOC_OS03G13530	LOC_OS11G20020	LOC_OS12G13600	LOC_OS08G34990	LOC_OS09G33890	LOC_OS04G04980	LOC_OS06G25510	LOC_OS07G08380	LOC_OS06G02850	LOC_OS04G45450	LOC_OS06G34460	LOC_OS03G49940	LOC_OS10G10000	LOC_OS04G11250	LOC_OS03G12210	LOC_OS09G25830	LOC_OS11G20050	LOC_OS03G12690	LOC_OS08G19380	LOC_OS06G44240	LOC_OS03G57569	LOC_OS03G62910	LOC_OS07G42270	LOC_OS08G18060	LOC_OS01G03660	LOC_OS06G49920	LOC_OS02G36430	LOC_OS08G32350	LOC_OS02G12000	LOC_OS06G23310	LOC_OS07G15920	LOC_OS05G27800	LOC_OS03G45120	LOC_OS09G15570	LOC_OS08G02960	LOC_OS02G50374	LOC_OS02G15130	LOC_OS02G53880	LOC_OS02G26260	LOC_OS08G35770	LOC_OS07G40110	LOC_OS08G08260	LOC_OS04G48470	LOC_OS06G25540	LOC_OS06G10040	LOC_OS12G02570	LOC_OS05G32300	LOC_OS07G07520	LOC_OS07G29300	LOC_OS06G37530	LOC_OS02G18630	LOC_OS05G20320	LOC_OS07G17320	LOC_OS11G09680	LOC_OS11G39079	LOC_OS08G34430	LOC_OS08G10000	LOC_OS06G02410	LOC_OS09G32920	LOC_OS07G07530	LOC_OS09G16410	LOC_OS10G03260	LOC_OS02G33810	LOC_OS01G45470	LOC_OS01G44140	LOC_OS10G08950	LOC_OS01G14760	LOC_OS03G56340	LOC_OS07G39130	LOC_OS02G41880	LOC_OS02G29310	LOC_OS11G30290	LOC_OS07G08870	LOC_OS11G22660	LOC_OS01G01440	LOC_OS06G15740	LOC_OS02G33800	LOC_OS05G06000	LOC_OS04G53840	LOC_OS08G30095	LOC_OS02G03170	LOC_OS04G25320	LOC_OS04G52990	LOC_OS02G28450	LOC_OS06G10050	LOC_OS02G40560	LOC_OS02G29300	LOC_OS01G70120	LOC_OS03G06030	LOC_OS02G09710	LOC_OS03G22510	LOC_OS05G30160	LOC_OS07G29350	LOC_OS01G44120	LOC_OS02G48490	LOC_OS07G19550	LOC_OS11G28390	LOC_OS07G32520	LOC_OS03G55430	LOC_OS08G02920	LOC_OS04G05780	LOC_OS10G35270	LOC_OS03G10530	LOC_OS05G34520	LOC_OS09G15530	LOC_OS05G10560	LOC_OS11G38190	LOC_OS08G26860	LOC_OS01G43260	LOC_OS07G16030	LOC_OS06G25590	LOC_OS08G08690	LOC_OS12G40800	LOC_OS04G48440	LOC_OS01G12990	LOC_OS07G04060	LOC_OS05G51030	LOC_OS04G51600	LOC_OS02G02260	LOC_OS05G34510	LOC_OS12G26510	LOC_OS01G32140	LOC_OS07G09750	LOC_OS03G46500	LOC_OS11G39070	LOC_OS01G48940	LOC_OS12G14540	LOC_OS03G57600	LOC_OS11G11970	LOC_OS06G05510	LOC_OS02G02275	LOC_OS11G17290	LOC_OS01G37810	LOC_OS06G16630	LOC_OS06G30920	LOC_OS03G55440	LOC_OS03G56770	LOC_OS11G41365	LOC_OS06G17960	LOC_OS03G35849	LOC_OS07G07590	LOC_OS11G24800	LOC_OS07G41470	LOC_OS03G40380	LOC_OS02G12939	LOC_OS11G43990	LOC_OS05G26020	LOC_OS03G28250	LOC_OS04G51250	LOC_OS02G53480	LOC_OS03G42569	LOC_OS01G55210	LOC_OS07G26670	LOC_OS02G42360	LOC_OS06G01160	LOC_OS06G17500	LOC_OS01G04090	LOC_OS08G06478	LOC_OS03G05120	LOC_OS01G64740	LOC_OS06G15320	LOC_OS09G34260	LOC_OS04G56939	LOC_OS11G14190	LOC_OS01G16070	LOC_OS05G16220	LOC_OS11G07430	LOC_OS11G26190	LOC_OS11G10600	LOC_OS05G01180	LOC_OS01G28050	LOC_OS08G36240	LOC_OS08G10090	LOC_OS09G06670	LOC_OS04G56960	LOC_OS09G32095	LOC_OS06G40760	LOC_OS06G37580	LOC_OS12G18550	LOC_OS11G06595	LOC_OS05G05550	LOC_OS06G46050	LOC_OS07G17740	LOC_OS07G41830	LOC_OS03G05100	LOC_OS07G37340	LOC_OS04G51260	LOC_OS09G27120	LOC_OS05G31820	LOC_OS03G28280	LOC_OS08G08630	LOC_OS12G41310	LOC_OS06G41600	LOC_OS04G57804	LOC_OS10G29430	LOC_OS09G17790	LOC_OS01G73240	LOC_OS06G04240	LOC_OS01G10740	LOC_OS08G37590	LOC_OS01G65620	LOC_OS08G42940	LOC_OS01G63444	LOC_OS12G39410	LOC_OS08G04260	LOC_OS03G05170	LOC_OS11G15470	LOC_OS07G04450	LOC_OS07G06644	LOC_OS10G28110	LOC_OS02G16490	LOC_OS06G04230	LOC_OS11G06530	
LOC_OS06G05560	LOC_OS12G14132	LOC_OS01G04050	LOC_OS05G14080	LOC_OS05G38030	LOC_OS04G28490	LOC_OS02G51270	LOC_OS12G35060	LOC_OS09G36000	LOC_OS07G41890	LOC_OS05G50100	LOC_OS06G09950	LOC_OS02G56930	LOC_OS04G20520	LOC_OS11G27000	LOC_OS09G04450	LOC_OS02G48070	LOC_OS10G39690	LOC_OS03G51490	LOC_OS08G26470	LOC_OS05G38020	LOC_OS12G28300	LOC_OS02G21870	LOC_OS01G52120	LOC_OS09G15580	LOC_OS06G46090	LOC_OS11G47060	LOC_OS11G07400	LOC_OS06G48270	LOC_OS03G19770	LOC_OS04G49394	LOC_OS12G39440	LOC_OS03G11819	LOC_OS11G37270	LOC_OS02G21860	LOC_OS06G50590	LOC_OS10G31740	LOC_OS06G29100	LOC_OS02G36749	LOC_OS07G12790	LOC_OS11G43910	LOC_OS06G43890	LOC_OS06G21620	LOC_OS02G56350	LOC_OS04G27096	LOC_OS08G29640	LOC_OS05G32090	LOC_OS11G04790	LOC_OS11G23050	LOC_OS08G37260	LOC_OS03G15470	LOC_OS06G20300	LOC_OS09G07030	LOC_OS12G05030	LOC_OS06G42550	LOC_OS01G19500	LOC_OS05G37780	LOC_OS06G23810	LOC_OS09G21796	LOC_OS07G42190	LOC_OS04G47960	LOC_OS11G02140	LOC_OS01G64350	LOC_OS01G66530	LOC_OS11G01290	LOC_OS08G16359	LOC_OS01G62360	LOC_OS02G37610	LOC_OS05G45390	LOC_OS11G16780	LOC_OS05G10290	LOC_OS01G50380	LOC_OS12G42480	LOC_OS03G19850	LOC_OS05G12000	LOC_OS06G09980	LOC_OS01G08870	LOC_OS01G19529	LOC_OS05G28810	LOC_OS01G39590	LOC_OS05G50320	LOC_OS11G28710	LOC_OS05G02250	LOC_OS12G34802	LOC_OS10G34980	LOC_OS07G28700	LOC_OS03G23040	LOC_OS02G43490	LOC_OS01G27110	LOC_OS01G53860	LOC_OS12G01955	LOC_OS08G39000	LOC_OS11G40850	LOC_OS02G10560	LOC_OS06G45620	LOC_OS01G60150	LOC_OS03G04350	LOC_OS02G33660	LOC_OS01G21810	LOC_OS07G33280	LOC_OS03G63999	LOC_OS02G21685	LOC_OS06G10540	LOC_OS02G18064	LOC_OS05G03560	LOC_OS03G14110	LOC_OS11G46120	LOC_OS12G34820	LOC_OS04G54220	LOC_OS04G55550	LOC_OS10G28290	LOC_OS01G16460	LOC_OS02G20370	LOC_OS11G06950	LOC_OS05G41820	LOC_OS07G37660	LOC_OS06G21650	LOC_OS03G04330	LOC_OS08G30690	LOC_OS05G06600	LOC_OS09G32060	LOC_OS04G12850	LOC_OS09G34240	LOC_OS09G38600	LOC_OS11G01670	LOC_OS05G09240	LOC_OS12G20280	LOC_OS08G44880	LOC_OS06G08240	LOC_OS07G10535	LOC_OS09G23590	LOC_OS02G18920	LOC_OS09G23595	LOC_OS12G12664	LOC_OS12G34440	LOC_OS06G42164	LOC_OS10G09190	LOC_OS08G27060	LOC_OS02G05600	LOC_OS05G32020	LOC_OS01G48470	LOC_OS08G20440	LOC_OS08G23950	LOC_OS02G51990	LOC_OS12G42064	LOC_OS10G22170	LOC_OS08G24800	LOC_OS06G20380	LOC_OS02G47490	LOC_OS06G12730	LOC_OS05G48830	LOC_OS09G24430	LOC_OS08G17270	LOC_OS01G20920	LOC_OS05G24870	LOC_OS06G42150	LOC_OS12G09470	LOC_OS04G47550	LOC_OS11G37610	LOC_OS10G38510	LOC_OS11G34100	LOC_OS04G45370	LOC_OS03G60440	LOC_OS10G11012	LOC_OS04G43190	LOC_OS09G10274	LOC_OS11G01690	LOC_OS05G11540	LOC_OS06G09110	LOC_OS11G14525	LOC_OS04G56040	LOC_OS12G32284	LOC_OS08G31590	LOC_OS03G60410	LOC_OS08G34620	LOC_OS02G37694	LOC_OS03G25680	LOC_OS12G01980	LOC_OS09G39050	LOC_OS08G04710	LOC_OS04G25720	LOC_OS03G38510	LOC_OS01G62750	LOC_OS04G57360	LOC_OS07G10560	LOC_OS07G31000	LOC_OS11G14530	LOC_OS12G08120	LOC_OS11G13680	LOC_OS07G06060	LOC_OS08G32430	LOC_OS03G25690	LOC_OS10G13694	LOC_OS03G47896	LOC_OS08G24830	LOC_OS02G21290	LOC_OS10G31070	LOC_OS07G29190	LOC_OS03G59400	LOC_OS03G55034	LOC_OS08G32460	LOC_OS02G09160	LOC_OS03G15820	LOC_OS07G09100	LOC_OS02G31090	LOC_OS12G23754	LOC_OS02G45270	LOC_OS08G24840	LOC_OS06G08270	LOC_OS07G33680	LOC_OS04G25784	LOC_OS07G33200	LOC_OS05G25760	LOC_OS08G10680	LOC_OS11G08280	LOC_OS01G38640	LOC_OS10G13630	LOC_OS06G10590	LOC_OS07G45210	LOC_OS10G36770	LOC_OS01G58230	LOC_OS02G48750	LOC_OS05G11100	LOC_OS10G31050	LOC_OS12G11790	LOC_OS01G49750	LOC_OS10G22100	LOC_OS02G51920	LOC_OS09G12400	LOC_OS03G40800	LOC_OS05G03960	LOC_OS07G43480	LOC_OS02G28700	LOC_OS10G10149	LOC_OS11G02510	LOC_OS02G27840	LOC_OS08G02970	LOC_OS04G49710	LOC_OS12G09010	LOC_OS06G35890	LOC_OS04G45350	LOC_OS09G11540	LOC_OS03G16709	LOC_OS09G10210	LOC_OS10G12320	LOC_OS02G50250	LOC_OS12G17950	LOC_OS06G46120	LOC_OS06G14520	LOC_OS01G16800	LOC_OS11G08220	LOC_OS12G30920	LOC_OS07G18540	LOC_OS04G50200	LOC_OS07G37290	
LOC_OS11G10540	LOC_OS02G42630	LOC_OS08G08380	LOC_OS10G02020	LOC_OS01G25770	LOC_OS06G38500	LOC_OS06G39830	LOC_OS06G09160	LOC_OS03G30290	LOC_OS12G18810	LOC_OS04G02120	LOC_OS04G05630	LOC_OS04G23040	LOC_OS12G42900	LOC_OS07G17689	LOC_OS09G23060	LOC_OS05G35920	LOC_OS07G03050	LOC_OS03G27900	LOC_OS12G16640	LOC_OS01G46680	LOC_OS07G40450	LOC_OS03G58610	LOC_OS01G12464	LOC_OS12G25110	LOC_OS09G13250	LOC_OS10G05550	LOC_OS01G04830	LOC_OS10G09910	LOC_OS09G38120	LOC_OS12G24270	LOC_OS05G45700	LOC_OS08G03900	LOC_OS02G55930	LOC_OS03G57770	LOC_OS04G32800	LOC_OS01G10270	LOC_OS02G04380	LOC_OS08G14980	LOC_OS01G03989	LOC_OS09G12380	LOC_OS06G04760	LOC_OS03G02620	LOC_OS09G25210	LOC_OS11G07330	LOC_OS06G23040	LOC_OS10G28620	LOC_OS06G46160	LOC_OS06G14560	LOC_OS11G34950	LOC_OS02G06970	LOC_OS06G37680	LOC_OS07G44870	LOC_OS02G31924	LOC_OS02G51550	LOC_OS06G01240	LOC_OS03G63190	LOC_OS11G07340	LOC_OS11G42110	LOC_OS02G53730	LOC_OS07G44880	LOC_OS02G06980	LOC_OS02G40420	LOC_OS05G32450	LOC_OS03G63160	LOC_OS03G40084	LOC_OS10G22060	LOC_OS07G12810	LOC_OS06G46140	LOC_OS12G16600	LOC_OS08G33290	LOC_OS06G46149	LOC_OS08G13680	LOC_OS02G06990	LOC_OS01G69290	LOC_OS04G13260	LOC_OS08G26520	LOC_OS12G13580	LOC_OS11G06030	LOC_OS04G57280	LOC_OS06G16750	LOC_OS11G34960	LOC_OS02G05670	LOC_OS01G34660	LOC_OS04G46160	LOC_OS10G39744	LOC_OS03G20480	LOC_OS09G18560	LOC_OS01G70290	LOC_OS01G72470	LOC_OS05G44800	LOC_OS01G58600	LOC_OS10G28260	LOC_OS05G08710	LOC_OS02G32420	LOC_OS10G38070	LOC_OS03G55510	LOC_OS11G05590	LOC_OS06G47050	LOC_OS07G34180	LOC_OS08G18910	LOC_OS07G18944	LOC_OS08G16730	LOC_OS01G10660	LOC_OS12G03380	LOC_OS10G34940	LOC_OS09G20870	LOC_OS08G26544	LOC_OS10G30590	LOC_OS07G47030	LOC_OS01G09665	LOC_OS05G35080	LOC_OS02G32410	LOC_OS05G40430	LOC_OS11G43404	LOC_OS03G27050	LOC_OS04G53300	LOC_OS05G51119	LOC_OS02G29240	LOC_OS08G24360	LOC_OS08G45280	LOC_OS07G04780	LOC_OS06G04340	LOC_OS11G31420	LOC_OS01G57735	LOC_OS01G33764	LOC_OS08G09610	LOC_OS08G35030	LOC_OS03G52020	LOC_OS01G32439	LOC_OS07G18960	LOC_OS06G49690	LOC_OS07G39890	LOC_OS02G08330	LOC_OS08G38540	LOC_OS02G07000	LOC_OS11G30570	LOC_OS05G18970	LOC_OS01G39060	LOC_OS01G01730	LOC_OS08G24370	LOC_OS04G15000	LOC_OS08G25230	LOC_OS03G47902	LOC_OS08G37680	LOC_OS01G43560	LOC_OS12G30555	LOC_OS10G41224	LOC_OS04G32404	LOC_OS03G30230	LOC_OS03G05220	LOC_OS04G56830	LOC_OS02G07495	LOC_OS04G30220	LOC_OS04G31550	LOC_OS02G07010	LOC_OS10G40370	LOC_OS08G08750	LOC_OS03G05225	LOC_OS08G15430	LOC_OS06G03486	LOC_OS09G15490	LOC_OS10G08610	LOC_OS07G31950	LOC_OS05G04390	LOC_OS04G18100	LOC_OS09G37680	LOC_OS06G03030	LOC_OS09G34170	LOC_OS09G28320	LOC_OS03G47090	LOC_OS10G41670	LOC_OS12G25130	LOC_OS04G27050	LOC_OS11G38470	LOC_OS07G41760	LOC_OS01G34600	LOC_OS02G33705	LOC_OS06G04350	LOC_OS06G03020	LOC_OS08G13270	LOC_OS01G05260	LOC_OS03G51100	LOC_OS02G30670	LOC_OS04G09620	LOC_OS01G40030	LOC_OS09G02180	LOC_OS07G38570	LOC_OS07G14140	LOC_OS03G30650	LOC_OS08G16300	LOC_OS06G43960	LOC_OS10G15370	LOC_OS02G40020	LOC_OS05G23900	LOC_OS01G31570	LOC_OS06G41300	LOC_OS11G14030	LOC_OS07G32820	LOC_OS01G12820	LOC_OS12G07760	LOC_OS08G38100	LOC_OS06G43950	LOC_OS01G23920	LOC_OS01G45710	LOC_OS05G32840	LOC_OS08G31950	LOC_OS06G38594	LOC_OS12G29510	LOC_OS01G55990	LOC_OS08G28300	LOC_OS09G26110	LOC_OS01G64440	LOC_OS01G68800	LOC_OS04G54610	LOC_OS02G43519	LOC_OS12G39320	LOC_OS05G30650	LOC_OS01G39030	LOC_OS12G41634	LOC_OS05G50240	

GO-ID	p-value	corr p-value	x	n	X	N	Description	Genes in test set
