# Supplementary material for: Rice nucleosome patterns undergo remodeling coincident with stress-induced gene expression
Source: BMC Genomics. 2018 Jan 26;19:97. doi: 10.1186/s12864-017-4397-8 (PMC5787291; doi:10.1186/s12864-017-4397-8)
Supplement: Supplementary file 7 — Figure S5. Changes in nucleosome occupancy at the exons of rice genes in response to phosphate starvation. MNase-seq density of exons grouped according to their length: (A) 170–240 bp; (B) 315–350 bp; (C) 480–550 bp (D) 645–715 bp under control and −Pi conditions. Plots are centered at the 5′ boundaries of the exons. (PDF 58 kb) [file 12864_2017_4397_MOESM7_ESM.pdf › Cluster_F_9483_genes.bgo]

File created with bingo (c) on Apr 25, 2017 at 10:40:40 PM

ontology: namespace
curator:  bingo

Selected ontology file : bundle://115.0:1/data/GO_Full
Selected annotation file : C:\Users\QI_ZHANG\Google Drive\LAB\Rice Project\7-28-2016 BiNGO\Rice_MSU7_nonTE_4Bingo.anno
Discarded evidence codes : 
Overrepresentation
Selected statistical test : Hypergeometric test
Selected correction : Benjamini & Hochberg False Discovery Rate (FDR) correction
Selected significance level : 0.05
Testing option : Use whole annotation as reference set
The selected cluster :
LOC_OS06G11930	LOC_OS01G56820	LOC_OS12G18240	LOC_OS08G16450	LOC_OS07G10495	LOC_OS06G10600	LOC_OS03G51670	LOC_OS02G14840	LOC_OS03G08800	LOC_OS08G17784	LOC_OS01G20870	LOC_OS04G58960	LOC_OS08G29760	LOC_OS04G33660	LOC_OS11G37580	LOC_OS04G56309	LOC_OS05G39600	LOC_OS06G11920	LOC_OS06G51140	LOC_OS07G47790	LOC_OS04G08690	LOC_OS05G41920	LOC_OS04G33670	LOC_OS01G20880	LOC_OS03G37360	LOC_OS03G51660	LOC_OS02G29090	LOC_OS01G18530	LOC_OS05G16980	LOC_OS07G45130	LOC_OS08G29770	LOC_OS11G37570	LOC_OS09G36720	LOC_OS06G22600	LOC_OS11G36240	LOC_OS02G01530	LOC_OS06G51130	LOC_OS01G72090	LOC_OS04G32350	LOC_OS01G06580	LOC_OS11G24290	LOC_OS10G01760	LOC_OS02G13520	LOC_OS01G60060	LOC_OS07G47760	LOC_OS02G42060	LOC_OS06G51120	LOC_OS08G04430	LOC_OS04G32360	LOC_OS01G06570	LOC_OS02G14850	LOC_OS06G26180	LOC_OS02G12200	LOC_OS05G28930	LOC_OS02G30090	LOC_OS10G12400	LOC_OS07G47770	LOC_OS06G23910	LOC_OS11G24230	LOC_OS06G35940	LOC_OS01G07850	LOC_OS08G04420	LOC_OS02G43360	LOC_OS05G27670	LOC_OS03G52960	LOC_OS03G13360	LOC_OS04G18060	LOC_OS02G05080	LOC_OS10G01700	LOC_OS07G16600	LOC_OS08G42780	LOC_OS09G36750	LOC_OS08G28470	LOC_OS11G26880	LOC_OS02G02820	LOC_OS12G18210	LOC_OS09G16290	LOC_OS01G06510	LOC_OS04G03810	LOC_OS04G46940	LOC_OS06G11960	LOC_OS05G25000	LOC_OS03G12040	LOC_OS01G61360	LOC_OS02G56680	LOC_OS02G05090	LOC_OS11G36200	LOC_OS02G29040	LOC_OS12G06280	LOC_OS02G32690	LOC_OS10G29290	LOC_OS08G42770	LOC_OS05G15690	LOC_OS05G39640	LOC_OS04G32300	LOC_OS03G26680	LOC_OS03G49300	LOC_OS08G28480	LOC_OS06G51180	LOC_OS06G51170	LOC_OS04G07390	LOC_OS10G13700	LOC_OS04G45620	LOC_OS12G18220	LOC_OS09G16280	LOC_OS03G50320	LOC_OS05G02350	LOC_OS11G36230	LOC_OS02G29070	LOC_OS01G20810	LOC_OS06G22610	LOC_OS02G30060	LOC_OS06G47910	LOC_OS03G63600	LOC_OS01G19850	LOC_OS04G58940	LOC_OS04G06050	LOC_OS03G25360	LOC_OS08G27160	LOC_OS12G21880	LOC_OS11G24240	LOC_OS06G51160	LOC_OS02G17080	LOC_OS07G45150	LOC_OS04G45630	LOC_OS11G37550	LOC_OS02G14810	LOC_OS08G40130	LOC_OS08G27170	LOC_OS03G25370	LOC_OS02G17090	LOC_OS01G50680	LOC_OS02G24240	LOC_OS06G10680	LOC_OS01G68890	LOC_OS08G24910	LOC_OS10G23130	LOC_OS07G10410	LOC_OS08G39170	LOC_OS08G05710	LOC_OS05G44120	LOC_OS05G20150	LOC_OS06G19010	LOC_OS02G12250	LOC_OS11G13530	LOC_OS06G46640	LOC_OS06G20010	LOC_OS02G36220	LOC_OS03G14654	LOC_OS02G38880	LOC_OS02G37550	LOC_OS08G36900	LOC_OS07G23730	LOC_OS04G43060	LOC_OS07G11739	LOC_OS05G16900	LOC_OS01G23070	LOC_OS11G25510	LOC_OS07G35700	LOC_OS04G40800	LOC_OS09G22130	LOC_OS03G38610	LOC_OS03G15990	LOC_OS05G45440	LOC_OS04G27800	LOC_OS02G36210	LOC_OS08G41489	LOC_OS08G27190	LOC_OS02G38870	LOC_OS02G37540	LOC_OS02G12260	LOC_OS06G20020	LOC_OS03G55180	LOC_OS10G35120	LOC_OS10G11130	LOC_OS01G59000	LOC_OS05G32130	LOC_OS01G06500	LOC_OS06G34630	LOC_OS11G24210	LOC_OS08G39190	LOC_OS05G08490	LOC_OS01G67580	LOC_OS07G35730	LOC_OS02G25590	LOC_OS09G23450	LOC_OS08G23600	LOC_OS08G24930	LOC_OS07G34400	LOC_OS04G03820	LOC_OS03G25320	LOC_OS03G26650	LOC_OS08G09290	LOC_OS12G26720	LOC_OS01G36350	LOC_OS08G39180	LOC_OS06G35970	LOC_OS06G34640	LOC_OS12G25409	LOC_OS07G10440	LOC_OS04G03830	LOC_OS04G02500	LOC_OS04G56390	LOC_OS01G19800	LOC_OS11G14890	LOC_OS05G04900	LOC_OS06G22660	LOC_OS03G40950	LOC_OS02G12280	LOC_OS03G25330	LOC_OS08G36910	LOC_OS12G25400	LOC_OS03G26660	LOC_OS08G10304	LOC_OS01G24350	LOC_OS04G14540	LOC_OS05G16930	LOC_OS01G49650	LOC_OS08G12970	LOC_OS02G13540	LOC_OS04G02550	LOC_OS02G38840	LOC_OS08G10310	LOC_OS03G56480	LOC_OS11G29090	LOC_OS06G33360	LOC_OS07G09460	LOC_OS01G36330	LOC_OS06G19050	LOC_OS07G23770	LOC_OS02G49510	LOC_OS03G01365	LOC_OS07G35740	LOC_OS01G62610	LOC_OS01G49640	LOC_OS05G44150	LOC_OS04G27840	LOC_OS07G47750	LOC_OS11G30060	LOC_OS03G02690	LOC_OS12G02760	LOC_OS11G31390	LOC_OS01G25660	LOC_OS01G62605	LOC_OS06G34670	LOC_OS07G34440	LOC_OS06G22690	LOC_OS03G14630	LOC_OS04G56360	LOC_OS04G27830	LOC_OS01G49630	LOC_OS11G42040	LOC_OS04G03860	LOC_OS05G44140	LOC_OS11G13510	
LOC_OS03G38600	LOC_OS03G40920	LOC_OS08G10330	LOC_OS10G37710	LOC_OS01G24340	LOC_OS05G16920	LOC_OS10G25740	LOC_OS07G34430	LOC_OS03G13310	LOC_OS02G37520	LOC_OS05G45460	LOC_OS06G20040	LOC_OS02G13570	LOC_OS03G14642	LOC_OS10G11110	LOC_OS07G23780	LOC_OS12G01410	LOC_OS04G15840	LOC_OS10G37720	LOC_OS06G04810	LOC_OS07G46400	LOC_OS06G19060	LOC_OS10G32800	LOC_OS07G27370	LOC_OS11G42020	LOC_OS01G50600	LOC_OS06G16820	LOC_OS03G18290	LOC_OS05G08430	LOC_OS02G32700	LOC_OS06G44060	LOC_OS08G36860	LOC_OS08G08020	LOC_OS08G34200	LOC_OS12G38760	LOC_OS08G12890	LOC_OS07G39350	LOC_OS12G25450	LOC_OS02G20720	LOC_OS12G01480	LOC_OS11G31360	LOC_OS11G02800	LOC_OS10G19820	LOC_OS11G18382	LOC_OS08G23550	LOC_OS08G24880	LOC_OS11G29030	LOC_OS11G44690	LOC_OS10G06500	LOC_OS10G35080	LOC_OS08G10240	LOC_OS04G27760	LOC_OS03G55220	LOC_OS10G20830	LOC_OS09G22090	LOC_OS04G01150	LOC_OS12G38770	LOC_OS01G12310	LOC_OS11G17060	LOC_OS11G02810	LOC_OS11G17080	LOC_OS04G39780	LOC_OS09G30506	LOC_OS11G44660	LOC_OS02G19750	LOC_OS05G09740	LOC_OS11G45990	LOC_OS03G56580	LOC_OS01G11010	LOC_OS04G50100	LOC_OS07G14070	LOC_OS01G37600	LOC_OS09G30510	LOC_OS11G31380	LOC_OS11G30050	LOC_OS10G23080	LOC_OS01G01680	LOC_OS11G17090	LOC_OS01G25630	LOC_OS04G40780	LOC_OS11G42010	LOC_OS06G46690	LOC_OS11G29050	LOC_OS02G32710	LOC_OS01G14990	LOC_OS07G40340	LOC_OS04G52750	LOC_OS08G10260	LOC_OS02G07770	LOC_OS01G12330	LOC_OS07G39360	LOC_OS07G14080	LOC_OS01G01689	LOC_OS06G04850	LOC_OS01G54170	LOC_OS10G18500	LOC_OS05G10790	LOC_OS05G07140	LOC_OS08G22250	LOC_OS06G39500	LOC_OS10G23050	LOC_OS06G14200	LOC_OS01G38910	LOC_OS11G43310	LOC_OS11G45970	LOC_OS11G29000	LOC_OS10G12390	LOC_OS08G09310	LOC_OS07G40390	LOC_OS02G36264	LOC_OS11G18340	LOC_OS06G04889	LOC_OS05G33430	LOC_OS10G24390	LOC_OS03G45860	LOC_OS10G23060	LOC_OS06G39510	LOC_OS11G45980	LOC_OS06G44090	LOC_OS03G56510	LOC_OS12G13445	LOC_OS04G09900	LOC_OS07G38050	LOC_OS02G36250	LOC_OS11G33970	LOC_OS05G51270	LOC_OS12G25420	LOC_OS08G23590	LOC_OS03G20580	LOC_OS05G33420	LOC_OS02G49560	LOC_OS04G14480	LOC_OS09G22040	LOC_OS01G12304	LOC_OS12G12120	LOC_OS08G10290	LOC_OS05G07120	LOC_OS03G55210	LOC_OS04G26460	LOC_OS10G37670	LOC_OS02G36285	LOC_OS01G14960	LOC_OS02G36280	LOC_OS04G52725	LOC_OS01G54140	LOC_OS11G32670	LOC_OS11G31340	LOC_OS05G34740	LOC_OS11G17030	LOC_OS03G20590	LOC_OS05G10780	LOC_OS06G02230	LOC_OS04G13140	LOC_OS01G38900	LOC_OS05G20100	LOC_OS02G24290	LOC_OS08G35580	LOC_OS04G26450	LOC_OS12G38750	LOC_OS11G31330	LOC_OS02G07730	LOC_OS01G56790	LOC_OS11G33990	LOC_OS01G73430	LOC_OS11G17040	LOC_OS07G08200	LOC_OS07G09530	LOC_OS06G41800	LOC_OS03G45880	LOC_OS09G16260	LOC_OS07G30940	LOC_OS11G33942	LOC_OS02G43440	LOC_OS02G17150	LOC_OS06G02260	LOC_OS07G42924	LOC_OS06G14240	LOC_OS09G28240	LOC_OS02G42110	LOC_OS01G02920	LOC_OS05G14270	LOC_OS04G10940	LOC_OS07G29950	LOC_OS04G49160	LOC_OS09G16250	LOC_OS04G22910	LOC_OS10G31560	LOC_OS10G05250	LOC_OS06G02250	LOC_OS11G05000	LOC_OS01G43460	LOC_OS10G19892	LOC_OS04G51480	LOC_OS06G15560	LOC_OS01G02910	LOC_OS01G18490	LOC_OS12G21940	LOC_OS07G29940	LOC_OS12G07610	LOC_OS10G31530	LOC_OS09G17570	LOC_OS07G28640	LOC_OS09G16240	LOC_OS01G56764	LOC_OS04G22900	LOC_OS03G61060	LOC_OS05G26240	LOC_OS04G13190	LOC_OS02G55400	LOC_OS10G20880	LOC_OS04G50180	LOC_OS04G46910	LOC_OS04G08600	LOC_OS01G43450	LOC_OS07G15320	LOC_OS04G50184	LOC_OS03G31210	LOC_OS04G10924	LOC_OS12G07600	LOC_OS09G34030	LOC_OS05G51240	LOC_OS11G18320	LOC_OS01G01610	LOC_OS01G55430	LOC_OS12G08930	LOC_OS07G27310	LOC_OS04G33600	LOC_OS07G04670	LOC_OS07G29960	LOC_OS10G31540	LOC_OS06G02270	LOC_OS01G72140	LOC_OS09G17560	LOC_OS11G33950	LOC_OS11G32620	LOC_OS11G06350	LOC_OS01G42110	LOC_OS10G20890	LOC_OS08G34290	LOC_OS02G29140	LOC_OS01G31470	LOC_OS01G01600	LOC_OS06G39530	LOC_OS05G14260	LOC_OS04G26490	LOC_OS10G32870	LOC_OS04G49194	LOC_OS06G26270	LOC_OS01G72150	LOC_OS04G19310	LOC_OS09G34050	LOC_OS04G08660	LOC_OS10G20860	LOC_OS04G51450	LOC_OS03G24090	
LOC_OS08G42700	LOC_OS06G40580	LOC_OS01G42100	LOC_OS03G62379	LOC_OS09G16220	LOC_OS01G56740	LOC_OS10G31510	LOC_OS01G72160	LOC_OS01G56730	LOC_OS05G09732	LOC_OS04G08650	LOC_OS02G56720	LOC_OS09G29520	LOC_OS10G20870	LOC_OS04G51440	LOC_OS01G32780	LOC_OS03G62388	LOC_OS09G17540	LOC_OS07G02040	LOC_OS02G20750	LOC_OS01G18450	LOC_OS08G28410	LOC_OS08G29740	LOC_OS11G06300	LOC_OS06G51210	LOC_OS02G30100	LOC_OS01G20770	LOC_OS04G08640	LOC_OS09G29510	LOC_OS10G20840	LOC_OS05G09708	LOC_OS07G41620	LOC_OS05G14290	LOC_OS02G05140	LOC_OS08G16430	LOC_OS12G37490	LOC_OS07G27359	LOC_OS05G38264	LOC_OS09G16200	LOC_OS01G02900	LOC_OS01G56710	LOC_OS10G05230	LOC_OS06G51200	LOC_OS04G09960	LOC_OS04G08630	LOC_OS02G56700	LOC_OS01G05160	LOC_OS04G34900	LOC_OS08G42710	LOC_OS07G39320	LOC_OS07G15370	LOC_OS06G40550	LOC_OS11G36180	LOC_OS12G08960	LOC_OS07G40300	LOC_OS04G49150	LOC_OS09G17520	LOC_OS05G38400	LOC_OS03G37490	LOC_OS04G46850	LOC_OS05G02450	LOC_OS08G39210	LOC_OS01G07770	LOC_OS01G06440	LOC_OS02G56590	LOC_OS12G06130	LOC_OS01G18420	LOC_OS01G20750	LOC_OS11G38790	LOC_OS07G22360	LOC_OS06G38294	LOC_OS01G05105	LOC_OS04G08570	LOC_OS05G03790	LOC_OS05G27740	LOC_OS11G36120	LOC_OS12G08780	LOC_OS12G07450	LOC_OS08G39200	LOC_OS07G08060	LOC_OS12G21789	LOC_OS08G28560	LOC_OS08G03240	LOC_OS04G33550	LOC_OS08G04570	LOC_OS10G13830	LOC_OS08G27230	LOC_OS04G10890	LOC_OS02G44590	LOC_OS05G15740	LOC_OS09G01940	LOC_OS04G44210	LOC_OS04G33560	LOC_OS04G58860	LOC_OS08G39230	LOC_OS01G07790	LOC_OS03G08900	LOC_OS07G33030	LOC_OS12G07440	LOC_OS09G13930	LOC_OS07G35690	LOC_OS02G56570	LOC_OS05G51400	LOC_OS10G41050	LOC_OS07G34360	LOC_OS08G27240	LOC_OS08G28570	LOC_OS07G46310	LOC_OS11G36150	LOC_OS01G18440	LOC_OS10G11200	LOC_OS03G61100	LOC_OS09G16190	LOC_OS09G01950	LOC_OS03G19610	LOC_OS03G20600	LOC_OS04G33570	LOC_OS04G09880	LOC_OS04G44220	LOC_OS08G39220	LOC_OS01G06450	LOC_OS02G13410	LOC_OS12G32450	LOC_OS10G41060	LOC_OS08G41540	LOC_OS06G22700	LOC_OS11G25440	LOC_OS03G48104	LOC_OS06G33400	LOC_OS09G16180	LOC_OS01G06400	LOC_OS08G05870	LOC_OS04G46810	LOC_OS04G50080	LOC_OS08G39250	LOC_OS03G12150	LOC_OS01G67640	LOC_OS01G36294	LOC_OS09G28160	LOC_OS07G08090	LOC_OS04G58800	LOC_OS02G06290	LOC_OS12G06170	LOC_OS02G57880	LOC_OS03G25460	LOC_OS09G16170	LOC_OS07G45050	LOC_OS06G09760	LOC_OS08G05860	LOC_OS03G51740	LOC_OS04G50070	LOC_OS01G61240	LOC_OS09G28150	LOC_OS06G20100	LOC_OS01G20720	LOC_OS11G37410	LOC_OS07G33040	LOC_OS06G22760	LOC_OS03G07620	LOC_OS02G31240	LOC_OS09G29480	LOC_OS10G41040	LOC_OS05G14480	LOC_OS03G24140	LOC_OS01G50590	LOC_OS10G31690	LOC_OS10G29370	LOC_OS01G06420	LOC_OS09G16160	LOC_OS06G09790	LOC_OS04G46830	LOC_OS01G67660	LOC_OS12G32400	LOC_OS01G65000	LOC_OS01G18400	LOC_OS10G42340	LOC_OS03G07610	LOC_OS02G57860	LOC_OS01G19730	LOC_OS07G33070	LOC_OS10G29380	LOC_OS10G13820	LOC_OS01G50580	LOC_OS09G16150	LOC_OS01G50570	LOC_OS12G21760	LOC_OS03G12180	LOC_OS06G08450	LOC_OS04G45510	LOC_OS04G07260	LOC_OS01G06410	LOC_OS02G44560	LOC_OS04G46840	LOC_OS01G67670	LOC_OS01G65010	LOC_OS05G02480	LOC_OS06G21410	LOC_OS10G41020	LOC_OS03G25490	LOC_OS11G38765	LOC_OS02G55210	LOC_OS03G08930	LOC_OS05G15790	LOC_OS04G34860	LOC_OS04G33530	LOC_OS04G32200	LOC_OS08G27290	LOC_OS05G32260	LOC_OS04G32290	LOC_OS03G51710	LOC_OS11G26730	LOC_OS06G07150	LOC_OS03G37411	LOC_OS03G12110	LOC_OS01G67680	LOC_OS06G44100	LOC_OS06G19130	LOC_OS11G38710	LOC_OS02G12130	LOC_OS02G13460	LOC_OS10G35230	LOC_OS09G30458	LOC_OS02G01480	LOC_OS09G11370	LOC_OS12G03940	LOC_OS03G25434	LOC_OS06G34780	LOC_OS07G11630	LOC_OS09G23340	LOC_OS01G62530	LOC_OS08G05820	LOC_OS12G14610	LOC_OS05G46890	LOC_OS06G45420	LOC_OS05G19290	LOC_OS11G26725	LOC_OS07G39180	LOC_OS04G44280	LOC_OS09G30462	LOC_OS07G09310	LOC_OS11G26750	LOC_OS01G07710	LOC_OS05G07280	LOC_OS01G51870	LOC_OS03G50400	LOC_OS06G34750	LOC_OS09G25990	LOC_OS07G35610	LOC_OS09G22000	LOC_OS01G49550	LOC_OS06G45410	LOC_OS11G13430	LOC_OS08G08084	LOC_OS12G40910	LOC_OS02G13480	
LOC_OS03G25440	LOC_OS10G37870	LOC_OS03G26770	LOC_OS12G27930	LOC_OS01G38890	LOC_OS02G49410	LOC_OS01G50530	LOC_OS03G51720	LOC_OS09G25980	LOC_OS07G36930	LOC_OS05G46874	LOC_OS01G62510	LOC_OS02G50404	LOC_OS12G15960	LOC_OS12G39910	LOC_OS11G13440	LOC_OS05G19270	LOC_OS08G10420	LOC_OS10G11270	LOC_OS06G20120	LOC_OS07G08000	LOC_OS12G27940	LOC_OS09G30486	LOC_OS08G08070	LOC_OS03G49400	LOC_OS09G10010	LOC_OS01G36240	LOC_OS02G25410	LOC_OS12G18160	LOC_OS04G14420	LOC_OS08G23740	LOC_OS01G50520	LOC_OS06G45470	LOC_OS01G48200	LOC_OS06G07190	LOC_OS04G03760	LOC_OS02G38720	LOC_OS09G30490	LOC_OS08G34400	LOC_OS04G46892	LOC_OS03G13400	LOC_OS04G44230	LOC_OS06G33480	LOC_OS08G09390	LOC_OS10G13880	LOC_OS06G04920	LOC_OS06G19170	LOC_OS12G18170	LOC_OS06G20180	LOC_OS06G07180	LOC_OS04G27720	LOC_OS09G23300	LOC_OS09G25960	LOC_OS01G38880	LOC_OS02G12100	LOC_OS01G13560	LOC_OS05G02420	LOC_OS08G10440	LOC_OS04G56210	LOC_OS04G44240	LOC_OS12G01310	LOC_OS09G12650	LOC_OS11G26710	LOC_OS06G33460	LOC_OS07G34320	LOC_OS09G24620	LOC_OS07G35650	LOC_OS11G43250	LOC_OS07G10350	LOC_OS02G37410	LOC_OS01G38850	LOC_OS12G32480	LOC_OS08G35750	LOC_OS03G55290	LOC_OS07G23670	LOC_OS12G01300	LOC_OS09G12640	LOC_OS07G48930	LOC_OS06G03610	LOC_OS08G09360	LOC_OS12G31160	LOC_OS06G33470	LOC_OS01G36200	LOC_OS04G45590	LOC_OS01G37530	LOC_OS02G07628	LOC_OS03G02820	LOC_OS10G07966	LOC_OS07G27250	LOC_OS01G51810	LOC_OS11G44560	LOC_OS08G08140	LOC_OS08G35650	LOC_OS08G09470	LOC_OS07G42895	LOC_OS01G37500	LOC_OS12G02690	LOC_OS02G20600	LOC_OS02G07624	LOC_OS02G45900	LOC_OS10G32930	LOC_OS04G40640	LOC_OS01G42090	LOC_OS03G26800	LOC_OS01G02870	LOC_OS12G13360	LOC_OS11G43240	LOC_OS10G20950	LOC_OS08G09460	LOC_OS04G28970	LOC_OS12G14699	LOC_OS08G34310	LOC_OS03G14820	LOC_OS01G38840	LOC_OS12G37320	LOC_OS01G54070	LOC_OS12G01350	LOC_OS06G04950	LOC_OS11G32560	LOC_OS07G41570	LOC_OS04G15650	LOC_OS04G41980	LOC_OS04G16980	LOC_OS03G02800	LOC_OS10G07986	LOC_OS05G10850	LOC_OS10G32900	LOC_OS12G24020	LOC_OS01G25500	LOC_OS06G45490	LOC_OS02G49480	LOC_OS04G04999	LOC_OS03G30084	LOC_OS01G14880	LOC_OS10G19960	LOC_OS08G35670	LOC_OS08G09450	LOC_OS09G23290	LOC_OS12G25350	LOC_OS01G73500	LOC_OS06G02320	LOC_OS03G05070	LOC_OS04G16970	LOC_OS04G15640	LOC_OS10G32910	LOC_OS05G10860	LOC_OS01G25510	LOC_OS12G39990	LOC_OS12G24030	LOC_OS06G16950	LOC_OS07G40220	LOC_OS10G35180	LOC_OS04G51300	LOC_OS01G12210	LOC_OS12G26690	LOC_OS03G13510	LOC_OS12G40980	LOC_OS05G49060	LOC_OS02G07650	LOC_OS11G31250	LOC_OS05G08590	LOC_OS02G48130	LOC_OS10G19904	LOC_OS11G45850	LOC_OS01G42060	LOC_OS11G07570	LOC_OS04G56180	LOC_OS08G33030	LOC_OS03G30020	LOC_OS03G02860	LOC_OS01G54040	LOC_OS10G19902	LOC_OS05G33554	LOC_OS04G39600	LOC_OS12G27950	LOC_OS08G45000	LOC_OS05G07270	LOC_OS04G39610	LOC_OS06G04990	LOC_OS06G03660	LOC_OS05G51390	LOC_OS07G27280	LOC_OS03G01520	LOC_OS06G14310	LOC_OS03G57990	LOC_OS03G32670	LOC_OS02G51799	LOC_OS04G56170	LOC_OS11G18230	LOC_OS02G38790	LOC_OS01G54030	LOC_OS12G27960	LOC_OS01G56690	LOC_OS01G02830	LOC_OS05G46845	LOC_OS12G14660	LOC_OS12G12000	LOC_OS08G34380	LOC_OS11G44500	LOC_OS06G15670	LOC_OS04G27670	LOC_OS01G13510	LOC_OS08G09410	LOC_OS10G19925	LOC_OS02G37490	LOC_OS01G55350	LOC_OS01G54020	LOC_OS03G29045	LOC_OS01G02850	LOC_OS05G50080	LOC_OS11G45840	LOC_OS12G13340	LOC_OS04G40620	LOC_OS03G57970	LOC_OS03G31360	LOC_OS11G44510	LOC_OS02G21900	LOC_OS06G16990	LOC_OS11G32540	LOC_OS10G19912	LOC_OS02G37480	LOC_OS09G30442	LOC_OS04G53920	LOC_OS07G45080	LOC_OS02G19690	LOC_OS10G30340	LOC_OS04G22800	LOC_OS05G25050	LOC_OS04G13090	LOC_OS02G56630	LOC_OS06G25020	LOC_OS05G01080	LOC_OS12G24080	LOC_OS02G57965	LOC_OS01G43350	LOC_OS07G33090	LOC_OS02G57960	LOC_OS11G36090	LOC_OS01G02800	LOC_OS05G39690	LOC_OS02G43320	LOC_OS12G21810	LOC_OS01G72230	LOC_OS08G45050	LOC_OS07G29830	LOC_OS08G30800	LOC_OS01G56660	LOC_OS01G55330	LOC_OS09G16130	LOC_OS10G31680	LOC_OS10G29360	LOC_OS10G28030	LOC_OS02G19680	LOC_OS11G06210	LOC_OS02G32650	
LOC_OS03G19670	LOC_OS03G57950	LOC_OS03G07660	LOC_OS02G33980	LOC_OS06G14350	LOC_OS06G13020	LOC_OS02G05050	LOC_OS02G29000	LOC_OS02G42000	LOC_OS01G18370	LOC_OS06G38340	LOC_OS05G37020	LOC_OS01G55320	LOC_OS01G18375	LOC_OS04G49050	LOC_OS10G31650	LOC_OS11G48060	LOC_OS07G45060	LOC_OS11G32510	LOC_OS05G41990	LOC_OS02G57940	LOC_OS02G56610	LOC_OS05G02390	LOC_OS03G18350	LOC_OS03G07650	LOC_OS02G05060	LOC_OS04G10800	LOC_OS03G08980	LOC_OS10G01800	LOC_OS06G38310	LOC_OS05G51360	LOC_OS02G43300	LOC_OS05G14370	LOC_OS11G19530	LOC_OS05G37010	LOC_OS04G26380	LOC_OS10G32980	LOC_OS01G55310	LOC_OS06G02390	LOC_OS03G45960	LOC_OS03G17030	LOC_OS10G31660	LOC_OS10G29340	LOC_OS10G04060	LOC_OS01G43320	LOC_OS03G57930	LOC_OS06G13040	LOC_OS02G29020	LOC_OS12G08800	LOC_OS02G45974	LOC_OS01G02810	LOC_OS06G41960	LOC_OS01G17060	LOC_OS07G04560	LOC_OS01G72270	LOC_OS10G06670	LOC_OS04G38350	LOC_OS12G13390	LOC_OS03G20610	LOC_OS11G24070	LOC_OS02G18320	LOC_OS02G57924	LOC_OS04G53990	LOC_OS11G37380	LOC_OS04G53996	LOC_OS06G38370	LOC_OS10G31630	LOC_OS10G31640	LOC_OS07G29860	LOC_OS08G29854	LOC_OS03G19630	LOC_OS01G56610	LOC_OS03G18300	LOC_OS01G57940	LOC_OS11G48050	LOC_OS10G07998	LOC_OS04G40680	LOC_OS04G09860	LOC_OS01G07680	LOC_OS09G29404	LOC_OS02G56600	LOC_OS04G07200	LOC_OS07G15230	LOC_OS08G42810	LOC_OS03G50490	LOC_OS05G49040	LOC_OS05G38390	LOC_OS05G37060	LOC_OS07G03250	LOC_OS10G30310	LOC_OS07G42860	LOC_OS03G21960	LOC_OS10G32940	LOC_OS03G18310	LOC_OS01G57930	LOC_OS01G72290	LOC_OS08G17880	LOC_OS01G21980	LOC_OS06G10820	LOC_OS01G06380	LOC_OS01G05050	LOC_OS04G50020	LOC_OS08G42840	LOC_OS06G40680	LOC_OS05G38380	LOC_OS05G37050	LOC_OS01G18360	LOC_OS07G04590	LOC_OS03G61140	LOC_OS01G19694	LOC_OS03G05030	LOC_OS03G21970	LOC_OS10G04020	LOC_OS08G27210	LOC_OS06G51320	LOC_OS06G49000	LOC_OS01G05040	LOC_OS02G17000	LOC_OS12G24070	LOC_OS01G06370	LOC_OS08G41500	LOC_OS11G19500	LOC_OS10G19990	LOC_OS05G37040	LOC_OS08G28540	LOC_OS12G36050	LOC_OS11G36060	LOC_OS08G04590	LOC_OS10G31620	LOC_OS09G25810	LOC_OS01G31760	LOC_OS01G74490	LOC_OS10G14814	LOC_OS10G01500	LOC_OS07G32040	LOC_OS11G48000	LOC_OS09G37800	LOC_OS06G37080	LOC_OS02G15930	LOC_OS02G14600	LOC_OS09G13830	LOC_OS01G43750	LOC_OS05G45290	LOC_OS05G03420	LOC_OS07G44030	LOC_OS01G18780	LOC_OS12G17160	LOC_OS09G25800	LOC_OS06G49060	LOC_OS08G04210	LOC_OS07G44040	LOC_OS04G31250	LOC_OS01G06790	LOC_OS05G04760	LOC_OS11G36000	LOC_OS02G15920	LOC_OS09G13820	LOC_OS01G43740	LOC_OS02G55150	LOC_OS07G34690	LOC_OS11G36005	LOC_OS03G07700	LOC_OS05G16740	LOC_OS02G27900	LOC_OS11G39990	LOC_OS02G01300	LOC_OS02G44470	LOC_OS01G73180	LOC_OS10G30040	LOC_OS08G04200	LOC_OS02G43140	LOC_OS12G42130	LOC_OS10G13505	LOC_OS04G56560	LOC_OS04G20560	LOC_OS04G21890	LOC_OS08G17560	LOC_OS04G55230	LOC_OS09G13810	LOC_OS09G29390	LOC_OS02G56450	LOC_OS07G33390	LOC_OS08G43850	LOC_OS08G31870	LOC_OS03G48280	LOC_OS04G44570	LOC_OS10G13500	LOC_OS10G29060	LOC_OS06G50040	LOC_OS11G13390	LOC_OS02G02630	LOC_OS02G03960	LOC_OS02G44480	LOC_OS09G16070	LOC_OS01G05480	LOC_OS08G05520	LOC_OS10G02840	LOC_OS04G20550	LOC_OS01G43720	LOC_OS02G56460	LOC_OS08G42510	LOC_OS05G03410	LOC_OS02G55130	LOC_OS08G43840	LOC_OS04G44580	LOC_OS11G38680	LOC_OS11G36020	LOC_OS02G02640	LOC_OS01G18790	LOC_OS02G20480	LOC_OS02G18160	LOC_OS06G34850	LOC_OS02G03900	LOC_OS01G05430	LOC_OS05G03460	LOC_OS10G18380	LOC_OS07G15500	LOC_OS11G39960	LOC_OS09G28040	LOC_OS06G19210	LOC_OS11G12000	LOC_OS01G17410	LOC_OS08G30560	LOC_OS08G16255	LOC_OS12G43400	LOC_OS03G48220	LOC_OS04G33860	LOC_OS03G24250	LOC_OS12G02920	LOC_OS11G01360	LOC_OS04G44520	LOC_OS12G18450	LOC_OS09G16050	LOC_OS06G08550	LOC_OS06G07220	LOC_OS08G16260	LOC_OS04G02720	LOC_OS11G12010	LOC_OS11G40970	LOC_OS02G06180	LOC_OS12G05190	LOC_OS01G17402	LOC_OS09G29360	LOC_OS07G32070	LOC_OS08G43860	LOC_OS08G28240	LOC_OS10G29050	LOC_OS08G29570	LOC_OS10G05088	LOC_OS03G12290	LOC_OS02G18180	LOC_OS01G31700	LOC_OS01G04120	LOC_OS04G43200	LOC_OS01G47290	
LOC_OS01G05450	LOC_OS03G51890	LOC_OS01G69960	LOC_OS09G29350	LOC_OS10G02814	LOC_OS02G06190	LOC_OS05G16750	LOC_OS03G63840	LOC_OS08G43890	LOC_OS08G29580	LOC_OS09G17360	LOC_OS01G47280	LOC_OS07G44060	LOC_OS04G43210	LOC_OS12G17140	LOC_OS02G45770	LOC_OS05G02120	LOC_OS10G20690	LOC_OS07G15530	LOC_OS01G67310	LOC_OS08G41220	LOC_OS08G43880	LOC_OS08G09080	LOC_OS07G27500	LOC_OS05G34560	LOC_OS01G06720	LOC_OS11G01310	LOC_OS07G34620	LOC_OS12G38920	LOC_OS06G44220	LOC_OS02G12010	LOC_OS11G39920	LOC_OS10G36200	LOC_OS07G09660	LOC_OS12G26940	LOC_OS07G47940	LOC_OS09G32992	LOC_OS10G25560	LOC_OS03G25554	LOC_OS11G01320	LOC_OS02G49310	LOC_OS07G35940	LOC_OS03G37520	LOC_OS02G14670	LOC_OS06G07260	LOC_OS01G66000	LOC_OS10G01570	LOC_OS10G25565	LOC_OS05G46530	LOC_OS11G31190	LOC_OS10G38870	LOC_OS02G12020	LOC_OS11G40930	LOC_OS06G20260	LOC_OS02G39960	LOC_OS02G13350	LOC_OS06G45540	LOC_OS03G54091	LOC_OS11G39910	LOC_OS11G14630	LOC_OS07G23960	LOC_OS10G37540	LOC_OS04G38720	LOC_OS03G01560	LOC_OS10G36210	LOC_OS03G02890	LOC_OS12G02960	LOC_OS08G09060	LOC_OS12G01630	LOC_OS05G33220	LOC_OS02G52930	LOC_OS01G48580	LOC_OS01G05410	LOC_OS01G68670	LOC_OS12G13650	LOC_OS01G66010	LOC_OS01G61550	LOC_OS07G10670	LOC_OS01G36590	LOC_OS02G12030	LOC_OS02G36000	LOC_OS03G01550	LOC_OS07G08350	LOC_OS12G26960	LOC_OS12G25630	LOC_OS03G25560	LOC_OS08G09050	LOC_OS07G22660	LOC_OS01G48570	LOC_OS12G24310	LOC_OS12G02940	LOC_OS03G49524	LOC_OS11G43180	LOC_OS04G38740	LOC_OS04G37410	LOC_OS02G24010	LOC_OS01G06730	LOC_OS03G37540	LOC_OS06G07280	LOC_OS07G19000	LOC_OS05G46510	LOC_OS10G25544	LOC_OS09G25860	LOC_OS07G10680	LOC_OS03G38870	LOC_OS05G23880	LOC_OS03G63810	LOC_OS02G12040	LOC_OS06G21570	LOC_OS06G20240	LOC_OS02G13370	LOC_OS10G38850	LOC_OS06G19260	LOC_OS05G34530	LOC_OS05G33200	LOC_OS08G09040	LOC_OS03G24240	LOC_OS03G25500	LOC_OS02G01326	LOC_OS03G26830	LOC_OS01G66030	LOC_OS02G15970	LOC_OS12G29180	LOC_OS02G52910	LOC_OS01G48560	LOC_OS09G25850	LOC_OS04G01460	LOC_OS12G29170	LOC_OS12G01680	LOC_OS08G36700	LOC_OS09G11210	LOC_OS02G03980	LOC_OS09G12540	LOC_OS10G38820	LOC_OS09G13870	LOC_OS01G50870	LOC_OS04G12110	LOC_OS03G42070	LOC_OS07G34650	LOC_OS04G31290	LOC_OS07G33320	LOC_OS08G09020	LOC_OS01G36580	LOC_OS12G30170	LOC_OS04G01470	LOC_OS02G13310	LOC_OS08G12740	LOC_OS05G45240	LOC_OS04G25420	LOC_OS03G54050	LOC_OS04G43270	LOC_OS03G26840	LOC_OS07G47990	LOC_OS11G18194	LOC_OS10G38834	LOC_OS12G42170	LOC_OS02G26640	LOC_OS07G19050	LOC_OS10G26820	LOC_OS01G66050	LOC_OS01G61510	LOC_OS07G34680	LOC_OS10G01560	LOC_OS10G02890	LOC_OS11G44460	LOC_OS02G56490	LOC_OS02G13320	LOC_OS10G42066	LOC_OS08G09010	LOC_OS09G30390	LOC_OS07G07060	LOC_OS07G47960	LOC_OS10G14870	LOC_OS01G36550	LOC_OS06G02400	LOC_OS02G43194	LOC_OS07G19040	LOC_OS01G66060	LOC_OS03G42090	LOC_OS01G67390	LOC_OS07G34670	LOC_OS03G14880	LOC_OS05G45220	LOC_OS01G48530	LOC_OS12G38910	LOC_OS10G02880	LOC_OS02G55170	LOC_OS08G09000	LOC_OS12G30190	LOC_OS09G12510	LOC_OS08G10100	LOC_OS10G42072	LOC_OS10G12200	LOC_OS07G47970	LOC_OS06G33590	LOC_OS03G25530	LOC_OS03G24200	LOC_OS04G43290	LOC_OS01G36560	LOC_OS04G38670	LOC_OS08G24630	LOC_OS02G50372	LOC_OS12G11050	LOC_OS04G25350	LOC_OS10G36160	LOC_OS04G49320	LOC_OS10G12190	LOC_OS08G13980	LOC_OS04G24020	LOC_OS03G38900	LOC_OS01G48525	LOC_OS05G35810	LOC_OS02G37390	LOC_OS02G21810	LOC_OS09G19930	LOC_OS11G19490	LOC_OS03G01600	LOC_OS10G33900	LOC_OS07G10700	LOC_OS03G26920	LOC_OS03G02939	LOC_OS11G45780	LOC_OS05G09530	LOC_OS11G06180	LOC_OS04G52970	LOC_OS03G55460	LOC_OS03G29194	LOC_OS01G13880	LOC_OS12G36350	LOC_OS07G38250	LOC_OS05G35800	LOC_OS02G37380	LOC_OS04G38690	LOC_OS03G02920	LOC_OS03G26930	LOC_OS12G11070	LOC_OS04G14680	LOC_OS03G25600	LOC_OS01G50820	LOC_OS11G20490	LOC_OS11G06190	LOC_OS08G37970	LOC_OS08G36640	LOC_OS01G11250	LOC_OS04G49340	LOC_OS03G38920	LOC_OS08G35310	LOC_OS02G21830	LOC_OS01G36510	LOC_OS11G31140	LOC_OS04G36040	LOC_OS09G11180	LOC_OS03G25610	LOC_OS04G12010	LOC_OS10G07616	
LOC_OS01G50810	LOC_OS02G48040	LOC_OS11G20480	LOC_OS04G27980	LOC_OS09G24490	LOC_OS08G36630	LOC_OS08G35300	LOC_OS05G23800	LOC_OS02G21820	LOC_OS02G36070	LOC_OS02G06200	LOC_OS03G05180	LOC_OS11G32460	LOC_OS09G11170	LOC_OS07G10730	LOC_OS02G51660	LOC_OS01G49810	LOC_OS03G18490	LOC_OS12G11010	LOC_OS03G17164	LOC_OS04G08824	LOC_OS08G37990	LOC_OS08G36660	LOC_OS09G24480	LOC_OS10G38780	LOC_OS01G13850	LOC_OS12G07820	LOC_OS02G13380	LOC_OS05G51020	LOC_OS05G35850	LOC_OS03G42120	LOC_OS03G17174	LOC_OS12G24330	LOC_OS02G50340	LOC_OS06G02450	LOC_OS03G01640	LOC_OS09G23140	LOC_OS01G12510	LOC_OS11G06130	LOC_OS07G10740	LOC_OS05G47820	LOC_OS11G07460	LOC_OS03G31460	LOC_OS03G30130	LOC_OS11G44415	LOC_OS12G36310	LOC_OS01G63854	LOC_OS11G18110	LOC_OS02G12060	LOC_OS01G36500	LOC_OS05G35840	LOC_OS10G26780	LOC_OS03G01630	LOC_OS09G24460	LOC_OS08G36680	LOC_OS03G56784	LOC_OS08G34020	LOC_OS03G56782	LOC_OS03G56780	LOC_OS06G14460	LOC_OS06G13130	LOC_OS01G11210	LOC_OS02G12070	LOC_OS01G74510	LOC_OS10G36100	LOC_OS09G12480	LOC_OS05G51040	LOC_OS11G19450	LOC_OS07G34710	LOC_OS04G36000	LOC_OS06G01140	LOC_OS02G49332	LOC_OS12G11040	LOC_OS03G31480	LOC_OS09G25784	LOC_OS12G36330	LOC_OS10G37440	LOC_OS02G36030	LOC_OS12G37660	LOC_OS06G13120	LOC_OS01G24500	LOC_OS10G36110	LOC_OS05G51050	LOC_OS05G35820	LOC_OS02G12080	LOC_OS01G53040	LOC_OS11G18130	LOC_OS09G30320	LOC_OS09G16020	LOC_OS02G21890	LOC_OS12G32820	LOC_OS03G56724	LOC_OS02G56510	LOC_OS04G20500	LOC_OS07G15540	LOC_OS10G17000	LOC_OS03G31430	LOC_OS06G40780	LOC_OS02G06250	LOC_OS02G07580	LOC_OS06G40784	LOC_OS05G14030	LOC_OS01G55690	LOC_OS12G05200	LOC_OS09G36430	LOC_OS01G25800	LOC_OS12G07860	LOC_OS05G38000	LOC_OS03G06460	LOC_OS07G04890	LOC_OS03G17130	LOC_OS03G43400	LOC_OS05G41645	LOC_OS03G56714	LOC_OS11G07420	LOC_OS03G56710	LOC_OS05G40310	LOC_OS05G03390	LOC_OS08G10080	LOC_OS07G39500	LOC_OS08G34030	LOC_OS07G41850	LOC_OS02G06260	LOC_OS01G25810	LOC_OS06G37130	LOC_OS01G73210	LOC_OS08G04290	LOC_OS04G32500	LOC_OS09G17344	LOC_OS10G32620	LOC_OS07G28880	LOC_OS11G06100	LOC_OS01G13830	LOC_OS12G32840	LOC_OS12G31510	LOC_OS05G04690	LOC_OS03G30120	LOC_OS02G33890	LOC_OS07G39530	LOC_OS12G43500	LOC_OS04G57819	LOC_OS02G44510	LOC_OS09G37780	LOC_OS07G03580	LOC_OS03G42100	LOC_OS12G07840	LOC_OS05G14010	LOC_OS01G73220	LOC_OS04G44500	LOC_OS06G01180	LOC_OS10G05030	LOC_OS11G06110	LOC_OS02G56500	LOC_OS03G55400	LOC_OS03G18480	LOC_OS12G32850	LOC_OS10G20650	LOC_OS08G34050	LOC_OS04G57800	LOC_OS03G07760	LOC_OS02G06280	LOC_OS10G17010	LOC_OS07G15570	LOC_OS04G08836	LOC_OS09G17329	LOC_OS12G06500	LOC_OS05G15350	LOC_OS10G31300	LOC_OS01G74570	LOC_OS10G32600	LOC_OS06G51470	LOC_OS02G32504	LOC_OS05G40360	LOC_OS06G10920	LOC_OS01G42340	LOC_OS01G28030	LOC_OS08G05590	LOC_OS07G15580	LOC_OS08G17500	LOC_OS05G14070	LOC_OS02G06210	LOC_OS07G02270	LOC_OS01G73250	LOC_OS06G51460	LOC_OS03G61290	LOC_OS05G40350	LOC_OS02G33820	LOC_OS06G10910	LOC_OS01G43660	LOC_OS12G07890	LOC_OS04G06244	LOC_OS02G07550	LOC_OS08G17510	LOC_OS02G45830	LOC_OS08G04250	LOC_OS02G06220	LOC_OS11G38580	LOC_OS09G17300	LOC_OS10G05000	LOC_OS01G74590	LOC_OS01G55630	LOC_OS01G54300	LOC_OS03G44720	LOC_OS02G19550	LOC_OS05G27370	LOC_OS05G26040	LOC_OS05G02070	LOC_OS05G40340	LOC_OS07G41860	LOC_OS01G42320	LOC_OS08G17520	LOC_OS01G16060	LOC_OS08G04240	LOC_OS11G37280	LOC_OS02G20540	LOC_OS09G18620	LOC_OS01G73270	LOC_OS12G18510	LOC_OS01G04070	LOC_OS01G44970	LOC_OS05G26032	LOC_OS02G48080	LOC_OS12G07870	LOC_OS10G20610	LOC_OS06G40790	LOC_OS02G07575	LOC_OS12G06540	LOC_OS02G20530	LOC_OS03G06470	LOC_OS03G05140	LOC_OS12G18360	LOC_OS06G49190	LOC_OS06G08640	LOC_OS12G43320	LOC_OS03G19820	LOC_OS06G09970	LOC_OS11G01270	LOC_OS02G31050	LOC_OS03G07830	LOC_OS01G44960	LOC_OS08G42620	LOC_OS08G43950	LOC_OS08G15000	LOC_OS08G05670	LOC_OS08G04340	LOC_OS06G10950	LOC_OS02G43050	LOC_OS01G55600	LOC_OS06G33610	LOC_OS02G18070	LOC_OS07G22590	LOC_OS02G44380	LOC_OS01G73290	LOC_OS04G21780	LOC_OS01G06670	
LOC_OS01G05340	LOC_OS11G40890	LOC_OS01G29330	LOC_OS11G26560	LOC_OS06G49185	LOC_OS11G37210	LOC_OS12G31340	LOC_OS02G55030	LOC_OS05G27500	LOC_OS08G43940	LOC_OS01G44950	LOC_OS03G47042	LOC_OS08G31960	LOC_OS10G14920	LOC_OS06G46910	LOC_OS05G15530	LOC_OS02G18080	LOC_OS06G06000	LOC_OS06G51490	LOC_OS03G19840	LOC_OS10G30162	LOC_OS06G09990	LOC_OS04G43120	LOC_OS06G07330	LOC_OS08G15020	LOC_OS02G56334	LOC_OS01G31629	LOC_OS10G01640	LOC_OS10G02970	LOC_OS02G15830	LOC_OS12G07680	LOC_OS01G44940	LOC_OS08G30660	LOC_OS08G43970	LOC_OS07G46550	LOC_OS03G62670	LOC_OS02G03840	LOC_OS06G10970	LOC_OS12G43330	LOC_OS01G05360	LOC_OS04G20430	LOC_OS06G49160	LOC_OS02G15820	LOC_OS12G06340	LOC_OS11G40870	LOC_OS01G68720	LOC_OS12G29040	LOC_OS05G03530	LOC_OS04G55100	LOC_OS05G02200	LOC_OS02G56340	LOC_OS08G42630	LOC_OS05G45380	LOC_OS08G43960	LOC_OS01G43600	LOC_OS08G30650	LOC_OS07G46560	LOC_OS06G33640	LOC_OS06G32310	LOC_OS01G32930	LOC_OS04G45720	LOC_OS03G47016	LOC_OS10G30140	LOC_OS10G29150	LOC_OS06G08680	LOC_OS01G06640	LOC_OS07G45280	LOC_OS06G34970	LOC_OS01G05310	LOC_OS05G28880	LOC_OS08G39010	LOC_OS12G32620	LOC_OS03G51990	LOC_OS02G33670	LOC_OS06G44300	LOC_OS08G27020	LOC_OS02G21680	LOC_OS07G45290	LOC_OS06G10990	LOC_OS01G06630	LOC_OS10G05170	LOC_OS02G44340	LOC_OS05G26210	LOC_OS01G67410	LOC_OS02G34990	LOC_OS01G61480	LOC_OS11G39830	LOC_OS03G06530	LOC_OS10G42130	LOC_OS08G43980	LOC_OS03G23050	LOC_OS11G25220	LOC_OS03G11080	LOC_OS02G03800	LOC_OS11G01250	LOC_OS04G44410	LOC_OS03G19800	LOC_OS05G04890	LOC_OS08G06940	LOC_OS12G32640	LOC_OS08G15060	LOC_OS07G15400	LOC_OS01G61470	LOC_OS07G16740	LOC_OS02G06070	LOC_OS03G49690	LOC_OS02G33690	LOC_OS08G42680	LOC_OS03G47030	LOC_OS05G14210	LOC_OS03G47036	LOC_OS02G19380	LOC_OS06G07360	LOC_OS02G44320	LOC_OS06G08690	LOC_OS03G20800	LOC_OS11G01260	LOC_OS02G06090	LOC_OS08G05600	LOC_OS05G27520	LOC_OS01G60130	LOC_OS06G19340	LOC_OS02G06080	LOC_OS04G31110	LOC_OS08G40010	LOC_OS08G42670	LOC_OS09G36420	LOC_OS03G61310	LOC_OS03G47022	LOC_OS08G12800	LOC_OS02G52830	LOC_OS05G07060	LOC_OS11G43070	LOC_OS06G33680	LOC_OS05G08390	LOC_OS05G20039	LOC_OS04G26600	LOC_OS12G38800	LOC_OS01G62780	LOC_OS01G35160	LOC_OS12G30080	LOC_OS11G39800	LOC_OS03G25660	LOC_OS08G40040	LOC_OS10G36320	LOC_OS02G02570	LOC_OS01G11190	LOC_OS12G01510	LOC_OS02G26530	LOC_OS04G56490	LOC_OS04G02640	LOC_OS08G39040	LOC_OS04G40920	LOC_OS02G15885	LOC_OS06G43000	LOC_OS06G46995	LOC_OS08G41360	LOC_OS06G33690	LOC_OS04G39930	LOC_OS06G19360	LOC_OS09G11120	LOC_OS03G25670	LOC_OS11G44380	LOC_OS06G34990	LOC_OS02G25230	LOC_OS11G03870	LOC_OS03G51970	LOC_OS07G10550	LOC_OS08G24810	LOC_OS07G34520	LOC_OS04G02610	LOC_OS03G37670	LOC_OS01G24490	LOC_OS06G44320	LOC_OS01G36470	LOC_OS09G30230	LOC_OS09G32890	LOC_OS08G27080	LOC_OS06G45650	LOC_OS11G14520	LOC_OS10G38960	LOC_OS07G09560	LOC_OS08G11500	LOC_OS05G10690	LOC_OS05G34660	LOC_OS03G50630	LOC_OS08G24820	LOC_OS10G23004	LOC_OS05G46630	LOC_OS01G36480	LOC_OS11G31090	LOC_OS03G63930	LOC_OS02G01270	LOC_OS07G23860	LOC_OS05G34655	LOC_OS07G08240	LOC_OS04G15920	LOC_OS01G20900	LOC_OS10G11034	LOC_OS03G48310	LOC_OS03G51910	LOC_OS10G25630	LOC_OS02G15850	LOC_OS10G02990	LOC_OS07G10570	LOC_OS01G47110	LOC_OS01G11150	LOC_OS11G06090	LOC_OS09G30250	LOC_OS08G11520	LOC_OS03G63900	LOC_OS07G47860	LOC_OS07G08250	LOC_OS01G37780	LOC_OS05G16824	LOC_OS11G03820	LOC_OS01G50750	LOC_OS10G25640	LOC_OS04G31170	LOC_OS07G10580	LOC_OS04G01354	LOC_OS11G44370	LOC_OS09G25720	LOC_OS10G01650	LOC_OS02G39800	LOC_OS02G14510	LOC_OS06G43044	LOC_OS05G46690	LOC_OS03G54170	LOC_OS05G03510	LOC_OS06G31070	LOC_OS11G31030	LOC_OS02G03870	LOC_OS02G01210	LOC_OS01G36460	LOC_OS09G25710	LOC_OS01G24450	LOC_OS05G07080	LOC_OS03G50600	LOC_OS04G55150	LOC_OS06G45690	LOC_OS04G26620	LOC_OS10G01680	LOC_OS04G03980	LOC_OS02G56370	LOC_OS11G32390	LOC_OS05G04810	LOC_OS04G02650	LOC_OS06G43030	LOC_OS08G35510	LOC_OS12G31390	LOC_OS07G08270	LOC_OS10G42180	LOC_OS06G02520	LOC_OS03G24310	
LOC_OS02G01220	LOC_OS01G11170	LOC_OS01G24460	LOC_OS10G37604	LOC_OS09G25700	LOC_OS03G51920	LOC_OS04G40900	LOC_OS04G56470	LOC_OS07G33224	LOC_OS02G15860	LOC_OS12G14830	LOC_OS10G25620	LOC_OS12G13500	LOC_OS02G56380	LOC_OS08G09120	LOC_OS08G36830	LOC_OS03G54190	LOC_OS04G39910	LOC_OS02G02560	LOC_OS04G43170	LOC_OS04G39880	LOC_OS01G25760	LOC_OS06G40818	LOC_OS01G24430	LOC_OS01G50720	LOC_OS01G23100	LOC_OS09G07820	LOC_OS11G46980	LOC_OS11G07370	LOC_OS10G36280	LOC_OS08G09230	LOC_OS12G36220	LOC_OS05G23950	LOC_OS10G20700	LOC_OS11G31000	LOC_OS05G35930	LOC_OS11G18020	LOC_OS05G11970	LOC_OS07G26150	LOC_OS05G10640	LOC_OS04G14570	LOC_OS03G25710	LOC_OS06G43080	LOC_OS05G47900	LOC_OS01G49720	LOC_OS11G07390	LOC_OS08G09220	LOC_OS04G51520	LOC_OS04G26550	LOC_OS06G27850	LOC_OS06G39800	LOC_OS06G03890	LOC_OS01G25740	LOC_OS07G26180	LOC_OS01G49710	LOC_OS06G13210	LOC_OS01G50700	LOC_OS06G43070	LOC_OS10G37590	LOC_OS04G02570	LOC_OS07G39490	LOC_OS12G36240	LOC_OS11G18044	LOC_OS05G35910	LOC_OS06G01230	LOC_OS11G19370	LOC_OS03G01700	LOC_OS06G39810	LOC_OS12G12290	LOC_OS09G12390	LOC_OS03G42290	LOC_OS07G26170	LOC_OS11G46970	LOC_OS06G13200	LOC_OS05G40490	LOC_OS11G20360	LOC_OS09G24370	LOC_OS06G01220	LOC_OS12G37580	LOC_OS02G07410	LOC_OS05G23924	LOC_OS07G09625	LOC_OS05G09680	LOC_OS05G08350	LOC_OS08G23460	LOC_OS06G37200	LOC_OS11G06000	LOC_OS01G12400	LOC_OS05G07020	LOC_OS03G30260	LOC_OS06G15890	LOC_OS07G23930	LOC_OS09G31502	LOC_OS12G07700	LOC_OS06G39860	LOC_OS03G01770	LOC_OS05G33310	LOC_OS06G39875	LOC_OS11G22960	LOC_OS11G46950	LOC_OS05G46610	LOC_OS04G25260	LOC_OS02G39884	LOC_OS03G29270	LOC_OS10G37580	LOC_OS02G01290	LOC_OS11G19320	LOC_OS06G40850	LOC_OS06G37210	LOC_OS01G74620	LOC_OS05G35960	LOC_OS10G36229	LOC_OS06G01270	LOC_OS06G38510	LOC_OS01G01770	LOC_OS12G13570	LOC_OS02G25270	LOC_OS11G07350	LOC_OS01G63980	LOC_OS10G38880	LOC_OS02G37254	LOC_OS04G51510	LOC_OS05G35950	LOC_OS03G43590	LOC_OS01G74630	LOC_OS09G32850	LOC_OS07G09640	LOC_OS07G35920	LOC_OS06G27870	LOC_OS04G38540	LOC_OS06G38520	LOC_OS11G07360	LOC_OS05G08340	LOC_OS05G07010	LOC_OS01G12410	LOC_OS09G12350	LOC_OS09G11020	LOC_OS09G13680	LOC_OS02G13290	LOC_OS05G35940	LOC_OS03G43580	LOC_OS10G29110	LOC_OS03G44860	LOC_OS06G49230	LOC_OS01G29280	LOC_OS11G10940	LOC_OS02G57720	LOC_OS03G56840	LOC_OS09G20880	LOC_OS07G16760	LOC_OS10G17120	LOC_OS09G29210	LOC_OS09G06570	LOC_OS10G18450	LOC_OS02G06130	LOC_OS06G50220	LOC_OS05G14150	LOC_OS06G37240	LOC_OS09G36310	LOC_OS07G27410	LOC_OS03G06580	LOC_OS10G05130	LOC_OS02G19440	LOC_OS02G56400	LOC_OS05G26130	LOC_OS12G18410	LOC_OS09G29200	LOC_OS05G02180	LOC_OS02G33740	LOC_OS02G18115	LOC_OS06G40890	LOC_OS03G31546	LOC_OS05G39440	LOC_OS09G38980	LOC_OS09G37650	LOC_OS07G27400	LOC_OS06G38580	LOC_OS02G20430	LOC_OS01G55560	LOC_OS04G45700	LOC_OS02G19470	LOC_OS09G18540	LOC_OS03G17260	LOC_OS10G05160	LOC_OS02G18140	LOC_OS11G07310	LOC_OS05G28780	LOC_OS05G41750	LOC_OS08G34180	LOC_OS05G03480	LOC_OS03G55530	LOC_OS07G14110	LOC_OS05G02150	LOC_OS01G43570	LOC_OS06G40880	LOC_OS02G06150	LOC_OS09G36330	LOC_OS07G04790	LOC_OS08G03070	LOC_OS04G33720	LOC_OS08G31910	LOC_OS08G22190	LOC_OS12G07720	LOC_OS07G02130	LOC_OS05G14130	LOC_OS10G29100	LOC_OS04G45710	LOC_OS10G05150	LOC_OS02G19460	LOC_OS06G38564	LOC_OS11G07320	LOC_OS05G28770	LOC_OS06G25250	LOC_OS06G51524	LOC_OS12G31400	LOC_OS09G06560	LOC_OS07G14120	LOC_OS02G06160	LOC_OS03G29250	LOC_OS10G18460	LOC_OS06G40870	LOC_OS11G37190	LOC_OS09G36340	LOC_OS08G03060	LOC_OS09G18530	LOC_OS03G42210	LOC_OS03G18530	LOC_OS02G19410	LOC_OS04G20420	LOC_OS04G08788	LOC_OS04G49240	LOC_OS10G18410	LOC_OS12G06450	LOC_OS08G43910	LOC_OS07G15460	LOC_OS08G17620	LOC_OS05G23910	LOC_OS01G18584	LOC_OS11G37140	LOC_OS07G26110	LOC_OS01G55520	LOC_OS05G10600	LOC_OS11G10910	LOC_OS06G49260	LOC_OS04G20410	LOC_OS08G43900	LOC_OS08G17630	LOC_OS03G31500	LOC_OS08G03040	LOC_OS08G04370	LOC_OS02G07430	LOC_OS10G18400	LOC_OS10G32700	LOC_OS01G56840	LOC_OS02G19430	
LOC_OS02G32400	LOC_OS05G11900	LOC_OS11G40780	LOC_OS11G10920	LOC_OS02G49280	LOC_OS07G39450	LOC_OS01G42200	LOC_OS08G43930	LOC_OS08G05690	LOC_OS03G30200	LOC_OS02G07440	LOC_OS08G17640	LOC_OS08G16310	LOC_OS08G04360	LOC_OS02G21750	LOC_OS06G38590	LOC_OS04G49260	LOC_OS03G20880	LOC_OS09G20810	LOC_OS05G11910	LOC_OS08G18980	LOC_OS11G10930	LOC_OS02G19420	LOC_OS04G21720	LOC_OS01G29230	LOC_OS10G20730	LOC_OS07G39440	LOC_OS04G51580	LOC_OS08G43920	LOC_OS07G14160	LOC_OS02G06120	LOC_OS08G05680	LOC_OS08G16320	LOC_OS08G04350	LOC_OS11G38480	LOC_OS06G37270	LOC_OS04G49270	LOC_OS06G07430	LOC_OS10G24860	LOC_OS08G39570	LOC_OS07G36640	LOC_OS07G12670	LOC_OS11G38430	LOC_OS05G51740	LOC_OS02G13980	LOC_OS06G45710	LOC_OS08G41890	LOC_OS04G34510	LOC_OS03G61480	LOC_OS05G38760	LOC_OS01G50280	LOC_OS05G36100	LOC_OS11G25110	LOC_OS02G25960	LOC_OS12G22750	LOC_OS06G33730	LOC_OS03G19950	LOC_OS03G61490	LOC_OS03G20940	LOC_OS01G49280	LOC_OS05G01490	LOC_OS04G09540	LOC_OS08G38230	LOC_OS12G10740	LOC_OS07G12680	LOC_OS05G25440	LOC_OS03G07940	LOC_OS09G29160	LOC_OS03G47160	LOC_OS09G14910	LOC_OS03G06610	LOC_OS07G47310	LOC_OS02G22000	LOC_OS06G08780	LOC_OS03G56904	LOC_OS09G02910	LOC_OS05G02790	LOC_OS07G35335	LOC_OS01G07430	LOC_OS06G33700	LOC_OS05G26760	LOC_OS05G01460	LOC_OS02G50910	LOC_OS10G24840	LOC_OS02G35315	LOC_OS11G40740	LOC_OS02G37970	LOC_OS04G34530	LOC_OS04G35860	LOC_OS11G39780	LOC_OS05G14770	LOC_OS11G37120	LOC_OS11G27795	LOC_OS03G18640	LOC_OS04G09520	LOC_OS11G37110	LOC_OS07G11370	LOC_OS01G21710	LOC_OS07G09050	LOC_OS04G34540	LOC_OS03G61470	LOC_OS10G40090	LOC_OS02G48600	LOC_OS05G12120	LOC_OS11G38440	LOC_OS11G39770	LOC_OS11G14490	LOC_OS09G17152	LOC_OS01G50240	LOC_OS06G07470	LOC_OS11G03770	LOC_OS05G25490	LOC_OS07G34020	LOC_OS01G25280	LOC_OS02G12610	LOC_OS07G11380	LOC_OS08G38289	LOC_OS03G05330	LOC_OS02G54490	LOC_OS07G35350	LOC_OS05G48120	LOC_OS02G53160	LOC_OS05G49450	LOC_OS03G05334	LOC_OS05G08910	LOC_OS05G37470	LOC_OS09G38930	LOC_OS01G38590	LOC_OS01G51570	LOC_OS01G51560	LOC_OS11G03780	LOC_OS06G07460	LOC_OS09G18470	LOC_OS03G19910	LOC_OS03G20900	LOC_OS02G50900	LOC_OS09G29120	LOC_OS10G39084	LOC_OS04G51040	LOC_OS06G44410	LOC_OS12G09790	LOC_OS08G40590	LOC_OS12G38290	LOC_OS09G17146	LOC_OS09G17130	LOC_OS01G51550	LOC_OS01G52880	LOC_OS03G61419	LOC_OS03G20910	LOC_OS02G13965	LOC_OS02G36600	LOC_OS01G62200	LOC_OS05G24140	LOC_OS04G51070	LOC_OS11G39740	LOC_OS07G35370	LOC_OS06G45730	LOC_OS12G09780	LOC_OS01G70710	LOC_OS08G10730	LOC_OS05G37450	LOC_OS05G12150	LOC_OS01G38570	LOC_OS07G23380	LOC_OS03G47149	LOC_OS09G17120	LOC_OS03G59110	LOC_OS03G20920	LOC_OS01G25270	LOC_OS03G50790	LOC_OS02G12640	LOC_OS12G09770	LOC_OS07G35360	LOC_OS06G45720	LOC_OS11G39730	LOC_OS05G13490	LOC_OS05G12160	LOC_OS07G47330	LOC_OS03G47140	LOC_OS03G61430	LOC_OS08G02200	LOC_OS07G01940	LOC_OS07G28180	LOC_OS06G45790	LOC_OS03G37770	LOC_OS12G33470	LOC_OS07G42490	LOC_OS12G19180	LOC_OS01G37220	LOC_OS11G44290	LOC_OS05G31280	LOC_OS01G51520	LOC_OS10G22290	LOC_OS07G28170	LOC_OS03G37760	LOC_OS02G47370	LOC_OS01G25250	LOC_OS01G40870	LOC_OS06G03900	LOC_OS03G36439	LOC_OS09G30105	LOC_OS08G34710	LOC_OS06G32480	LOC_OS09G31430	LOC_OS01G25220	LOC_OS09G01660	LOC_OS09G24300	LOC_OS01G67100	LOC_OS11G44260	LOC_OS03G37790	LOC_OS01G01290	LOC_OS12G32160	LOC_OS10G34240	LOC_OS09G31446	LOC_OS02G34060	LOC_OS11G02424	LOC_OS09G13650	LOC_OS01G13270	LOC_OS05G32590	LOC_OS09G25625	LOC_OS01G52830	LOC_OS04G57240	LOC_OS04G58570	LOC_OS03G11170	LOC_OS12G15600	LOC_OS03G37780	LOC_OS01G27890	LOC_OS06G44430	LOC_OS05G02720	LOC_OS02G58000	LOC_OS12G08480	LOC_OS12G07150	LOC_OS01G37210	LOC_OS01G02560	LOC_OS12G22780	LOC_OS07G13969	LOC_OS05G14750	LOC_OS03G24410	LOC_OS01G52820	LOC_OS07G37930	LOC_OS05G02770	LOC_OS09G26940	LOC_OS09G25610	LOC_OS11G45570	LOC_OS01G14540	LOC_OS02G10030	LOC_OS02G12690	LOC_OS05G01444	LOC_OS04G58520	LOC_OS10G11580	LOC_OS02G49986	LOC_OS01G02550	LOC_OS09G25600	LOC_OS05G12100	LOC_OS09G01650	
LOC_OS01G68460	LOC_OS11G44250	LOC_OS09G26930	LOC_OS11G45580	LOC_OS02G35320	LOC_OS01G39850	LOC_OS02G10040	LOC_OS04G47870	LOC_OS01G14530	LOC_OS01G55080	LOC_OS10G34230	LOC_OS03G24420	LOC_OS11G03700	LOC_OS07G48602	LOC_OS05G14760	LOC_OS08G07080	LOC_OS09G26920	LOC_OS01G02580	LOC_OS12G44110	LOC_OS01G52800	LOC_OS10G24880	LOC_OS07G11320	LOC_OS02G09070	LOC_OS01G68470	LOC_OS05G02754	LOC_OS08G34780	LOC_OS10G10270	LOC_OS01G40820	LOC_OS01G39820	LOC_OS12G34780	LOC_OS03G25760	LOC_OS03G24430	LOC_OS08G07070	LOC_OS01G27850	LOC_OS01G02570	LOC_OS12G44100	LOC_OS03G50710	LOC_OS02G09080	LOC_OS11G45560	LOC_OS06G44470	LOC_OS07G11330	LOC_OS11G44230	LOC_OS11G20280	LOC_OS08G19150	LOC_OS01G14550	LOC_OS11G15700	LOC_OS05G02760	LOC_OS04G47890	LOC_OS08G32110	LOC_OS04G46560	LOC_OS01G55060	LOC_OS06G03960	LOC_OS12G19170	LOC_OS11G22890	LOC_OS06G14640	LOC_OS12G14320	LOC_OS09G07700	LOC_OS11G07250	LOC_OS04G03320	LOC_OS08G33350	LOC_OS02G06890	LOC_OS01G15830	LOC_OS02G43840	LOC_OS12G26300	LOC_OS05G33870	LOC_OS12G41940	LOC_OS04G57180	LOC_OS03G41060	LOC_OS03G25830	LOC_OS01G03840	LOC_OS09G12290	LOC_OS12G13000	LOC_OS11G45540	LOC_OS12G14330	LOC_OS06G14630	LOC_OS11G07260	LOC_OS08G07160	LOC_OS05G19570	LOC_OS04G04660	LOC_OS01G64900	LOC_OS06G01320	LOC_OS04G54910	LOC_OS10G17630	LOC_OS11G19240	LOC_OS07G41210	LOC_OS03G41064	LOC_OS04G41620	LOC_OS06G13330	LOC_OS02G30540	LOC_OS11G45510	LOC_OS04G28600	LOC_OS11G07270	LOC_OS05G06230	LOC_OS02G55800	LOC_OS07G43840	LOC_OS10G18990	LOC_OS12G38300	LOC_OS03G37830	LOC_OS01G14520	LOC_OS01G55030	LOC_OS01G57690	LOC_OS06G40920	LOC_OS08G44020	LOC_OS12G40630	LOC_OS06G38600	LOC_OS03G24520	LOC_OS01G67190	LOC_OS11G45520	LOC_OS02G31860	LOC_OS02G16230	LOC_OS05G45820	LOC_OS05G06240	LOC_OS11G07290	LOC_OS10G17650	LOC_OS04G03310	LOC_OS01G14510	LOC_OS02G29540	LOC_OS12G26330	LOC_OS06G01340	LOC_OS01G57680	LOC_OS11G34880	LOC_OS10G31940	LOC_OS06G40910	LOC_OS03G42360	LOC_OS09G13590	LOC_OS04G16680	LOC_OS11G34830	LOC_OS01G44360	LOC_OS04G46490	LOC_OS01G06090	LOC_OS04G29990	LOC_OS12G02370	LOC_OS11G46820	LOC_OS06G13350	LOC_OS07G04290	LOC_OS06G38650	LOC_OS06G37320	LOC_OS11G34824	LOC_OS01G19390	LOC_OS11G07225	LOC_OS07G28250	LOC_OS11G34820	LOC_OS06G02690	LOC_OS04G16670	LOC_OS05G44550	LOC_OS01G06070	LOC_OS01G06080	LOC_OS08G07120	LOC_OS06G49300	LOC_OS06G14670	LOC_OS06G13340	LOC_OS04G02040	LOC_OS06G36000	LOC_OS03G01880	LOC_OS09G12250	LOC_OS06G38660	LOC_OS02G34070	LOC_OS10G18920	LOC_OS05G32570	LOC_OS04G45170	LOC_OS01G58990	LOC_OS10G06970	LOC_OS08G28810	LOC_OS03G41050	LOC_OS11G08569	LOC_OS06G27980	LOC_OS11G07230	LOC_OS01G15810	LOC_OS05G20570	LOC_OS11G10880	LOC_OS04G04670	LOC_OS03G01870	LOC_OS02G05540	LOC_OS02G04210	LOC_OS01G33684	LOC_OS01G02500	LOC_OS08G15505	LOC_OS05G33890	LOC_OS04G30930	LOC_OS04G54900	LOC_OS08G44050	LOC_OS10G22190	LOC_OS11G22860	LOC_OS09G25540	LOC_OS07G30590	LOC_OS12G14310	LOC_OS11G07240	LOC_OS10G05630	LOC_OS09G24210	LOC_OS05G44530	LOC_OS02G47390	LOC_OS01G46990	LOC_OS10G06960	LOC_OS04G58490	LOC_OS04G57160	LOC_OS04G29960	LOC_OS04G27300	LOC_OS08G08430	LOC_OS04G04680	LOC_OS11G10890	LOC_OS08G09760	LOC_OS08G07100	LOC_OS03G12500	LOC_OS06G24000	LOC_OS06G38640	LOC_OS02G34090	LOC_OS02G04220	LOC_OS01G58970	LOC_OS06G39970	LOC_OS06G40950	LOC_OS09G31410	LOC_OS02G58040	LOC_OS03G43650	LOC_OS07G06834	LOC_OS04G41680	LOC_OS05G08830	LOC_OS06G48020	LOC_OS04G39360	LOC_OS03G55630	LOC_OS01G06040	LOC_OS03G29340	LOC_OS12G26380	LOC_OS02G54570	LOC_OS01G46984	LOC_OS07G10090	LOC_OS08G08420	LOC_OS07G35390	LOC_OS11G38390	LOC_OS05G12094	LOC_OS10G28390	LOC_OS01G32330	LOC_OS03G05370	LOC_OS06G08800	LOC_OS01G19350	LOC_OS09G20750	LOC_OS10G27060	LOC_OS01G45640	LOC_OS04G39370	LOC_OS03G56950	LOC_OS08G41800	LOC_OS02G28270	LOC_OS08G14200	LOC_OS04G51000	LOC_OS01G33670	LOC_OS11G38380	LOC_OS04G28690	LOC_OS09G17100	LOC_OS12G13090	LOC_OS01G57610	LOC_OS10G29690	LOC_OS07G46030	LOC_OS01G32310	LOC_OS07G31810	LOC_OS01G21660	LOC_OS04G39380	
LOC_OS08G15545	LOC_OS03G28030	LOC_OS10G40000	LOC_OS04G51030	LOC_OS08G16870	LOC_OS08G09730	LOC_OS04G03380	LOC_OS08G15540	LOC_OS08G14210	LOC_OS12G22800	LOC_OS09G37540	LOC_OS06G38670	LOC_OS03G43670	LOC_OS07G05530	LOC_OS11G08536	LOC_OS10G30690	LOC_OS04G16690	LOC_OS07G31800	LOC_OS07G34070	LOC_OS10G40010	LOC_OS08G15550	LOC_OS04G27340	LOC_OS02G54560	LOC_OS01G62190	LOC_OS05G38690	LOC_OS01G34980	LOC_OS07G31830	LOC_OS04G41640	LOC_OS04G39320	LOC_OS10G27010	LOC_OS07G46090	LOC_OS06G49390	LOC_OS02G16260	LOC_OS02G43880	LOC_OS02G17590	LOC_OS01G34950	LOC_OS03G44944	LOC_OS12G13030	LOC_OS05G45810	LOC_OS01G09990	LOC_OS11G40680	LOC_OS01G63680	LOC_OS10G42640	LOC_OS04G54960	LOC_OS08G38200	LOC_OS08G39530	LOC_OS02G31890	LOC_OS08G40520	LOC_OS03G30300	LOC_OS01G46940	LOC_OS01G10980	LOC_OS12G41980	LOC_OS04G10500	LOC_OS06G36070	LOC_OS01G74330	LOC_OS11G14380	LOC_OS04G38000	LOC_OS03G01800	LOC_OS01G74340	LOC_OS10G05690	LOC_OS09G20710	LOC_OS01G58910	LOC_OS10G28350	LOC_OS02G54540	LOC_OS01G10970	LOC_OS01G22980	LOC_OS01G21650	LOC_OS08G09700	LOC_OS02G30550	LOC_OS06G48050	LOC_OS06G49380	LOC_OS03G19990	LOC_OS02G55870	LOC_OS01G45600	LOC_OS02G28230	LOC_OS06G50370	LOC_OS05G50340	LOC_OS11G37010	LOC_OS07G05550	LOC_OS04G38010	LOC_OS07G29530	LOC_OS03G60170	LOC_OS01G34930	LOC_OS09G36250	LOC_OS11G25060	LOC_OS03G55610	LOC_OS11G10800	LOC_OS07G16224	LOC_OS01G22954	LOC_OS12G27690	LOC_OS05G51680	LOC_OS08G26230	LOC_OS05G19500	LOC_OS11G37040	LOC_OS09G19710	LOC_OS05G50350	LOC_OS03G04060	LOC_OS01G73024	LOC_OS07G46080	LOC_OS07G31840	LOC_OS03G44950	LOC_OS10G04380	LOC_OS09G37590	LOC_OS10G03050	LOC_OS02G16270	LOC_OS09G36260	LOC_OS01G49180	LOC_OS01G34940	LOC_OS02G54520	LOC_OS05G08860	LOC_OS06G49360	LOC_OS07G18874	LOC_OS04G53640	LOC_OS04G52310	LOC_OS10G17690	LOC_OS06G19500	LOC_OS09G24290	LOC_OS01G10990	LOC_OS12G38350	LOC_OS01G50170	LOC_OS03G05380	LOC_OS01G34910	LOC_OS10G10334	LOC_OS06G32510	LOC_OS03G59280	LOC_OS01G08620	LOC_OS09G17070	LOC_OS10G09340	LOC_OS04G47700	LOC_OS10G08014	LOC_OS08G38360	LOC_OS03G60279	LOC_OS03G47290	LOC_OS11G15670	LOC_OS09G02805	LOC_OS05G51860	LOC_OS05G38880	LOC_OS02G01880	LOC_OS01G51490	LOC_OS12G23950	LOC_OS03G18740	LOC_OS09G17060	LOC_OS03G59290	LOC_OS01G49160	LOC_OS01G34920	LOC_OS01G09940	LOC_OS01G08610	LOC_OS07G36510	LOC_OS03G17410	LOC_OS04G23720	LOC_OS05G49520	LOC_OS01G62130	LOC_OS11G40650	LOC_OS03G47280	LOC_OS03G06730	LOC_OS01G21610	LOC_OS09G31390	LOC_OS01G51480	LOC_OS12G08300	LOC_OS10G10320	LOC_OS08G26380	LOC_OS12G23970	LOC_OS07G25890	LOC_OS02G25870	LOC_OS01G09970	LOC_OS12G34620	LOC_OS12G11990	LOC_OS05G01580	LOC_OS02G37856	LOC_OS05G49510	LOC_OS06G19550	LOC_OS02G12550	LOC_OS02G13880	LOC_OS11G41950	LOC_OS03G29400	LOC_OS04G34410	LOC_OS05G13560	LOC_OS05G14890	LOC_OS12G22650	LOC_OS12G23980	LOC_OS02G25860	LOC_OS06G06230	LOC_OS10G24970	LOC_OS08G38370	LOC_OS10G08022	LOC_OS08G13090	LOC_OS04G23700	LOC_OS11G26340	LOC_OS07G11250	LOC_OS05G25540	LOC_OS06G19540	LOC_OS05G24210	LOC_OS04G34420	LOC_OS08G40690	LOC_OS05G12240	LOC_OS02G49810	LOC_OS03G29410	LOC_OS11G27620	LOC_OS10G36924	LOC_OS01G51450	LOC_OS07G48550	LOC_OS11G03650	LOC_OS08G01030	LOC_OS06G32550	LOC_OS08G37070	LOC_OS01G25160	LOC_OS01G01190	LOC_OS04G39280	LOC_OS05G51820	LOC_OS03G06780	LOC_OS12G10670	LOC_OS03G04120	LOC_OS07G36560	LOC_OS06G19570	LOC_OS02G54370	LOC_OS02G53040	LOC_OS06G20570	LOC_OS08G03690	LOC_OS03G47252	LOC_OS04G40270	LOC_OS03G48580	LOC_OS07G47220	LOC_OS11G28940	LOC_OS01G51440	LOC_OS01G52770	LOC_OS01G09900	LOC_OS07G48560	LOC_OS06G06250	LOC_OS08G03682	LOC_OS02G13830	LOC_OS11G41940	LOC_OS11G14310	LOC_OS12G08340	LOC_OS03G05440	LOC_OS12G09670	LOC_OS03G47240	LOC_OS07G23244	LOC_OS03G48570	LOC_OS11G01010	LOC_OS09G17010	LOC_OS01G09930	LOC_OS04G52280	LOC_OS05G24260	LOC_OS01G69840	LOC_OS11G14320	LOC_OS07G36580	LOC_OS09G38834	LOC_OS08G34820	LOC_OS12G23930	LOC_OS12G22600	LOC_OS02G25830	LOC_OS09G38830	LOC_OS09G37500	LOC_OS01G37120	LOC_OS11G27630	
LOC_OS11G01020	LOC_OS09G17000	LOC_OS09G18330	LOC_OS07G23260	LOC_OS01G52750	LOC_OS04G22410	LOC_OS08G22840	LOC_OS12G35920	LOC_OS10G39190	LOC_OS05G48210	LOC_OS10G40170	LOC_OS01G70840	LOC_OS05G12280	LOC_OS06G19580	LOC_OS04G10434	LOC_OS03G62880	LOC_OS02G25820	LOC_OS05G14830	LOC_OS08G02320	LOC_OS05G13500	LOC_OS07G01820	LOC_OS08G19200	LOC_OS12G32020	LOC_OS01G39760	LOC_OS01G13130	LOC_OS01G38430	LOC_OS10G33050	LOC_OS03G47210	LOC_OS04G34480	LOC_OS11G44170	LOC_OS01G01140	LOC_OS04G33150	LOC_OS08G21530	LOC_OS08G20200	LOC_OS02G48580	LOC_OS03G59210	LOC_OS01G68540	LOC_OS01G68545	LOC_OS12G34690	LOC_OS12G32030	LOC_OS04G22470	LOC_OS03G61530	LOC_OS01G37110	LOC_OS08G02300	LOC_OS04G34490	LOC_OS10G21050	LOC_OS07G01840	LOC_OS03G50880	LOC_OS04G58460	LOC_OS10G05840	LOC_OS10G04510	LOC_OS09G26840	LOC_OS05G43374	LOC_OS03G61500	LOC_OS08G34860	LOC_OS12G32040	LOC_OS10G34360	LOC_OS01G40740	LOC_OS05G51800	LOC_OS03G47230	LOC_OS01G70870	LOC_OS09G12200	LOC_OS12G19080	LOC_OS09G13530	LOC_OS12G44020	LOC_OS02G47230	LOC_OS01G27770	LOC_OS01G25110	LOC_OS11G28920	LOC_OS05G14820	LOC_OS08G21554	LOC_OS01G02490	LOC_OS06G43220	LOC_OS01G13140	LOC_OS12G09690	LOC_OS04G22450	LOC_OS08G33520	LOC_OS12G08360	LOC_OS11G15620	LOC_OS01G40730	LOC_OS07G43690	LOC_OS01G70880	LOC_OS03G49880	LOC_OS03G62840	LOC_OS02G06720	LOC_OS01G02440	LOC_OS08G03610	LOC_OS05G12210	LOC_OS01G01110	LOC_OS03G50820	LOC_OS07G13840	LOC_OS03G37850	LOC_OS01G68570	LOC_OS11G07180	LOC_OS02G35210	LOC_OS10G34340	LOC_OS03G24530	LOC_OS03G49830	LOC_OS05G38830	LOC_OS01G02430	LOC_OS01G68580	LOC_OS06G14710	LOC_OS05G01570	LOC_OS04G05950	LOC_OS11G07190	LOC_OS10G08050	LOC_OS01G56290	LOC_OS01G15740	LOC_OS07G25820	LOC_OS11G34780	LOC_OS11G04910	LOC_OS06G02730	LOC_OS02G49840	LOC_OS04G35780	LOC_OS12G22680	LOC_OS09G02830	LOC_OS04G58420	LOC_OS06G13410	LOC_OS08G19260	LOC_OS05G25510	LOC_OS02G36560	LOC_OS03G24550	LOC_OS06G31280	LOC_OS10G35650	LOC_OS08G44220	LOC_OS06G02760	LOC_OS08G19270	LOC_OS04G08190	LOC_OS12G19040	LOC_OS03G50830	LOC_OS07G41070	LOC_OS10G22350	LOC_OS06G43260	LOC_OS03G36530	LOC_OS11G20160	LOC_OS08G04910	LOC_OS12G32010	LOC_OS03G36534	LOC_OS09G31370	LOC_OS04G21160	LOC_OS01G13100	LOC_OS10G35660	LOC_OS10G04450	LOC_OS04G57070	LOC_OS02G06779	LOC_OS10G29750	LOC_OS09G37480	LOC_OS01G02400	LOC_OS06G38730	LOC_OS02G16100	LOC_OS07G17450	LOC_OS11G07130	LOC_OS05G44640	LOC_OS11G10780	LOC_OS03G37930	LOC_OS06G25420	LOC_OS12G04870	LOC_OS05G30000	LOC_OS08G33479	LOC_OS02G06770	LOC_OS12G41820	LOC_OS07G04130	LOC_OS07G05460	LOC_OS05G17020	LOC_OS08G20160	LOC_OS10G05770	LOC_OS10G27100	LOC_OS09G36160	LOC_OS01G03720	LOC_OS09G37490	LOC_OS06G37410	LOC_OS01G27710	LOC_OS11G20100	LOC_OS05G43300	LOC_OS05G29000	LOC_OS06G13420	LOC_OS09G08920	LOC_OS11G07140	LOC_OS04G30840	LOC_OS04G03210	LOC_OS10G17750	LOC_OS11G10790	LOC_OS05G19690	LOC_OS12G04860	LOC_OS09G37495	LOC_OS05G31320	LOC_OS01G57580	LOC_OS02G42400	LOC_OS12G03530	LOC_OS04G57090	LOC_OS06G38710	LOC_OS09G36170	LOC_OS05G45954	LOC_OS01G02420	LOC_OS01G03750	LOC_OS12G16880	LOC_OS12G15550	LOC_OS12G14220	LOC_OS04G29810	LOC_OS01G44260	LOC_OS05G07680	LOC_OS07G31770	LOC_OS05G05020	LOC_OS11G08490	LOC_OS08G16910	LOC_OS04G30850	LOC_OS01G14400	LOC_OS03G37954	LOC_OS12G28860	LOC_OS05G31310	LOC_OS02G28100	LOC_OS01G56240	LOC_OS10G17785	LOC_OS04G57080	LOC_OS10G29740	LOC_OS08G28900	LOC_OS07G28110	LOC_OS03G49920	LOC_OS10G05790	LOC_OS10G04460	LOC_OS06G38720	LOC_OS06G13440	LOC_OS11G45400	LOC_OS05G05030	LOC_OS11G07160	LOC_OS03G37940	LOC_OS08G33488	LOC_OS11G33430	LOC_OS05G33960	LOC_OS12G03510	LOC_OS05G19670	LOC_OS04G54810	LOC_OS04G34390	LOC_OS05G05080	LOC_OS03G41150	LOC_OS05G31370	LOC_OS07G28140	LOC_OS11G34710	LOC_OS10G05740	LOC_OS01G45570	LOC_OS12G03580	LOC_OS06G13470	LOC_OS04G28540	LOC_OS07G04170	LOC_OS10G30700	LOC_OS01G19270	LOC_OS01G58880	LOC_OS02G06730	LOC_OS01G56220	LOC_OS06G01480	LOC_OS05G14800	LOC_OS09G25440	LOC_OS04G57020	LOC_OS07G30450	LOC_OS10G04400	
LOC_OS01G07280	LOC_OS02G18710	LOC_OS06G37450	LOC_OS04G30800	LOC_OS05G31360	LOC_OS08G44150	LOC_OS05G05060	LOC_OS03G41170	LOC_OS11G08445	LOC_OS07G28160	LOC_OS09G25430	LOC_OS11G08440	LOC_OS09G02790	LOC_OS05G45990	LOC_OS10G03100	LOC_OS04G57050	LOC_OS06G13490	LOC_OS03G53150	LOC_OS06G50400	LOC_OS10G34280	LOC_OS11G10760	LOC_OS11G34730	LOC_OS06G38750	LOC_OS01G58860	LOC_OS02G05420	LOC_OS09G32610	LOC_OS02G06754	LOC_OS04G45060	LOC_OS01G19290	LOC_OS03G42490	LOC_OS06G38764	LOC_OS08G28940	LOC_OS07G28150	LOC_OS01G46870	LOC_OS05G45980	LOC_OS09G01470	LOC_OS10G29700	LOC_OS10G05750	LOC_OS04G29840	LOC_OS06G13480	LOC_OS03G12620	LOC_OS02G06760	LOC_OS12G03554	LOC_OS07G43770	LOC_OS04G30820	LOC_OS08G28950	LOC_OS01G46860	LOC_OS03G43779	LOC_OS03G31790	LOC_OS06G49470	LOC_OS02G04190	LOC_OS10G40140	LOC_OS05G07626	LOC_OS02G54450	LOC_OS04G52220	LOC_OS05G50490	LOC_OS07G48596	LOC_OS05G19600	LOC_OS01G34870	LOC_OS09G37400	LOC_OS03G41110	LOC_OS03G05490	LOC_OS01G74410	LOC_OS01G57500	LOC_OS08G28960	LOC_OS11G10710	LOC_OS05G06300	LOC_OS01G46850	LOC_OS01G45520	LOC_OS10G39170	LOC_OS03G55740	LOC_OS01G08570	LOC_OS04G52210	LOC_OS10G39160	LOC_OS12G26270	LOC_OS05G33900	LOC_OS02G54460	LOC_OS08G14320	LOC_OS08G07200	LOC_OS09G37410	LOC_OS06G21910	LOC_OS03G42430	LOC_OS07G06730	LOC_OS08G27640	LOC_OS08G28970	LOC_OS01G33520	LOC_OS12G40590	LOC_OS02G53100	LOC_OS11G10720	LOC_OS09G08970	LOC_OS05G49470	LOC_OS05G07600	LOC_OS01G34850	LOC_OS09G37420	LOC_OS05G12190	LOC_OS12G38260	LOC_OS03G41130	LOC_OS10G28490	LOC_OS03G53100	LOC_OS03G55760	LOC_OS03G30470	LOC_OS09G38768	LOC_OS08G13010	LOC_OS04G29880	LOC_OS05G49460	LOC_OS04G53560	LOC_OS03G29490	LOC_OS01G46830	LOC_OS11G38280	LOC_OS01G34860	LOC_OS05G37480	LOC_OS08G28980	LOC_OS09G37430	LOC_OS12G38270	LOC_OS01G74440	LOC_OS03G42450	LOC_OS01G73110	LOC_OS01G19240	LOC_OS06G06300	LOC_OS03G43730	LOC_OS01G07212	LOC_OS09G20600	LOC_OS11G02280	LOC_OS09G08950	LOC_OS10G42760	LOC_OS06G19610	LOC_OS12G38200	LOC_OS12G28880	LOC_OS09G37440	LOC_OS05G32620	LOC_OS02G42430	LOC_OS01G50080	LOC_OS09G36110	LOC_OS12G09720	LOC_OS09G38777	LOC_OS11G14260	LOC_OS04G41530	LOC_OS08G27676	LOC_OS01G73130	LOC_OS04G42860	LOC_OS08G27678	LOC_OS04G40200	LOC_OS08G13030	LOC_OS06G32600	LOC_OS01G20206	LOC_OS08G41960	LOC_OS03G30410	LOC_OS02G05490	LOC_OS08G14364	LOC_OS02G29440	LOC_OS03G28100	LOC_OS11G38220	LOC_OS12G09710	LOC_OS06G07650	LOC_OS03G17460	LOC_OS06G06320	LOC_OS10G27110	LOC_OS07G47284	LOC_OS12G39560	LOC_OS02G01900	LOC_OS12G15590	LOC_OS01G49070	LOC_OS03G55734	LOC_OS06G48160	LOC_OS03G01915	LOC_OS03G18790	LOC_OS11G40540	LOC_OS03G30440	LOC_OS02G28140	LOC_OS06G19630	LOC_OS04G54860	LOC_OS03G42420	LOC_OS12G09700	LOC_OS07G06770	LOC_OS10G28450	LOC_OS10G30770	LOC_OS06G07640	LOC_OS01G49065	LOC_OS04G39230	LOC_OS01G74480	LOC_OS01G49060	LOC_OS09G37470	LOC_OS08G39660	LOC_OS11G41880	LOC_OS10G42754	LOC_OS04G42889	LOC_OS10G42750	LOC_OS04G54850	LOC_OS01G62030	LOC_OS10G39100	LOC_OS10G15150	LOC_OS08G40650	LOC_OS02G29464	LOC_OS11G38240	LOC_OS08G01080	LOC_OS07G04120	LOC_OS06G21930	LOC_OS01G06320	LOC_OS06G05010	LOC_OS08G39330	LOC_OS08G16690	LOC_OS07G10256	LOC_OS01G07650	LOC_OS11G40520	LOC_OS02G13740	LOC_OS12G07340	LOC_OS01G18300	LOC_OS11G41850	LOC_OS08G28670	LOC_OS12G20324	LOC_OS07G47540	LOC_OS07G48870	LOC_OS07G23570	LOC_OS07G22240	LOC_OS05G15880	LOC_OS02G24400	LOC_OS05G40830	LOC_OS01G33950	LOC_OS01G06310	LOC_OS06G05000	LOC_OS04G46740	LOC_OS02G37700	LOC_OS07G35540	LOC_OS05G01256	LOC_OS11G40530	LOC_OS06G45940	LOC_OS01G61160	LOC_OS01G62490	LOC_OS06G44610	LOC_OS03G06850	LOC_OS07G09270	LOC_OS01G21970	LOC_OS01G45920	LOC_OS10G13950	LOC_OS10G12620	LOC_OS08G04690	LOC_OS07G22230	LOC_OS10G36610	LOC_OS05G39830	LOC_OS06G33940	LOC_OS06G07690	LOC_OS06G06360	LOC_OS04G09770	LOC_OS09G18260	LOC_OS01G07670	LOC_OS10G09000	LOC_OS03G16210	LOC_OS11G41830	LOC_OS06G21960	LOC_OS11G38210	LOC_OS02G11100	LOC_OS06G20630	LOC_OS06G19670	LOC_OS03G06840	LOC_OS05G43090	
LOC_OS05G03884	LOC_OS03G05510	LOC_OS08G41670	LOC_OS08G03350	LOC_OS08G04680	LOC_OS04G10760	LOC_OS03G42500	LOC_OS02G01780	LOC_OS11G39540	LOC_OS10G11320	LOC_OS06G05020	LOC_OS07G23580	LOC_OS01G05000	LOC_OS09G18250	LOC_OS04G33450	LOC_OS01G07660	LOC_OS07G35560	LOC_OS08G38010	LOC_OS12G10960	LOC_OS04G22730	LOC_OS11G39530	LOC_OS05G50200	LOC_OS02G12440	LOC_OS01G21950	LOC_OS06G17000	LOC_OS03G30510	LOC_OS11G41840	LOC_OS04G46760	LOC_OS04G10750	LOC_OS12G44300	LOC_OS12G07310	LOC_OS10G37920	LOC_OS06G45920	LOC_OS05G15870	LOC_OS01G50490	LOC_OS10G11310	LOC_OS10G13970	LOC_OS01G48160	LOC_OS09G19570	LOC_OS11G04860	LOC_OS08G04660	LOC_OS01G08940	LOC_OS05G40880	LOC_OS04G51290	LOC_OS08G14070	LOC_OS09G07580	LOC_OS11G15510	LOC_OS03G60350	LOC_OS03G46040	LOC_OS03G47370	LOC_OS05G39890	LOC_OS01G50480	LOC_OS09G18230	LOC_OS01G33910	LOC_OS11G04870	LOC_OS11G02210	LOC_OS03G58040	LOC_OS04G19140	LOC_OS11G15520	LOC_OS03G06890	LOC_OS01G21930	LOC_OS10G01930	LOC_OS09G07590	LOC_OS12G07370	LOC_OS11G16850	LOC_OS04G21460	LOC_OS02G30270	LOC_OS05G39880	LOC_OS03G47360	LOC_OS03G46030	LOC_OS01G12190	LOC_OS10G28160	LOC_OS07G47560	LOC_OS01G07630	LOC_OS08G04640	LOC_OS08G05970	LOC_OS05G27890	LOC_OS03G17500	LOC_OS12G34940	LOC_OS08G39390	LOC_OS04G46710	LOC_OS06G02800	LOC_OS03G05550	LOC_OS03G04220	LOC_OS02G56890	LOC_OS03G46060	LOC_OS02G54230	LOC_OS06G45970	LOC_OS10G12610	LOC_OS08G40380	LOC_OS05G37210	LOC_OS05G14570	LOC_OS01G51780	LOC_OS01G48130	LOC_OS05G40850	LOC_OS04G10790	LOC_OS12G19320	LOC_OS04G07140	LOC_OS08G05960	LOC_OS01G62430	LOC_OS02G12400	LOC_OS10G25900	LOC_OS03G06870	LOC_OS01G37490	LOC_OS02G54240	LOC_OS05G14580	LOC_OS08G10500	LOC_OS06G43304	LOC_OS10G28180	LOC_OS03G46052	LOC_OS12G20310	LOC_OS05G39860	LOC_OS03G60340	LOC_OS02G07900	LOC_OS02G48450	LOC_OS05G15800	LOC_OS07G12830	LOC_OS08G05950	LOC_OS11G33380	LOC_OS05G45690	LOC_OS01G37460	LOC_OS04G20180	LOC_OS05G43030	LOC_OS02G36460	LOC_OS03G62974	LOC_OS04G44150	LOC_OS04G45480	LOC_OS09G14760	LOC_OS03G22030	LOC_OS11G45380	LOC_OS08G04610	LOC_OS05G31040	LOC_OS10G22050	LOC_OS07G11510	LOC_OS04G58790	LOC_OS09G02780	LOC_OS01G37470	LOC_OS06G43360	LOC_OS01G71830	LOC_OS01G70500	LOC_OS10G10040	LOC_OS07G48800	LOC_OS06G02810	LOC_OS09G33850	LOC_OS01G25460	LOC_OS04G07190	LOC_OS11G20090	LOC_OS01G50420	LOC_OS02G48430	LOC_OS02G47100	LOC_OS01G62400	LOC_OS12G06080	LOC_OS10G22020	LOC_OS10G06810	LOC_OS11G32070	LOC_OS10G09090	LOC_OS06G43350	LOC_OS05G45670	LOC_OS06G44680	LOC_OS08G10530	LOC_OS10G37990	LOC_OS10G35330	LOC_OS08G34500	LOC_OS07G39090	LOC_OS10G34000	LOC_OS01G36110	LOC_OS11G20080	LOC_OS10G24690	LOC_OS01G51740	LOC_OS02G48440	LOC_OS03G50990	LOC_OS07G10200	LOC_OS04G56150	LOC_OS02G19900	LOC_OS11G45360	LOC_OS12G14510	LOC_OS06G44670	LOC_OS12G07390	LOC_OS10G10060	LOC_OS11G15500	LOC_OS10G34010	LOC_OS10G35340	LOC_OS06G02830	LOC_OS06G38810	LOC_OS01G01470	LOC_OS05G40800	LOC_OS11G44000	LOC_OS07G35510	LOC_OS03G10010	LOC_OS01G51735	LOC_OS11G45330	LOC_OS02G13785	LOC_OS11G07060	LOC_OS05G01200	LOC_OS02G37750	LOC_OS01G38750	LOC_OS02G12450	LOC_OS02G13780	LOC_OS03G06820	LOC_OS05G43070	LOC_OS06G02860	LOC_OS04G14304	LOC_OS01G71860	LOC_OS07G09220	LOC_OS11G32010	LOC_OS03G24650	LOC_OS10G37970	LOC_OS11G19030	LOC_OS09G02729	LOC_OS06G30090	LOC_OS01G25450	LOC_OS11G19050	LOC_OS01G02790	LOC_OS12G20370	LOC_OS04G32140	LOC_OS07G10220	LOC_OS03G06810	LOC_OS01G49400	LOC_OS03G36630	LOC_OS02G36414	LOC_OS11G07070	LOC_OS01G13440	LOC_OS08G35840	LOC_OS02G13790	LOC_OS01G12110	LOC_OS08G34510	LOC_OS12G44350	LOC_OS10G36626	LOC_OS02G49720	LOC_OS11G19060	LOC_OS04G56120	LOC_OS03G06800	LOC_OS06G29080	LOC_OS03G50960	LOC_OS07G10230	LOC_OS01G12140	LOC_OS01G13470	LOC_OS09G32570	LOC_OS09G14700	LOC_OS05G18090	LOC_OS02G37770	LOC_OS10G10030	LOC_OS12G18070	LOC_OS11G32030	LOC_OS03G22010	LOC_OS10G36620	LOC_OS06G38800	LOC_OS05G31062	LOC_OS01G25430	LOC_OS11G45320	LOC_OS06G13520	LOC_OS11G47980	LOC_OS11G20040	LOC_OS03G11370	LOC_OS05G44370	
LOC_OS08G08150	LOC_OS01G12130	LOC_OS03G62920	LOC_OS04G45470	LOC_OS12G03830	LOC_OS11G32020	LOC_OS11G34680	LOC_OS10G11354	LOC_OS03G22020	LOC_OS07G29794	LOC_OS04G14220	LOC_OS09G13390	LOC_OS09G37360	LOC_OS06G38850	LOC_OS01G02760	LOC_OS06G13550	LOC_OS05G45610	LOC_OS11G47950	LOC_OS11G07010	LOC_OS05G46940	LOC_OS12G13230	LOC_OS04G27530	LOC_OS11G11990	LOC_OS01G38710	LOC_OS12G01240	LOC_OS07G04490	LOC_OS10G31710	LOC_OS09G37369	LOC_OS08G23790	LOC_OS11G34624	LOC_OS01G02750	LOC_OS06G14870	LOC_OS12G39850	LOC_OS06G12210	LOC_OS05G46930	LOC_OS10G05410	LOC_OS01G68269	LOC_OS12G37200	LOC_OS11G10670	LOC_OS03G10100	LOC_OS02G20950	LOC_OS02G06660	LOC_OS10G31720	LOC_OS10G05440	LOC_OS01G02780	LOC_OS10G06770	LOC_OS03G48720	LOC_OS08G45110	LOC_OS09G37380	LOC_OS06G38830	LOC_OS06G37500	LOC_OS12G14580	LOC_OS12G13250	LOC_OS02G32960	LOC_OS02G17330	LOC_OS10G18750	LOC_OS04G28840	LOC_OS11G35980	LOC_OS10G35290	LOC_OS08G33130	LOC_OS08G10490	LOC_OS12G37210	LOC_OS12G38540	LOC_OS11G33320	LOC_OS05G34940	LOC_OS01G02770	LOC_OS09G37390	LOC_OS09G36060	LOC_OS02G19980	LOC_OS09G37394	LOC_OS06G01580	LOC_OS06G12230	LOC_OS02G32950	LOC_OS11G08380	LOC_OS07G39120	LOC_OS06G13560	LOC_OS01G38700	LOC_OS12G03870	LOC_OS03G24760	LOC_OS01G55260	LOC_OS07G40100	LOC_OS01G68290	LOC_OS11G10620	LOC_OS09G25330	LOC_OS11G09630	LOC_OS11G11950	LOC_OS06G24250	LOC_OS09G27990	LOC_OS06G48220	LOC_OS01G14700	LOC_OS12G14520	LOC_OS09G02690	LOC_OS02G47160	LOC_OS04G56060	LOC_OS08G33150	LOC_OS05G19360	LOC_OS12G01280	LOC_OS06G13590	LOC_OS11G47910	LOC_OS06G36230	LOC_OS01G55250	LOC_OS06G37560	LOC_OS12G27830	LOC_OS01G31280	LOC_OS04G44070	LOC_OS02G06610	LOC_OS05G06060	LOC_OS11G08314	LOC_OS04G57380	LOC_OS04G41810	LOC_OS08G34470	LOC_OS02G19924	LOC_OS11G47920	LOC_OS07G39140	LOC_OS11G23930	LOC_OS07G15190	LOC_OS01G02710	LOC_OS06G36240	LOC_OS02G44900	LOC_OS08G29900	LOC_OS07G36900	LOC_OS06G36210	LOC_OS11G22630	LOC_OS02G50790	LOC_OS10G05400	LOC_OS09G02670	LOC_OS06G48200	LOC_OS02G06630	LOC_OS06G38870	LOC_OS01G57890	LOC_OS12G27850	LOC_OS04G53810	LOC_OS09G14660	LOC_OS05G34980	LOC_OS02G05300	LOC_OS08G45150	LOC_OS01G02730	LOC_OS10G23280	LOC_OS04G15560	LOC_OS03G24720	LOC_OS11G35930	LOC_OS07G12940	LOC_OS05G46954	LOC_OS12G14550	LOC_OS11G07000	LOC_OS10G06720	LOC_OS05G46950	LOC_OS02G18610	LOC_OS04G27540	LOC_OS01G64720	LOC_OS11G47900	LOC_OS04G28870	LOC_OS06G37550	LOC_OS01G57880	LOC_OS10G18704	LOC_OS12G01250	LOC_OS01G31270	LOC_OS02G16060	LOC_OS07G04410	LOC_OS05G10910	LOC_OS01G43230	LOC_OS02G54330	LOC_OS10G17489	LOC_OS08G45170	LOC_OS07G29710	LOC_OS05G50130	LOC_OS07G04420	LOC_OS08G28600	LOC_OS10G04160	LOC_OS11G09600	LOC_OS11G40490	LOC_OS11G27490	LOC_OS05G40790	LOC_OS05G10920	LOC_OS03G53200	LOC_OS02G04080	LOC_OS08G16620	LOC_OS12G37280	LOC_OS01G56530	LOC_OS01G55200	LOC_OS06G07700	LOC_OS03G42550	LOC_OS01G19580	LOC_OS10G30440	LOC_OS07G04430	LOC_OS08G29940	LOC_OS11G11930	LOC_OS02G54310	LOC_OS09G07520	LOC_OS03G55890	LOC_OS03G28270	LOC_OS01G02700	LOC_OS06G36250	LOC_OS11G23920	LOC_OS06G06400	LOC_OS12G37290	LOC_OS07G05760	LOC_OS03G05590	LOC_OS09G19510	LOC_OS02G16070	LOC_OS10G04180	LOC_OS06G48230	LOC_OS05G10900	LOC_OS11G10610	LOC_OS04G52590	LOC_OS05G40770	LOC_OS03G12700	LOC_OS03G04250	LOC_OS08G16640	LOC_OS06G48235	LOC_OS11G39490	LOC_OS05G51490	LOC_OS11G38160	LOC_OS08G02094	LOC_OS06G37590	LOC_OS01G57840	LOC_OS07G04440	LOC_OS03G05580	LOC_OS07G28420	LOC_OS07G29750	LOC_OS06G07750	LOC_OS04G40550	LOC_OS01G56500	LOC_OS05G46900	LOC_OS01G07570	LOC_OS01G06240	LOC_OS10G42404	LOC_OS06G32710	LOC_OS10G42400	LOC_OS07G42730	LOC_OS08G41610	LOC_OS07G41400	LOC_OS05G37190	LOC_OS02G06690	LOC_OS12G40890	LOC_OS09G39980	LOC_OS09G38650	LOC_OS03G42520	LOC_OS12G07420	LOC_OS01G18220	LOC_OS03G29540	LOC_OS10G30430	LOC_OS10G04120	LOC_OS10G31760	LOC_OS10G05450	LOC_OS06G48290	LOC_OS06G07740	LOC_OS02G18670	LOC_OS01G31210	LOC_OS12G39890	LOC_OS01G07560	LOC_OS02G54300	LOC_OS01G06230	LOC_OS06G32720	LOC_OS07G17760	
LOC_OS04G53860	LOC_OS07G41410	LOC_OS04G52530	LOC_OS10G18760	LOC_OS08G41600	LOC_OS03G30530	LOC_OS01G45840	LOC_OS12G25260	LOC_OS09G37330	LOC_OS09G38660	LOC_OS07G04460	LOC_OS08G02070	LOC_OS06G06440	LOC_OS03G43870	LOC_OS11G27480	LOC_OS08G15340	LOC_OS04G22700	LOC_OS01G06260	LOC_OS01G61070	LOC_OS09G25390	LOC_OS08G42960	LOC_OS05G22920	LOC_OS07G03140	LOC_OS01G74120	LOC_OS10G05470	LOC_OS09G37350	LOC_OS04G39590	LOC_OS04G09720	LOC_OS11G27470	LOC_OS11G11900	LOC_OS03G31880	LOC_OS03G29570	LOC_OS11G40430	LOC_OS08G41620	LOC_OS06G19740	LOC_OS09G25380	LOC_OS12G37260	LOC_OS08G27330	LOC_OS07G03150	LOC_OS11G38120	LOC_OS02G42190	LOC_OS05G40960	LOC_OS03G58190	LOC_OS09G19490	LOC_OS01G33820	LOC_OS04G09670	LOC_OS10G09100	LOC_OS12G10870	LOC_OS06G20770	LOC_OS06G43410	LOC_OS08G40440	LOC_OS03G30620	LOC_OS11G40400	LOC_OS10G12750	LOC_OS03G42600	LOC_OS08G41770	LOC_OS04G10660	LOC_OS07G23450	LOC_OS05G39970	LOC_OS05G13340	LOC_OS07G22120	LOC_OS06G29110	LOC_OS01G74140	LOC_OS01G33830	LOC_OS04G08330	LOC_OS04G47950	LOC_OS07G36750	LOC_OS05G27980	LOC_OS02G12300	LOC_OS02G54180	LOC_OS11G14110	LOC_OS02G30190	LOC_OS03G05640	LOC_OS03G30610	LOC_OS07G46100	LOC_OS04G34640	LOC_OS07G47430	LOC_OS11G16770	LOC_OS07G48760	LOC_OS03G31944	LOC_OS09G18159	LOC_OS02G25600	LOC_OS06G05150	LOC_OS05G13320	LOC_OS06G32730	LOC_OS03G43950	LOC_OS04G46630	LOC_OS11G03470	LOC_OS12G32200	LOC_OS05G27970	LOC_OS02G14980	LOC_OS11G27440	LOC_OS02G38940	LOC_OS02G12310	LOC_OS11G39420	LOC_OS07G36780	LOC_OS09G07480	LOC_OS08G40460	LOC_OS04G10640	LOC_OS08G03470	LOC_OS04G33320	LOC_OS04G11970	LOC_OS02G25620	LOC_OS01G33810	LOC_OS11G27430	LOC_OS01G74160	LOC_OS04G35990	LOC_OS07G34110	LOC_OS12G10840	LOC_OS04G23940	LOC_OS01G61020	LOC_OS03G30630	LOC_OS04G33330	LOC_OS04G11962	LOC_OS06G30130	LOC_OS04G47906	LOC_OS07G47460	LOC_OS07G46130	LOC_OS02G42150	LOC_OS08G14195	LOC_OS05G25370	LOC_OS09G20440	LOC_OS12G25090	LOC_OS07G35470	LOC_OS05G49330	LOC_OS03G47490	LOC_OS03G60470	LOC_OS05G38680	LOC_OS01G51690	LOC_OS02G17180	LOC_OS01G50350	LOC_OS01G48030	LOC_OS02G42160	LOC_OS06G05160	LOC_OS08G02110	LOC_OS04G21340	LOC_OS07G34130	LOC_OS06G06490	LOC_OS01G24080	LOC_OS12G34810	LOC_OS02G29160	LOC_OS06G17140	LOC_OS10G41280	LOC_OS02G30150	LOC_OS08G40470	LOC_OS08G10604	LOC_OS01G12070	LOC_OS12G21500	LOC_OS12G37080	LOC_OS11G27400	LOC_OS01G51670	LOC_OS01G48020	LOC_OS05G01380	LOC_OS04G47920	LOC_OS04G51190	LOC_OS11G15410	LOC_OS07G35490	LOC_OS05G49310	LOC_OS09G08770	LOC_OS06G20790	LOC_OS03G61780	LOC_OS04G35940	LOC_OS03G03010	LOC_OS01G38690	LOC_OS12G37090	LOC_OS08G10612	LOC_OS05G12030	LOC_OS07G06940	LOC_OS01G51660	LOC_OS09G20410	LOC_OS10G28299	LOC_OS03G18960	LOC_OS02G43470	LOC_OS03G29614	LOC_OS08G38170	LOC_OS04G47930	LOC_OS04G21320	LOC_OS05G40970	LOC_OS05G25340	LOC_OS04G46600	LOC_OS05G26670	LOC_OS01G48010	LOC_OS11G15420	LOC_OS06G43420	LOC_OS01G70600	LOC_OS05G12040	LOC_OS09G39930	LOC_OS01G24030	LOC_OS12G44250	LOC_OS04G33380	LOC_OS08G04740	LOC_OS05G15920	LOC_OS10G06910	LOC_OS03G59440	LOC_OS08G23940	LOC_OS09G27950	LOC_OS05G02610	LOC_OS09G33720	LOC_OS06G02940	LOC_OS11G45260	LOC_OS05G32490	LOC_OS07G41290	LOC_OS02G25680	LOC_OS04G56010	LOC_OS10G06900	LOC_OS03G59450	LOC_OS06G43480	LOC_OS01G68300	LOC_OS09G03990	LOC_OS01G12030	LOC_OS01G13360	LOC_OS10G34150	LOC_OS05G27900	LOC_OS06G02930	LOC_OS09G33730	LOC_OS06G01600	LOC_OS03G47440	LOC_OS01G38680	LOC_OS01G08800	LOC_OS01G25340	LOC_OS01G52960	LOC_OS12G44270	LOC_OS08G23960	LOC_OS01G51630	LOC_OS01G50300	LOC_OS05G06190	LOC_OS02G49640	LOC_OS01G51632	LOC_OS10G22140	LOC_OS09G26600	LOC_OS11G47890	LOC_OS10G06939	LOC_OS06G43470	LOC_OS12G07280	LOC_OS03G09150	LOC_OS09G15950	LOC_OS06G02960	LOC_OS03G22170	LOC_OS03G47470	LOC_OS03G46140	LOC_OS09G33740	LOC_OS01G24020	LOC_OS12G44260	LOC_OS05G15910	LOC_OS02G49650	LOC_OS07G11410	LOC_OS04G56030	LOC_OS10G06920	LOC_OS05G43120	LOC_OS03G59430	LOC_OS11G33270	LOC_OS02G35020	LOC_OS01G70640	LOC_OS12G32290	LOC_OS05G03934	
LOC_OS04G44060	LOC_OS01G39990	LOC_OS08G04700	LOC_OS05G38600	LOC_OS06G38930	LOC_OS08G23980	LOC_OS03G12790	LOC_OS11G45210	LOC_OS11G08265	LOC_OS06G12300	LOC_OS11G08260	LOC_OS11G08270	LOC_OS02G12330	LOC_OS01G13330	LOC_OS02G13660	LOC_OS01G15990	LOC_OS01G12000	LOC_OS08G10670	LOC_OS04G46650	LOC_OS10G10130	LOC_OS01G70650	LOC_OS12G03740	LOC_OS02G49630	LOC_OS02G48300	LOC_OS01G25330	LOC_OS02G25640	LOC_OS06G13620	LOC_OS04G28810	LOC_OS11G10590	LOC_OS12G32230	LOC_OS01G14650	LOC_OS09G33770	LOC_OS02G11010	LOC_OS04G47990	LOC_OS04G46660	LOC_OS05G43180	LOC_OS01G40950	LOC_OS04G45330	LOC_OS01G70660	LOC_OS07G09110	LOC_OS10G34110	LOC_OS10G35444	LOC_OS02G49600	LOC_OS02G24340	LOC_OS01G25300	LOC_OS12G44230	LOC_OS07G35410	LOC_OS04G56000	LOC_OS11G08285	LOC_OS08G19020	LOC_OS07G11440	LOC_OS06G42180	LOC_OS02G11020	LOC_OS01G12020	LOC_OS01G40940	LOC_OS10G09170	LOC_OS08G32000	LOC_OS04G46670	LOC_OS01G38610	LOC_OS04G45340	LOC_OS12G19280	LOC_OS03G47430	LOC_OS01G02690	LOC_OS01G01360	LOC_OS05G39900	LOC_OS12G44220	LOC_OS07G35400	LOC_OS06G13640	LOC_OS06G12310	LOC_OS04G03510	LOC_OS03G36770	LOC_OS11G35890	LOC_OS05G01310	LOC_OS04G20070	LOC_OS08G34650	LOC_OS02G38970	LOC_OS01G40930	LOC_OS06G01660	LOC_OS07G09130	LOC_OS03G47420	LOC_OS01G70680	LOC_OS03G48750	LOC_OS09G37240	LOC_OS06G11010	LOC_OS01G52900	LOC_OS11G47830	LOC_OS01G67040	LOC_OS12G14440	LOC_OS10G04210	LOC_OS08G07050	LOC_OS10G18850	LOC_OS08G10590	LOC_OS07G15020	LOC_OS12G38400	LOC_OS08G34560	LOC_OS06G48300	LOC_OS03G10210	LOC_OS11G35840	LOC_OS03G61800	LOC_OS03G52080	LOC_OS02G06530	LOC_OS04G53710	LOC_OS03G48810	LOC_OS05G07470	LOC_OS03G22200	LOC_OS07G29660	LOC_OS09G13260	LOC_OS01G43180	LOC_OS06G36320	LOC_OS11G08235	LOC_OS09G37250	LOC_OS12G14450	LOC_OS06G12330	LOC_OS02G18510	LOC_OS05G06140	LOC_OS09G01290	LOC_OS08G34550	LOC_OS03G09200	LOC_OS04G27400	LOC_OS11G10550	LOC_OS09G26570	LOC_OS06G49620	LOC_OS01G38600	LOC_OS11G35830	LOC_OS01G55160	LOC_OS12G40720	LOC_OS10G31840	LOC_OS08G45230	LOC_OS04G40410	LOC_OS04G41740	LOC_OS07G27030	LOC_OS02G17210	LOC_OS05G06110	LOC_OS04G04750	LOC_OS10G18870	LOC_OS01G13310	LOC_OS06G11030	LOC_OS11G33200	LOC_OS07G43960	LOC_OS04G41750	LOC_OS04G39430	LOC_OS09G25220	LOC_OS04G41759	LOC_OS11G08250	LOC_OS09G26554	LOC_OS05G08780	LOC_OS05G07450	LOC_OS02G47070	LOC_OS07G41310	LOC_OS02G06560	LOC_OS11G35850	LOC_OS06G12350	LOC_OS01G39910	LOC_OS01G13300	LOC_OS01G55140	LOC_OS12G03750	LOC_OS02G20850	LOC_OS03G24810	LOC_OS10G22080	LOC_OS03G41390	LOC_OS05G45779	LOC_OS01G67080	LOC_OS07G27050	LOC_OS11G09510	LOC_OS12G44290	LOC_OS05G43110	LOC_OS05G20470	LOC_OS04G57270	LOC_OS03G52040	LOC_OS08G07010	LOC_OS07G39030	LOC_OS03G27080	LOC_OS01G55130	LOC_OS06G11050	LOC_OS01G02600	LOC_OS02G07820	LOC_OS03G41380	LOC_OS01G67090	LOC_OS07G27040	LOC_OS07G12800	LOC_OS11G10510	LOC_OS06G23050	LOC_OS04G57260	LOC_OS04G58590	LOC_OS05G43100	LOC_OS08G16700	LOC_OS05G19490	LOC_OS03G52030	LOC_OS04G02160	LOC_OS03G27090	LOC_OS07G39020	LOC_OS01G18170	LOC_OS11G47809	LOC_OS06G37690	LOC_OS02G07830	LOC_OS03G39090	LOC_OS11G40380	LOC_OS11G35820	LOC_OS11G10520	LOC_OS11G08200	LOC_OS06G23020	LOC_OS04G27430	LOC_OS08G16710	LOC_OS08G08320	LOC_OS03G12850	LOC_OS08G09650	LOC_OS01G57770	LOC_OS12G40710	LOC_OS07G41340	LOC_OS02G06510	LOC_OS08G28700	LOC_OS03G24844	LOC_OS05G44410	LOC_OS01G15920	LOC_OS09G03890	LOC_OS04G41710	LOC_OS12G13100	LOC_OS10G05510	LOC_OS09G02560	LOC_OS01G45780	LOC_OS03G36810	LOC_OS07G40020	LOC_OS01G64840	LOC_OS10G34050	LOC_OS08G09640	LOC_OS07G39040	LOC_OS03G11530	LOC_OS01G63510	LOC_OS02G07850	LOC_OS12G27740	LOC_OS01G02610	LOC_OS10G18820	LOC_OS09G33710	LOC_OS07G41350	LOC_OS08G28710	LOC_OS02G17270	LOC_OS09G20400	LOC_OS07G06950	LOC_OS02G43560	LOC_OS01G33784	LOC_OS01G31124	LOC_OS02G44890	LOC_OS01G43110	LOC_OS04G51130	LOC_OS03G03070	LOC_OS02G30240	LOC_OS08G09630	LOC_OS02G56870	LOC_OS12G37150	LOC_OS06G35060	LOC_OS07G05630	LOC_OS11G40370	LOC_OS01G07480	LOC_OS08G16740	LOC_OS08G15410	
LOC_OS05G49240	LOC_OS04G53780	LOC_OS11G14070	LOC_OS05G50260	LOC_OS06G35070	LOC_OS11G39350	LOC_OS01G18130	LOC_OS07G05640	LOC_OS06G06520	LOC_OS07G30600	LOC_OS02G44870	LOC_OS01G33762	LOC_OS10G28240	LOC_OS07G46150	LOC_OS06G47030	LOC_OS05G25270	LOC_OS01G21780	LOC_OS03G27060	LOC_OS08G15420	LOC_OS05G50270	LOC_OS11G14080	LOC_OS01G32430	LOC_OS06G36370	LOC_OS04G14150	LOC_OS08G09600	LOC_OS06G47020	LOC_OS01G21790	LOC_OS11G27390	LOC_OS05G40890	LOC_OS07G34190	LOC_OS02G30250	LOC_OS03G27070	LOC_OS02G56860	LOC_OS01G03900	LOC_OS01G31110	LOC_OS03G17680	LOC_OS03G43970	LOC_OS01G57710	LOC_OS07G30620	LOC_OS02G17230	LOC_OS12G14480	LOC_OS01G07450	LOC_OS11G03370	LOC_OS02G30200	LOC_OS02G32860	LOC_OS01G06120	LOC_OS12G10950	LOC_OS04G52420	LOC_OS11G40320	LOC_OS03G30660	LOC_OS11G41650	LOC_OS01G45730	LOC_OS02G05240	LOC_OS12G37110	LOC_OS03G27003	LOC_OS11G16680	LOC_OS06G44820	LOC_OS02G44850	LOC_OS05G51540	LOC_OS12G07300	LOC_OS07G28300	LOC_OS07G05660	LOC_OS04G40440	LOC_OS01G57700	LOC_OS10G05570	LOC_OS07G03015	LOC_OS04G41770	LOC_OS12G13160	LOC_OS08G15450	LOC_OS02G32850	LOC_OS09G08720	LOC_OS10G18880	LOC_OS08G41720	LOC_OS04G52410	LOC_OS06G20860	LOC_OS06G19840	LOC_OS01G45720	LOC_OS12G26470	LOC_OS08G39400	LOC_OS12G37120	LOC_OS07G42626	LOC_OS05G49280	LOC_OS03G42630	LOC_OS07G05670	LOC_OS07G04340	LOC_OS05G51550	LOC_OS07G46190	LOC_OS04G39460	LOC_OS10G04270	LOC_OS04G41780	LOC_OS12G10930	LOC_OS04G23910	LOC_OS02G56810	LOC_OS07G15000	LOC_OS03G28350	LOC_OS08G40420	LOC_OS02G29230	LOC_OS04G51110	LOC_OS01G21740	LOC_OS12G38460	LOC_OS10G31856	LOC_OS07G04350	LOC_OS07G05680	LOC_OS06G35080	LOC_OS11G14040	LOC_OS07G03020	LOC_OS11G38010	LOC_OS07G30630	LOC_OS06G06550	LOC_OS03G15050	LOC_OS04G41790	LOC_OS12G39790	LOC_OS10G04260	LOC_OS02G17240	LOC_OS10G29549	LOC_OS07G18990	LOC_OS03G55960	LOC_OS07G16330	LOC_OS11G28680	LOC_OS03G30670	LOC_OS06G35090	LOC_OS03G27030	LOC_OS03G03080	LOC_OS11G41640	LOC_OS04G51100	LOC_OS01G21750	LOC_OS05G51570	LOC_OS03G42654	LOC_OS01G19440	LOC_OS12G38470	LOC_OS07G05690	LOC_OS01G50290	LOC_OS07G03030	LOC_OS01G18110	LOC_OS11G39330	LOC_OS11G14050	LOC_OS11G27300	LOC_OS06G06580	LOC_OS10G07040	LOC_OS08G37390	LOC_OS08G08820	LOC_OS01G11910	LOC_OS01G26174	LOC_OS04G24700	LOC_OS01G40480	LOC_OS02G35770	LOC_OS05G48560	LOC_OS03G05770	LOC_OS03G30740	LOC_OS06G43530	LOC_OS10G07050	LOC_OS07G25510	LOC_OS01G39480	LOC_OS02G22450	LOC_OS07G02880	LOC_OS12G40160	LOC_OS04G54590	LOC_OS01G02190	LOC_OS10G07030	LOC_OS04G53260	LOC_OS12G36910	LOC_OS07G14860	LOC_OS08G36050	LOC_OS12G11620	LOC_OS02G34430	LOC_OS06G43520	LOC_OS02G08160	LOC_OS01G39490	LOC_OS11G17980	LOC_OS12G23600	LOC_OS03G17780	LOC_OS09G18020	LOC_OS05G35230	LOC_OS01G52440	LOC_OS09G19350	LOC_OS07G42070	LOC_OS11G04680	LOC_OS01G64470	LOC_OS01G26150	LOC_OS11G29980	LOC_OS08G08800	LOC_OS01G41790	LOC_OS09G20340	LOC_OS12G36920	LOC_OS07G38840	LOC_OS06G20870	LOC_OS02G33130	LOC_OS05G23255	LOC_OS09G31040	LOC_OS07G25530	LOC_OS07G24200	LOC_OS09G18010	LOC_OS06G32860	LOC_OS09G19340	LOC_OS06G05260	LOC_OS02G05910	LOC_OS03G42730	LOC_OS10G22670	LOC_OS10G19040	LOC_OS11G03360	LOC_OS04G48700	LOC_OS11G29970	LOC_OS05G24570	LOC_OS01G41780	LOC_OS12G12970	LOC_OS07G13550	LOC_OS05G23240	LOC_OS03G15130	LOC_OS09G20330	LOC_OS03G17790	LOC_OS12G03190	LOC_OS01G40450	LOC_OS10G07060	LOC_OS10G19030	LOC_OS04G28270	LOC_OS11G16670	LOC_OS11G15340	LOC_OS07G25520	LOC_OS12G23620	LOC_OS10G07004	LOC_OS09G20320	LOC_OS12G15170	LOC_OS09G19330	LOC_OS09G18000	LOC_OS04G42570	LOC_OS11G29920	LOC_OS05G06730	LOC_OS08G21840	LOC_OS07G38860	LOC_OS02G34400	LOC_OS01G03490	LOC_OS01G38110	LOC_OS01G41770	LOC_OS04G11430	LOC_OS08G32500	LOC_OS06G17270	LOC_OS01G14140	LOC_OS07G25550	LOC_OS10G11980	LOC_OS07G01580	LOC_OS09G19320	LOC_OS09G20310	LOC_OS01G52410	LOC_OS12G15180	LOC_OS03G58280	LOC_OS01G27470	LOC_OS01G03480	LOC_OS07G12240	LOC_OS02G09450	LOC_OS02G11770	LOC_OS11G42910	LOC_OS12G40120	LOC_OS07G26870	LOC_OS11G30930	LOC_OS11G28610	
LOC_OS07G25570	LOC_OS06G29240	LOC_OS01G26110	LOC_OS11G45150	LOC_OS12G40150	LOC_OS11G03310	LOC_OS10G09680	LOC_OS03G16410	LOC_OS04G54580	LOC_OS01G41750	LOC_OS12G09300	LOC_OS04G42590	LOC_OS08G01370	LOC_OS09G10980	LOC_OS10G35930	LOC_OS11G29930	LOC_OS01G26120	LOC_OS09G21620	LOC_OS10G09670	LOC_OS10G22630	LOC_OS11G15300	LOC_OS11G33190	LOC_OS07G38870	LOC_OS05G48570	LOC_OS12G12934	LOC_OS01G72900	LOC_OS01G40410	LOC_OS03G46290	LOC_OS05G35266	LOC_OS05G11200	LOC_OS11G45130	LOC_OS09G26500	LOC_OS10G03520	LOC_OS10G28820	LOC_OS12G34320	LOC_OS05G41090	LOC_OS11G08190	LOC_OS10G32080	LOC_OS07G06390	LOC_OS04G47420	LOC_OS01G72910	LOC_OS01G41730	LOC_OS07G05060	LOC_OS02G04630	LOC_OS01G02110	LOC_OS05G12540	LOC_OS02G30910	LOC_OS01G26100	LOC_OS04G34120	LOC_OS02G17940	LOC_OS11G45140	LOC_OS06G42270	LOC_OS10G28830	LOC_OS09G34940	LOC_OS12G10340	LOC_OS05G24510	LOC_OS04G24770	LOC_OS08G32530	LOC_OS08G33860	LOC_OS07G44680	LOC_OS03G48890	LOC_OS02G05970	LOC_OS12G08025	LOC_OS03G47564	LOC_OS02G04640	LOC_OS05G13840	LOC_OS02G45160	LOC_OS10G20080	LOC_OS08G01330	LOC_OS07G02810	LOC_OS04G22100	LOC_OS09G02510	LOC_OS10G02210	LOC_OS12G10330	LOC_OS05G50830	LOC_OS03G17700	LOC_OS02G05980	LOC_OS07G05084	LOC_OS03G09270	LOC_OS02G03320	LOC_OS11G05940	LOC_OS08G20580	LOC_OS08G01320	LOC_OS07G02820	LOC_OS09G03850	LOC_OS10G28810	LOC_OS04G59420	LOC_OS04G24750	LOC_OS04G23420	LOC_OS02G45170	LOC_OS02G30930	LOC_OS11G47780	LOC_OS10G04860	LOC_OS08G33880	LOC_OS12G35680	LOC_OS12G34350	LOC_OS03G46250	LOC_OS06G30280	LOC_OS02G58480	LOC_OS09G33630	LOC_OS11G23780	LOC_OS07G43380	LOC_OS11G09478	LOC_OS11G09474	LOC_OS04G06910	LOC_OS12G35610	LOC_OS11G09470	LOC_OS05G23230	LOC_OS09G33640	LOC_OS11G10460	LOC_OS03G61840	LOC_OS07G31390	LOC_OS01G57270	LOC_OS12G10390	LOC_OS10G33370	LOC_OS05G12570	LOC_OS03G22230	LOC_OS08G01300	LOC_OS08G44550	LOC_OS03G10260	LOC_OS07G14820	LOC_OS04G48720	LOC_OS06G12410	LOC_OS09G32320	LOC_OS02G17900	LOC_OS09G33650	LOC_OS09G34985	LOC_OS01G58590	LOC_OS10G32050	LOC_OS04G36740	LOC_OS06G01760	LOC_OS05G12580	LOC_OS05G11250	LOC_OS12G24980	LOC_OS07G01520	LOC_OS04G10160	LOC_OS02G47780	LOC_OS09G19390	LOC_OS06G12440	LOC_OS04G47400	LOC_OS02G21190	LOC_OS12G09390	LOC_OS11G47730	LOC_OS10G03500	LOC_OS11G10480	LOC_OS11G08170	LOC_OS04G22140	LOC_OS12G10370	LOC_OS12G08050	LOC_OS07G44690	LOC_OS03G48880	LOC_OS10G32020	LOC_OS07G42030	LOC_OS02G05940	LOC_OS02G29900	LOC_OS05G37840	LOC_OS11G22460	LOC_OS09G03810	LOC_OS07G01530	LOC_OS02G47790	LOC_OS04G35430	LOC_OS04G10150	LOC_OS01G03420	LOC_OS03G05700	LOC_OS12G09380	LOC_OS06G12430	LOC_OS09G20370	LOC_OS04G06900	LOC_OS12G36970	LOC_OS09G32340	LOC_OS08G31260	LOC_OS11G08180	LOC_OS12G10360	LOC_OS12G09370	LOC_OS04G23460	LOC_OS11G33110	LOC_OS08G43240	LOC_OS03G47540	LOC_OS02G05950	LOC_OS02G27350	LOC_OS03G12990	LOC_OS03G36960	LOC_OS04G59370	LOC_OS02G28680	LOC_OS05G16054	LOC_OS12G33070	LOC_OS07G06430	LOC_OS07G05100	LOC_OS02G26014	LOC_OS09G37130	LOC_OS09G39790	LOC_OS09G38460	LOC_OS11G10434	LOC_OS12G30810	LOC_OS05G44990	LOC_OS10G40430	LOC_OS12G16510	LOC_OS08G02710	LOC_OS05G41000	LOC_OS04G22070	LOC_OS08G32490	LOC_OS04G06840	LOC_OS05G01810	LOC_OS02G28670	LOC_OS06G37770	LOC_OS11G22404	LOC_OS04G47390	LOC_OS04G46060	LOC_OS01G70340	LOC_OS03G46300	LOC_OS05G05380	LOC_OS09G38470	LOC_OS02G15390	LOC_OS03G11680	LOC_OS10G26100	LOC_OS02G53620	LOC_OS11G08120	LOC_OS04G34090	LOC_OS08G02700	LOC_OS10G14150	LOC_OS03G61900	LOC_OS02G42970	LOC_OS01G71680	LOC_OS01G59870	LOC_OS05G31670	LOC_OS04G59380	LOC_OS06G37750	LOC_OS02G54960	LOC_OS11G09460	LOC_OS05G44970	LOC_OS07G44700	LOC_OS06G23114	LOC_OS10G39420	LOC_OS11G47700	LOC_OS02G38010	LOC_OS12G29840	LOC_OS02G40320	LOC_OS12G05810	LOC_OS01G70360	LOC_OS05G31660	LOC_OS09G38490	LOC_OS03G39190	LOC_OS02G27310	LOC_OS01G68050	LOC_OS11G39290	LOC_OS05G13820	LOC_OS01G21240	LOC_OS07G18460	LOC_OS04G58000	LOC_OS04G06879	LOC_OS09G03780	LOC_OS07G32761	LOC_OS06G24490	LOC_OS01G22570	LOC_OS01G08260	
LOC_OS02G53600	LOC_OS01G09590	LOC_OS08G39930	LOC_OS03G36920	LOC_OS05G42380	LOC_OS03G52160	LOC_OS05G25810	LOC_OS08G15960	LOC_OS08G38600	LOC_OS03G12950	LOC_OS07G06470	LOC_OS06G35140	LOC_OS02G02010	LOC_OS12G05880	LOC_OS02G04670	LOC_OS07G44750	LOC_OS01G70370	LOC_OS03G40170	LOC_OS04G35370	LOC_OS02G27300	LOC_OS08G27950	LOC_OS01G46530	LOC_OS04G59320	LOC_OS10G02100	LOC_OS07G17120	LOC_OS10G41720	LOC_OS10G03430	LOC_OS08G13310	LOC_OS08G06270	LOC_OS03G53480	LOC_OS04G05550	LOC_OS03G10300	LOC_OS01G59840	LOC_OS12G05870	LOC_OS07G44760	LOC_OS06G36480	LOC_OS08G25300	LOC_OS05G04090	LOC_OS03G64130	LOC_OS02G15350	LOC_OS11G11730	LOC_OS05G13804	LOC_OS02G14020	LOC_OS06G24470	LOC_OS01G23880	LOC_OS04G47360	LOC_OS08G40940	LOC_OS05G43690	LOC_OS02G39310	LOC_OS03G52180	LOC_OS08G39950	LOC_OS08G15980	LOC_OS06G36450	LOC_OS02G28660	LOC_OS02G03360	LOC_OS09G14420	LOC_OS04G18830	LOC_OS04G34060	LOC_OS01G68080	LOC_OS07G32774	LOC_OS08G27970	LOC_OS02G15340	LOC_OS07G02900	LOC_OS04G58010	LOC_OS01G47840	LOC_OS01G22560	LOC_OS04G59340	LOC_OS01G08270	LOC_OS09G27720	LOC_OS12G17820	LOC_OS07G30110	LOC_OS03G35600	LOC_OS01G10590	LOC_OS03G11650	LOC_OS03G10320	LOC_OS11G11740	LOC_OS05G01830	LOC_OS02G03370	LOC_OS08G39940	LOC_OS02G02040	LOC_OS06G37790	LOC_OS12G34390	LOC_OS01G34540	LOC_OS04G22090	LOC_OS03G41470	LOC_OS01G68090	LOC_OS01G09550	LOC_OS01G59819	LOC_OS10G09620	LOC_OS06G32910	LOC_OS08G37310	LOC_OS03G27160	LOC_OS04G30550	LOC_OS05G31610	LOC_OS04G55850	LOC_OS03G64110	LOC_OS05G05330	LOC_OS05G07990	LOC_OS11G27250	LOC_OS06G32920	LOC_OS02G11850	LOC_OS08G37300	LOC_OS07G36230	LOC_OS04G30560	LOC_OS04G28210	LOC_OS02G23826	LOC_OS12G41530	LOC_OS12G39220	LOC_OS05G18640	LOC_OS01G34520	LOC_OS12G40200	LOC_OS05G19974	LOC_OS03G40130	LOC_OS02G47810	LOC_OS07G49540	LOC_OS06G05310	LOC_OS06G35165	LOC_OS05G20930	LOC_OS03G11600	LOC_OS03G52140	LOC_OS10G38160	LOC_OS02G09540	LOC_OS02G08210	LOC_OS01G65840	LOC_OS04G05560	LOC_OS03G36900	LOC_OS04G53210	LOC_OS12G27254	LOC_OS10G26190	LOC_OS08G26670	LOC_OS09G39720	LOC_OS03G39160	LOC_OS07G07715	LOC_OS01G34500	LOC_OS11G42890	LOC_OS06G23190	LOC_OS12G28590	LOC_OS02G08220	LOC_OS10G38170	LOC_OS08G38650	LOC_OS03G03164	LOC_OS04G04240	LOC_OS03G27190	LOC_OS10G40490	LOC_OS01G47800	LOC_OS09G39730	LOC_OS08G26680	LOC_OS03G11614	LOC_OS06G35170	LOC_OS03G64100	LOC_OS04G43820	LOC_OS03G42760	LOC_OS08G13380	LOC_OS05G44960	LOC_OS05G28000	LOC_OS08G36020	LOC_OS08G38680	LOC_OS12G30840	LOC_OS01G10504	LOC_OS10G39470	LOC_OS09G09930	LOC_OS02G02090	LOC_OS01G63200	LOC_OS11G41530	LOC_OS08G07530	LOC_OS05G30320	LOC_OS05G31650	LOC_OS04G28260	LOC_OS01G52380	LOC_OS03G27120	LOC_OS06G32960	LOC_OS07G06400	LOC_OS01G40390	LOC_OS08G38670	LOC_OS11G40210	LOC_OS09G09920	LOC_OS03G30770	LOC_OS10G14160	LOC_OS06G19960	LOC_OS11G16570	LOC_OS12G27200	LOC_OS09G39750	LOC_OS04G29580	LOC_OS01G14090	LOC_OS04G55800	LOC_OS03G42780	LOC_OS04G43840	LOC_OS01G11850	LOC_OS05G44940	LOC_OS02G26080	LOC_OS06G19990	LOC_OS10G40440	LOC_OS04G30530	LOC_OS09G25150	LOC_OS11G41510	LOC_OS09G26480	LOC_OS09G39760	LOC_OS05G30300	LOC_OS07G07740	LOC_OS11G15250	LOC_OS07G48260	LOC_OS05G43600	LOC_OS10G27480	LOC_OS09G14490	LOC_OS06G06670	LOC_OS06G05340	LOC_OS01G11840	LOC_OS05G44930	LOC_OS05G05354	LOC_OS05G04020	LOC_OS06G20960	LOC_OS01G39399	LOC_OS04G30540	LOC_OS04G31870	LOC_OS11G42850	LOC_OS12G28550	LOC_OS12G27220	LOC_OS09G38440	LOC_OS07G07750	LOC_OS11G28510	LOC_OS11G29840	LOC_OS11G04540	LOC_OS07G01420	LOC_OS11G45090	LOC_OS06G32990	LOC_OS07G38700	LOC_OS04G01940	LOC_OS03G54820	LOC_OS03G15220	LOC_OS01G40360	LOC_OS06G16020	LOC_OS09G32230	LOC_OS02G34320	LOC_OS05G48680	LOC_OS10G19140	LOC_OS02G08030	LOC_OS08G19600	LOC_OS09G34890	LOC_OS12G24800	LOC_OS08G33910	LOC_OS01G38030	LOC_OS04G12600	LOC_OS01G52340	LOC_OS01G52330	LOC_OS02G22330	LOC_OS05G18800	LOC_OS08G08930	LOC_OS04G25900	LOC_OS03G15230	LOC_OS01G63250	LOC_OS04G01950	LOC_OS11G15200	LOC_OS12G11500	LOC_OS03G05880	LOC_OS02G34310	
LOC_OS06G42310	LOC_OS06G43640	LOC_OS06G44970	LOC_OS10G33460	LOC_OS12G24810	LOC_OS04G41189	LOC_OS01G52320	LOC_OS02G21030	LOC_OS12G40070	LOC_OS10G22780	LOC_OS10G04910	LOC_OS08G08920	LOC_OS12G36800	LOC_OS11G29860	LOC_OS01G63260	LOC_OS01G41670	LOC_OS01G27360	LOC_OS01G11810	LOC_OS10G20120	LOC_OS04G49900	LOC_OS09G21550	LOC_OS09G20220	LOC_OS12G11510	LOC_OS05G48660	LOC_OS03G05870	LOC_OS09G33580	LOC_OS04G28160	LOC_OS05G11380	LOC_OS01G39340	LOC_OS06G32980	LOC_OS05G34010	LOC_OS07G01450	LOC_OS05G35340	LOC_OS06G05380	LOC_OS03G42850	LOC_OS06G28000	LOC_OS11G45080	LOC_OS08G19630	LOC_OS08G20620	LOC_OS04G01930	LOC_OS10G19160	LOC_OS03G54830	LOC_OS07G12100	LOC_OS01G27370	LOC_OS07G14760	LOC_OS03G15250	LOC_OS02G33000	LOC_OS12G12854	LOC_OS06G18690	LOC_OS09G32260	LOC_OS10G04900	LOC_OS09G19229	LOC_OS04G28150	LOC_OS10G33440	LOC_OS11G05830	LOC_OS09G20200	LOC_OS01G26010	LOC_OS06G30370	LOC_OS12G42670	LOC_OS03G57060	LOC_OS10G09780	LOC_OS01G63280	LOC_OS08G08900	LOC_OS07G13440	LOC_OS06G28050	LOC_OS07G14770	LOC_OS06G01810	LOC_OS10G19100	LOC_OS12G27030	LOC_OS09G32270	LOC_OS02G47605	LOC_OS07G26760	LOC_OS02G52190	LOC_OS01G54950	LOC_OS01G53620	LOC_OS04G41130	LOC_OS01G04690	LOC_OS10G08440	LOC_OS06G29390	LOC_OS01G03360	LOC_OS01G26020	LOC_OS07G13450	LOC_OS01G27350	LOC_OS06G01800	LOC_OS04G12639	LOC_OS01G15340	LOC_OS06G28030	LOC_OS02G40190	LOC_OS04G30490	LOC_OS03G58372	LOC_OS03G15200	LOC_OS10G22740	LOC_OS07G12130	LOC_OS01G02060	LOC_OS01G03390	LOC_OS02G08010	LOC_OS08G01490	LOC_OS04G12620	LOC_OS12G39030	LOC_OS02G08014	LOC_OS02G48910	LOC_OS01G26000	LOC_OS01G27330	LOC_OS11G45040	LOC_OS03G17870	LOC_OS09G21500	LOC_OS11G03200	LOC_OS03G58380	LOC_OS03G15210	LOC_OS07G38750	LOC_OS01G02050	LOC_OS06G04090	LOC_OS01G03380	LOC_OS03G04570	LOC_OS02G11670	LOC_OS12G12810	LOC_OS10G19110	LOC_OS06G41000	LOC_OS08G01480	LOC_OS06G16070	LOC_OS02G52180	LOC_OS04G28190	LOC_OS10G34730	LOC_OS01G02000	LOC_OS01G27300	LOC_OS12G23550	LOC_OS12G22220	LOC_OS05G11320	LOC_OS08G01470	LOC_OS04G37980	LOC_OS02G21090	LOC_OS09G27710	LOC_OS06G13830	LOC_OS06G12500	LOC_OS12G36860	LOC_OS12G10230	LOC_OS07G44550	LOC_OS02G58370	LOC_OS05G11330	LOC_OS11G22360	LOC_OS11G05800	LOC_OS06G37810	LOC_OS08G19694	LOC_OS01G05980	LOC_OS04G37990	LOC_OS09G03750	LOC_OS03G57030	LOC_OS10G04960	LOC_OS02G45070	LOC_OS01G16630	LOC_OS12G10220	LOC_OS04G49970	LOC_OS01G71710	LOC_OS01G41600	LOC_OS04G47310	LOC_OS03G17810	LOC_OS04G50950	LOC_OS06G01840	LOC_OS02G58380	LOC_OS11G35670	LOC_OS10G04990	LOC_OS04G23319	LOC_OS11G22396	LOC_OS08G01450	LOC_OS04G36670	LOC_OS01G28610	LOC_OS04G59310	LOC_OS02G17850	LOC_OS10G03660	LOC_OS01G14000	LOC_OS12G09220	LOC_OS02G58350	LOC_OS01G15330	LOC_OS12G36880	LOC_OS08G30020	LOC_OS04G49980	LOC_OS08G43334	LOC_OS10G03669	LOC_OS03G21080	LOC_OS03G61980	LOC_OS02G04530	LOC_OS05G11310	LOC_OS04G36680	LOC_OS05G37920	LOC_OS01G04670	LOC_OS02G45054	LOC_OS03G16500	LOC_OS03G57010	LOC_OS08G17050	LOC_OS05G25940	LOC_OS12G34230	LOC_OS03G29810	LOC_OS07G43210	LOC_OS12G40090	LOC_OS04G11390	LOC_OS04G10060	LOC_OS06G37840	LOC_OS02G21050	LOC_OS10G04930	LOC_OS10G19190	LOC_OS09G20284	LOC_OS12G36820	LOC_OS12G12860	LOC_OS05G23350	LOC_OS12G11530	LOC_OS08G17060	LOC_OS01G58480	LOC_OS11G10340	LOC_OS10G33490	LOC_OS06G49830	LOC_OS02G33030	LOC_OS06G01890	LOC_OS11G34310	LOC_OS01G71740	LOC_OS01G70410	LOC_OS08G43350	LOC_OS08G29040	LOC_OS05G11360	LOC_OS04G50920	LOC_OS12G40080	LOC_OS08G02750	LOC_OS02G46360	LOC_OS08G44670	LOC_OS06G36520	LOC_OS05G09050	LOC_OS07G02720	LOC_OS01G28600	LOC_OS04G49930	LOC_OS09G20270	LOC_OS04G48600	LOC_OS10G19180	LOC_OS11G09360	LOC_OS05G49960	LOC_OS12G36830	LOC_OS11G36960	LOC_OS03G05840	LOC_OS01G71750	LOC_OS05G11370	LOC_OS08G01410	LOC_OS05G11340	LOC_OS06G37820	LOC_OS08G02740	LOC_OS07G02730	LOC_OS04G37960	LOC_OS07G01400	LOC_OS02G47660	LOC_OS01G04640	LOC_OS10G20160	LOC_OS10G03620	LOC_OS06G41090	LOC_OS03G10390	LOC_OS12G36840	LOC_OS03G61940	LOC_OS07G31290	LOC_OS09G07280	
LOC_OS04G50940	LOC_OS04G36630	LOC_OS01G71760	LOC_OS11G33000	LOC_OS11G34330	LOC_OS09G34870	LOC_OS08G14810	LOC_OS01G33160	LOC_OS05G35310	LOC_OS05G37970	LOC_OS08G02730	LOC_OS08G01400	LOC_OS04G37970	LOC_OS07G01410	LOC_OS01G03300	LOC_OS02G45010	LOC_OS06G13880	LOC_OS07G14720	LOC_OS01G46470	LOC_OS12G36850	LOC_OS06G24520	LOC_OS05G50920	LOC_OS02G34370	LOC_OS02G33040	LOC_OS04G24670	LOC_OS04G35310	LOC_OS09G34880	LOC_OS08G42030	LOC_OS02G05830	LOC_OS01G59780	LOC_OS09G33555	LOC_OS05G11350	LOC_OS10G26240	LOC_OS08G01510	LOC_OS03G47730	LOC_OS11G10300	LOC_OS09G25010	LOC_OS03G35750	LOC_OS08G01514	LOC_OS07G18300	LOC_OS12G17710	LOC_OS08G31290	LOC_OS04G06710	LOC_OS10G41870	LOC_OS02G04590	LOC_OS11G11630	LOC_OS10G39550	LOC_OS11G36930	LOC_OS06G37880	LOC_OS02G42870	LOC_OS02G40210	LOC_OS08G43270	LOC_OS09G38340	LOC_OS02G30870	LOC_OS03G59730	LOC_OS03G58400	LOC_OS07G20610	LOC_OS08G14720	LOC_OS03G10469	LOC_OS06G50850	LOC_OS11G10310	LOC_OS05G16180	LOC_OS10G39560	LOC_OS06G12570	LOC_OS02G42880	LOC_OS09G13020	LOC_OS05G30470	LOC_OS03G22440	LOC_OS08G26710	LOC_OS05G04170	LOC_OS03G64290	LOC_OS01G60740	LOC_OS01G45110	LOC_OS01G21144	LOC_OS09G02350	LOC_OS08G02820	LOC_OS03G10478	LOC_OS08G13400	LOC_OS06G48520	LOC_OS11G36950	LOC_OS06G49850	LOC_OS02G28580	LOC_OS11G10320	LOC_OS06G24550	LOC_OS07G08990	LOC_OS02G39230	LOC_OS06G11270	LOC_OS05G01900	LOC_OS01G34450	LOC_OS08G05090	LOC_OS10G02284	LOC_OS08G26720	LOC_OS02G15260	LOC_OS02G54840	LOC_OS10G40530	LOC_OS10G41860	LOC_OS04G06700	LOC_OS04G59260	LOC_OS06G49840	LOC_OS02G28570	LOC_OS06G11260	LOC_OS01G58410	LOC_OS07G21960	LOC_OS02G40200	LOC_OS01G70480	LOC_OS01G34460	LOC_OS07G05024	LOC_OS01G70490	LOC_OS06G47250	LOC_OS10G02230	LOC_OS03G52284	LOC_OS09G02330	LOC_OS08G05070	LOC_OS05G01960	LOC_OS08G13420	LOC_OS01G11790	LOC_OS05G25930	LOC_OS04G50880	LOC_OS11G15190	LOC_OS01G34430	LOC_OS07G43300	LOC_OS02G41500	LOC_OS09G38380	LOC_OS04G35250	LOC_OS05G37900	LOC_OS09G28950	LOC_OS04G59200	LOC_OS01G21130	LOC_OS01G46410	LOC_OS01G09460	LOC_OS10G40510	LOC_OS10G02220	LOC_OS09G27620	LOC_OS04G49890	LOC_OS01G11780	LOC_OS07G43316	LOC_OS01G33110	LOC_OS12G05750	LOC_OS03G08150	LOC_OS11G24900	LOC_OS07G05030	LOC_OS06G11280	LOC_OS05G28180	LOC_OS02G17890	LOC_OS08G25420	LOC_OS06G48560	LOC_OS11G36910	LOC_OS01G22430	LOC_OS10G28840	LOC_OS01G08160	LOC_OS07G32660	LOC_OS02G45080	LOC_OS07G31330	LOC_OS08G37410	LOC_OS04G05400	LOC_OS01G10480	LOC_OS03G11760	LOC_OS08G13440	LOC_OS05G25910	LOC_OS05G25914	LOC_OS01G59710	LOC_OS03G64260	LOC_OS02G27200	LOC_OS01G59700	LOC_OS05G28170	LOC_OS11G11620	LOC_OS02G17880	LOC_OS06G48550	LOC_OS01G23770	LOC_OS07G31320	LOC_OS08G05040	LOC_OS03G10440	LOC_OS06G23274	LOC_OS02G29860	LOC_OS02G28530	LOC_OS07G45950	LOC_OS06G06710	LOC_OS12G05730	LOC_OS03G08130	LOC_OS02G42820	LOC_OS03G39270	LOC_OS04G43740	LOC_OS08G25440	LOC_OS12G17790	LOC_OS11G28470	LOC_OS08G14790	LOC_OS01G08100	LOC_OS09G10840	LOC_OS08G36100	LOC_OS04G54400	LOC_OS03G27280	LOC_OS08G07690	LOC_OS08G05030	LOC_OS08G13460	LOC_OS05G30400	LOC_OS01G47710	LOC_OS01G11750	LOC_OS12G41420	LOC_OS05G31730	LOC_OS06G05410	LOC_OS03G64230	LOC_OS11G29790	LOC_OS01G11740	LOC_OS07G36110	LOC_OS11G40130	LOC_OS10G22730	LOC_OS06G47280	LOC_OS11G03180	LOC_OS11G28460	LOC_OS11G27130	LOC_OS09G08520	LOC_OS09G25080	LOC_OS10G21400	LOC_OS08G37420	LOC_OS07G37440	LOC_OS07G13490	LOC_OS12G05790	LOC_OS05G31720	LOC_OS04G05470	LOC_OS01G52290	LOC_OS12G42770	LOC_OS02G40270	LOC_OS11G42760	LOC_OS11G03190	LOC_OS01G09450	LOC_OS09G09830	LOC_OS04G29410	LOC_OS05G31710	LOC_OS08G07670	LOC_OS04G30450	LOC_OS05G18730	LOC_OS12G03120	LOC_OS09G39600	LOC_OS03G64210	LOC_OS09G13080	LOC_OS07G25480	LOC_OS06G06750	LOC_OS02G40280	LOC_OS01G40290	LOC_OS02G10420	LOC_OS11G40110	LOC_OS08G08990	LOC_OS04G55740	LOC_OS04G06780	LOC_OS01G11760	LOC_OS06G05424	LOC_OS08G25470	LOC_OS01G52270	LOC_OS08G24140	LOC_OS07G25484	LOC_OS10G09700	LOC_OS05G42428	LOC_OS05G42424	LOC_OS07G49480	LOC_OS04G17490	
LOC_OS08G37470	LOC_OS10G39590	LOC_OS11G15110	LOC_OS06G43730	LOC_OS11G41410	LOC_OS09G26380	LOC_OS08G07650	LOC_OS08G06320	LOC_OS07G36160	LOC_OS09G39620	LOC_OS01G53590	LOC_OS08G24150	LOC_OS01G23705	LOC_OS07G08940	LOC_OS02G40260	LOC_OS11G29750	LOC_OS08G38790	LOC_OS12G30730	LOC_OS04G28130	LOC_OS01G23710	LOC_OS08G08970	LOC_OS05G30430	LOC_OS02G39240	LOC_OS05G31760	LOC_OS01G53580	LOC_OS09G13050	LOC_OS02G11705	LOC_OS07G48130	LOC_OS02G54870	LOC_OS08G07630	LOC_OS01G11730	LOC_OS01G09410	LOC_OS02G27290	LOC_OS05G05460	LOC_OS10G39570	LOC_OS09G26360	LOC_OS09G25030	LOC_OS04G28120	LOC_OS08G08960	LOC_OS05G31750	LOC_OS12G29750	LOC_OS11G16460	LOC_OS11G30770	LOC_OS08G24170	LOC_OS05G16110	LOC_OS10G09710	LOC_OS04G43730	LOC_OS11G03160	LOC_OS08G07620	LOC_OS06G30400	LOC_OS01G64680	LOC_OS05G04140	LOC_OS09G27680	LOC_OS11G41400	LOC_OS09G39650	LOC_OS05G30410	LOC_OS12G27102	LOC_OS07G07630	LOC_OS03G40230	LOC_OS11G29720	LOC_OS02G47520	LOC_OS11G05750	LOC_OS11G04420	LOC_OS10G22440	LOC_OS10G21110	LOC_OS03G15340	LOC_OS03G14010	LOC_OS08G13180	LOC_OS02G36860	LOC_OS11G42700	LOC_OS03G04680	LOC_OS02G12890	LOC_OS04G11630	LOC_OS06G04169	LOC_OS01G38390	LOC_OS08G01190	LOC_OS04G35600	LOC_OS05G12370	LOC_OS06G29470	LOC_OS02G47530	LOC_OS06G05480	LOC_OS07G12440	LOC_OS12G35820	LOC_OS04G23600	LOC_OS03G04670	LOC_OS02G10240	LOC_OS06G41100	LOC_OS10G11770	LOC_OS04G35610	LOC_OS07G25740	LOC_OS05G38990	LOC_OS05G38984	LOC_OS01G50020	LOC_OS11G29740	LOC_OS01G49030	LOC_OS06G30430	LOC_OS03G03334	LOC_OS01G09850	LOC_OS04G48930	LOC_OS01G26390	LOC_OS05G25670	LOC_OS09G21430	LOC_OS07G12450	LOC_OS03G15360	LOC_OS02G34220	LOC_OS02G10250	LOC_OS09G33460	LOC_OS02G36880	LOC_OS05G38980	LOC_OS04G27190	LOC_OS01G49020	LOC_OS06G29450	LOC_OS06G28124	LOC_OS01G25070	LOC_OS10G21100	LOC_OS01G49024	LOC_OS03G04650	LOC_OS08G01160	LOC_OS04G35630	LOC_OS04G34300	LOC_OS03G41640	LOC_OS01G38380	LOC_OS07G23100	LOC_OS05G37640	LOC_OS01G52660	LOC_OS01G49010	LOC_OS05G35050	LOC_OS03G42920	LOC_OS06G28170	LOC_OS01G37020	LOC_OS05G50610	LOC_OS12G26060	LOC_OS06G41150	LOC_OS05G07820	LOC_OS04G41480	LOC_OS04G10340	LOC_OS12G38040	LOC_OS02G48810	LOC_OS01G39680	LOC_OS07G25780	LOC_OS01G53980	LOC_OS03G17970	LOC_OS05G35040	LOC_OS04G12990	LOC_OS05G07830	LOC_OS08G37180	LOC_OS01G65590	LOC_OS01G02390	LOC_OS02G36810	LOC_OS12G10540	LOC_OS09G08440	LOC_OS06G42470	LOC_OS05G48350	LOC_OS08G34910	LOC_OS12G38051	LOC_OS04G10330	LOC_OS10G11730	LOC_OS06G16170	LOC_OS03G02050	LOC_OS02G24830	LOC_OS11G04400	LOC_OS01G09810	LOC_OS11G29700	LOC_OS05G23050	LOC_OS12G10530	LOC_OS01G27680	LOC_OS09G10740	LOC_OS08G03790	LOC_OS04G10320	LOC_OS02G22200	LOC_OS01G13070	LOC_OS03G02040	LOC_OS01G37000	LOC_OS11G47580	LOC_OS11G46250	LOC_OS06G30480	LOC_OS08G01120	LOC_OS11G05740	LOC_OS08G02450	LOC_OS04G23620	LOC_OS08G21630	LOC_OS01G27690	LOC_OS12G10520	LOC_OS09G10730	LOC_OS06G42450	LOC_OS02G53390	LOC_OS11G17720	LOC_OS05G07810	LOC_OS03G41600	LOC_OS03G30950	LOC_OS08G34930	LOC_OS05G11070	LOC_OS02G52060	LOC_OS12G23820	LOC_OS10G11750	LOC_OS04G09390	LOC_OS01G02360	LOC_OS04G35680	LOC_OS08G03770	LOC_OS02G46275	LOC_OS10G05940	LOC_OS02G17710	LOC_OS11G36890	LOC_OS05G42180	LOC_OS12G35895	LOC_OS02G17714	LOC_OS05G51900	LOC_OS12G08270	LOC_OS04G45000	LOC_OS04G46330	LOC_OS06G01972	LOC_OS05G13630	LOC_OS08G01100	LOC_OS01G02350	LOC_OS01G03680	LOC_OS08G21650	LOC_OS04G34360	LOC_OS01G52610	LOC_OS01G53940	LOC_OS07G17280	LOC_OS04G58310	LOC_OS08G18000	LOC_OS04G23689	LOC_OS06G13940	LOC_OS06G12610	LOC_OS01G39650	LOC_OS01G13000	LOC_OS06G01966	LOC_OS06G25950	LOC_OS05G02980	LOC_OS04G21020	LOC_OS09G20190	LOC_OS04G22350	LOC_OS04G45010	LOC_OS10G17910	LOC_OS11G34220	LOC_OS02G05744	LOC_OS01G26310	LOC_OS08G19340	LOC_OS06G11310	LOC_OS04G34370	LOC_OS03G08190	LOC_OS07G01720	LOC_OS11G46200	LOC_OS03G05910	LOC_OS11G47530	LOC_OS11G35580	LOC_OS04G22340	LOC_OS07G43560	LOC_OS04G46350	LOC_OS11G10280	LOC_OS11G05700	LOC_OS01G26320	LOC_OS10G21180	LOC_OS08G21670	
LOC_OS09G20170	LOC_OS04G22330	LOC_OS11G46210	LOC_OS10G05950	LOC_OS01G13020	LOC_OS06G41160	LOC_OS01G39630	LOC_OS10G34490	LOC_OS08G32310	LOC_OS10G04625	LOC_OS03G30910	LOC_OS05G12330	LOC_OS07G01740	LOC_OS07G42290	LOC_OS06G35300	LOC_OS02G47560	LOC_OS10G05900	LOC_OS04G47620	LOC_OS11G47510	LOC_OS11G09230	LOC_OS08G18030	LOC_OS06G50940	LOC_OS08G32340	LOC_OS03G04640	LOC_OS01G41930	LOC_OS10G35790	LOC_OS12G04710	LOC_OS05G13660	LOC_OS05G38960	LOC_OS07G01750	LOC_OS01G26300	LOC_OS09G19160	LOC_OS01G03640	LOC_OS07G12400	LOC_OS11G47520	LOC_OS09G21480	LOC_OS01G53900	LOC_OS06G50930	LOC_OS04G22390	LOC_OS06G22000	LOC_OS11G36840	LOC_OS10G08170	LOC_OS08G33660	LOC_OS03G04630	LOC_OS04G48960	LOC_OS04G34320	LOC_OS05G13670	LOC_OS03G47760	LOC_OS11G24890	LOC_OS05G38940	LOC_OS04G08080	LOC_OS01G44180	LOC_OS01G03670	LOC_OS07G01760	LOC_OS05G14970	LOC_OS04G35660	LOC_OS04G34330	LOC_OS01G28930	LOC_OS01G27600	LOC_OS09G20140	LOC_OS01G14320	LOC_OS11G10240	LOC_OS06G23300	LOC_OS04G22380	LOC_OS12G33210	LOC_OS01G57490	LOC_OS09G07160	LOC_OS03G04620	LOC_OS07G25730	LOC_OS01G71400	LOC_OS08G43010	LOC_OS11G35540	LOC_OS07G01770	LOC_OS05G13650	LOC_OS01G44170	LOC_OS11G47500	LOC_OS07G37700	LOC_OS03G58420	LOC_OS06G50900	LOC_OS12G33220	LOC_OS11G11580	LOC_OS09G32100	LOC_OS11G10250	LOC_OS02G34250	LOC_OS01G14310	LOC_OS08G43000	LOC_OS01G71410	LOC_OS07G29310	LOC_OS10G04570	LOC_OS10G28540	LOC_OS08G20270	LOC_OS03G21220	LOC_OS11G39090	LOC_OS02G27110	LOC_OS06G23360	LOC_OS11G11510	LOC_OS03G10570	LOC_OS06G47330	LOC_OS01G44160	LOC_OS07G32960	LOC_OS08G33590	LOC_OS09G03580	LOC_OS06G48665	LOC_OS09G38210	LOC_OS02G03140	LOC_OS01G57470	LOC_OS07G04010	LOC_OS10G03230	LOC_OS10G27220	LOC_OS02G17780	LOC_OS06G23370	LOC_OS02G53410	LOC_OS10G42850	LOC_OS04G58270	LOC_OS03G59850	LOC_OS03G33200	LOC_OS02G03150	LOC_OS06G11360	LOC_OS02G28430	LOC_OS01G71430	LOC_OS06G36680	LOC_OS02G40100	LOC_OS07G04020	LOC_OS05G32770	LOC_OS05G02900	LOC_OS03G21230	LOC_OS01G58790	LOC_OS07G05350	LOC_OS12G04740	LOC_OS07G05365	LOC_OS11G24850	LOC_OS01G02300	LOC_OS02G15150	LOC_OS01G03630	LOC_OS02G27130	LOC_OS09G27530	LOC_OS06G49970	LOC_OS11G09210	LOC_OS11G41390	LOC_OS07G44930	LOC_OS01G15610	LOC_OS06G50960	LOC_OS11G10200	LOC_OS11G35500	LOC_OS01G56120	LOC_OS07G05360	LOC_OS06G11390	LOC_OS08G07390	LOC_OS01G71440	LOC_OS01G03620	LOC_OS11G24840	LOC_OS09G27520	LOC_OS12G16770	LOC_OS07G18670	LOC_OS11G09220	LOC_OS09G02240	LOC_OS03G35880	LOC_OS01G44130	LOC_OS03G35886	LOC_OS03G59830	LOC_OS10G17890	LOC_OS06G22020	LOC_OS11G36820	LOC_OS06G11380	LOC_OS07G05370	LOC_OS12G41710	LOC_OS01G32160	LOC_OS09G16870	LOC_OS03G22580	LOC_OS03G63060	LOC_OS03G47810	LOC_OS03G64390	LOC_OS07G17370	LOC_OS10G29830	LOC_OS01G07170	LOC_OS09G27510	LOC_OS09G04870	LOC_OS08G07370	LOC_OS05G01600	LOC_OS04G29750	LOC_OS07G05380	LOC_OS02G04430	LOC_OS10G30820	LOC_OS01G34790	LOC_OS07G43660	LOC_OS02G58290	LOC_OS01G58760	LOC_OS02G30714	LOC_OS07G28010	LOC_OS05G14920	LOC_OS06G46030	LOC_OS11G28380	LOC_OS04G58230	LOC_OS10G28510	LOC_OS01G20160	LOC_OS01G07160	LOC_OS10G04520	LOC_OS06G48690	LOC_OS09G28830	LOC_OS08G32290	LOC_OS08G14400	LOC_OS05G02940	LOC_OS04G29740	LOC_OS03G52390	LOC_OS03G10540	LOC_OS05G01610	LOC_OS02G42720	LOC_OS02G29720	LOC_OS09G38268	LOC_OS05G30150	LOC_OS06G34060	LOC_OS09G16850	LOC_OS06G06810	LOC_OS04G34290	LOC_OS03G64370	LOC_OS03G21200	LOC_OS10G21090	LOC_OS07G29370	LOC_OS01G69160	LOC_OS07G01800	LOC_OS06G23380	LOC_OS01G44100	LOC_OS02G46290	LOC_OS04G29730	LOC_OS04G03100	LOC_OS08G14410	LOC_OS10G33070	LOC_OS03G10550	LOC_OS11G39060	LOC_OS10G30800	LOC_OS12G04770	LOC_OS02G05780	LOC_OS06G34030	LOC_OS02G58270	LOC_OS01G70150	LOC_OS05G31470	LOC_OS07G43640	LOC_OS03G64380	LOC_OS11G41360	LOC_OS06G18810	LOC_OS01G45420	LOC_OS06G23390	LOC_OS10G04540	LOC_OS07G42324	LOC_OS10G33080	LOC_OS08G07340	LOC_OS09G20090	LOC_OS11G39050	LOC_OS01G58730	LOC_OS12G28710	LOC_OS01G34780	LOC_OS12G02100	LOC_OS05G32790	LOC_OS07G07920	LOC_OS06G06860	
LOC_OS04G39120	LOC_OS12G41780	LOC_OS01G07130	LOC_OS11G42660	LOC_OS11G41330	LOC_OS05G07740	LOC_OS05G06410	LOC_OS01G46740	LOC_OS01G45410	LOC_OS02G12930	LOC_OS02G27190	LOC_OS01G08460	LOC_OS03G52360	LOC_OS12G27470	LOC_OS01G10780	LOC_OS10G40260	LOC_OS08G13100	LOC_OS08G14430	LOC_OS12G39450	LOC_OS11G40009	LOC_OS02G24920	LOC_OS11G15030	LOC_OS07G48480	LOC_OS03G40370	LOC_OS01G69190	LOC_OS03G38050	LOC_OS06G06850	LOC_OS04G42784	LOC_OS02G40180	LOC_OS04G40120	LOC_OS06G30500	LOC_OS01G46730	LOC_OS01G22780	LOC_OS09G08400	LOC_OS08G27759	LOC_OS01G45400	LOC_OS12G03490	LOC_OS10G40270	LOC_OS08G07320	LOC_OS11G15040	LOC_OS02G41480	LOC_OS07G48450	LOC_OS06G04220	LOC_OS06G05550	LOC_OS07G23190	LOC_OS08G15780	LOC_OS02G36924	LOC_OS11G03070	LOC_OS08G38420	LOC_OS07G18600	LOC_OS03G52380	LOC_OS12G26160	LOC_OS04G29770	LOC_OS04G03140	LOC_OS08G40740	LOC_OS08G09970	LOC_OS07G20920	LOC_OS11G15050	LOC_OS03G64330	LOC_OS02G39190	LOC_OS03G40390	LOC_OS07G06620	LOC_OS06G05540	LOC_OS07G48460	LOC_OS04G16450	LOC_OS03G22500	LOC_OS11G28360	LOC_OS11G43980	LOC_OS04G39150	LOC_OS02G12960	LOC_OS03G52370	LOC_OS12G03470	LOC_OS08G13130	LOC_OS06G18850	LOC_OS05G49580	LOC_OS05G36270	LOC_OS02G24930	LOC_OS03G64340	LOC_OS07G32920	LOC_OS04G41400	LOC_OS11G28310	LOC_OS06G30530	LOC_OS02G42790	LOC_OS01G08420	LOC_OS03G52320	LOC_OS06G18880	LOC_OS04G30750	LOC_OS04G54720	LOC_OS03G08200	LOC_OS02G40130	LOC_OS12G28760	LOC_OS11G17650	LOC_OS03G26030	LOC_OS03G64310	LOC_OS11G29630	LOC_OS04G42740	LOC_OS06G30540	LOC_OS11G30620	LOC_OS06G06890	LOC_OS08G09940	LOC_OS03G54970	LOC_OS07G18610	LOC_OS03G27370	LOC_OS01G65630	LOC_OS02G03190	LOC_OS10G41560	LOC_OS10G40230	LOC_OS06G16210	LOC_OS02G30790	LOC_OS08G37104	LOC_OS06G18870	LOC_OS12G27440	LOC_OS08G26460	LOC_OS05G50580	LOC_OS12G40400	LOC_OS03G40330	LOC_OS03G26044	LOC_OS03G64320	LOC_OS07G47160	LOC_OS07G31610	LOC_OS07G48490	LOC_OS05G05100	LOC_OS05G07764	LOC_OS02G12910	LOC_OS06G17570	LOC_OS04G54740	LOC_OS12G28780	LOC_OS01G10760	LOC_OS09G39520	LOC_OS04G03180	LOC_OS11G31980	LOC_OS11G16340	LOC_OS08G25140	LOC_OS02G39150	LOC_OS07G47170	LOC_OS10G28570	LOC_OS05G05110	LOC_OS11G28320	LOC_OS03G53660	LOC_OS07G17300	LOC_OS04G54730	LOC_OS03G26060	LOC_OS06G18890	LOC_OS06G17560	LOC_OS02G28490	LOC_OS09G27560	LOC_OS01G22720	LOC_OS02G40120	LOC_OS09G39530	LOC_OS01G51260	LOC_OS07G04000	LOC_OS11G29600	LOC_OS07G02990	LOC_OS02G47400	LOC_OS03G39432	LOC_OS01G26290	LOC_OS03G14130	LOC_OS01G66990	LOC_OS01G10700	LOC_OS03G15460	LOC_OS09G20000	LOC_OS01G65660	LOC_OS11G18940	LOC_OS04G40070	LOC_OS10G10570	LOC_OS09G35980	LOC_OS12G23710	LOC_OS04G27090	LOC_OS07G01670	LOC_OS06G28260	LOC_OS11G05640	LOC_OS08G38590	LOC_OS07G38930	LOC_OS10G22570	LOC_OS01G65670	LOC_OS06G29590	LOC_OS01G63010	LOC_OS02G36730	LOC_OS06G17580	LOC_OS05G07910	LOC_OS11G17620	LOC_OS05G50780	LOC_OS08G25290	LOC_OS11G47490	LOC_OS11G31940	LOC_OS06G30550	LOC_OS03G52420	LOC_OS01G40580	LOC_OS01G26270	LOC_OS03G14150	LOC_OS01G63020	LOC_OS09G32010	LOC_OS02G12790	LOC_OS10G08280	LOC_OS04G36830	LOC_OS03G26130	LOC_OS02G48710	LOC_OS05G50790	LOC_OS05G37770	LOC_OS09G11990	LOC_OS11G31930	LOC_OS11G06990	LOC_OS08G37280	LOC_OS05G48416	LOC_OS01G10710	LOC_OS07G38950	LOC_OS05G25784	LOC_OS02G10140	LOC_OS11G17640	LOC_OS04G28390	LOC_OS04G27060	LOC_OS08G01280	LOC_OS04G35510	LOC_OS10G33200	LOC_OS01G52540	LOC_OS01G41890	LOC_OS07G11020	LOC_OS01G26250	LOC_OS03G02180	LOC_OS02G53280	LOC_OS11G18900	LOC_OS10G10530	LOC_OS09G11970	LOC_OS10G34500	LOC_OS10G11860	LOC_OS10G35830	LOC_OS01G15590	LOC_OS11G47480	LOC_OS01G64380	LOC_OS11G18919	LOC_OS04G10219	LOC_OS01G40550	LOC_OS04G10210	LOC_OS08G01260	LOC_OS04G41370	LOC_OS07G48320	LOC_OS01G14250	LOC_OS08G19420	LOC_OS10G09560	LOC_OS08G20410	LOC_OS03G15440	LOC_OS09G09630	LOC_OS09G10620	LOC_OS07G12370	LOC_OS01G40540	LOC_OS12G11710	LOC_OS02G54590	LOC_OS05G49790	LOC_OS03G40400	LOC_OS08G02580	LOC_OS04G41380	LOC_OS11G05614	LOC_OS03G02160	LOC_OS11G47460	LOC_OS07G24350	
LOC_OS05G35140	LOC_OS08G02570	LOC_OS07G35004	LOC_OS01G52514	LOC_OS10G09550	LOC_OS10G08220	LOC_OS12G10400	LOC_OS11G46130	LOC_OS09G08300	LOC_OS04G41390	LOC_OS10G35820	LOC_OS10G10540	LOC_OS01G26210	LOC_OS07G17170	LOC_OS04G10260	LOC_OS10G28700	LOC_OS10G03400	LOC_OS09G03500	LOC_OS11G46100	LOC_OS01G14220	LOC_OS11G36770	LOC_OS11G10140	LOC_OS12G10470	LOC_OS12G08150	LOC_OS12G35770	LOC_OS08G33750	LOC_OS04G22240	LOC_OS03G45270	LOC_OS04G10250	LOC_OS07G14900	LOC_OS07G17160	LOC_OS07G02920	LOC_OS11G46110	LOC_OS04G22235	LOC_OS11G47440	LOC_OS05G42290	LOC_OS01G15540	LOC_OS12G33120	LOC_OS06G23410	LOC_OS01G38200	LOC_OS09G35910	LOC_OS11G47447	LOC_OS07G05190	LOC_OS09G16810	LOC_OS02G06940	LOC_OS01G28850	LOC_OS11G06900	LOC_OS04G34250	LOC_OS04G10240	LOC_OS07G14910	LOC_OS07G01600	LOC_OS06G41290	LOC_OS12G09465	LOC_OS09G16800	LOC_OS12G33130	LOC_OS12G09460	LOC_OS01G41834	LOC_OS03G60890	LOC_OS02G06950	LOC_OS08G02530	LOC_OS01G02250	LOC_OS07G30150	LOC_OS02G18930	LOC_OS02G17600	LOC_OS01G14230	LOC_OS12G34470	LOC_OS11G09190	LOC_OS12G09450	LOC_OS03G45280	LOC_OS04G10230	LOC_OS03G08290	LOC_OS12G09455	LOC_OS11G10170	LOC_OS12G23750	LOC_OS11G24750	LOC_OS07G02950	LOC_OS02G48770	LOC_OS01G28830	LOC_OS02G46110	LOC_OS07G14930	LOC_OS09G20040	LOC_OS11G09110	LOC_OS04G05700	LOC_OS05G48400	LOC_OS01G32090	LOC_OS11G11430	LOC_OS08G31130	LOC_OS01G72834	LOC_OS01G57390	LOC_OS10G33250	LOC_OS03G22590	LOC_OS03G02100	LOC_OS12G05920	LOC_OS08G20480	LOC_OS01G27510	LOC_OS07G30170	LOC_OS08G19490	LOC_OS10G08290	LOC_OS01G56050	LOC_OS02G58100	LOC_OS10G33260	LOC_OS06G47400	LOC_OS01G41800	LOC_OS05G11130	LOC_OS08G18170	LOC_OS08G03830	LOC_OS05G13760	LOC_OS11G24770	LOC_OS07G02970	LOC_OS01G28810	LOC_OS11G35425	LOC_OS04G35540	LOC_OS06G10140	LOC_OS10G04710	LOC_OS05G01780	LOC_OS03G59860	LOC_OS11G09130	LOC_OS01G16860	LOC_OS12G35750	LOC_OS03G60850	LOC_OS01G57370	LOC_OS01G44069	LOC_OS11G10120	LOC_OS06G23420	LOC_OS04G22260	LOC_OS12G10490	LOC_OS06G48720	LOC_OS02G34140	LOC_OS07G42150	LOC_OS11G35420	LOC_OS08G03820	LOC_OS07G02980	LOC_OS01G04870	LOC_OS07G12304	LOC_OS04G35550	LOC_OS02G48760	LOC_OS08G03825	LOC_OS11G09150	LOC_OS11G10130	LOC_OS11G12790	LOC_OS11G11460	LOC_OS08G32470	LOC_OS08G31140	LOC_OS02G35460	LOC_OS01G70200	LOC_OS08G43120	LOC_OS07G26930	LOC_OS02G06920	LOC_OS05G13770	LOC_OS10G28660	LOC_OS08G44360	LOC_OS10G04690	LOC_OS07G31510	LOC_OS09G26100	LOC_OS06G22150	LOC_OS06G23480	LOC_OS09G02130	LOC_OS07G17210	LOC_OS05G43550	LOC_OS08G32380	LOC_OS12G33194	LOC_OS12G05960	LOC_OS02G43960	LOC_OS05G31570	LOC_OS03G22670	LOC_OS12G04630	LOC_OS02G05686	LOC_OS12G17960	LOC_OS02G16330	LOC_OS11G11400	LOC_OS02G17660	LOC_OS06G47440	LOC_OS01G46690	LOC_OS01G44030	LOC_OS08G31040	LOC_OS01G33390	LOC_OS03G60960	LOC_OS06G46110	LOC_OS02G28310	LOC_OS08G43020	LOC_OS01G58670	LOC_OS04G30600	LOC_OS05G32890	LOC_OS11G36719	LOC_OS01G04840	LOC_OS06G34110	LOC_OS02G17690	LOC_OS09G39440	LOC_OS11G24730	LOC_OS02G15030	LOC_OS12G15314	LOC_OS08G31070	LOC_OS06G18900	LOC_OS03G60930	LOC_OS11G12740	LOC_OS11G11410	LOC_OS07G06570	LOC_OS12G41600	LOC_OS05G32880	LOC_OS02G42610	LOC_OS05G31550	LOC_OS01G58660	LOC_OS04G30610	LOC_OS03G44000	LOC_OS01G33360	LOC_OS05G05270	LOC_OS08G27810	LOC_OS02G17680	LOC_OS11G09100	LOC_OS03G59950	LOC_OS09G27400	LOC_OS01G46670	LOC_OS01G45340	LOC_OS08G31060	LOC_OS08G06170	LOC_OS10G14020	LOC_OS11G11420	LOC_OS07G05250	LOC_OS01G33370	LOC_OS05G32870	LOC_OS02G42620	LOC_OS01G70240	LOC_OS10G05980	LOC_OS07G29230	LOC_OS09G38130	LOC_OS07G18580	LOC_OS01G60960	LOC_OS02G17630	LOC_OS01G07050	LOC_OS08G31090	LOC_OS02G30600	LOC_OS05G43595	LOC_OS02G46190	LOC_OS04G04330	LOC_OS05G42260	LOC_OS12G33150	LOC_OS04G06990	LOC_OS01G58640	LOC_OS07G05260	LOC_OS06G06940	LOC_OS10G15300	LOC_OS08G43060	LOC_OS10G29960	LOC_OS04G34160	LOC_OS02G31926	LOC_OS06G18910	LOC_OS11G28260	LOC_OS01G45320	LOC_OS01G08370	LOC_OS02G17620	LOC_OS11G42590	LOC_OS08G31080	LOC_OS10G05970	LOC_OS07G32870	LOC_OS06G47480	
LOC_OS01G07040	LOC_OS04G47470	LOC_OS05G01730	LOC_OS07G05270	LOC_OS02G05650	LOC_OS12G34490	LOC_OS10G16620	LOC_OS04G46140	LOC_OS01G70260	LOC_OS01G34680	LOC_OS08G44390	LOC_OS06G06930	LOC_OS01G33350	LOC_OS10G17950	LOC_OS06G34180	LOC_OS06G06960	LOC_OS03G22650	LOC_OS09G38150	LOC_OS01G46640	LOC_OS01G22670	LOC_OS12G17930	LOC_OS02G31950	LOC_OS02G43906	LOC_OS08G39830	LOC_OS09G16720	LOC_OS06G35480	LOC_OS01G35980	LOC_OS06G17600	LOC_OS03G47949	LOC_OS06G48790	LOC_OS06G47460	LOC_OS06G18930	LOC_OS11G28280	LOC_OS02G17640	LOC_OS01G07060	LOC_OS12G17940	LOC_OS07G31560	LOC_OS02G31940	LOC_OS10G28610	LOC_OS10G02000	LOC_OS04G04320	LOC_OS03G35960	LOC_OS07G05290	LOC_OS08G13219	LOC_OS06G35490	LOC_OS07G43530	LOC_OS02G15090	LOC_OS12G15370	LOC_OS01G60920	LOC_OS01G33300	LOC_OS08G25200	LOC_OS01G07010	LOC_OS06G16300	LOC_OS09G11930	LOC_OS03G51150	LOC_OS11G41210	LOC_OS08G39850	LOC_OS04G30670	LOC_OS04G29670	LOC_OS02G53360	LOC_OS12G27350	LOC_OS04G54640	LOC_OS04G55970	LOC_OS12G39330	LOC_OS04G39010	LOC_OS03G63150	LOC_OS08G27870	LOC_OS01G60910	LOC_OS08G25210	LOC_OS06G28300	LOC_OS03G22600	LOC_OS01G20000	LOC_OS01G23990	LOC_OS01G07000	LOC_OS11G28220	LOC_OS03G51140	LOC_OS08G38510	LOC_OS09G26170	LOC_OS10G23820	LOC_OS09G09600	LOC_OS08G40830	LOC_OS02G53370	LOC_OS12G26030	LOC_OS04G30680	LOC_OS04G03050	LOC_OS03G11950	LOC_OS05G32810	LOC_OS05G48390	LOC_OS12G41650	LOC_OS11G17580	LOC_OS10G10510	LOC_OS04G39020	LOC_OS12G41680	LOC_OS07G48330	LOC_OS10G26060	LOC_OS03G47910	LOC_OS05G07840	LOC_OS08G39870	LOC_OS01G07030	LOC_OS09G27490	LOC_OS10G38040	LOC_OS10G39370	LOC_OS08G08760	LOC_OS01G46600	LOC_OS12G26040	LOC_OS06G18980	LOC_OS04G30690	LOC_OS01G21300	LOC_OS06G43910	LOC_OS08G27880	LOC_OS07G47000	LOC_OS06G34190	LOC_OS11G16260	LOC_OS04G41350	LOC_OS04G17660	LOC_OS09G14170	LOC_OS06G30600	LOC_OS01G07020	LOC_OS05G07850	LOC_OS10G39390	LOC_OS10G38050	LOC_OS04G55980	LOC_OS01G10670	LOC_OS04G04360	LOC_OS02G39064	LOC_OS01G35950	LOC_OS11G30560	LOC_OS04G17669	LOC_OS02G24810	LOC_OS06G05690	LOC_OS04G42610	LOC_OS07G48390	LOC_OS11G29520	LOC_OS03G38140	LOC_OS10G02070	LOC_OS01G08300	LOC_OS12G30960	LOC_OS11G06880	LOC_OS08G14590	LOC_OS02G53320	LOC_OS03G51110	LOC_OS03G27480	LOC_OS01G65740	LOC_OS02G03060	LOC_OS10G14050	LOC_OS07G35070	LOC_OS06G43970	LOC_OS06G16340	LOC_OS11G43830	LOC_OS01G38190	LOC_OS11G18860	LOC_OS05G30200	LOC_OS04G03080	LOC_OS04G12800	LOC_OS03G11900	LOC_OS11G30500	LOC_OS11G29510	LOC_OS04G58190	LOC_OS10G03390	LOC_OS02G52000	LOC_OS08G08730	LOC_OS01G11940	LOC_OS08G38550	LOC_OS06G18990	LOC_OS12G02080	LOC_OS10G39360	LOC_OS12G29980	LOC_OS02G39000	LOC_OS06G16330	LOC_OS06G29679	LOC_OS11G18870	LOC_OS12G41610	LOC_OS02G15070	LOC_OS11G46080	LOC_OS10G28680	LOC_OS05G44820	LOC_OS11G04240	LOC_OS05G07880	LOC_OS08G38580	LOC_OS06G16360	LOC_OS04G54620	LOC_OS01G64430	LOC_OS04G55950	LOC_OS09G03480	LOC_OS09G28780	LOC_OS12G27330	LOC_OS11G18880	LOC_OS02G42650	LOC_OS06G42620	LOC_OS07G07860	LOC_OS07G06530	LOC_OS01G52480	LOC_OS07G32810	LOC_OS05G44810	LOC_OS11G31850	LOC_OS10G02080	LOC_OS11G05580	LOC_OS05G06560	LOC_OS01G65770	LOC_OS06G16350	LOC_OS03G10600	LOC_OS09G28770	LOC_OS02G30690	LOC_OS06G15020	LOC_OS05G31500	LOC_OS12G27340	LOC_OS12G02060	LOC_OS12G42960	LOC_OS09G39410	LOC_OS04G29680	LOC_OS02G40000	LOC_OS06G43940	LOC_OS07G05210	LOC_OS07G07870	LOC_OS03G40470	LOC_OS01G51140	LOC_OS11G06840	LOC_OS11G47390	LOC_OS11G05510	LOC_OS08G19960	LOC_OS04G56780	LOC_OS09G22540	LOC_OS06G42680	LOC_OS03G03590	LOC_OS12G04070	LOC_OS01G66630	LOC_OS12G28040	LOC_OS06G16380	LOC_OS12G29370	LOC_OS04G54120	LOC_OS04G31484	LOC_OS08G07970	LOC_OS03G40540	LOC_OS09G35860	LOC_OS09G10560	LOC_OS01G39000	LOC_OS03G15590	LOC_OS12G42340	LOC_OS07G44280	LOC_OS07G20290	LOC_OS07G02400	LOC_OS11G05520	LOC_OS10G18170	LOC_OS08G07960	LOC_OS01G29690	LOC_OS09G09560	LOC_OS04G17160	LOC_OS08G44910	LOC_OS01G66640	LOC_OS03G39540	LOC_OS05G29800	LOC_OS01G41320	LOC_OS12G28050	LOC_OS04G54110	LOC_OS04G55440	
LOC_OS03G02255	LOC_OS02G19290	LOC_OS06G39030	LOC_OS06G12800	LOC_OS03G14270	LOC_OS11G31820	LOC_OS01G55950	LOC_OS05G34380	LOC_OS05G17800	LOC_OS02G45560	LOC_OS08G07950	LOC_OS08G44940	LOC_OS08G06620	LOC_OS04G30170	LOC_OS04G54140	LOC_OS09G09550	LOC_OS01G66650	LOC_OS02G15710	LOC_OS09G08210	LOC_OS05G21060	LOC_OS11G34090	LOC_OS05G47690	LOC_OS06G42660	LOC_OS12G28065	LOC_OS06G41330	LOC_OS01G16380	LOC_OS08G32960	LOC_OS06G39000	LOC_OS06G30680	LOC_OS11G46050	LOC_OS07G03750	LOC_OS05G17810	LOC_OS08G07940	LOC_OS01G66660	LOC_OS12G28080	LOC_OS01G64000	LOC_OS03G27590	LOC_OS12G28070	LOC_OS03G26260	LOC_OS03G04890	LOC_OS05G04500	LOC_OS02G57550	LOC_OS07G32290	LOC_OS10G32470	LOC_OS08G29310	LOC_OS08G31620	LOC_OS06G39010	LOC_OS02G21570	LOC_OS11G47350	LOC_OS07G02430	LOC_OS01G03010	LOC_OS12G16020	LOC_OS02G44210	LOC_OS08G44960	LOC_OS10G07480	LOC_OS03G39510	LOC_OS10G20460	LOC_OS05G28520	LOC_OS01G66670	LOC_OS06G12820	LOC_OS06G39060	LOC_OS01G16320	LOC_OS02G57520	LOC_OS11G36690	LOC_OS06G12810	LOC_OS07G03770	LOC_OS12G01830	LOC_OS10G06140	LOC_OS08G44950	LOC_OS01G06990	LOC_OS02G32210	LOC_OS08G07920	LOC_OS01G64020	LOC_OS04G55400	LOC_OS03G02290	LOC_OS01G58194	LOC_OS01G18970	LOC_OS01G42610	LOC_OS03G27530	LOC_OS05G16540	LOC_OS07G02450	LOC_OS12G17370	LOC_OS11G06820	LOC_OS12G43660	LOC_OS05G33090	LOC_OS08G16030	LOC_OS11G46000	LOC_OS07G13100	LOC_OS09G09510	LOC_OS12G31670	LOC_OS08G43654	LOC_OS08G30340	LOC_OS10G03900	LOC_OS11G10080	LOC_OS07G26420	LOC_OS01G28300	LOC_OS04G43450	LOC_OS01G31950	LOC_OS04G31470	LOC_OS06G12830	LOC_OS06G39050	LOC_OS05G46395	LOC_OS01G60490	LOC_OS01G58170	LOC_OS09G09500	LOC_OS06G40030	LOC_OS04G55420	LOC_OS04G30140	LOC_OS03G56090	LOC_OS02G44200	LOC_OS03G27550	LOC_OS07G03790	LOC_OS11G24670	LOC_OS02G52710	LOC_OS09G38050	LOC_OS06G36830	LOC_OS06G10200	LOC_OS01G06960	LOC_OS10G25310	LOC_OS09G04710	LOC_OS04G24300	LOC_OS11G47310	LOC_OS11G09030	LOC_OS11G09040	LOC_OS12G36500	LOC_OS04G02990	LOC_OS04G26960	LOC_OS05G34325	LOC_OS10G39950	LOC_OS07G08570	LOC_OS09G16700	LOC_OS01G31930	LOC_OS02G52720	LOC_OS10G27980	LOC_OS06G36840	LOC_OS03G04830	LOC_OS03G16840	LOC_OS07G19220	LOC_OS06G12850	LOC_OS05G47620	LOC_OS02G14430	LOC_OS12G11220	LOC_OS06G48810	LOC_OS01G18930	LOC_OS12G37840	LOC_OS11G37970	LOC_OS06G22200	LOC_OS11G35310	LOC_OS12G25860	LOC_OS05G34310	LOC_OS06G36810	LOC_OS05G11660	LOC_OS04G37640	LOC_OS01G06980	LOC_OS07G33550	LOC_OS11G36679	LOC_OS07G34880	LOC_OS02G14460	LOC_OS03G57360	LOC_OS03G16850	LOC_OS06G12882	LOC_OS04G02970	LOC_OS08G16070	LOC_OS05G08010	LOC_OS11G36670	LOC_OS02G40710	LOC_OS08G30380	LOC_OS01G59470	LOC_OS06G48800	LOC_OS07G08590	LOC_OS07G46830	LOC_OS08G43690	LOC_OS05G35630	LOC_OS11G35340	LOC_OS08G13800	LOC_OS06G36820	LOC_OS07G34870	LOC_OS02G15780	LOC_OS11G47300	LOC_OS02G52700	LOC_OS11G36660	LOC_OS08G29390	LOC_OS07G46846	LOC_OS01G59460	LOC_OS04G49630	LOC_OS10G38610	LOC_OS08G42350	LOC_OS08G43680	LOC_OS07G22890	LOC_OS02G27710	LOC_OS12G25810	LOC_OS05G35690	LOC_OS11G24630	LOC_OS04G42174	LOC_OS04G11030	LOC_OS10G26600	LOC_OS06G09250	LOC_OS02G15730	LOC_OS01G18900	LOC_OS11G37940	LOC_OS11G11310	LOC_OS09G08270	LOC_OS03G60992	LOC_OS01G59450	LOC_OS12G42380	LOC_OS12G25820	LOC_OS08G01780	LOC_OS06G10230	LOC_OS07G33560	LOC_OS06G23570	LOC_OS04G55480	LOC_OS10G03950	LOC_OS09G21240	LOC_OS03G32030	LOC_OS01G61760	LOC_OS05G45000	LOC_OS12G37800	LOC_OS05G48990	LOC_OS01G09190	LOC_OS12G12514	LOC_OS06G48850	LOC_OS03G03540	LOC_OS11G37930	LOC_OS06G36880	LOC_OS07G45570	LOC_OS03G45340	LOC_OS02G03750	LOC_OS01G06940	LOC_OS11G24650	LOC_OS06G36850	LOC_OS10G31170	LOC_OS06G09270	LOC_OS01G60420	LOC_OS12G13850	LOC_OS04G54180	LOC_OS11G37960	LOC_OS08G12510	LOC_OS02G57580	LOC_OS04G26980	LOC_OS09G10580	LOC_OS11G35300	LOC_OS02G01100	LOC_OS08G01760	LOC_OS06G10250	LOC_OS08G25839	LOC_OS10G02640	LOC_OS03G57330	LOC_OS05G46310	LOC_OS02G56260	LOC_OS08G12520	LOC_OS11G37950	LOC_OS11G36620	LOC_OS07G45550	LOC_OS07G20270	LOC_OS05G10380	
LOC_OS02G01110	LOC_OS09G10570	LOC_OS01G59420	LOC_OS03G44100	LOC_OS09G17990	LOC_OS11G01950	LOC_OS05G11600	LOC_OS11G13930	LOC_OS11G41170	LOC_OS10G38580	LOC_OS08G13740	LOC_OS08G12410	LOC_OS08G37710	LOC_OS02G09920	LOC_OS11G25920	LOC_OS02G37150	LOC_OS01G73840	LOC_OS01G72510	LOC_OS07G09940	LOC_OS09G15330	LOC_OS03G21460	LOC_OS03G45430	LOC_OS05G11610	LOC_OS06G47560	LOC_OS06G22280	LOC_OS05G40150	LOC_OS08G25734	LOC_OS01G09140	LOC_OS10G38590	LOC_OS04G24250	LOC_OS01G12790	LOC_OS01G10130	LOC_OS07G22910	LOC_OS06G35590	LOC_OS01G59400	LOC_OS03G07140	LOC_OS09G17980	LOC_OS09G16650	LOC_OS01G34120	LOC_OS07G10950	LOC_OS04G13590	LOC_OS07G49140	LOC_OS12G18700	LOC_OS11G42480	LOC_OS03G57400	LOC_OS10G40880	LOC_OS11G12620	LOC_OS10G39890	LOC_OS09G17970	LOC_OS01G06900	LOC_OS09G30990	LOC_OS09G15310	LOC_OS03G21480	LOC_OS01G24780	LOC_OS11G01980	LOC_OS08G24420	LOC_OS11G37910	LOC_OS03G19170	LOC_OS07G10960	LOC_OS06G23590	LOC_OS12G18710	LOC_OS04G48260	LOC_OS06G47540	LOC_OS03G16900	LOC_OS06G46210	LOC_OS02G37160	LOC_OS09G39334	LOC_OS09G38000	LOC_OS01G72540	LOC_OS06G05700	LOC_OS10G26560	LOC_OS07G33610	LOC_OS09G38010	LOC_OS02G26460	LOC_OS11G29480	LOC_OS06G46284	LOC_OS11G43790	LOC_OS08G37750	LOC_OS10G38540	LOC_OS05G22300	LOC_OS03G10770	LOC_OS05G00994	LOC_OS02G13140	LOC_OS07G09980	LOC_OS02G40770	LOC_OS06G29700	LOC_OS01G72550	LOC_OS05G10320	LOC_OS05G36930	LOC_OS08G25770	LOC_OS12G12590	LOC_OS01G48710	LOC_OS06G46270	LOC_OS04G24294	LOC_OS08G13790	LOC_OS08G36410	LOC_OS02G37100	LOC_OS03G07180	LOC_OS09G17940	LOC_OS09G16610	LOC_OS01G72560	LOC_OS02G40784	LOC_OS03G63280	LOC_OS07G34964	LOC_OS03G21440	LOC_OS05G11620	LOC_OS01G24730	LOC_OS11G43770	LOC_OS02G26480	LOC_OS07G19330	LOC_OS11G28170	LOC_OS06G16400	LOC_OS08G01810	LOC_OS01G09130	LOC_OS06G22290	LOC_OS01G12780	LOC_OS08G36440	LOC_OS07G46910	LOC_OS02G13160	LOC_OS01G71240	LOC_OS08G23130	LOC_OS09G04624	LOC_OS05G10300	LOC_OS02G14490	LOC_OS02G10900	LOC_OS12G23260	LOC_OS02G26470	LOC_OS11G29490	LOC_OS07G33620	LOC_OS07G19320	LOC_OS08G35100	LOC_OS08G37760	LOC_OS02G37120	LOC_OS02G38450	LOC_OS09G21180	LOC_OS07G08680	LOC_OS01G71256	LOC_OS03G21450	LOC_OS06G34280	LOC_OS01G72590	LOC_OS10G32405	LOC_OS02G18000	LOC_OS06G05770	LOC_OS06G29740	LOC_OS11G05470	LOC_OS05G28440	LOC_OS12G17430	LOC_OS02G33630	LOC_OS05G04470	LOC_OS04G56700	LOC_OS03G10730	LOC_OS05G30760	LOC_OS11G17450	LOC_OS02G46950	LOC_OS03G63270	LOC_OS01G71270	LOC_OS06G05760	LOC_OS12G31748	LOC_OS11G43760	LOC_OS11G42430	LOC_OS07G38410	LOC_OS11G29430	LOC_OS11G05480	LOC_OS03G51264	LOC_OS09G27380	LOC_OS11G41100	LOC_OS02G21640	LOC_OS07G02480	LOC_OS07G26430	LOC_OS12G43710	LOC_OS07G26460	LOC_OS02G21670	LOC_OS01G53255	LOC_OS12G16120	LOC_OS09G14060	LOC_OS01G28290	LOC_OS02G32320	LOC_OS08G35150	LOC_OS07G39770	LOC_OS07G38440	LOC_OS02G33650	LOC_OS02G06030	LOC_OS09G26040	LOC_OS02G07360	LOC_OS02G46930	LOC_OS11G31780	LOC_OS04G43410	LOC_OS04G44740	LOC_OS12G18790	LOC_OS05G03130	LOC_OS10G08780	LOC_OS05G04460	LOC_OS07G39760	LOC_OS07G40740	LOC_OS02G34970	LOC_OS04G31430	LOC_OS11G43740	LOC_OS01G66700	LOC_OS09G27360	LOC_OS12G42400	LOC_OS01G24700	LOC_OS08G23170	LOC_OS01G53240	LOC_OS11G04104	LOC_OS07G09900	LOC_OS09G15370	LOC_OS11G05430	LOC_OS07G26480	LOC_OS06G30770	LOC_OS02G50174	LOC_OS10G08730	LOC_OS06G16460	LOC_OS10G37290	LOC_OS11G43710	LOC_OS01G16280	LOC_OS07G01180	LOC_OS06G29790	LOC_OS07G09910	LOC_OS03G38250	LOC_OS06G30780	LOC_OS02G34910	LOC_OS11G05440	LOC_OS05G28470	LOC_OS01G28280	LOC_OS02G49190	LOC_OS01G41240	LOC_OS01G04290	LOC_OS04G32700	LOC_OS09G03390	LOC_OS08G05340	LOC_OS06G16450	LOC_OS06G42754	LOC_OS07G01190	LOC_OS02G07310	LOC_OS06G39110	LOC_OS04G48280	LOC_OS09G15365	LOC_OS11G47290	LOC_OS12G17410	LOC_OS02G49160	LOC_OS12G31710	LOC_OS09G26000	LOC_OS11G29420	LOC_OS05G04490	LOC_OS08G44900	LOC_OS07G22900	LOC_OS03G08420	LOC_OS07G13180	LOC_OS02G50150	LOC_OS11G18760	LOC_OS02G07320	LOC_OS08G32920	LOC_OS05G30780	LOC_OS07G49110	LOC_OS07G08600	
LOC_OS11G29410	LOC_OS09G16670	LOC_OS01G53200	LOC_OS04G17100	LOC_OS08G05320	LOC_OS12G17420	LOC_OS05G41420	LOC_OS11G43700	LOC_OS09G03370	LOC_OS02G07330	LOC_OS09G14010	LOC_OS02G46790	LOC_OS01G55850	LOC_OS01G54520	LOC_OS08G29400	LOC_OS07G03600	LOC_OS04G18380	LOC_OS09G09450	LOC_OS04G17050	LOC_OS01G28230	LOC_OS09G22420	LOC_OS01G65420	LOC_OS07G32160	LOC_OS05G30920	LOC_OS04G54002	LOC_OS04G30030	LOC_OS02G44134	LOC_OS04G29030	LOC_OS09G22410	LOC_OS11G06730	LOC_OS07G20170	LOC_OS07G03610	LOC_OS12G42220	LOC_OS07G04940	LOC_OS01G54515	LOC_OS07G45490	LOC_OS04G30040	LOC_OS01G05580	LOC_OS05G05970	LOC_OS03G38330	LOC_OS01G66760	LOC_OS03G27690	LOC_OS01G41200	LOC_OS09G08120	LOC_OS08G43700	LOC_OS07G33480	LOC_OS02G56120	LOC_OS04G20690	LOC_OS04G29020	LOC_OS09G11760	LOC_OS03G25030	LOC_OS09G35750	LOC_OS11G35274	LOC_OS06G30790	LOC_OS03G14390	LOC_OS11G31700	LOC_OS10G31250	LOC_OS07G03620	LOC_OS05G33170	LOC_OS11G05410	LOC_OS08G17440	LOC_OS08G16110	LOC_OS04G30050	LOC_OS04G20680	LOC_OS08G05410	LOC_OS04G54020	LOC_OS03G53990	LOC_OS01G04280	LOC_OS01G42520	LOC_OS03G26370	LOC_OS05G46480	LOC_OS06G41450	LOC_OS05G04610	LOC_OS01G43851	LOC_OS12G05260	LOC_OS07G44130	LOC_OS04G43360	LOC_OS03G49010	LOC_OS07G28920	LOC_OS06G39120	LOC_OS03G25040	LOC_OS01G16260	LOC_OS02G46780	LOC_OS01G55820	LOC_OS06G12910	LOC_OS05G33160	LOC_OS07G04960	LOC_OS11G05420	LOC_OS12G42240	LOC_OS09G23725	LOC_OS04G30060	LOC_OS12G29290	LOC_OS01G64120	LOC_OS05G45140	LOC_OS12G29280	LOC_OS05G46470	LOC_OS03G03680	LOC_OS11G35290	LOC_OS07G16930	LOC_OS04G29000	LOC_OS04G54010	LOC_OS04G42040	LOC_OS08G31740	LOC_OS03G01020	LOC_OS03G40670	LOC_OS07G04970	LOC_OS04G43300	LOC_OS09G23710	LOC_OS01G06882	LOC_OS01G05550	LOC_OS02G46750	LOC_OS01G04220	LOC_OS02G19130	LOC_OS04G01500	LOC_OS02G57400	LOC_OS03G16990	LOC_OS06G40180	LOC_OS03G01090	LOC_OS09G11730	LOC_OS02G10790	LOC_OS01G18860	LOC_OS08G43750	LOC_OS03G26310	LOC_OS05G30960	LOC_OS11G11270	LOC_OS04G14820	LOC_OS12G01710	LOC_OS01G06870	LOC_OS01G04210	LOC_OS12G18570	LOC_OS01G31850	LOC_OS03G39620	LOC_OS12G31540	LOC_OS05G04680	LOC_OS11G36560	LOC_OS09G11720	LOC_OS05G27304	LOC_OS03G39629	LOC_OS07G41930	LOC_OS04G30000	LOC_OS01G18850	LOC_OS12G29220	LOC_OS08G43740	LOC_OS04G33990	LOC_OS03G41940	LOC_OS03G28980	LOC_OS02G44108	LOC_OS05G15330	LOC_OS05G17990	LOC_OS02G44106	LOC_OS04G43324	LOC_OS02G20140	LOC_OS05G15300	LOC_OS12G17250	LOC_OS03G15680	LOC_OS03G39650	LOC_OS03G38320	LOC_OS07G15650	LOC_OS06G40160	LOC_OS12G32880	LOC_OS06G41490	LOC_OS04G30010	LOC_OS03G25000	LOC_OS08G43770	LOC_OS10G33886	LOC_OS07G01010	LOC_OS02G04900	LOC_OS04G32680	LOC_OS01G65490	LOC_OS04G02820	LOC_OS02G58720	LOC_OS06G24920	LOC_OS12G31560	LOC_OS02G33440	LOC_OS06G41480	LOC_OS06G40150	LOC_OS05G45180	LOC_OS08G31780	LOC_OS10G18260	LOC_OS09G11700	LOC_OS07G41910	LOC_OS04G30020	LOC_OS04G31350	LOC_OS08G43760	LOC_OS12G43530	LOC_OS12G42200	LOC_OS01G18870	LOC_OS05G15310	LOC_OS05G16640	LOC_OS04G05090	LOC_OS03G25010	LOC_OS11G25880	LOC_OS05G35770	LOC_OS06G35620	LOC_OS11G23220	LOC_OS05G09480	LOC_OS06G11650	LOC_OS10G24100	LOC_OS01G60360	LOC_OS05G46420	LOC_OS11G12560	LOC_OS01G61690	LOC_OS11G37860	LOC_OS11G11230	LOC_OS06G23640	LOC_OS02G04990	LOC_OS07G08450	LOC_OS09G17910	LOC_OS09G08190	LOC_OS04G37500	LOC_OS08G43790	LOC_OS04G13530	LOC_OS05G33110	LOC_OS09G39270	LOC_OS06G10310	LOC_OS02G27620	LOC_OS11G23210	LOC_OS04G38840	LOC_OS03G14300	LOC_OS02G14310	LOC_OS05G23780	LOC_OS01G18810	LOC_OS04G01550	LOC_OS11G37850	LOC_OS08G30470	LOC_OS09G17900	LOC_OS03G04950	LOC_OS03G27610	LOC_OS08G43780	LOC_OS02G40620	LOC_OS01G46040	LOC_OS01G47370	LOC_OS04G37520	LOC_OS06G11670	LOC_OS07G34760	LOC_OS07G19130	LOC_OS03G14310	LOC_OS06G09350	LOC_OS03G15640	LOC_OS03G16970	LOC_OS05G47730	LOC_OS01G60340	LOC_OS07G10790	LOC_OS11G37880	LOC_OS11G36550	LOC_OS02G41920	LOC_OS11G11256	LOC_OS07G08470	LOC_OS07G07140	LOC_OS08G28170	LOC_OS07G20120	LOC_OS01G47360	LOC_OS03G28969	LOC_OS06G11660	LOC_OS01G05520	
LOC_OS06G12990	LOC_OS02G15660	LOC_OS09G22470	LOC_OS10G26750	LOC_OS04G02860	LOC_OS01G60330	LOC_OS01G46030	LOC_OS07G33420	LOC_OS01G62990	LOC_OS07G34750	LOC_OS02G16995	LOC_OS11G37870	LOC_OS02G39620	LOC_OS03G56170	LOC_OS04G51820	LOC_OS11G35210	LOC_OS08G42470	LOC_OS07G46720	LOC_OS01G59340	LOC_OS11G12590	LOC_OS08G12600	LOC_OS07G20110	LOC_OS02G41930	LOC_OS05G33150	LOC_OS06G34330	LOC_OS07G32129	LOC_OS04G54040	LOC_OS03G19180	LOC_OS04G55370	LOC_OS07G34780	LOC_OS06G48980	LOC_OS04G30070	LOC_OS10G02750	LOC_OS01G62980	LOC_OS02G16940	LOC_OS04G01580	LOC_OS06G21020	LOC_OS06G22350	LOC_OS02G41904	LOC_OS04G42050	LOC_OS03G44140	LOC_OS01G11390	LOC_OS05G33140	LOC_OS03G01008	LOC_OS01G50990	LOC_OS06G34340	LOC_OS11G24500	LOC_OS06G10350	LOC_OS06G11680	LOC_OS07G04900	LOC_OS01G46010	LOC_OS02G41910	LOC_OS12G13720	LOC_OS03G56110	LOC_OS05G45120	LOC_OS07G07170	LOC_OS06G47640	LOC_OS04G26870	LOC_OS03G16920	LOC_OS11G12530	LOC_OS07G20130	LOC_OS01G59320	LOC_OS08G41190	LOC_OS08G24610	LOC_OS07G19170	LOC_OS04G12220	LOC_OS03G28910	LOC_OS06G08060	LOC_OS03G32180	LOC_OS10G31290	LOC_OS04G24200	LOC_OS11G41070	LOC_OS09G23770	LOC_OS05G45110	LOC_OS10G02770	LOC_OS04G55390	LOC_OS01G48660	LOC_OS05G21140	LOC_OS02G57460	LOC_OS05G46440	LOC_OS04G01560	LOC_OS11G37840	LOC_OS03G56140	LOC_OS08G37930	LOC_OS01G73940	LOC_OS09G11790	LOC_OS02G02310	LOC_OS11G24520	LOC_OS03G28920	LOC_OS07G19160	LOC_OS09G09460	LOC_OS04G55380	LOC_OS02G15620	LOC_OS09G22430	LOC_OS03G56130	LOC_OS02G56140	LOC_OS04G26850	LOC_OS03G03640	LOC_OS02G03650	LOC_OS12G01770	LOC_OS08G41180	LOC_OS10G24060	LOC_OS04G37460	LOC_OS01G24670	LOC_OS12G24480	LOC_OS06G47690	LOC_OS01G61610	LOC_OS01G23340	LOC_OS11G42380	LOC_OS03G58870	LOC_OS01G48640	LOC_OS03G56200	LOC_OS01G12680	LOC_OS11G28080	LOC_OS01G72630	LOC_OS01G35320	LOC_OS11G01830	LOC_OS09G16540	LOC_OS03G44220	LOC_OS08G25850	LOC_OS07G08500	LOC_OS04G37470	LOC_OS07G49050	LOC_OS04G13480	LOC_OS02G50020	LOC_OS09G28510	LOC_OS06G47680	LOC_OS02G10800	LOC_OS11G28060	LOC_OS05G09410	LOC_OS07G37045	LOC_OS11G28065	LOC_OS03G32230	LOC_OS02G01090	LOC_OS06G05800	LOC_OS03G46870	LOC_OS10G08830	LOC_OS07G49020	LOC_OS02G51320	LOC_OS04G12140	LOC_OS11G37800	LOC_OS12G23170	LOC_OS09G03200	LOC_OS01G48620	LOC_OS11G43690	LOC_OS09G29830	LOC_OS09G28500	LOC_OS04G49460	LOC_OS04G51792	LOC_OS06G05830	LOC_OS02G13080	LOC_OS07G40690	LOC_OS03G07250	LOC_OS01G73980	LOC_OS03G20270	LOC_OS09G29825	LOC_OS02G50000	LOC_OS10G24050	LOC_OS09G29820	LOC_OS03G19290	LOC_OS02G53990	LOC_OS06G48990	LOC_OS02G26390	LOC_OS02G53994	LOC_OS06G08090	LOC_OS11G42370	LOC_OS10G38690	LOC_OS01G11360	LOC_OS01G10030	LOC_OS07G37060	LOC_OS04G24110	LOC_OS10G12080	LOC_OS04G01490	LOC_OS12G36490	LOC_OS02G13090	LOC_OS07G09850	LOC_OS02G09830	LOC_OS01G72660	LOC_OS03G20210	LOC_OS07G34820	LOC_OS01G01990	LOC_OS02G15690	LOC_OS06G16500	LOC_OS11G05390	LOC_OS11G04060	LOC_OS05G09440	LOC_OS03G19220	LOC_OS08G36540	LOC_OS02G38320	LOC_OS10G38660	LOC_OS09G21090	LOC_OS01G53190	LOC_OS10G39990	LOC_OS08G37874	LOC_OS11G30350	LOC_OS02G02370	LOC_OS12G25770	LOC_OS10G36000	LOC_OS07G37090	LOC_OS05G34400	LOC_OS06G42800	LOC_OS01G71340	LOC_OS04G21900	LOC_OS08G25890	LOC_OS10G24030	LOC_OS02G26330	LOC_OS02G27660	LOC_OS12G12470	LOC_OS07G49090	LOC_OS01G49920	LOC_OS02G53970	LOC_OS01G50910	LOC_OS07G10860	LOC_OS08G01940	LOC_OS03G19230	LOC_OS04G07600	LOC_OS08G36530	LOC_OS10G40990	LOC_OS02G39640	LOC_OS12G36430	LOC_OS02G38310	LOC_OS10G38670	LOC_OS09G21080	LOC_OS02G13030	LOC_OS11G01800	LOC_OS02G28990	LOC_OS06G29830	LOC_OS11G30340	LOC_OS05G35720	LOC_OS01G71350	LOC_OS11G17380	LOC_OS01G72680	LOC_OS02G40664	LOC_OS04G38770	LOC_OS03G20230	LOC_OS04G37440	LOC_OS07G10870	LOC_OS10G25330	LOC_OS08G37890	LOC_OS10G24004	LOC_OS06G46380	LOC_OS10G13380	LOC_OS10G12050	LOC_OS08G36560	LOC_OS10G39970	LOC_OS01G49910	LOC_OS09G21070	LOC_OS02G01060	LOC_OS12G07920	LOC_OS07G09880	LOC_OS10G38640	LOC_OS09G17810	LOC_OS02G41961	LOC_OS02G40630	LOC_OS03G46860	
LOC_OS03G46850	LOC_OS05G10420	LOC_OS09G39250	LOC_OS02G25020	LOC_OS11G13800	LOC_OS09G21060	LOC_OS03G45528	LOC_OS07G10880	LOC_OS07G34830	LOC_OS02G53950	LOC_OS04G49430	LOC_OS02G39660	LOC_OS02G38330	LOC_OS01G53160	LOC_OS07G22850	LOC_OS03G21570	LOC_OS08G04190	LOC_OS07G27650	LOC_OS01G71380	LOC_OS09G15290	LOC_OS12G31610	LOC_OS01G41170	LOC_OS11G04020	LOC_OS06G30850	LOC_OS10G21870	LOC_OS07G14330	LOC_OS03G49070	LOC_OS07G41960	LOC_OS06G41510	LOC_OS02G21530	LOC_OS03G63390	LOC_OS01G69070	LOC_OS10G07556	LOC_OS06G04550	LOC_OS11G32960	LOC_OS11G04030	LOC_OS01G13920	LOC_OS10G20550	LOC_OS10G21880	LOC_OS04G20610	LOC_OS12G31620	LOC_OS04G21940	LOC_OS04G57900	LOC_OS11G18670	LOC_OS11G17340	LOC_OS01G54470	LOC_OS07G03690	LOC_OS07G02360	LOC_OS10G33830	LOC_OS02G21550	LOC_OS01G55799	LOC_OS12G32960	LOC_OS12G31630	LOC_OS02G10890	LOC_OS09G03280	LOC_OS06G17890	LOC_OS07G41940	LOC_OS06G16560	LOC_OS11G31660	LOC_OS02G46810	LOC_OS11G32990	LOC_OS04G33960	LOC_OS01G54460	LOC_OS09G16590	LOC_OS03G63370	LOC_OS11G30320	LOC_OS12G18670	LOC_OS06G28520	LOC_OS06G04570	LOC_OS06G03240	LOC_OS02G34850	LOC_OS07G15680	LOC_OS10G20530	LOC_OS01G41140	LOC_OS07G39640	LOC_OS01G66820	LOC_OS12G29320	LOC_OS02G46820	LOC_OS02G50080	LOC_OS02G20210	LOC_OS11G17360	LOC_OS08G23290	LOC_OS01G54450	LOC_OS07G49000	LOC_OS02G34800	LOC_OS12G32900	LOC_OS06G30894	LOC_OS10G08850	LOC_OS03G07234	LOC_OS03G25060	LOC_OS03G10810	LOC_OS01G66830	LOC_OS02G50050	LOC_OS08G04140	LOC_OS03G08560	LOC_OS04G49480	LOC_OS02G37070	LOC_OS10G07510	LOC_OS09G15240	LOC_OS07G27680	LOC_OS11G07980	LOC_OS03G07220	LOC_OS01G65510	LOC_OS08G05460	LOC_OS03G07226	LOC_OS08G04130	LOC_OS07G01070	LOC_OS03G63350	LOC_OS03G37070	LOC_OS09G17890	LOC_OS10G08879	LOC_OS10G07548	LOC_OS06G30870	LOC_OS06G28550	LOC_OS03G22810	LOC_OS01G54424	LOC_OS02G10850	LOC_OS03G50040	LOC_OS03G25080	LOC_OS09G29870	LOC_OS01G41110	LOC_OS06G42860	LOC_OS08G06780	LOC_OS03G49050	LOC_OS01G43774	LOC_OS07G01080	LOC_OS01G31780	LOC_OS02G37090	LOC_OS01G55750	LOC_OS04G48170	LOC_OS04G33920	LOC_OS03G38390	LOC_OS10G07534	LOC_OS09G17880	LOC_OS06G28560	LOC_OS11G47180	LOC_OS04G19640	LOC_OS06G30880	LOC_OS05G27240	LOC_OS05G28570	LOC_OS09G29860	LOC_OS03G50030	LOC_OS03G10840	LOC_OS10G36070	LOC_OS03G08530	LOC_OS03G07200	LOC_OS08G06770	LOC_OS08G05440	LOC_OS02G21500	LOC_OS09G16550	LOC_OS04G48180	LOC_OS04G33930	LOC_OS02G20040	LOC_OS02G19050	LOC_OS11G07930	LOC_OS01G03290	LOC_OS03G51430	LOC_OS07G14610	LOC_OS04G30390	LOC_OS09G09330	LOC_OS03G13160	LOC_OS07G31190	LOC_OS07G26600	LOC_OS01G53550	LOC_OS03G01170	LOC_OS09G23620	LOC_OS02G46680	LOC_OS11G47160	LOC_OS07G03970	LOC_OS07G02640	LOC_OS05G34150	LOC_OS11G06610	LOC_OS02G58660	LOC_OS05G05610	LOC_OS05G06940	LOC_OS01G41565	LOC_OS03G62100	LOC_OS03G40770	LOC_OS09G12970	LOC_OS03G01160	LOC_OS01G16590	LOC_OS07G03980	LOC_OS03G13180	LOC_OS03G38480	LOC_OS01G52200	LOC_OS02G21390	LOC_OS02G20060	LOC_OS08G20730	LOC_OS03G51450	LOC_OS01G28570	LOC_OS01G27240	LOC_OS02G16800	LOC_OS12G12720	LOC_OS01G66410	LOC_OS04G28040	LOC_OS10G34880	LOC_OS07G44499	LOC_OS12G41270	LOC_OS07G03990	LOC_OS07G02660	LOC_OS03G38470	LOC_OS02G45330	LOC_OS04G54370	LOC_OS04G16050	LOC_OS04G01810	LOC_OS07G13310	LOC_OS05G23480	LOC_OS03G37140	LOC_OS12G12730	LOC_OS06G42890	LOC_OS05G48770	LOC_OS07G26610	LOC_OS04G28030	LOC_OS02G19070	LOC_OS07G01340	LOC_OS06G11730	LOC_OS06G35700	LOC_OS07G02674	LOC_OS04G44990	LOC_OS08G17100	LOC_OS10G08570	LOC_OS02G58610	LOC_OS02G33310	LOC_OS01G40200	LOC_OS12G31890	LOC_OS01G42860	LOC_OS02G35970	LOC_OS04G54320	LOC_OS08G31410	LOC_OS05G18950	LOC_OS02G20000	LOC_OS11G35120	LOC_OS11G37780	LOC_OS07G26640	LOC_OS12G43870	LOC_OS04G43670	LOC_OS10G22890	LOC_OS05G05650	LOC_OS01G04570	LOC_OS07G39940	LOC_OS03G13130	LOC_OS07G13330	LOC_OS03G15790	LOC_OS07G14660	LOC_OS01G65110	LOC_OS01G29890	LOC_OS02G35960	LOC_OS11G37774	LOC_OS02G58620	LOC_OS04G56970	LOC_OS02G07030	LOC_OS07G26630	LOC_OS02G21320	LOC_OS10G10880	LOC_OS11G07911	
LOC_OS02G21350	LOC_OS05G17604	LOC_OS08G19780	LOC_OS02G32009	LOC_OS09G15190	LOC_OS08G44740	LOC_OS03G13140	LOC_OS01G65120	LOC_OS01G03270	LOC_OS10G22860	LOC_OS03G37110	LOC_OS01G42840	LOC_OS07G39970	LOC_OS12G28260	LOC_OS12G29590	LOC_OS03G09910	LOC_OS02G32000	LOC_OS02G07044	LOC_OS05G05620	LOC_OS12G30580	LOC_OS08G31430	LOC_OS04G43680	LOC_OS07G02690	LOC_OS03G25120	LOC_OS02G47950	LOC_OS02G21340	LOC_OS01G29870	LOC_OS03G13150	LOC_OS09G27160	LOC_OS03G01180	LOC_OS07G14680	LOC_OS05G31900	LOC_OS02G34650	LOC_OS10G19230	LOC_OS04G53000	LOC_OS12G30590	LOC_OS09G12910	LOC_OS08G31420	LOC_OS04G28074	LOC_OS11G11180	LOC_OS11G37790	LOC_OS07G01370	LOC_OS11G36460	LOC_OS01G29840	LOC_OS01G03210	LOC_OS11G01790	LOC_OS05G12770	LOC_OS11G25760	LOC_OS04G12560	LOC_OS09G39140	LOC_OS01G04540	LOC_OS04G48510	LOC_OS03G39710	LOC_OS10G40700	LOC_OS10G26400	LOC_OS10G03760	LOC_OS06G23760	LOC_OS08G31450	LOC_OS04G25870	LOC_OS08G42100	LOC_OS02G02210	LOC_OS07G44430	LOC_OS05G35410	LOC_OS02G41820	LOC_OS01G45080	LOC_OS01G28520	LOC_OS08G01580	LOC_OS04G35210	LOC_OS01G04530	LOC_OS10G40710	LOC_OS09G22370	LOC_OS04G23200	LOC_OS10G26410	LOC_OS02G03550	LOC_OS02G41830	LOC_OS09G39160	LOC_OS12G22120	LOC_OS02G26200	LOC_OS07G18162	LOC_OS03G38400	LOC_OS03G14430	LOC_OS01G05890	LOC_OS06G47710	LOC_OS02G56050	LOC_OS06G23740	LOC_OS11G11130	LOC_OS05G23410	LOC_OS01G57050	LOC_OS04G48530	LOC_OS02G02230	LOC_OS08G43450	LOC_OS04G12540	LOC_OS11G25770	LOC_OS01G46390	LOC_OS01G03220	LOC_OS08G01560	LOC_OS06G08130	LOC_OS06G11780	LOC_OS01G28500	LOC_OS09G09380	LOC_OS04G24510	LOC_OS09G23680	LOC_OS02G44080	LOC_OS07G18154	LOC_OS10G01110	LOC_OS11G12470	LOC_OS06G22420	LOC_OS01G58370	LOC_OS04G01890	LOC_OS04G48540	LOC_OS03G40710	LOC_OS03G26420	LOC_OS04G50850	LOC_OS02G03500	LOC_OS02G45380	LOC_OS08G02880	LOC_OS11G01750	LOC_OS09G09370	LOC_OS07G32480	LOC_OS06G47770	LOC_OS09G21010	LOC_OS12G36700	LOC_OS01G60680	LOC_OS02G32060	LOC_OS02G33390	LOC_OS09G08030	LOC_OS06G21140	LOC_OS01G57030	LOC_OS08G14910	LOC_OS03G02460	LOC_OS04G41080	LOC_OS01G46370	LOC_OS12G41290	LOC_OS06G33130	LOC_OS07G44480	LOC_OS07G03930	LOC_OS04G53060	LOC_OS07G32470	LOC_OS01G59680	LOC_OS01G33070	LOC_OS12G10140	LOC_OS11G12410	LOC_OS06G46430	LOC_OS03G15710	LOC_OS03G01120	LOC_OS01G57020	LOC_OS08G43460	LOC_OS02G04840	LOC_OS01G58350	LOC_OS08G14920	LOC_OS05G11490	LOC_OS11G25740	LOC_OS07G02610	LOC_OS04G12580	LOC_OS10G02410	LOC_OS03G58890	LOC_OS01G46360	LOC_OS02G15510	LOC_OS05G48740	LOC_OS02G58670	LOC_OS09G36930	LOC_OS07G15930	LOC_OS06G47750	LOC_OS11G13750	LOC_OS04G50820	LOC_OS07G44450	LOC_OS02G32080	LOC_OS01G59670	LOC_OS01G58340	LOC_OS09G11670	LOC_OS05G11460	LOC_OS04G12589	LOC_OS02G03520	LOC_OS08G01520	LOC_OS02G44040	LOC_OS01G21070	LOC_OS01G04510	LOC_OS07G03950	LOC_OS07G02620	LOC_OS07G02624	LOC_OS01G61980	LOC_OS05G24770	LOC_OS02G57350	LOC_OS08G30170	LOC_OS08G29190	LOC_OS08G14940	LOC_OS03G03760	LOC_OS06G22460	LOC_OS12G09130	LOC_OS10G32270	LOC_OS07G44460	LOC_OS07G45790	LOC_OS09G10330	LOC_OS01G57004	LOC_OS09G12990	LOC_OS04G50810	LOC_OS02G52550	LOC_OS09G28400	LOC_OS10G41999	LOC_OS03G18050	LOC_OS11G43590	LOC_OS06G45150	LOC_OS06G17910	LOC_OS09G04430	LOC_OS01G46340	LOC_OS01G45010	LOC_OS10G40660	LOC_OS08G14830	LOC_OS10G38340	LOC_OS03G06060	LOC_OS12G05600	LOC_OS07G08850	LOC_OS06G29900	LOC_OS01G58320	LOC_OS06G46470	LOC_OS04G59120	LOC_OS11G42270	LOC_OS06G08190	LOC_OS01G22380	LOC_OS04G07920	LOC_OS06G46475	LOC_OS02G38230	LOC_OS10G38350	LOC_OS03G06050	LOC_OS07G08860	LOC_OS08G42080	LOC_OS08G26830	LOC_OS07G48050	LOC_OS05G28260	LOC_OS09G29710	LOC_OS01G61950	LOC_OS06G46460	LOC_OS05G43895	LOC_OS01G22352	LOC_OS01G21020	LOC_OS12G31910	LOC_OS06G22490	LOC_OS08G14850	LOC_OS01G08090	LOC_OS12G10170	LOC_OS11G25700	LOC_OS03G06040	LOC_OS03G43030	LOC_OS07G48060	LOC_OS07G49390	LOC_OS02G52540	LOC_OS10G01070	LOC_OS06G17920	LOC_OS01G23690	LOC_OS07G19520	LOC_OS04G32920	LOC_OS10G41980	LOC_OS04G07900	LOC_OS11G13720	LOC_OS08G38810	
LOC_OS04G12499	LOC_OS01G72300	LOC_OS04G11165	LOC_OS05G30570	LOC_OS05G12730	LOC_OS08G26850	LOC_OS04G07970	LOC_OS01G23660	LOC_OS10G41950	LOC_OS02G53840	LOC_OS10G40620	LOC_OS03G57620	LOC_OS01G22336	LOC_OS01G11670	LOC_OS05G41290	LOC_OS01G47635	LOC_OS02G02250	LOC_OS06G29940	LOC_OS01G73644	LOC_OS09G39100	LOC_OS11G31560	LOC_OS11G30230	LOC_OS02G40530	LOC_OS09G39110	LOC_OS06G29950	LOC_OS08G24200	LOC_OS06G16610	LOC_OS11G42230	LOC_OS05G11414	LOC_OS02G53850	LOC_OS01G48950	LOC_OS03G19350	LOC_OS11G44890	LOC_OS04G50750	LOC_OS05G41280	LOC_OS08G37500	LOC_OS12G05630	LOC_OS11G31550	LOC_OS03G21670	LOC_OS08G24210	LOC_OS03G44320	LOC_OS09G39120	LOC_OS06G05990	LOC_OS07G19570	LOC_OS11G29260	LOC_OS01G47610	LOC_OS07G18240	LOC_OS03G03810	LOC_OS07G31210	LOC_OS11G05290	LOC_OS03G18030	LOC_OS10G01044	LOC_OS04G48450	LOC_OS11G42200	LOC_OS08G14890	LOC_OS06G16640	LOC_OS06G02000	LOC_OS01G73662	LOC_OS10G02360	LOC_OS04G19920	LOC_OS02G52500	LOC_OS10G28970	LOC_OS04G20910	LOC_OS08G26880	LOC_OS10G40614	LOC_OS11G44870	LOC_OS11G29250	LOC_OS10G28975	LOC_OS07G18230	LOC_OS03G19370	LOC_OS03G18040	LOC_OS07G31200	LOC_OS03G33660	LOC_OS06G45160	LOC_OS08G05160	LOC_OS01G52190	LOC_OS01G34300	LOC_OS11G31570	LOC_OS04G44950	LOC_OS12G17670	LOC_OS09G15170	LOC_OS10G09860	LOC_OS10G08530	LOC_OS10G07200	LOC_OS09G28489	LOC_OS03G09970	LOC_OS02G09760	LOC_OS07G38660	LOC_OS12G05680	LOC_OS12G29650	LOC_OS01G52180	LOC_OS03G22960	LOC_OS05G43820	LOC_OS04G18650	LOC_OS06G29994	LOC_OS11G32840	LOC_OS01G11620	LOC_OS10G09850	LOC_OS02G10760	LOC_OS07G38650	LOC_OS04G56930	LOC_OS04G55600	LOC_OS04G30320	LOC_OS08G05140	LOC_OS11G19880	LOC_OS12G04340	LOC_OS03G19320	LOC_OS07G25370	LOC_OS01G72370	LOC_OS02G19110	LOC_OS06G28630	LOC_OS06G02040	LOC_OS12G16360	LOC_OS08G37570	LOC_OS02G33410	LOC_OS08G07790	LOC_OS12G06990	LOC_OS10G22820	LOC_OS07G12050	LOC_OS05G31830	LOC_OS04G31660	LOC_OS01G23600	LOC_OS01G10320	LOC_OS01G39180	LOC_OS11G31540	LOC_OS01G52160	LOC_OS12G41320	LOC_OS02G51280	LOC_OS07G08800	LOC_OS03G20320	LOC_OS03G18000	LOC_OS03G46930	LOC_OS06G29970	LOC_OS11G31530	LOC_OS01G10310	LOC_OS06G30960	LOC_OS10G37090	LOC_OS11G29210	LOC_OS10G07210	LOC_OS02G33400	LOC_OS10G22830	LOC_OS09G28450	LOC_OS04G56950	LOC_OS04G30340	LOC_OS11G43500	LOC_OS02G09790	LOC_OS01G11640	LOC_OS06G42930	LOC_OS12G43970	LOC_OS10G10860	LOC_OS05G16200	LOC_OS11G18570	LOC_OS06G28690	LOC_OS06G27360	LOC_OS06G03390	LOC_OS03G22910	LOC_OS07G49360	LOC_OS07G48030	LOC_OS01G27180	LOC_OS12G18960	LOC_OS09G27110	LOC_OS03G50140	LOC_OS01G40160	LOC_OS05G43870	LOC_OS04G44910	LOC_OS04G28020	LOC_OS08G06440	LOC_OS08G05110	LOC_OS04G04050	LOC_OS04G47180	LOC_OS03G06020	LOC_OS02G09720	LOC_OS05G31890	LOC_OS06G03380	LOC_OS04G59160	LOC_OS07G25380	LOC_OS06G02054	LOC_OS07G49370	LOC_OS08G05100	LOC_OS04G44924	LOC_OS02G26290	LOC_OS03G06010	LOC_OS11G35070	LOC_OS07G12080	LOC_OS07G38690	LOC_OS12G03050	LOC_OS04G04060	LOC_OS01G39170	LOC_OS01G24920	LOC_OS03G08670	LOC_OS02G08400	LOC_OS01G52130	LOC_OS06G28670	LOC_OS11G31500	LOC_OS07G48010	LOC_OS03G22930	LOC_OS03G46900	LOC_OS09G28420	LOC_OS12G16320	LOC_OS09G03120	LOC_OS01G40140	LOC_OS04G56920	LOC_OS03G06000	LOC_OS09G16449	LOC_OS06G40320	LOC_OS04G28000	LOC_OS07G12090	LOC_OS04G05360	LOC_OS11G19850	LOC_OS02G09740	LOC_OS01G53450	LOC_OS12G42610	LOC_OS12G17660	LOC_OS11G32820	LOC_OS07G48020	LOC_OS03G21610	LOC_OS03G22940	LOC_OS08G06410	LOC_OS11G07880	LOC_OS01G27170	LOC_OS10G09830	LOC_OS05G28210	LOC_OS07G37385	LOC_OS06G14050	LOC_OS01G67830	LOC_OS01G67835	LOC_OS06G41640	LOC_OS04G04040	LOC_OS07G36050	LOC_OS02G22710	LOC_OS04G32960	LOC_OS01G54770	LOC_OS03G63450	LOC_OS01G53440	LOC_OS11G47030	LOC_OS02G21250	LOC_OS01G28474	LOC_OS12G16180	LOC_OS07G03840	LOC_OS02G22580	LOC_OS02G46550	LOC_OS10G20380	LOC_OS04G30270	LOC_OS04G55570	LOC_OS08G44800	LOC_OS01G27140	LOC_OS09G24840	LOC_OS09G09210	LOC_OS01G03170	LOC_OS03G01290	LOC_OS03G26590	LOC_OS05G47590	LOC_OS10G03800	LOC_OS02G58530	LOC_OS08G19840	
LOC_OS03G62210	LOC_OS09G11530	LOC_OS12G16190	LOC_OS07G02520	LOC_OS11G07820	LOC_OS10G31040	LOC_OS02G45230	LOC_OS04G01710	LOC_OS04G30280	LOC_OS07G15820	LOC_OS05G47580	LOC_OS02G58540	LOC_OS04G29260	LOC_OS12G41160	LOC_OS09G24820	LOC_OS07G03860	LOC_OS11G07830	LOC_OS02G45200	LOC_OS02G46530	LOC_OS10G21690	LOC_OS04G55590	LOC_OS04G30290	LOC_OS01G28450	LOC_OS01G12900	LOC_OS12G04170	LOC_OS12G12600	LOC_OS01G15170	LOC_OS10G33670	LOC_OS03G25289	LOC_OS03G01270	LOC_OS11G07840	LOC_OS10G20370	LOC_OS10G18070	LOC_OS05G22270	LOC_OS03G52890	LOC_OS01G66544	LOC_OS02G58520	LOC_OS03G62200	LOC_OS10G06090	LOC_OS09G36860	LOC_OS03G01260	LOC_OS09G34200	LOC_OS06G14090	LOC_OS01G39110	LOC_OS06G08200	LOC_OS07G03880	LOC_OS10G06030	LOC_OS08G44840	LOC_OS05G05760	LOC_OS05G03100	LOC_OS01G04460	LOC_OS10G20340	LOC_OS01G67880	LOC_OS03G39870	LOC_OS07G15870	LOC_OS01G41410	LOC_OS02G08230	LOC_OS01G42740	LOC_OS10G18010	LOC_OS04G54200	LOC_OS09G36870	LOC_OS09G35540	LOC_OS07G27850	LOC_OS11G24340	LOC_OS07G02560	LOC_OS06G35830	LOC_OS07G01230	LOC_OS06G09520	LOC_OS10G06020	LOC_OS04G42220	LOC_OS08G44830	LOC_OS05G04440	LOC_OS08G07800	LOC_OS04G01750	LOC_OS07G39820	LOC_OS02G08240	LOC_OS07G15860	LOC_OS09G28390	LOC_OS10G19331	LOC_OS07G40840	LOC_OS10G19330	LOC_OS04G56850	LOC_OS04G31570	LOC_OS01G41400	LOC_OS08G31520	LOC_OS03G63510	LOC_OS07G03890	LOC_OS03G27890	LOC_OS12G17490	LOC_OS01G28410	LOC_OS12G16160	LOC_OS06G51050	LOC_OS11G24374	LOC_OS02G21230	LOC_OS12G41120	LOC_OS09G15070	LOC_OS06G08220	LOC_OS04G43560	LOC_OS01G04480	LOC_OS07G39850	LOC_OS02G10570	LOC_OS08G32880	LOC_OS05G04410	LOC_OS08G31550	LOC_OS07G40810	LOC_OS05G30700	LOC_OS02G09580	LOC_OS02G08250	LOC_OS09G35560	LOC_OS10G34960	LOC_OS11G11050	LOC_OS07G02570	LOC_OS11G23030	LOC_OS06G10530	LOC_OS12G43770	LOC_OS09G16390	LOC_OS04G42240	LOC_OS09G15060	LOC_OS06G08210	LOC_OS04G30260	LOC_OS01G04470	LOC_OS03G52850	LOC_OS10G21660	LOC_OS11G24360	LOC_OS07G13230	LOC_OS12G13900	LOC_OS10G07380	LOC_OS09G27040	LOC_OS01G58290	LOC_OS09G35570	LOC_OS02G47830	LOC_OS10G34970	LOC_OS10G33640	LOC_OS04G29280	LOC_OS02G51090	LOC_OS11G12390	LOC_OS06G33200	LOC_OS12G23310	LOC_OS05G11560	LOC_OS11G24310	LOC_OS09G39020	LOC_OS07G34980	LOC_OS01G66590	LOC_OS04G49720	LOC_OS02G16740	LOC_OS01G58280	LOC_OS11G37620	LOC_OS06G22550	LOC_OS06G47850	LOC_OS06G21220	LOC_OS09G10280	LOC_OS07G07360	LOC_OS07G20340	LOC_OS04G49739	LOC_OS01G05744	LOC_OS11G24300	LOC_OS06G35870	LOC_OS06G09560	LOC_OS06G08230	LOC_OS03G13210	LOC_OS02G16730	LOC_OS05G47500	LOC_OS12G36630	LOC_OS08G32890	LOC_OS04G49730	LOC_OS03G03860	LOC_OS06G21230	LOC_OS07G46980	LOC_OS04G50710	LOC_OS10G39840	LOC_OS07G07370	LOC_OS02G03430	LOC_OS01G46280	LOC_OS12G23330	LOC_OS04G37760	LOC_OS07G18040	LOC_OS03G39850	LOC_OS02G16760	LOC_OS03G15880	LOC_OS02G45280	LOC_OS10G01240	LOC_OS07G31010	LOC_OS11G38970	LOC_OS11G12340	LOC_OS12G37970	LOC_OS07G07380	LOC_OS07G06050	LOC_OS08G43570	LOC_OS05G35510	LOC_OS11G24320	LOC_OS01G46270	LOC_OS01G05760	LOC_OS06G10570	LOC_OS09G09260	LOC_OS12G11360	LOC_OS09G23560	LOC_OS04G49757	LOC_OS06G21210	LOC_OS11G37630	LOC_OS11G36300	LOC_OS01G16414	LOC_OS09G10250	LOC_OS02G02120	LOC_OS04G35114	LOC_OS01G46260	LOC_OS01G05710	LOC_OS09G39060	LOC_OS08G01670	LOC_OS11G25600	LOC_OS10G03840	LOC_OS07G32360	LOC_OS06G46560	LOC_OS01G34270	LOC_OS06G45230	LOC_OS01G59570	LOC_OS04G23130	LOC_OS03G43050	LOC_OS01G58240	LOC_OS11G02964	LOC_OS05G35560	LOC_OS09G39070	LOC_OS07G03810	LOC_OS05G09290	LOC_OS04G11140	LOC_OS10G02500	LOC_OS06G21270	LOC_OS05G23580	LOC_OS12G13960	LOC_OS06G45220	LOC_OS11G13620	LOC_OS10G18084	LOC_OS03G01240	LOC_OS01G59560	LOC_OS11G30180	LOC_OS08G13710	LOC_OS09G11560	LOC_OS11G25620	LOC_OS06G34550	LOC_OS03G27820	LOC_OS11G02980	LOC_OS01G60540	LOC_OS09G09230	LOC_OS04G49700	LOC_OS01G46240	LOC_OS09G39080	LOC_OS09G23530	LOC_OS09G36810	LOC_OS12G10010	LOC_OS06G21240	LOC_OS03G55050	LOC_OS01G73700	LOC_OS01G04409	LOC_OS07G46990	LOC_OS02G33290	LOC_OS12G25950	
LOC_OS05G11580	LOC_OS12G23300	LOC_OS11G01660	LOC_OS01G05720	LOC_OS08G25710	LOC_OS08G01640	LOC_OS07G18070	LOC_OS07G03830	LOC_OS06G34560	LOC_OS05G48855	LOC_OS09G39090	LOC_OS09G09220	LOC_OS05G48850	LOC_OS05G23560	LOC_OS02G58560	LOC_OS08G13730	LOC_OS03G55040	LOC_OS01G73710	LOC_OS03G43060	LOC_OS05G11590	LOC_OS10G25150	LOC_OS01G60520	LOC_OS11G14900	LOC_OS02G27470	LOC_OS03G57780	LOC_OS09G04310	LOC_OS08G14950	LOC_OS03G56440	LOC_OS05G12808	LOC_OS01G10260	LOC_OS05G15080	LOC_OS04G49685	LOC_OS01G73720	LOC_OS02G41780	LOC_OS03G06180	LOC_OS09G17630	LOC_OS08G26940	LOC_OS02G51110	LOC_OS05G28390	LOC_OS01G60510	LOC_OS01G46210	LOC_OS11G29150	LOC_OS11G14910	LOC_OS10G38470	LOC_OS03G56430	LOC_OS08G14960	LOC_OS04G49690	LOC_OS04G48360	LOC_OS04G47030	LOC_OS02G40460	LOC_OS04G07808	LOC_OS11G01600	LOC_OS10G09920	LOC_OS08G26950	LOC_OS04G11050	LOC_OS10G26460	LOC_OS07G33710	LOC_OS05G03080	LOC_OS11G02940	LOC_OS02G11900	LOC_OS02G53740	LOC_OS01G22230	LOC_OS09G06950	LOC_OS04G48370	LOC_OS04G47040	LOC_OS04G48375	LOC_OS05G16395	LOC_OS01G72410	LOC_OS09G17610	LOC_OS03G07490	LOC_OS01G73740	LOC_OS02G41760	LOC_OS02G39470	LOC_OS07G08750	LOC_OS11G02950	LOC_OS04G11040	LOC_OS04G47059	LOC_OS06G46570	LOC_OS06G45240	LOC_OS04G59020	LOC_OS01G22249	LOC_OS03G32499	LOC_OS08G13650	LOC_OS02G41770	LOC_OS02G40440	LOC_OS01G34220	LOC_OS03G43140	LOC_OS04G38990	LOC_OS03G20450	LOC_OS07G32406	LOC_OS12G05529	LOC_OS08G24310	LOC_OS04G35000	LOC_OS02G16780	LOC_OS06G16740	LOC_OS04G07850	LOC_OS05G09200	LOC_OS02G53720	LOC_OS08G01710	LOC_OS10G39750	LOC_OS08G14990	LOC_OS12G35330	LOC_OS08G36300	LOC_OS01G71106	LOC_OS11G30110	LOC_OS02G04790	LOC_OS09G31980	LOC_OS10G26450	LOC_OS07G33720	LOC_OS04G35010	LOC_OS08G26980	LOC_OS01G61800	LOC_OS08G25650	LOC_OS08G01700	LOC_OS03G18140	LOC_OS05G09210	LOC_OS11G06490	LOC_OS11G05160	LOC_OS07G20410	LOC_OS08G13670	LOC_OS02G02140	LOC_OS11G31430	LOC_OS03G21790	LOC_OS07G44400	LOC_OS06G41700	LOC_OS12G05510	LOC_OS11G18470	LOC_OS05G27090	LOC_OS04G20800	LOC_OS08G26990	LOC_OS05G11500	LOC_OS07G33750	LOC_OS04G07830	LOC_OS03G57720	LOC_OS05G40060	LOC_OS11G43410	LOC_OS04G47000	LOC_OS12G36680	LOC_OS06G15430	LOC_OS04G51990	LOC_OS11G30130	LOC_OS01G36830	LOC_OS11G32790	LOC_OS01G73780	LOC_OS03G43100	LOC_OS02G15460	LOC_OS11G43420	LOC_OS10G25100	LOC_OS10G26430	LOC_OS09G40000	LOC_OS07G18110	LOC_OS04G06500	LOC_OS12G35364	LOC_OS08G38970	LOC_OS04G47010	LOC_OS02G02160	LOC_OS05G24810	LOC_OS01G52070	LOC_OS12G36690	LOC_OS12G06820	LOC_OS11G30120	LOC_OS02G40400	LOC_OS11G31400	LOC_OS06G28770	LOC_OS04G19870	LOC_OS01G36810	LOC_OS04G07890	LOC_OS01G11510	LOC_OS11G07770	LOC_OS07G37210	LOC_OS12G31850	LOC_OS07G40870	LOC_OS04G31520	LOC_OS08G35010	LOC_OS02G09640	LOC_OS12G05560	LOC_OS01G23500	LOC_OS01G48800	LOC_OS12G43840	LOC_OS09G36790	LOC_OS06G39420	LOC_OS01G52060	LOC_OS02G51180	LOC_OS07G02590	LOC_OS12G17560	LOC_OS04G18530	LOC_OS01G36820	LOC_OS04G43519	LOC_OS08G38990	LOC_OS12G31860	LOC_OS10G21640	LOC_OS07G39860	LOC_OS08G06590	LOC_OS04G31530	LOC_OS02G08320	LOC_OS12G29540	LOC_OS01G53380	LOC_OS12G04220	LOC_OS05G30630	LOC_OS04G32860	LOC_OS10G33620	LOC_OS03G20430	LOC_OS01G72490	LOC_OS02G51164	LOC_OS12G17570	LOC_OS10G08670	LOC_OS05G06990	LOC_OS10G22940	LOC_OS07G13260	LOC_OS04G30210	LOC_OS04G56840	LOC_OS01G24810	LOC_OS02G52490	LOC_OS10G34930	LOC_OS10G33600	LOC_OS10G06000	LOC_OS07G26570	LOC_OS03G21770	LOC_OS01G39080	LOC_OS05G03010	LOC_OS02G34610	LOC_OS03G18120	LOC_OS10G21620	LOC_OS06G16790	LOC_OS02G11990	LOC_OS02G10660	LOC_OS07G38550	LOC_OS12G42520	LOC_OS06G39410	LOC_OS05G16320	LOC_OS02G40490	LOC_OS05G28360	LOC_OS08G36380	LOC_OS10G22920	LOC_OS06G15490	LOC_OS03G51590	LOC_OS08G07890	LOC_OS11G36290	LOC_OS02G23910	LOC_OS08G19800	LOC_OS05G30680	LOC_OS07G08700	LOC_OS02G14190	LOC_OS07G26590	LOC_OS11G07740	LOC_OS01G27070	LOC_OS03G06139	LOC_OS05G29680	LOC_OS02G26170	LOC_OS02G11930	LOC_OS03G50250	LOC_OS01G41360	LOC_OS01G42690	LOC_OS06G40450	LOC_OS03G49260	
LOC_OS08G06550	LOC_OS02G23900	LOC_OS01G16390	LOC_OS02G39480	LOC_OS08G19810	LOC_OS07G26595	LOC_OS04G32820	LOC_OS03G08790	LOC_OS07G49220	LOC_OS06G38115	LOC_OS09G04339	LOC_OS12G16200	LOC_OS11G07750	LOC_OS09G28300	LOC_OS05G27010	LOC_OS05G41310	LOC_OS01G41350	LOC_OS01G40020	LOC_OS10G08630	LOC_OS01G66610	LOC_OS11G19730	LOC_OS08G06540	LOC_OS02G53780	LOC_OS10G38489	LOC_OS05G15020	LOC_OS05G30660	LOC_OS06G39440	LOC_OS09G17650	LOC_OS04G47080	LOC_OS07G40890	LOC_OS12G43820	LOC_OS07G49230	LOC_OS11G32700	LOC_OS10G25180	LOC_OS04G18550	LOC_OS08G06530	LOC_OS08G36390	LOC_OS12G17540	LOC_OS02G11950	LOC_OS05G27000	LOC_OS10G08620	LOC_OS03G49280	LOC_OS02G52460	LOC_OS11G19740	LOC_OS05G16360	LOC_OS06G38120	LOC_OS02G09630	LOC_OS12G43810	

No annotations were retrieved for the following entities:
LOC_OS12G18240	LOC_OS05G48560	LOC_OS01G20870	LOC_OS06G43530	LOC_OS10G07050	LOC_OS07G25510	LOC_OS11G37580	LOC_OS04G56309	LOC_OS02G22450	LOC_OS04G08690	LOC_OS12G40160	LOC_OS04G33670	LOC_OS04G54590	LOC_OS10G07030	LOC_OS04G53260	LOC_OS03G37360	LOC_OS07G14860	LOC_OS02G29090	LOC_OS08G36050	LOC_OS12G11620	LOC_OS01G18530	LOC_OS07G45130	LOC_OS01G39490	LOC_OS11G17980	LOC_OS12G23600	LOC_OS11G37570	LOC_OS09G36720	LOC_OS02G01530	LOC_OS01G52440	LOC_OS01G26150	LOC_OS08G08800	LOC_OS01G41790	LOC_OS05G23255	LOC_OS07G25530	LOC_OS07G24200	LOC_OS06G51120	LOC_OS03G42730	LOC_OS08G04430	LOC_OS04G32360	LOC_OS10G22670	LOC_OS10G19040	LOC_OS01G06570	LOC_OS02G14850	LOC_OS07G13550	LOC_OS03G15130	LOC_OS06G26180	LOC_OS10G19030	LOC_OS04G28270	LOC_OS11G16670	LOC_OS07G47770	LOC_OS07G25520	LOC_OS12G23620	LOC_OS11G24230	LOC_OS10G07004	LOC_OS12G15170	LOC_OS09G19330	LOC_OS05G27670	LOC_OS05G06730	LOC_OS03G52960	LOC_OS03G13360	LOC_OS04G18060	LOC_OS02G34400	LOC_OS02G05080	LOC_OS08G42780	LOC_OS06G17270	LOC_OS07G01580	LOC_OS09G19320	LOC_OS09G20310	LOC_OS12G15180	LOC_OS01G03480	LOC_OS03G12040	LOC_OS01G61360	LOC_OS02G11770	LOC_OS02G05090	LOC_OS12G06280	LOC_OS08G42770	LOC_OS05G39640	LOC_OS03G26680	LOC_OS03G49300	LOC_OS08G28480	LOC_OS11G30930	LOC_OS07G25570	LOC_OS01G26110	LOC_OS11G45150	LOC_OS04G07390	LOC_OS04G45620	LOC_OS12G40150	LOC_OS09G16280	LOC_OS10G09680	LOC_OS03G16410	LOC_OS04G54580	LOC_OS11G36230	LOC_OS01G20810	LOC_OS06G22610	LOC_OS04G58940	LOC_OS04G42590	LOC_OS08G27160	LOC_OS11G29930	LOC_OS07G45150	LOC_OS10G09670	LOC_OS10G22630	LOC_OS11G33190	LOC_OS07G38870	LOC_OS01G72900	LOC_OS03G46290	LOC_OS05G11200	LOC_OS02G24240	LOC_OS06G10680	LOC_OS08G24910	LOC_OS05G44120	LOC_OS10G03520	LOC_OS02G12250	LOC_OS07G06390	LOC_OS06G46640	LOC_OS02G38880	LOC_OS02G37550	LOC_OS01G72910	LOC_OS07G05060	LOC_OS05G16900	LOC_OS05G12540	LOC_OS01G26100	LOC_OS04G34120	LOC_OS09G22130	LOC_OS05G45440	LOC_OS11G45140	LOC_OS06G42270	LOC_OS04G27800	LOC_OS10G28830	LOC_OS09G34940	LOC_OS08G41489	LOC_OS05G24510	LOC_OS02G38870	LOC_OS04G24770	LOC_OS02G37540	LOC_OS02G12260	LOC_OS08G32530	LOC_OS07G44680	LOC_OS10G35120	LOC_OS10G11130	LOC_OS03G47564	LOC_OS06G34630	LOC_OS05G13840	LOC_OS11G24210	LOC_OS08G39190	LOC_OS10G20080	LOC_OS04G22100	LOC_OS02G25590	LOC_OS09G23450	LOC_OS08G23600	LOC_OS09G02510	LOC_OS04G03820	LOC_OS07G05084	LOC_OS08G09290	LOC_OS11G05940	LOC_OS12G25409	LOC_OS07G02820	LOC_OS09G03850	LOC_OS07G10440	LOC_OS02G30930	LOC_OS04G56390	LOC_OS11G14890	LOC_OS06G22660	LOC_OS12G35680	LOC_OS03G40950	LOC_OS02G12280	LOC_OS06G30280	LOC_OS12G25400	LOC_OS03G26660	LOC_OS08G10304	LOC_OS01G24350	LOC_OS11G23780	LOC_OS11G09470	LOC_OS05G23230	LOC_OS02G13540	LOC_OS04G02550	LOC_OS03G61840	LOC_OS03G56480	LOC_OS07G09460	LOC_OS01G36330	LOC_OS07G23770	LOC_OS08G44550	LOC_OS04G48720	LOC_OS05G44150	LOC_OS09G34985	LOC_OS01G58590	LOC_OS04G27840	LOC_OS06G01760	LOC_OS11G31390	LOC_OS01G25660	LOC_OS12G24980	LOC_OS06G34670	LOC_OS03G14630	LOC_OS12G09390	LOC_OS10G03500	LOC_OS01G49630	LOC_OS11G08170	LOC_OS04G03860	LOC_OS04G22140	LOC_OS12G10370	LOC_OS10G32020	LOC_OS02G29900	LOC_OS05G37840	LOC_OS01G24340	LOC_OS11G22460	LOC_OS09G03810	LOC_OS04G10150	LOC_OS07G34430	LOC_OS03G05700	LOC_OS12G09380	LOC_OS06G12430	LOC_OS09G20370	LOC_OS02G37520	LOC_OS12G36970	LOC_OS09G32340	LOC_OS12G09370	LOC_OS03G14642	LOC_OS04G23460	LOC_OS07G23780	LOC_OS08G43240	LOC_OS12G01410	LOC_OS07G46400	LOC_OS06G19060	LOC_OS03G47540	LOC_OS11G42020	LOC_OS01G50600	LOC_OS06G16820	LOC_OS03G18290	LOC_OS06G44060	LOC_OS08G08020	LOC_OS08G34200	LOC_OS02G28680	LOC_OS05G16054	LOC_OS07G06430	LOC_OS10G19820	LOC_OS07G05100	LOC_OS11G18382	LOC_OS08G23550	LOC_OS09G37130	LOC_OS09G38460	LOC_OS11G10434	LOC_OS12G30810	LOC_OS10G06500	LOC_OS12G16510	LOC_OS10G35080	LOC_OS08G10240	LOC_OS04G22070	LOC_OS08G32490	LOC_OS02G28670	LOC_OS06G37770	LOC_OS11G17060	LOC_OS11G02810	LOC_OS05G05380	LOC_OS09G38470	LOC_OS10G26100	LOC_OS04G34090	
LOC_OS03G61900	LOC_OS10G23080	LOC_OS11G17090	LOC_OS02G32710	LOC_OS11G09460	LOC_OS07G40340	LOC_OS04G52750	LOC_OS01G12330	LOC_OS12G29840	LOC_OS05G31660	LOC_OS10G18500	LOC_OS05G10790	LOC_OS09G38490	LOC_OS08G22250	LOC_OS03G39190	LOC_OS06G39500	LOC_OS05G13820	LOC_OS11G43310	LOC_OS07G18460	LOC_OS04G06879	LOC_OS09G03780	LOC_OS07G32761	LOC_OS10G12390	LOC_OS08G39930	LOC_OS05G42380	LOC_OS08G09310	LOC_OS05G25810	LOC_OS08G15960	LOC_OS07G40390	LOC_OS02G02010	LOC_OS06G04889	LOC_OS07G44750	LOC_OS10G24390	LOC_OS10G23060	LOC_OS08G27950	LOC_OS06G39510	LOC_OS01G46530	LOC_OS06G44090	LOC_OS03G56510	LOC_OS10G03430	LOC_OS12G13445	LOC_OS08G13310	LOC_OS08G06270	LOC_OS03G53480	LOC_OS07G38050	LOC_OS04G05550	LOC_OS02G36250	LOC_OS05G51270	LOC_OS12G25420	LOC_OS07G44760	LOC_OS08G25300	LOC_OS04G14480	LOC_OS11G11730	LOC_OS05G13804	LOC_OS02G14020	LOC_OS06G24470	LOC_OS01G23880	LOC_OS04G26460	LOC_OS02G39310	LOC_OS08G15980	LOC_OS02G28660	LOC_OS02G03360	LOC_OS05G34740	LOC_OS11G17030	LOC_OS03G20590	LOC_OS09G14420	LOC_OS04G34060	LOC_OS08G27970	LOC_OS02G24290	LOC_OS08G35580	LOC_OS09G27720	LOC_OS04G26450	LOC_OS11G11740	LOC_OS05G01830	LOC_OS02G03370	LOC_OS06G37790	LOC_OS11G33990	LOC_OS01G34540	LOC_OS11G17040	LOC_OS07G09530	LOC_OS03G45880	LOC_OS09G16260	LOC_OS02G43440	LOC_OS03G27160	LOC_OS09G28240	LOC_OS04G10940	LOC_OS07G29950	LOC_OS09G16250	LOC_OS04G22910	LOC_OS10G31560	LOC_OS11G05000	LOC_OS05G07990	LOC_OS06G32920	LOC_OS10G19892	LOC_OS04G51480	LOC_OS04G30560	LOC_OS02G23826	LOC_OS05G18640	LOC_OS01G34520	LOC_OS01G18490	LOC_OS10G31530	LOC_OS09G17570	LOC_OS07G28640	LOC_OS07G49540	LOC_OS06G35165	LOC_OS05G26240	LOC_OS04G13190	LOC_OS04G50180	LOC_OS01G43450	LOC_OS04G50184	LOC_OS03G52140	LOC_OS02G09540	LOC_OS02G08210	LOC_OS04G10924	LOC_OS12G07600	LOC_OS09G34030	LOC_OS11G18320	LOC_OS10G26190	LOC_OS08G26670	LOC_OS12G08930	LOC_OS10G31540	LOC_OS06G02270	LOC_OS07G07715	LOC_OS01G34500	LOC_OS11G42890	LOC_OS11G06350	LOC_OS02G08220	LOC_OS10G38170	LOC_OS08G38650	LOC_OS06G39530	LOC_OS08G26680	LOC_OS04G26490	LOC_OS06G35170	LOC_OS03G64100	LOC_OS04G43820	LOC_OS04G19310	LOC_OS09G34050	LOC_OS04G08660	LOC_OS08G13380	LOC_OS05G28000	LOC_OS08G38680	LOC_OS12G30840	LOC_OS03G24090	LOC_OS10G39470	LOC_OS06G40580	LOC_OS01G42100	LOC_OS11G41530	LOC_OS08G07530	LOC_OS05G31650	LOC_OS09G16220	LOC_OS01G56740	LOC_OS10G31510	LOC_OS01G56730	LOC_OS07G06400	LOC_OS04G08650	LOC_OS08G38670	LOC_OS10G20870	LOC_OS09G09920	LOC_OS10G14160	LOC_OS11G16570	LOC_OS03G62388	LOC_OS12G27200	LOC_OS09G17540	LOC_OS07G02040	LOC_OS02G20750	LOC_OS08G29740	LOC_OS01G11850	LOC_OS05G09708	LOC_OS07G41620	LOC_OS05G14290	LOC_OS02G05140	LOC_OS11G41510	LOC_OS07G27359	LOC_OS07G07740	LOC_OS11G15250	LOC_OS01G56710	LOC_OS06G06670	LOC_OS04G09960	LOC_OS04G08630	LOC_OS01G05160	LOC_OS04G34900	LOC_OS01G39399	LOC_OS11G42850	LOC_OS07G07750	LOC_OS11G28510	LOC_OS04G46850	LOC_OS04G01940	LOC_OS03G54820	LOC_OS01G06440	LOC_OS02G56590	LOC_OS06G16020	LOC_OS05G48680	LOC_OS01G20750	LOC_OS08G19600	LOC_OS11G38790	LOC_OS07G22360	LOC_OS01G38030	LOC_OS01G05105	LOC_OS02G22330	LOC_OS04G08570	LOC_OS05G18800	LOC_OS05G03790	LOC_OS08G08930	LOC_OS05G27740	LOC_OS04G01950	LOC_OS11G15200	LOC_OS08G39200	LOC_OS08G28560	LOC_OS04G33550	LOC_OS08G04570	LOC_OS08G27230	LOC_OS04G10890	LOC_OS04G41189	LOC_OS02G21030	LOC_OS05G15740	LOC_OS09G01940	LOC_OS10G22780	LOC_OS10G04910	LOC_OS08G39230	LOC_OS07G33030	LOC_OS12G36800	LOC_OS11G29860	LOC_OS09G21550	LOC_OS12G07440	LOC_OS09G13930	LOC_OS07G34360	LOC_OS01G39340	LOC_OS05G35340	LOC_OS09G16190	LOC_OS09G01950	LOC_OS03G42850	LOC_OS04G09880	LOC_OS11G45080	LOC_OS08G19630	LOC_OS08G20620	LOC_OS03G54830	LOC_OS07G12100	LOC_OS01G27370	LOC_OS07G14760	LOC_OS12G32450	LOC_OS12G12854	LOC_OS06G18690	LOC_OS10G04900	LOC_OS04G28150	LOC_OS11G25440	LOC_OS11G05830	LOC_OS09G20200	LOC_OS01G26010	LOC_OS03G48104	LOC_OS06G33400	LOC_OS12G42670	LOC_OS09G16180	LOC_OS01G06400	LOC_OS03G57060	LOC_OS10G09780	
LOC_OS08G08900	LOC_OS04G50080	LOC_OS07G13440	LOC_OS07G14770	LOC_OS06G01810	LOC_OS10G19100	LOC_OS12G06170	LOC_OS12G27030	LOC_OS02G57880	LOC_OS09G32270	LOC_OS07G26760	LOC_OS09G16170	LOC_OS07G45050	LOC_OS08G05860	LOC_OS01G04690	LOC_OS10G08440	LOC_OS06G29390	LOC_OS01G03360	LOC_OS07G13450	LOC_OS06G20100	LOC_OS06G01800	LOC_OS11G37410	LOC_OS07G33040	LOC_OS02G31240	LOC_OS05G14480	LOC_OS03G24140	LOC_OS06G28030	LOC_OS10G31690	LOC_OS01G06420	LOC_OS03G58372	LOC_OS10G22740	LOC_OS01G67660	LOC_OS01G03390	LOC_OS10G42340	LOC_OS02G57860	LOC_OS01G19730	LOC_OS07G33070	LOC_OS04G12620	LOC_OS10G13820	LOC_OS12G39030	LOC_OS12G21760	LOC_OS01G27330	LOC_OS11G45040	LOC_OS09G21500	LOC_OS04G45510	LOC_OS01G06410	LOC_OS04G46840	LOC_OS01G03380	LOC_OS06G21410	LOC_OS12G12810	LOC_OS11G38765	LOC_OS06G41000	LOC_OS05G15790	LOC_OS04G34860	LOC_OS04G32200	LOC_OS05G32260	LOC_OS04G32290	LOC_OS12G23550	LOC_OS12G22220	LOC_OS11G26730	LOC_OS06G07150	LOC_OS01G67680	LOC_OS09G27710	LOC_OS12G36860	LOC_OS12G10230	LOC_OS09G11370	LOC_OS12G03940	LOC_OS02G58370	LOC_OS11G22360	LOC_OS06G37810	LOC_OS03G25434	LOC_OS07G11630	LOC_OS09G23340	LOC_OS03G57030	LOC_OS01G62530	LOC_OS10G04960	LOC_OS05G46890	LOC_OS01G16630	LOC_OS12G10220	LOC_OS05G19290	LOC_OS11G26725	LOC_OS07G39180	LOC_OS09G30462	LOC_OS11G35670	LOC_OS10G04990	LOC_OS04G23319	LOC_OS01G07710	LOC_OS11G22396	LOC_OS03G50400	LOC_OS04G36670	LOC_OS06G34750	LOC_OS01G28610	LOC_OS01G49550	LOC_OS01G14000	LOC_OS08G08084	LOC_OS12G09220	LOC_OS12G40910	LOC_OS01G15330	LOC_OS12G36880	LOC_OS02G13480	LOC_OS10G03669	LOC_OS10G37870	LOC_OS03G26770	LOC_OS01G38890	LOC_OS05G11310	LOC_OS05G37920	LOC_OS01G04670	LOC_OS03G51720	LOC_OS07G36930	LOC_OS05G46874	LOC_OS03G57010	LOC_OS02G50404	LOC_OS12G15960	LOC_OS08G17050	LOC_OS12G39910	LOC_OS05G25940	LOC_OS12G34230	LOC_OS07G43210	LOC_OS09G10010	LOC_OS02G25410	LOC_OS04G11390	LOC_OS12G18160	LOC_OS04G14420	LOC_OS02G21050	LOC_OS06G45470	LOC_OS10G04930	LOC_OS12G36820	LOC_OS12G11530	LOC_OS04G03760	LOC_OS02G38720	LOC_OS01G58480	LOC_OS10G33490	LOC_OS10G13880	LOC_OS12G18170	LOC_OS07G02720	LOC_OS06G20180	LOC_OS06G07180	LOC_OS09G20270	LOC_OS01G38880	LOC_OS05G49960	LOC_OS12G36830	LOC_OS01G71750	LOC_OS12G01310	LOC_OS05G11370	LOC_OS05G11340	LOC_OS08G02740	LOC_OS11G26710	LOC_OS06G33460	LOC_OS07G02730	LOC_OS09G24620	LOC_OS02G37410	LOC_OS12G36840	LOC_OS12G32480	LOC_OS09G07280	LOC_OS11G33000	LOC_OS07G23670	LOC_OS11G34330	LOC_OS09G12640	LOC_OS07G48930	LOC_OS05G35310	LOC_OS06G13880	LOC_OS07G14720	LOC_OS01G46470	LOC_OS08G09360	LOC_OS12G36850	LOC_OS06G24520	LOC_OS02G34370	LOC_OS02G33040	LOC_OS04G24670	LOC_OS06G33470	LOC_OS01G36200	LOC_OS01G37530	LOC_OS09G33555	LOC_OS05G11350	LOC_OS10G07966	LOC_OS07G27250	LOC_OS09G25010	LOC_OS03G35750	LOC_OS08G01514	LOC_OS07G18300	LOC_OS12G17710	LOC_OS08G31290	LOC_OS04G06710	LOC_OS08G35650	LOC_OS07G42895	LOC_OS10G41870	LOC_OS11G11630	LOC_OS11G36930	LOC_OS06G37880	LOC_OS01G37500	LOC_OS12G02690	LOC_OS02G40210	LOC_OS10G32930	LOC_OS02G30870	LOC_OS11G43240	LOC_OS10G20950	LOC_OS04G28970	LOC_OS08G14720	LOC_OS08G34310	LOC_OS03G14820	LOC_OS01G54070	LOC_OS06G12570	LOC_OS12G01350	LOC_OS11G32560	LOC_OS09G13020	LOC_OS05G30470	LOC_OS04G16980	LOC_OS10G07986	LOC_OS05G10850	LOC_OS06G45490	LOC_OS01G21144	LOC_OS04G04999	LOC_OS09G02350	LOC_OS03G30084	LOC_OS01G14880	LOC_OS08G35670	LOC_OS09G23290	LOC_OS06G49850	LOC_OS02G28580	LOC_OS11G10320	LOC_OS06G24550	LOC_OS12G25350	LOC_OS07G08990	LOC_OS05G01900	LOC_OS08G05090	LOC_OS08G26720	LOC_OS04G15640	LOC_OS10G32910	LOC_OS05G10860	LOC_OS02G15260	LOC_OS12G24030	LOC_OS06G16950	LOC_OS02G54840	LOC_OS10G41860	LOC_OS07G40220	LOC_OS12G26690	LOC_OS02G28570	LOC_OS03G13510	LOC_OS12G40980	LOC_OS05G49060	LOC_OS01G58410	LOC_OS01G34460	LOC_OS11G31250	LOC_OS07G05024	LOC_OS10G19904	LOC_OS11G07570	LOC_OS03G52284	LOC_OS09G02330	LOC_OS08G33030	LOC_OS03G30020	LOC_OS08G05070	LOC_OS10G19902	LOC_OS12G27950	LOC_OS07G43300	LOC_OS03G01520	
LOC_OS09G28950	LOC_OS01G21130	LOC_OS03G32670	LOC_OS01G11780	LOC_OS11G18230	LOC_OS02G38790	LOC_OS01G56690	LOC_OS11G24900	LOC_OS07G05030	LOC_OS02G17890	LOC_OS08G25420	LOC_OS11G36910	LOC_OS12G14660	LOC_OS12G12000	LOC_OS07G31330	LOC_OS08G37410	LOC_OS06G15670	LOC_OS01G13510	LOC_OS10G19925	LOC_OS02G37490	LOC_OS05G25914	LOC_OS03G29045	LOC_OS01G59700	LOC_OS01G02850	LOC_OS05G28170	LOC_OS06G48550	LOC_OS01G23770	LOC_OS07G31320	LOC_OS08G05040	LOC_OS11G44510	LOC_OS02G29860	LOC_OS10G19912	LOC_OS02G37480	LOC_OS09G30442	LOC_OS06G06710	LOC_OS03G08130	LOC_OS02G19690	LOC_OS03G39270	LOC_OS04G22800	LOC_OS08G25440	LOC_OS12G17790	LOC_OS05G25050	LOC_OS06G25020	LOC_OS08G14790	LOC_OS05G01080	LOC_OS08G36100	LOC_OS07G33090	LOC_OS08G07690	LOC_OS02G57960	LOC_OS08G13460	LOC_OS05G30400	LOC_OS02G43320	LOC_OS12G21810	LOC_OS06G05410	LOC_OS08G45050	LOC_OS08G30800	LOC_OS01G55330	LOC_OS09G16130	LOC_OS10G31680	LOC_OS11G40130	LOC_OS10G22730	LOC_OS06G47280	LOC_OS11G03180	LOC_OS11G28460	LOC_OS09G08520	LOC_OS09G25080	LOC_OS08G37420	LOC_OS07G37440	LOC_OS02G33980	LOC_OS07G13490	LOC_OS12G05790	LOC_OS01G18370	LOC_OS05G37020	LOC_OS04G49050	LOC_OS12G42770	LOC_OS02G40270	LOC_OS02G57940	LOC_OS02G56610	LOC_OS11G42760	LOC_OS11G03190	LOC_OS03G07650	LOC_OS04G29410	LOC_OS08G07670	LOC_OS06G38310	LOC_OS11G19530	LOC_OS12G03120	LOC_OS05G37010	LOC_OS09G39600	LOC_OS09G13080	LOC_OS10G31660	LOC_OS07G25480	LOC_OS01G40290	LOC_OS03G57930	LOC_OS04G06780	LOC_OS02G45974	LOC_OS06G05424	LOC_OS08G25470	LOC_OS07G25484	LOC_OS05G42428	LOC_OS04G38350	LOC_OS03G20610	LOC_OS04G17490	LOC_OS02G57924	LOC_OS11G15110	LOC_OS06G43730	LOC_OS11G41410	LOC_OS08G07650	LOC_OS07G36160	LOC_OS11G37380	LOC_OS08G24150	LOC_OS06G38370	LOC_OS10G31630	LOC_OS01G23705	LOC_OS10G31640	LOC_OS07G29860	LOC_OS07G08940	LOC_OS04G09860	LOC_OS01G07680	LOC_OS12G30730	LOC_OS08G42810	LOC_OS01G23710	LOC_OS05G30430	LOC_OS10G32940	LOC_OS09G13050	LOC_OS02G11705	LOC_OS08G17880	LOC_OS01G21980	LOC_OS08G07630	LOC_OS01G09410	LOC_OS02G27290	LOC_OS01G06380	LOC_OS09G25030	LOC_OS07G04590	LOC_OS11G30770	LOC_OS08G24170	LOC_OS05G16110	LOC_OS03G21970	LOC_OS10G04020	LOC_OS08G27210	LOC_OS08G07620	LOC_OS12G24070	LOC_OS05G04140	LOC_OS01G06370	LOC_OS10G19990	LOC_OS09G27680	LOC_OS11G41400	LOC_OS05G30410	LOC_OS12G36050	LOC_OS08G04590	LOC_OS07G07630	LOC_OS03G40230	LOC_OS10G31620	LOC_OS02G47520	LOC_OS11G05750	LOC_OS10G22440	LOC_OS10G01500	LOC_OS02G36860	LOC_OS11G42700	LOC_OS09G13830	LOC_OS05G45290	LOC_OS05G03420	LOC_OS04G11630	LOC_OS01G38390	LOC_OS01G18780	LOC_OS05G12370	LOC_OS02G47530	LOC_OS06G05480	LOC_OS04G31250	LOC_OS05G04760	LOC_OS07G12440	LOC_OS12G35820	LOC_OS02G15920	LOC_OS03G04670	LOC_OS02G10240	LOC_OS07G34690	LOC_OS11G36005	LOC_OS03G07700	LOC_OS10G11770	LOC_OS02G27900	LOC_OS05G38984	LOC_OS11G29740	LOC_OS01G73180	LOC_OS08G04200	LOC_OS02G43140	LOC_OS10G13505	LOC_OS04G20560	LOC_OS03G03334	LOC_OS08G17560	LOC_OS05G25670	LOC_OS07G12450	LOC_OS09G13810	LOC_OS02G34220	LOC_OS02G10250	LOC_OS02G56450	LOC_OS03G48280	LOC_OS10G13500	LOC_OS10G29060	LOC_OS11G13390	LOC_OS02G02630	LOC_OS01G49020	LOC_OS06G29450	LOC_OS09G16070	LOC_OS04G20550	LOC_OS01G25070	LOC_OS08G42510	LOC_OS05G03410	LOC_OS08G43840	LOC_OS04G35630	LOC_OS03G41640	LOC_OS11G38680	LOC_OS07G23100	LOC_OS01G18790	LOC_OS02G18160	LOC_OS03G42920	LOC_OS10G18380	LOC_OS06G28170	LOC_OS11G39960	LOC_OS06G19210	LOC_OS01G17410	LOC_OS06G41150	LOC_OS08G30560	LOC_OS08G16255	LOC_OS12G43400	LOC_OS03G48220	LOC_OS04G41480	LOC_OS04G10340	LOC_OS12G38040	LOC_OS01G39680	LOC_OS03G24250	LOC_OS12G02920	LOC_OS07G25780	LOC_OS03G17970	LOC_OS04G44520	LOC_OS05G35040	LOC_OS12G18450	LOC_OS11G12010	LOC_OS12G05190	LOC_OS06G42470	LOC_OS05G48350	LOC_OS07G32070	LOC_OS04G10330	LOC_OS10G11730	LOC_OS02G24830	LOC_OS01G31700	LOC_OS01G47290	LOC_OS01G05450	LOC_OS05G23050	LOC_OS03G51890	LOC_OS12G10530	LOC_OS01G27680	LOC_OS08G03790	LOC_OS04G10320	LOC_OS05G16750	LOC_OS03G63840	LOC_OS08G29580	
LOC_OS02G22200	LOC_OS09G17360	LOC_OS11G46250	LOC_OS06G30480	LOC_OS10G20690	LOC_OS01G27690	LOC_OS07G15530	LOC_OS06G42450	LOC_OS02G53390	LOC_OS08G43880	LOC_OS08G34930	LOC_OS07G27500	LOC_OS12G23820	LOC_OS05G34560	LOC_OS11G01310	LOC_OS08G03770	LOC_OS02G46275	LOC_OS07G34620	LOC_OS12G35895	LOC_OS02G17714	LOC_OS05G51900	LOC_OS07G09660	LOC_OS07G47940	LOC_OS09G32992	LOC_OS01G03680	LOC_OS03G25554	LOC_OS01G53940	LOC_OS11G01320	LOC_OS03G37520	LOC_OS02G14670	LOC_OS04G23689	LOC_OS06G13940	LOC_OS05G46530	LOC_OS02G12020	LOC_OS11G40930	LOC_OS04G21020	LOC_OS11G39910	LOC_OS11G14630	LOC_OS09G20190	LOC_OS04G22350	LOC_OS10G37540	LOC_OS03G01560	LOC_OS03G02890	LOC_OS11G34220	LOC_OS12G01630	LOC_OS08G19340	LOC_OS03G08190	LOC_OS01G05410	LOC_OS12G13650	LOC_OS07G10670	LOC_OS12G26960	LOC_OS03G25560	LOC_OS08G09050	LOC_OS12G24310	LOC_OS12G02940	LOC_OS10G21180	LOC_OS04G37410	LOC_OS02G24010	LOC_OS03G37540	LOC_OS09G20170	LOC_OS10G25544	LOC_OS01G13020	LOC_OS06G41160	LOC_OS08G32310	LOC_OS06G20240	LOC_OS10G04625	LOC_OS05G34530	LOC_OS03G26830	LOC_OS10G05900	LOC_OS08G18030	LOC_OS12G29180	LOC_OS01G48560	LOC_OS04G01460	LOC_OS12G29170	LOC_OS08G32340	LOC_OS10G35790	LOC_OS09G11210	LOC_OS12G04710	LOC_OS07G12400	LOC_OS09G21480	LOC_OS07G33320	LOC_OS12G30170	LOC_OS04G25420	LOC_OS06G22000	LOC_OS11G36840	LOC_OS10G08170	LOC_OS04G48960	LOC_OS03G26840	LOC_OS05G13670	LOC_OS11G24890	LOC_OS05G38940	LOC_OS01G44180	LOC_OS12G42170	LOC_OS02G26640	LOC_OS07G19050	LOC_OS01G28930	LOC_OS10G26820	LOC_OS07G34680	LOC_OS09G20140	LOC_OS10G02890	LOC_OS02G56490	LOC_OS01G14320	LOC_OS02G13320	LOC_OS06G23300	LOC_OS10G42066	LOC_OS09G07160	LOC_OS07G47960	LOC_OS07G25730	LOC_OS11G35540	LOC_OS01G66060	LOC_OS03G42090	LOC_OS01G67390	LOC_OS12G30190	LOC_OS09G12510	LOC_OS11G10250	LOC_OS08G10100	LOC_OS10G42072	LOC_OS02G34250	LOC_OS01G14310	LOC_OS10G12200	LOC_OS07G47970	LOC_OS06G33590	LOC_OS03G25530	LOC_OS03G24200	LOC_OS03G21220	LOC_OS11G39090	LOC_OS02G50372	LOC_OS12G11050	LOC_OS06G23360	LOC_OS11G11510	LOC_OS01G44160	LOC_OS07G32960	LOC_OS04G25350	LOC_OS09G03580	LOC_OS04G24020	LOC_OS06G48665	LOC_OS03G38900	LOC_OS01G48525	LOC_OS02G37390	LOC_OS06G23370	LOC_OS04G58270	LOC_OS03G59850	LOC_OS03G55460	LOC_OS03G29194	LOC_OS01G13880	LOC_OS03G33200	LOC_OS05G35800	LOC_OS02G37380	LOC_OS06G11360	LOC_OS02G28430	LOC_OS01G71430	LOC_OS05G32770	LOC_OS07G05350	LOC_OS12G04740	LOC_OS12G11070	LOC_OS09G27530	LOC_OS11G09210	LOC_OS11G41390	LOC_OS11G20490	LOC_OS08G36640	LOC_OS01G15610	LOC_OS02G21830	LOC_OS01G36510	LOC_OS06G11390	LOC_OS11G31140	LOC_OS08G07390	LOC_OS01G71440	LOC_OS09G11180	LOC_OS03G25610	LOC_OS09G27520	LOC_OS02G48040	LOC_OS12G16770	LOC_OS11G09220	LOC_OS11G20480	LOC_OS09G02240	LOC_OS03G35880	LOC_OS03G35886	LOC_OS03G59830	LOC_OS11G36820	LOC_OS02G21820	LOC_OS01G32160	LOC_OS11G32460	LOC_OS03G64390	LOC_OS07G17370	LOC_OS03G18490	LOC_OS12G11010	LOC_OS10G29830	LOC_OS09G04870	LOC_OS08G07370	LOC_OS08G36660	LOC_OS04G29750	LOC_OS01G13850	LOC_OS01G34790	LOC_OS07G43660	LOC_OS02G58290	LOC_OS03G42120	LOC_OS07G28010	LOC_OS06G02450	LOC_OS05G14920	LOC_OS01G12510	LOC_OS06G46030	LOC_OS11G28380	LOC_OS10G28510	LOC_OS10G04520	LOC_OS06G48690	LOC_OS08G32290	LOC_OS01G63854	LOC_OS02G42720	LOC_OS03G21200	LOC_OS10G26780	LOC_OS07G29370	LOC_OS06G23380	LOC_OS01G44100	LOC_OS09G24460	LOC_OS03G56784	LOC_OS04G29730	LOC_OS08G14410	LOC_OS03G56780	LOC_OS03G10550	LOC_OS06G13130	LOC_OS01G11210	LOC_OS02G12070	LOC_OS11G39060	LOC_OS10G30800	LOC_OS09G12480	LOC_OS06G34030	LOC_OS01G70150	LOC_OS05G31470	LOC_OS11G19450	LOC_OS06G01140	LOC_OS11G41360	LOC_OS12G11040	LOC_OS06G18810	LOC_OS06G23390	LOC_OS07G42324	LOC_OS12G36330	LOC_OS10G37440	LOC_OS06G13120	LOC_OS01G24500	LOC_OS11G39050	LOC_OS02G12080	LOC_OS11G18130	LOC_OS05G32790	LOC_OS09G30320	LOC_OS09G16020	LOC_OS03G56724	LOC_OS11G41330	LOC_OS05G06410	LOC_OS01G46740	LOC_OS01G45410	LOC_OS02G12930	LOC_OS04G20500	LOC_OS02G27190	LOC_OS03G52360	LOC_OS10G17000	
LOC_OS01G10780	LOC_OS08G13100	LOC_OS02G07580	LOC_OS08G14430	LOC_OS06G40784	LOC_OS12G39450	LOC_OS09G36430	LOC_OS01G25800	LOC_OS02G24920	LOC_OS07G04890	LOC_OS07G48480	LOC_OS04G40120	LOC_OS03G56714	LOC_OS11G07420	LOC_OS01G46730	LOC_OS03G56710	LOC_OS05G03390	LOC_OS09G08400	LOC_OS07G39500	LOC_OS08G27759	LOC_OS07G41850	LOC_OS12G03490	LOC_OS08G07320	LOC_OS06G37130	LOC_OS01G73210	LOC_OS04G32500	LOC_OS09G17344	LOC_OS10G32620	LOC_OS07G28880	LOC_OS06G04220	LOC_OS01G13830	LOC_OS12G32840	LOC_OS03G30120	LOC_OS02G33890	LOC_OS08G38420	LOC_OS03G52380	LOC_OS12G26160	LOC_OS04G03140	LOC_OS08G09970	LOC_OS07G20920	LOC_OS12G43500	LOC_OS11G15050	LOC_OS02G39190	LOC_OS03G40390	LOC_OS10G05030	LOC_OS06G05540	LOC_OS03G22500	LOC_OS02G12960	LOC_OS03G07760	LOC_OS03G52370	LOC_OS10G17010	LOC_OS12G06500	LOC_OS05G15350	LOC_OS02G24930	LOC_OS10G31300	LOC_OS07G32920	LOC_OS06G30530	LOC_OS05G40360	LOC_OS04G30750	LOC_OS07G15580	LOC_OS04G54720	LOC_OS05G14070	LOC_OS12G28760	LOC_OS11G17650	LOC_OS07G02270	LOC_OS03G64310	LOC_OS01G73250	LOC_OS06G30540	LOC_OS11G30620	LOC_OS06G06890	LOC_OS02G33820	LOC_OS01G43660	LOC_OS12G07890	LOC_OS02G03190	LOC_OS10G40230	LOC_OS02G07550	LOC_OS06G16210	LOC_OS06G18870	LOC_OS12G27440	LOC_OS02G45830	LOC_OS08G26460	LOC_OS12G40400	LOC_OS09G17300	LOC_OS07G47160	LOC_OS10G05000	LOC_OS03G44720	LOC_OS05G05100	LOC_OS05G27370	LOC_OS05G02070	LOC_OS05G40340	LOC_OS04G54740	LOC_OS12G28780	LOC_OS01G10760	LOC_OS01G16060	LOC_OS11G16340	LOC_OS02G39150	LOC_OS07G47170	LOC_OS10G28570	LOC_OS12G18510	LOC_OS05G05110	LOC_OS11G28320	LOC_OS05G26032	LOC_OS04G54730	LOC_OS03G26060	LOC_OS06G18890	LOC_OS02G28490	LOC_OS09G27560	LOC_OS01G22720	LOC_OS02G07575	LOC_OS02G40120	LOC_OS02G20530	LOC_OS03G06470	LOC_OS07G02990	LOC_OS12G43320	LOC_OS03G19820	LOC_OS06G09970	LOC_OS01G26290	LOC_OS01G66990	LOC_OS03G15460	LOC_OS02G31050	LOC_OS08G15000	LOC_OS10G10570	LOC_OS09G35980	LOC_OS12G23710	LOC_OS04G27090	LOC_OS07G01670	LOC_OS06G28260	LOC_OS01G73290	LOC_OS04G21780	LOC_OS01G05340	LOC_OS10G22570	LOC_OS11G26560	LOC_OS06G29590	LOC_OS06G17580	LOC_OS05G07910	LOC_OS11G17620	LOC_OS06G09990	LOC_OS04G43120	LOC_OS06G30550	LOC_OS02G56334	LOC_OS03G52420	LOC_OS03G14150	LOC_OS01G63020	LOC_OS02G15830	LOC_OS01G44940	LOC_OS02G48710	LOC_OS05G37770	LOC_OS09G11990	LOC_OS11G31930	LOC_OS12G43330	LOC_OS01G05360	LOC_OS08G37280	LOC_OS04G20430	LOC_OS05G25784	LOC_OS11G40870	LOC_OS01G68720	LOC_OS04G55100	LOC_OS11G17640	LOC_OS02G56340	LOC_OS08G42630	LOC_OS05G45380	LOC_OS01G43600	LOC_OS08G30650	LOC_OS04G28390	LOC_OS10G33200	LOC_OS06G32310	LOC_OS01G05310	LOC_OS05G28880	LOC_OS08G39010	LOC_OS01G26250	LOC_OS02G33670	LOC_OS11G18900	LOC_OS08G27020	LOC_OS10G10530	LOC_OS09G11970	LOC_OS10G34500	LOC_OS10G35830	LOC_OS01G15590	LOC_OS02G21680	LOC_OS11G47480	LOC_OS02G44340	LOC_OS01G64380	LOC_OS11G18919	LOC_OS04G10219	LOC_OS11G39830	LOC_OS03G06530	LOC_OS04G10210	LOC_OS01G14250	LOC_OS03G11080	LOC_OS02G03800	LOC_OS11G01250	LOC_OS03G19800	LOC_OS10G09560	LOC_OS08G06940	LOC_OS08G20410	LOC_OS07G15400	LOC_OS09G10620	LOC_OS07G12370	LOC_OS12G11710	LOC_OS03G49690	LOC_OS02G33690	LOC_OS08G42680	LOC_OS03G47030	LOC_OS05G14210	LOC_OS06G07360	LOC_OS03G20800	LOC_OS11G01260	LOC_OS01G60130	LOC_OS09G08300	LOC_OS06G19340	LOC_OS02G06080	LOC_OS04G41390	LOC_OS10G35820	LOC_OS11G43070	LOC_OS06G33680	LOC_OS05G20039	LOC_OS07G17170	LOC_OS04G26600	LOC_OS09G03500	LOC_OS01G14220	LOC_OS11G36770	LOC_OS12G35770	LOC_OS11G39800	LOC_OS03G25660	LOC_OS08G40040	LOC_OS01G11190	LOC_OS02G26530	LOC_OS04G10250	LOC_OS07G14900	LOC_OS04G56490	LOC_OS11G46110	LOC_OS04G22235	LOC_OS04G40920	LOC_OS11G47440	LOC_OS12G33120	LOC_OS06G23410	LOC_OS01G38200	LOC_OS09G16810	LOC_OS09G11120	LOC_OS03G25670	LOC_OS01G28850	LOC_OS11G44380	LOC_OS07G14910	LOC_OS08G24810	LOC_OS06G41290	LOC_OS04G02610	LOC_OS01G24490	LOC_OS01G36470	LOC_OS09G32890	LOC_OS08G27080	LOC_OS09G16800	LOC_OS12G33130	LOC_OS11G14520	LOC_OS05G34660	LOC_OS03G50630	
LOC_OS08G24820	LOC_OS10G23004	LOC_OS05G46630	LOC_OS01G36480	LOC_OS01G14230	LOC_OS12G34470	LOC_OS11G09190	LOC_OS12G09450	LOC_OS07G23860	LOC_OS05G34655	LOC_OS03G45280	LOC_OS12G09455	LOC_OS12G23750	LOC_OS11G24750	LOC_OS07G02950	LOC_OS01G28830	LOC_OS10G25630	LOC_OS07G14930	LOC_OS02G15850	LOC_OS05G48400	LOC_OS07G10570	LOC_OS01G47110	LOC_OS11G06090	LOC_OS08G11520	LOC_OS01G57390	LOC_OS07G08250	LOC_OS12G05920	LOC_OS01G37780	LOC_OS01G27510	LOC_OS04G31170	LOC_OS07G10580	LOC_OS11G44370	LOC_OS09G25720	LOC_OS02G14510	LOC_OS10G08290	LOC_OS05G03510	LOC_OS10G33260	LOC_OS06G31070	LOC_OS11G31030	LOC_OS08G18170	LOC_OS08G03830	LOC_OS09G25710	LOC_OS01G24450	LOC_OS05G13760	LOC_OS11G24770	LOC_OS07G02970	LOC_OS01G28810	LOC_OS11G35425	LOC_OS03G50600	LOC_OS06G10140	LOC_OS04G55150	LOC_OS10G04710	LOC_OS04G26620	LOC_OS11G32390	LOC_OS05G04810	LOC_OS12G35750	LOC_OS12G31390	LOC_OS04G22260	LOC_OS12G10490	LOC_OS02G34140	LOC_OS06G02520	LOC_OS03G24310	LOC_OS11G35420	LOC_OS01G11170	LOC_OS08G03820	LOC_OS07G02980	LOC_OS10G37604	LOC_OS09G25700	LOC_OS07G12304	LOC_OS04G35550	LOC_OS02G48760	LOC_OS08G03825	LOC_OS11G09150	LOC_OS12G13500	LOC_OS08G09120	LOC_OS11G12790	LOC_OS11G11460	LOC_OS08G32470	LOC_OS08G36830	LOC_OS03G54190	LOC_OS10G04690	LOC_OS07G31510	LOC_OS01G24430	LOC_OS06G22150	LOC_OS01G23100	LOC_OS06G23480	LOC_OS11G07370	LOC_OS08G32380	LOC_OS12G36220	LOC_OS10G20700	LOC_OS11G31000	LOC_OS12G05960	LOC_OS02G43960	LOC_OS11G18020	LOC_OS12G04630	LOC_OS03G25710	LOC_OS06G43080	LOC_OS12G17960	LOC_OS11G11400	LOC_OS02G17660	LOC_OS01G46690	LOC_OS01G44030	LOC_OS11G07390	LOC_OS08G31040	LOC_OS01G33390	LOC_OS06G46110	LOC_OS04G26550	LOC_OS02G28310	LOC_OS06G39800	LOC_OS06G34110	LOC_OS02G17690	LOC_OS02G15030	LOC_OS06G43070	LOC_OS08G31070	LOC_OS10G37590	LOC_OS04G02570	LOC_OS02G42610	LOC_OS11G19370	LOC_OS03G44000	LOC_OS06G39810	LOC_OS09G12390	LOC_OS05G40490	LOC_OS09G27400	LOC_OS01G46670	LOC_OS01G45340	LOC_OS09G24370	LOC_OS06G01220	LOC_OS07G05250	LOC_OS05G32870	LOC_OS06G37200	LOC_OS07G18580	LOC_OS02G17630	LOC_OS02G30600	LOC_OS05G07020	LOC_OS05G42260	LOC_OS06G15890	LOC_OS12G33150	LOC_OS06G39860	LOC_OS07G05260	LOC_OS10G29960	LOC_OS04G34160	LOC_OS02G31926	LOC_OS06G18910	LOC_OS11G28260	LOC_OS07G32870	LOC_OS06G47480	LOC_OS04G25260	LOC_OS04G47470	LOC_OS10G37580	LOC_OS02G01290	LOC_OS11G19320	LOC_OS07G05270	LOC_OS02G05650	LOC_OS06G37210	LOC_OS01G74620	LOC_OS10G16620	LOC_OS06G34180	LOC_OS03G22650	LOC_OS06G01270	LOC_OS09G38150	LOC_OS02G25270	LOC_OS01G46640	LOC_OS11G07350	LOC_OS12G17930	LOC_OS02G31950	LOC_OS02G37254	LOC_OS09G16720	LOC_OS01G35980	LOC_OS09G32850	LOC_OS07G09640	LOC_OS07G35920	LOC_OS06G48790	LOC_OS06G47460	LOC_OS06G18930	LOC_OS11G28280	LOC_OS11G07360	LOC_OS05G08340	LOC_OS12G17940	LOC_OS07G31560	LOC_OS03G35960	LOC_OS07G05290	LOC_OS09G12350	LOC_OS05G35940	LOC_OS03G44860	LOC_OS12G15370	LOC_OS01G60920	LOC_OS11G10940	LOC_OS07G16760	LOC_OS09G11930	LOC_OS10G17120	LOC_OS09G06570	LOC_OS11G41210	LOC_OS10G18450	LOC_OS04G30670	LOC_OS04G29670	LOC_OS06G37240	LOC_OS09G36310	LOC_OS07G27410	LOC_OS10G05130	LOC_OS06G28300	LOC_OS05G26130	LOC_OS01G20000	LOC_OS12G18410	LOC_OS01G23990	LOC_OS05G02180	LOC_OS11G28220	LOC_OS02G18115	LOC_OS08G38510	LOC_OS02G53370	LOC_OS04G30680	LOC_OS03G31546	LOC_OS05G39440	LOC_OS07G27400	LOC_OS06G38580	LOC_OS10G10510	LOC_OS03G47910	LOC_OS05G07840	LOC_OS11G07310	LOC_OS08G34180	LOC_OS01G43570	LOC_OS09G27490	LOC_OS10G39370	LOC_OS12G26040	LOC_OS06G18980	LOC_OS08G27880	LOC_OS09G36330	LOC_OS07G47000	LOC_OS06G34190	LOC_OS08G22190	LOC_OS04G45710	LOC_OS10G05150	LOC_OS06G38564	LOC_OS09G14170	LOC_OS11G07320	LOC_OS06G30600	LOC_OS06G51524	LOC_OS12G31400	LOC_OS10G18460	LOC_OS04G55980	LOC_OS01G10670	LOC_OS06G40870	LOC_OS04G04360	LOC_OS01G35950	LOC_OS03G42210	LOC_OS04G17669	LOC_OS02G24810	LOC_OS03G38140	LOC_OS01G08300	LOC_OS12G30960	LOC_OS08G14590	LOC_OS02G19410	LOC_OS04G08788	LOC_OS04G49240	LOC_OS10G18410	LOC_OS12G06450	
LOC_OS08G17620	LOC_OS10G14050	LOC_OS06G43970	LOC_OS06G16340	LOC_OS11G18860	LOC_OS05G30200	LOC_OS04G12800	LOC_OS05G10600	LOC_OS08G08730	LOC_OS04G20410	LOC_OS08G38550	LOC_OS08G17630	LOC_OS03G31500	LOC_OS06G29679	LOC_OS12G41610	LOC_OS05G44820	LOC_OS06G16360	LOC_OS04G54620	LOC_OS07G39450	LOC_OS01G42200	LOC_OS09G03480	LOC_OS02G07440	LOC_OS11G31850	LOC_OS11G10930	LOC_OS05G06560	LOC_OS01G65770	LOC_OS10G20730	LOC_OS08G05680	LOC_OS05G31500	LOC_OS12G27340	LOC_OS06G43940	LOC_OS07G05210	LOC_OS06G37270	LOC_OS03G40470	LOC_OS08G19960	LOC_OS10G24860	LOC_OS07G36640	LOC_OS06G42680	LOC_OS11G38430	LOC_OS12G04070	LOC_OS06G16380	LOC_OS04G31484	LOC_OS04G34510	LOC_OS01G50280	LOC_OS09G10560	LOC_OS01G39000	LOC_OS12G22750	LOC_OS06G33730	LOC_OS03G19950	LOC_OS03G61490	LOC_OS07G02400	LOC_OS04G17160	LOC_OS08G38230	LOC_OS05G25440	LOC_OS01G41320	LOC_OS03G47160	LOC_OS09G14910	LOC_OS03G02255	LOC_OS07G47310	LOC_OS02G19290	LOC_OS06G39030	LOC_OS06G08780	LOC_OS03G56904	LOC_OS09G02910	LOC_OS02G45560	LOC_OS07G35335	LOC_OS04G30170	LOC_OS06G33700	LOC_OS05G26760	LOC_OS10G24840	LOC_OS01G66650	LOC_OS11G40740	LOC_OS09G08210	LOC_OS05G21060	LOC_OS12G28065	LOC_OS06G41330	LOC_OS01G16380	LOC_OS06G39000	LOC_OS11G39780	LOC_OS05G14770	LOC_OS11G46050	LOC_OS01G66660	LOC_OS12G28080	LOC_OS07G11370	LOC_OS07G32290	LOC_OS04G34540	LOC_OS10G32470	LOC_OS08G29310	LOC_OS06G39010	LOC_OS05G12120	LOC_OS11G39770	LOC_OS09G17152	LOC_OS01G50240	LOC_OS02G21570	LOC_OS07G02430	LOC_OS01G03010	LOC_OS06G07470	LOC_OS12G16020	LOC_OS11G03770	LOC_OS02G44210	LOC_OS03G39510	LOC_OS10G20460	LOC_OS01G66670	LOC_OS07G11380	LOC_OS08G38289	LOC_OS05G48120	LOC_OS03G05334	LOC_OS05G08910	LOC_OS01G38590	LOC_OS11G36690	LOC_OS01G51560	LOC_OS03G19910	LOC_OS02G32210	LOC_OS04G55400	LOC_OS10G39084	LOC_OS05G16540	LOC_OS09G17146	LOC_OS09G17130	LOC_OS12G17370	LOC_OS05G33090	LOC_OS08G16030	LOC_OS03G61419	LOC_OS11G39740	LOC_OS12G31670	LOC_OS12G09780	LOC_OS10G03900	LOC_OS11G10080	LOC_OS01G38570	LOC_OS07G26420	LOC_OS03G47149	LOC_OS09G17120	LOC_OS04G43450	LOC_OS01G31950	LOC_OS04G31470	LOC_OS03G50790	LOC_OS02G12640	LOC_OS01G58170	LOC_OS07G35360	LOC_OS04G30140	LOC_OS05G12160	LOC_OS03G61430	LOC_OS11G24670	LOC_OS08G02200	LOC_OS09G38050	LOC_OS07G28180	LOC_OS06G45790	LOC_OS03G37770	LOC_OS12G36500	LOC_OS12G33470	LOC_OS01G37220	LOC_OS11G44290	LOC_OS01G31930	LOC_OS10G27980	LOC_OS01G51520	LOC_OS07G28170	LOC_OS03G37760	LOC_OS03G04830	LOC_OS03G16840	LOC_OS07G19220	LOC_OS12G11220	LOC_OS01G25250	LOC_OS06G22200	LOC_OS03G36439	LOC_OS08G34710	LOC_OS06G32480	LOC_OS11G35310	LOC_OS05G11660	LOC_OS01G25220	LOC_OS09G01660	LOC_OS06G12882	LOC_OS09G24300	LOC_OS11G36670	LOC_OS01G59470	LOC_OS07G08590	LOC_OS12G32160	LOC_OS10G34240	LOC_OS02G34060	LOC_OS05G35630	LOC_OS02G15780	LOC_OS04G57240	LOC_OS03G37780	LOC_OS05G02720	LOC_OS02G58000	LOC_OS11G36660	LOC_OS01G59460	LOC_OS12G08480	LOC_OS04G49630	LOC_OS01G37210	LOC_OS07G22890	LOC_OS12G25810	LOC_OS12G22780	LOC_OS07G13969	LOC_OS04G42174	LOC_OS04G11030	LOC_OS01G52820	LOC_OS07G37930	LOC_OS05G02770	LOC_OS11G45570	LOC_OS02G10030	LOC_OS04G58520	LOC_OS11G11310	LOC_OS12G42380	LOC_OS09G25600	LOC_OS05G12100	LOC_OS09G26930	LOC_OS09G21240	LOC_OS03G32030	LOC_OS11G45580	LOC_OS12G37800	LOC_OS01G09190	LOC_OS11G37930	LOC_OS01G55080	LOC_OS03G24420	LOC_OS07G48602	LOC_OS05G14760	LOC_OS11G24650	LOC_OS10G24880	LOC_OS07G11320	LOC_OS12G13850	LOC_OS05G02754	LOC_OS08G12510	LOC_OS12G34780	LOC_OS09G10580	LOC_OS11G35300	LOC_OS08G07070	LOC_OS01G27850	LOC_OS03G50710	LOC_OS06G10250	LOC_OS08G25839	LOC_OS07G11330	LOC_OS10G02640	LOC_OS11G44230	LOC_OS11G20280	LOC_OS08G19150	LOC_OS05G46310	LOC_OS08G12520	LOC_OS05G02760	LOC_OS08G32110	LOC_OS01G55060	LOC_OS11G36620	LOC_OS06G03960	LOC_OS12G19170	LOC_OS09G10570	LOC_OS01G59420	LOC_OS11G22890	LOC_OS11G01950	LOC_OS05G11600	LOC_OS12G14320	LOC_OS08G13740	LOC_OS08G37710	LOC_OS01G73840	LOC_OS12G26300	LOC_OS05G11610	LOC_OS12G13000	LOC_OS06G22280	
LOC_OS01G09140	LOC_OS08G07160	LOC_OS04G24250	LOC_OS04G04660	LOC_OS07G22910	LOC_OS01G59400	LOC_OS04G54910	LOC_OS09G17980	LOC_OS09G16650	LOC_OS01G34120	LOC_OS10G17630	LOC_OS07G41210	LOC_OS12G18700	LOC_OS05G06230	LOC_OS02G55800	LOC_OS12G38300	LOC_OS09G30990	LOC_OS09G15310	LOC_OS06G38600	LOC_OS11G45520	LOC_OS11G37910	LOC_OS02G31860	LOC_OS02G16230	LOC_OS06G23590	LOC_OS12G18710	LOC_OS04G03310	LOC_OS06G46210	LOC_OS02G29540	LOC_OS12G26330	LOC_OS09G39334	LOC_OS01G57680	LOC_OS03G42360	LOC_OS09G13590	LOC_OS11G29480	LOC_OS11G43790	LOC_OS08G37750	LOC_OS11G46820	LOC_OS05G00994	LOC_OS07G09980	LOC_OS06G37320	LOC_OS11G34824	LOC_OS05G10320	LOC_OS08G25770	LOC_OS06G02690	LOC_OS04G16670	LOC_OS04G24294	LOC_OS08G13790	LOC_OS02G37100	LOC_OS06G13340	LOC_OS04G02040	LOC_OS03G07180	LOC_OS09G17940	LOC_OS09G16610	LOC_OS09G12250	LOC_OS06G38660	LOC_OS02G34070	LOC_OS10G18920	LOC_OS08G28810	LOC_OS03G41050	LOC_OS07G34964	LOC_OS03G21440	LOC_OS05G11620	LOC_OS01G24730	LOC_OS11G43770	LOC_OS07G19330	LOC_OS11G28170	LOC_OS01G09130	LOC_OS01G12780	LOC_OS11G10880	LOC_OS02G05540	LOC_OS02G04210	LOC_OS08G15505	LOC_OS10G22190	LOC_OS05G10300	LOC_OS11G22860	LOC_OS12G23260	LOC_OS02G26470	LOC_OS12G14310	LOC_OS10G05630	LOC_OS09G24210	LOC_OS02G47390	LOC_OS01G46990	LOC_OS10G06960	LOC_OS08G35100	LOC_OS08G08430	LOC_OS04G04680	LOC_OS11G10890	LOC_OS02G38450	LOC_OS06G24000	LOC_OS02G34090	LOC_OS02G04220	LOC_OS07G08680	LOC_OS02G58040	LOC_OS06G34280	LOC_OS01G72590	LOC_OS07G06834	LOC_OS10G32405	LOC_OS06G05770	LOC_OS05G08830	LOC_OS03G10730	LOC_OS01G46984	LOC_OS07G10090	LOC_OS08G08420	LOC_OS11G38390	LOC_OS05G12094	LOC_OS11G17450	LOC_OS10G28390	LOC_OS02G46950	LOC_OS03G05370	LOC_OS01G19350	LOC_OS06G05760	LOC_OS01G45640	LOC_OS11G29430	LOC_OS03G51264	LOC_OS02G28270	LOC_OS01G33670	LOC_OS11G38380	LOC_OS09G17100	LOC_OS12G43710	LOC_OS12G13090	LOC_OS02G21670	LOC_OS01G53255	LOC_OS10G29690	LOC_OS01G32310	LOC_OS12G16120	LOC_OS01G21660	LOC_OS02G32320	LOC_OS08G35150	LOC_OS04G39380	LOC_OS08G15545	LOC_OS03G28030	LOC_OS07G39770	LOC_OS07G38440	LOC_OS02G33650	LOC_OS08G16870	LOC_OS08G15540	LOC_OS09G26040	LOC_OS11G31780	LOC_OS07G05530	LOC_OS11G08536	LOC_OS04G16690	LOC_OS12G18790	LOC_OS10G08780	LOC_OS07G39760	LOC_OS04G31430	LOC_OS08G15550	LOC_OS09G27360	LOC_OS01G24700	LOC_OS01G34980	LOC_OS08G23170	LOC_OS10G27010	LOC_OS09G15370	LOC_OS02G43880	LOC_OS02G17590	LOC_OS11G05430	LOC_OS10G08730	LOC_OS04G54960	LOC_OS06G16460	LOC_OS10G37290	LOC_OS08G39530	LOC_OS08G40520	LOC_OS11G43710	LOC_OS01G16280	LOC_OS04G10500	LOC_OS04G38000	LOC_OS02G34910	LOC_OS11G05440	LOC_OS05G28470	LOC_OS01G28280	LOC_OS04G32700	LOC_OS09G03390	LOC_OS01G45600	LOC_OS02G28230	LOC_OS06G42754	LOC_OS07G01190	LOC_OS06G39110	LOC_OS04G48280	LOC_OS07G05550	LOC_OS07G29530	LOC_OS07G22900	LOC_OS12G27690	LOC_OS07G13180	LOC_OS08G26230	LOC_OS11G18760	LOC_OS02G07320	LOC_OS01G73024	LOC_OS03G44950	LOC_OS11G29410	LOC_OS09G36260	LOC_OS01G34940	LOC_OS05G08860	LOC_OS02G07330	LOC_OS12G38350	LOC_OS03G05380	LOC_OS02G46790	LOC_OS01G34910	LOC_OS06G32510	LOC_OS01G08620	LOC_OS10G09340	LOC_OS01G28230	LOC_OS09G22420	LOC_OS08G38360	LOC_OS07G32160	LOC_OS03G47290	LOC_OS09G02805	LOC_OS05G38880	LOC_OS01G51490	LOC_OS09G22410	LOC_OS09G17060	LOC_OS01G09940	LOC_OS07G36510	LOC_OS01G05580	LOC_OS03G17410	LOC_OS11G40650	LOC_OS04G20690	LOC_OS04G29020	LOC_OS01G51480	LOC_OS09G11760	LOC_OS09G35750	LOC_OS08G26380	LOC_OS03G14390	LOC_OS12G23970	LOC_OS11G31700	LOC_OS01G09970	LOC_OS08G17440	LOC_OS08G16110	LOC_OS04G30050	LOC_OS12G34620	LOC_OS12G11990	LOC_OS05G49510	LOC_OS02G13880	LOC_OS06G41450	LOC_OS11G41950	LOC_OS12G05260	LOC_OS03G29400	LOC_OS03G49010	LOC_OS05G13560	LOC_OS06G39120	LOC_OS05G14890	LOC_OS07G04960	LOC_OS11G05420	LOC_OS12G42240	LOC_OS09G23725	LOC_OS11G26340	LOC_OS07G11250	LOC_OS05G24210	LOC_OS05G46470	LOC_OS03G01020	LOC_OS02G49810	LOC_OS01G06882	LOC_OS01G05550	LOC_OS08G37070	LOC_OS02G57400	LOC_OS03G16990	LOC_OS03G06780	
LOC_OS06G19570	LOC_OS09G11730	LOC_OS03G26310	LOC_OS03G47252	LOC_OS04G40270	LOC_OS03G48580	LOC_OS05G30960	LOC_OS07G47220	LOC_OS11G11270	LOC_OS04G14820	LOC_OS01G51440	LOC_OS12G18570	LOC_OS01G31850	LOC_OS03G39620	LOC_OS11G41940	LOC_OS11G14310	LOC_OS09G11720	LOC_OS03G39629	LOC_OS04G30000	LOC_OS08G43740	LOC_OS03G47240	LOC_OS03G41940	LOC_OS03G48570	LOC_OS05G15330	LOC_OS05G15300	LOC_OS12G17250	LOC_OS05G24260	LOC_OS01G69840	LOC_OS03G38320	LOC_OS07G15650	LOC_OS06G40160	LOC_OS11G14320	LOC_OS07G36580	LOC_OS06G41490	LOC_OS11G27630	LOC_OS10G33886	LOC_OS07G01010	LOC_OS02G04900	LOC_OS09G18330	LOC_OS07G23260	LOC_OS04G22410	LOC_OS08G22840	LOC_OS12G35920	LOC_OS05G48210	LOC_OS02G33440	LOC_OS09G11700	LOC_OS04G30020	LOC_OS05G12280	LOC_OS06G19580	LOC_OS05G15310	LOC_OS03G62880	LOC_OS05G14830	LOC_OS11G25880	LOC_OS08G02320	LOC_OS05G13500	LOC_OS08G19200	LOC_OS10G24100	LOC_OS05G46420	LOC_OS12G32020	LOC_OS01G39760	LOC_OS11G11230	LOC_OS06G23640	LOC_OS10G33050	LOC_OS02G04990	LOC_OS07G08450	LOC_OS03G47210	LOC_OS01G01140	LOC_OS11G23210	LOC_OS08G21530	LOC_OS03G14300	LOC_OS02G48580	LOC_OS02G14310	LOC_OS01G18810	LOC_OS01G68545	LOC_OS12G34690	LOC_OS08G30470	LOC_OS09G17900	LOC_OS12G32030	LOC_OS02G40620	LOC_OS04G37520	LOC_OS06G11670	LOC_OS07G34760	LOC_OS03G14310	LOC_OS03G15640	LOC_OS03G16970	LOC_OS04G58460	LOC_OS10G05840	LOC_OS10G04510	LOC_OS07G10790	LOC_OS11G36550	LOC_OS01G40740	LOC_OS11G11256	LOC_OS03G47230	LOC_OS07G08470	LOC_OS07G07140	LOC_OS09G12200	LOC_OS12G19080	LOC_OS09G13530	LOC_OS07G20120	LOC_OS03G28969	LOC_OS11G28920	LOC_OS01G05520	LOC_OS08G21554	LOC_OS01G02490	LOC_OS10G26750	LOC_OS02G16995	LOC_OS12G09690	LOC_OS04G22450	LOC_OS08G33520	LOC_OS01G40730	LOC_OS03G56170	LOC_OS07G43690	LOC_OS03G62840	LOC_OS11G12590	LOC_OS08G12600	LOC_OS07G20110	LOC_OS06G34330	LOC_OS07G32129	LOC_OS04G54040	LOC_OS03G19180	LOC_OS07G13840	LOC_OS03G37850	LOC_OS07G34780	LOC_OS04G30070	LOC_OS04G01580	LOC_OS06G22350	LOC_OS10G34340	LOC_OS03G24530	LOC_OS04G42050	LOC_OS01G11390	LOC_OS06G34340	LOC_OS01G46010	LOC_OS04G05950	LOC_OS11G07190	LOC_OS01G15740	LOC_OS07G25820	LOC_OS11G34780	LOC_OS11G04910	LOC_OS01G59320	LOC_OS08G24610	LOC_OS07G19170	LOC_OS03G28910	LOC_OS04G24200	LOC_OS06G13410	LOC_OS11G41070	LOC_OS09G23770	LOC_OS05G46440	LOC_OS05G25510	LOC_OS04G01560	LOC_OS11G37840	LOC_OS02G36560	LOC_OS01G73940	LOC_OS03G24550	LOC_OS09G11790	LOC_OS10G35650	LOC_OS06G02760	LOC_OS08G19270	LOC_OS11G24520	LOC_OS03G28920	LOC_OS07G19160	LOC_OS10G22350	LOC_OS06G43260	LOC_OS04G55380	LOC_OS08G04910	LOC_OS09G22430	LOC_OS12G32010	LOC_OS03G36534	LOC_OS03G03640	LOC_OS02G03650	LOC_OS10G04450	LOC_OS10G24060	LOC_OS02G06779	LOC_OS01G24670	LOC_OS12G24480	LOC_OS06G47690	LOC_OS02G16100	LOC_OS07G17450	LOC_OS01G23340	LOC_OS11G42380	LOC_OS05G44640	LOC_OS03G56200	LOC_OS11G28080	LOC_OS06G25420	LOC_OS01G72630	LOC_OS05G30000	LOC_OS01G35320	LOC_OS08G33479	LOC_OS02G06770	LOC_OS05G17020	LOC_OS03G44220	LOC_OS08G20160	LOC_OS08G25850	LOC_OS10G05770	LOC_OS10G27100	LOC_OS07G49050	LOC_OS01G27710	LOC_OS02G50020	LOC_OS11G20100	LOC_OS09G28510	LOC_OS05G29000	LOC_OS07G37045	LOC_OS04G30840	LOC_OS10G17750	LOC_OS05G19690	LOC_OS05G31320	LOC_OS03G46870	LOC_OS10G08830	LOC_OS06G38710	LOC_OS09G36170	LOC_OS11G37800	LOC_OS09G03200	LOC_OS12G16880	LOC_OS12G14220	LOC_OS05G07680	LOC_OS05G05020	LOC_OS11G43690	LOC_OS11G08490	LOC_OS04G30850	LOC_OS01G14400	LOC_OS03G37954	LOC_OS12G28860	LOC_OS05G31310	LOC_OS02G28100	LOC_OS02G13080	LOC_OS10G17785	LOC_OS03G49920	LOC_OS10G04460	LOC_OS06G38720	LOC_OS10G24050	LOC_OS06G13440	LOC_OS02G26390	LOC_OS05G05030	LOC_OS01G11360	LOC_OS01G10030	LOC_OS03G37940	LOC_OS07G37060	LOC_OS02G13090	LOC_OS12G03510	LOC_OS07G09850	LOC_OS01G72660	LOC_OS05G05080	LOC_OS03G41150	LOC_OS05G31370	LOC_OS07G34820	LOC_OS07G28140	LOC_OS01G01990	LOC_OS06G16500	LOC_OS10G05740	LOC_OS12G03580	LOC_OS09G21090	LOC_OS01G53190	LOC_OS04G28540	LOC_OS10G30700	LOC_OS12G25770	LOC_OS07G37090	
LOC_OS05G34400	LOC_OS01G19270	LOC_OS01G58880	LOC_OS02G06730	LOC_OS01G56220	LOC_OS04G21900	LOC_OS10G24030	LOC_OS02G26330	LOC_OS02G27660	LOC_OS09G25440	LOC_OS07G30450	LOC_OS03G19230	LOC_OS02G18710	LOC_OS02G39640	LOC_OS12G36430	LOC_OS02G38310	LOC_OS09G21080	LOC_OS02G13030	LOC_OS11G01800	LOC_OS02G28990	LOC_OS06G29830	LOC_OS05G31360	LOC_OS05G05060	LOC_OS03G41170	LOC_OS07G10870	LOC_OS10G25330	LOC_OS05G45990	LOC_OS10G24004	LOC_OS10G13380	LOC_OS10G34280	LOC_OS09G21070	LOC_OS06G38750	LOC_OS02G05420	LOC_OS12G07920	LOC_OS07G09880	LOC_OS02G41961	LOC_OS02G06754	LOC_OS02G40630	LOC_OS03G46850	LOC_OS03G42490	LOC_OS06G38764	LOC_OS05G10420	LOC_OS09G39250	LOC_OS09G21060	LOC_OS03G45528	LOC_OS07G10880	LOC_OS02G53950	LOC_OS09G01470	LOC_OS10G29700	LOC_OS04G29840	LOC_OS06G13480	LOC_OS02G38330	LOC_OS02G06760	LOC_OS07G43770	LOC_OS04G30820	LOC_OS07G27650	LOC_OS09G15290	LOC_OS03G43779	LOC_OS01G41170	LOC_OS06G30850	LOC_OS10G21870	LOC_OS03G31790	LOC_OS07G14330	LOC_OS02G04190	LOC_OS03G49070	LOC_OS07G41960	LOC_OS05G07626	LOC_OS04G52220	LOC_OS01G57500	LOC_OS08G28960	LOC_OS06G04550	LOC_OS10G20550	LOC_OS03G55740	LOC_OS10G21880	LOC_OS04G21940	LOC_OS12G26270	LOC_OS02G54460	LOC_OS11G17340	LOC_OS06G21910	LOC_OS07G02360	LOC_OS08G27640	LOC_OS01G33520	LOC_OS12G32960	LOC_OS09G08970	LOC_OS02G10890	LOC_OS09G03280	LOC_OS06G17890	LOC_OS05G07600	LOC_OS06G16560	LOC_OS11G31660	LOC_OS11G32990	LOC_OS04G33960	LOC_OS01G54460	LOC_OS03G41130	LOC_OS10G28490	LOC_OS11G30320	LOC_OS12G18670	LOC_OS06G28520	LOC_OS06G04570	LOC_OS06G03240	LOC_OS10G20530	LOC_OS01G41140	LOC_OS08G13010	LOC_OS04G53560	LOC_OS03G29490	LOC_OS01G46830	LOC_OS12G29320	LOC_OS11G38280	LOC_OS01G34860	LOC_OS05G37480	LOC_OS02G46820	LOC_OS03G42450	LOC_OS11G17360	LOC_OS09G20600	LOC_OS11G02280	LOC_OS09G08950	LOC_OS03G25060	LOC_OS05G32620	LOC_OS11G14260	LOC_OS08G27676	LOC_OS07G27680	LOC_OS03G30410	LOC_OS08G14364	LOC_OS02G29440	LOC_OS03G63350	LOC_OS12G39560	LOC_OS02G01900	LOC_OS01G54424	LOC_OS01G49070	LOC_OS03G55734	LOC_OS03G01915	LOC_OS03G30440	LOC_OS09G29870	LOC_OS02G28140	LOC_OS07G01080	LOC_OS01G31780	LOC_OS07G06770	LOC_OS01G49065	LOC_OS04G39230	LOC_OS06G28560	LOC_OS04G19640	LOC_OS06G30880	LOC_OS05G27240	LOC_OS05G28570	LOC_OS09G29860	LOC_OS10G42754	LOC_OS04G42889	LOC_OS03G10840	LOC_OS10G15150	LOC_OS08G06770	LOC_OS09G16550	LOC_OS04G48180	LOC_OS07G04120	LOC_OS02G20040	LOC_OS02G19050	LOC_OS08G39330	LOC_OS08G16690	LOC_OS01G07650	LOC_OS09G09330	LOC_OS11G40520	LOC_OS02G13740	LOC_OS12G07340	LOC_OS01G18300	LOC_OS07G26600	LOC_OS07G22240	LOC_OS01G53550	LOC_OS02G24400	LOC_OS05G40830	LOC_OS07G02640	LOC_OS01G06310	LOC_OS11G06610	LOC_OS05G05610	LOC_OS03G06850	LOC_OS07G09270	LOC_OS01G45920	LOC_OS10G13950	LOC_OS08G04690	LOC_OS07G22230	LOC_OS10G36610	LOC_OS01G16590	LOC_OS06G07690	LOC_OS02G21390	LOC_OS02G20060	LOC_OS01G07670	LOC_OS10G09000	LOC_OS03G51450	LOC_OS11G41830	LOC_OS06G21960	LOC_OS02G11100	LOC_OS01G66410	LOC_OS03G06840	LOC_OS08G04680	LOC_OS04G10760	LOC_OS03G42500	LOC_OS10G34880	LOC_OS02G01780	LOC_OS07G02660	LOC_OS07G23580	LOC_OS01G05000	LOC_OS09G18250	LOC_OS02G45330	LOC_OS01G07660	LOC_OS04G16050	LOC_OS07G13310	LOC_OS05G23480	LOC_OS08G38010	LOC_OS12G10960	LOC_OS05G48770	LOC_OS01G21950	LOC_OS04G28030	LOC_OS12G07310	LOC_OS05G15870	LOC_OS02G19070	LOC_OS01G48160	LOC_OS07G02674	LOC_OS08G04660	LOC_OS01G08940	LOC_OS04G44990	LOC_OS05G40880	LOC_OS03G46040	LOC_OS03G47370	LOC_OS02G20000	LOC_OS11G04870	LOC_OS12G43870	LOC_OS11G02210	LOC_OS07G13330	LOC_OS01G29890	LOC_OS01G21930	LOC_OS12G07370	LOC_OS11G16850	LOC_OS04G21460	LOC_OS02G30270	LOC_OS02G07030	LOC_OS03G47360	LOC_OS03G46030	LOC_OS10G10880	LOC_OS11G07911	LOC_OS08G19780	LOC_OS02G32009	LOC_OS07G47560	LOC_OS08G04640	LOC_OS08G44740	LOC_OS12G34940	LOC_OS03G37110	LOC_OS01G42840	LOC_OS06G02800	LOC_OS03G05550	LOC_OS12G29590	LOC_OS02G32000	LOC_OS02G56890	LOC_OS02G54230	LOC_OS12G30580	LOC_OS10G12610	LOC_OS05G40850	LOC_OS02G47950	
LOC_OS04G10790	LOC_OS12G19320	LOC_OS04G07140	LOC_OS08G05960	LOC_OS09G27160	LOC_OS05G31900	LOC_OS03G06870	LOC_OS10G19230	LOC_OS04G53000	LOC_OS09G12910	LOC_OS08G10500	LOC_OS03G46052	LOC_OS04G28074	LOC_OS05G39860	LOC_OS03G60340	LOC_OS01G03210	LOC_OS11G25760	LOC_OS05G15800	LOC_OS08G05950	LOC_OS11G33380	LOC_OS04G20180	LOC_OS02G36460	LOC_OS03G62974	LOC_OS09G14760	LOC_OS03G22030	LOC_OS01G45080	LOC_OS01G28520	LOC_OS08G04610	LOC_OS10G22050	LOC_OS09G22370	LOC_OS07G11510	LOC_OS04G23200	LOC_OS06G43360	LOC_OS01G70500	LOC_OS07G48800	LOC_OS06G02810	LOC_OS02G41830	LOC_OS04G07190	LOC_OS02G26200	LOC_OS02G48430	LOC_OS02G47100	LOC_OS01G62400	LOC_OS10G22020	LOC_OS10G06810	LOC_OS03G14430	LOC_OS01G05890	LOC_OS05G45670	LOC_OS06G23740	LOC_OS06G44680	LOC_OS05G23410	LOC_OS08G10530	LOC_OS10G37990	LOC_OS01G57050	LOC_OS10G35330	LOC_OS08G34500	LOC_OS08G43450	LOC_OS01G36110	LOC_OS11G25770	LOC_OS01G03220	LOC_OS08G01560	LOC_OS06G08130	LOC_OS10G24690	LOC_OS01G51740	LOC_OS02G48440	LOC_OS09G09380	LOC_OS03G50990	LOC_OS07G10200	LOC_OS09G23680	LOC_OS02G19900	LOC_OS11G45360	LOC_OS12G14510	LOC_OS06G44670	LOC_OS11G12470	LOC_OS06G22420	LOC_OS01G58370	LOC_OS12G07390	LOC_OS10G10060	LOC_OS10G34010	LOC_OS10G35340	LOC_OS06G02830	LOC_OS02G03500	LOC_OS06G38810	LOC_OS08G02880	LOC_OS05G40800	LOC_OS11G01750	LOC_OS11G44000	LOC_OS03G10010	LOC_OS01G51735	LOC_OS09G21010	LOC_OS02G13785	LOC_OS12G36700	LOC_OS01G60680	LOC_OS01G38750	LOC_OS02G33390	LOC_OS06G21140	LOC_OS03G06820	LOC_OS05G43070	LOC_OS06G02860	LOC_OS11G32010	LOC_OS10G37970	LOC_OS01G57030	LOC_OS08G14910	LOC_OS11G19050	LOC_OS06G33130	LOC_OS12G20370	LOC_OS03G06810	LOC_OS01G49400	LOC_OS07G32470	LOC_OS11G07070	LOC_OS01G13440	LOC_OS08G35840	LOC_OS02G13790	LOC_OS01G12110	LOC_OS06G46430	LOC_OS08G34510	LOC_OS08G43460	LOC_OS01G58350	LOC_OS08G14920	LOC_OS05G11490	LOC_OS10G36626	LOC_OS11G25740	LOC_OS07G02610	LOC_OS03G06800	LOC_OS10G02410	LOC_OS01G46360	LOC_OS05G48740	LOC_OS01G12140	LOC_OS12G18070	LOC_OS02G32080	LOC_OS01G58340	LOC_OS10G36620	LOC_OS09G11670	LOC_OS05G11460	LOC_OS04G12589	LOC_OS02G03520	LOC_OS01G04510	LOC_OS06G38800	LOC_OS01G25430	LOC_OS11G45320	LOC_OS05G44370	LOC_OS08G08150	LOC_OS08G29190	LOC_OS03G62920	LOC_OS12G09130	LOC_OS10G32270	LOC_OS07G45790	LOC_OS09G10330	LOC_OS01G57004	LOC_OS11G32020	LOC_OS09G12990	LOC_OS09G13390	LOC_OS06G38850	LOC_OS10G41999	LOC_OS11G07010	LOC_OS05G46940	LOC_OS12G13230	LOC_OS09G04430	LOC_OS01G46340	LOC_OS01G45010	LOC_OS04G27530	LOC_OS07G04490	LOC_OS10G31710	LOC_OS07G08850	LOC_OS01G58320	LOC_OS06G14870	LOC_OS06G46470	LOC_OS11G42270	LOC_OS06G08190	LOC_OS01G22380	LOC_OS04G07920	LOC_OS01G68269	LOC_OS11G10670	LOC_OS10G31720	LOC_OS08G26830	LOC_OS03G48720	LOC_OS05G28260	LOC_OS12G13250	LOC_OS01G61950	LOC_OS06G46460	LOC_OS05G43895	LOC_OS01G21020	LOC_OS12G31910	LOC_OS10G18750	LOC_OS04G28840	LOC_OS12G37210	LOC_OS12G38540	LOC_OS03G43030	LOC_OS10G01070	LOC_OS01G23690	LOC_OS07G19520	LOC_OS07G39120	LOC_OS10G41980	LOC_OS04G07900	LOC_OS01G68290	LOC_OS05G12730	LOC_OS06G24250	LOC_OS06G48220	LOC_OS04G07970	LOC_OS01G23660	LOC_OS03G57620	LOC_OS05G19360	LOC_OS12G01280	LOC_OS06G13590	LOC_OS06G36230	LOC_OS01G55250	LOC_OS02G02250	LOC_OS06G29940	LOC_OS01G73644	LOC_OS11G30230	LOC_OS01G31280	LOC_OS04G44070	LOC_OS08G24200	LOC_OS06G16610	LOC_OS11G42230	LOC_OS01G48950	LOC_OS11G44890	LOC_OS08G34470	LOC_OS07G39140	LOC_OS11G23930	LOC_OS03G21670	LOC_OS08G24210	LOC_OS03G44320	LOC_OS11G22630	LOC_OS07G19570	LOC_OS11G29260	LOC_OS09G02670	LOC_OS04G48450	LOC_OS08G14890	LOC_OS06G38870	LOC_OS12G27850	LOC_OS02G05300	LOC_OS02G52500	LOC_OS04G20910	LOC_OS10G23280	LOC_OS07G12940	LOC_OS05G46954	LOC_OS11G29250	LOC_OS12G14550	LOC_OS11G07000	LOC_OS03G18040	LOC_OS05G46950	LOC_OS07G31200	LOC_OS03G33660	LOC_OS02G18610	LOC_OS08G05160	LOC_OS01G64720	LOC_OS06G37550	LOC_OS10G18704	LOC_OS01G34300	LOC_OS12G01250	LOC_OS12G17670	LOC_OS05G10910	LOC_OS10G08530	LOC_OS10G07200	LOC_OS09G28489	
LOC_OS02G09760	LOC_OS02G54330	LOC_OS07G29710	LOC_OS03G22960	LOC_OS10G04160	LOC_OS11G32840	LOC_OS11G27490	LOC_OS04G55600	LOC_OS08G05140	LOC_OS08G16620	LOC_OS01G56530	LOC_OS03G42550	LOC_OS01G19580	LOC_OS03G19320	LOC_OS10G30440	LOC_OS08G29940	LOC_OS02G19110	LOC_OS06G28630	LOC_OS06G02040	LOC_OS12G16360	LOC_OS11G11930	LOC_OS02G54310	LOC_OS02G33410	LOC_OS09G07520	LOC_OS12G06990	LOC_OS10G22820	LOC_OS07G12050	LOC_OS01G23600	LOC_OS06G36250	LOC_OS11G23920	LOC_OS12G41320	LOC_OS07G05760	LOC_OS07G08800	LOC_OS03G20320	LOC_OS02G16070	LOC_OS06G29970	LOC_OS06G30960	LOC_OS10G37090	LOC_OS10G22830	LOC_OS08G16640	LOC_OS06G48235	LOC_OS01G11640	LOC_OS06G42930	LOC_OS01G57840	LOC_OS10G10860	LOC_OS07G04440	LOC_OS03G05580	LOC_OS07G28420	LOC_OS06G28690	LOC_OS06G07750	LOC_OS01G56500	LOC_OS06G27360	LOC_OS06G03390	LOC_OS03G22910	LOC_OS05G46900	LOC_OS01G27180	LOC_OS06G32710	LOC_OS07G42730	LOC_OS07G41400	LOC_OS08G05110	LOC_OS09G38650	LOC_OS12G07420	LOC_OS10G31760	LOC_OS01G31210	LOC_OS07G25380	LOC_OS12G39890	LOC_OS08G05100	LOC_OS02G54300	LOC_OS07G17760	LOC_OS07G41410	LOC_OS11G35070	LOC_OS07G12080	LOC_OS12G25260	LOC_OS01G39170	LOC_OS07G04460	LOC_OS03G08670	LOC_OS03G43870	LOC_OS03G22930	LOC_OS03G46900	LOC_OS11G27480	LOC_OS08G15340	LOC_OS09G03120	LOC_OS04G22700	LOC_OS01G06260	LOC_OS06G40320	LOC_OS07G12090	LOC_OS11G19850	LOC_OS01G74120	LOC_OS10G05470	LOC_OS12G17660	LOC_OS03G21610	LOC_OS03G22940	LOC_OS08G06410	LOC_OS11G07880	LOC_OS11G27470	LOC_OS10G09830	LOC_OS11G11900	LOC_OS01G67835	LOC_OS06G19740	LOC_OS04G04040	LOC_OS07G36050	LOC_OS02G22710	LOC_OS08G27330	LOC_OS01G54770	LOC_OS01G53440	LOC_OS09G19490	LOC_OS01G33820	LOC_OS02G22580	LOC_OS02G46550	LOC_OS08G44800	LOC_OS09G09210	LOC_OS03G26590	LOC_OS03G30620	LOC_OS10G03800	LOC_OS03G42600	LOC_OS08G19840	LOC_OS08G41770	LOC_OS04G10660	LOC_OS05G39970	LOC_OS09G11530	LOC_OS07G22120	LOC_OS12G16190	LOC_OS11G07820	LOC_OS01G33830	LOC_OS02G45230	LOC_OS04G47950	LOC_OS07G15820	LOC_OS07G46100	LOC_OS04G29260	LOC_OS07G47430	LOC_OS03G31944	LOC_OS02G25600	LOC_OS06G05150	LOC_OS03G43950	LOC_OS02G46530	LOC_OS04G30290	LOC_OS04G33320	LOC_OS01G15170	LOC_OS10G33670	LOC_OS02G25620	LOC_OS10G20370	LOC_OS10G18070	LOC_OS05G22270	LOC_OS12G10840	LOC_OS03G52890	LOC_OS01G66544	LOC_OS03G30630	LOC_OS04G33330	LOC_OS04G11962	LOC_OS06G14090	LOC_OS06G08200	LOC_OS05G05760	LOC_OS08G14195	LOC_OS10G20340	LOC_OS03G39870	LOC_OS07G15870	LOC_OS01G41410	LOC_OS05G49330	LOC_OS03G47490	LOC_OS10G18010	LOC_OS09G35540	LOC_OS02G17180	LOC_OS01G50350	LOC_OS01G48030	LOC_OS06G35830	LOC_OS06G09520	LOC_OS10G06020	LOC_OS01G24080	LOC_OS08G07800	LOC_OS04G01750	LOC_OS12G34810	LOC_OS07G15860	LOC_OS10G19331	LOC_OS07G40840	LOC_OS10G19330	LOC_OS10G41280	LOC_OS04G31570	LOC_OS08G31520	LOC_OS08G40470	LOC_OS12G37080	LOC_OS03G27890	LOC_OS01G28410	LOC_OS01G51670	LOC_OS02G21230	LOC_OS12G41120	LOC_OS09G15070	LOC_OS06G08220	LOC_OS04G47920	LOC_OS07G35490	LOC_OS09G08770	LOC_OS02G10570	LOC_OS08G31550	LOC_OS05G30700	LOC_OS02G08250	LOC_OS09G35560	LOC_OS03G03010	LOC_OS12G37090	LOC_OS08G10612	LOC_OS05G12030	LOC_OS01G51660	LOC_OS11G23030	LOC_OS09G20410	LOC_OS10G28299	LOC_OS12G43770	LOC_OS09G16390	LOC_OS04G42240	LOC_OS06G08210	LOC_OS03G52850	LOC_OS05G40970	LOC_OS05G25340	LOC_OS05G26670	LOC_OS01G48010	LOC_OS11G24360	LOC_OS11G15420	LOC_OS12G13900	LOC_OS10G07380	LOC_OS09G35570	LOC_OS04G29280	LOC_OS04G33380	LOC_OS08G04740	LOC_OS11G24310	LOC_OS04G49720	LOC_OS10G06910	LOC_OS08G23940	LOC_OS02G16740	LOC_OS05G02610	LOC_OS11G37620	LOC_OS06G21220	LOC_OS09G10280	LOC_OS07G07360	LOC_OS06G02940	LOC_OS11G45260	LOC_OS05G32490	LOC_OS06G08230	LOC_OS07G41290	LOC_OS02G25680	LOC_OS04G56010	LOC_OS10G06900	LOC_OS01G68300	LOC_OS09G03990	LOC_OS05G27900	LOC_OS06G21230	LOC_OS07G07370	LOC_OS06G02930	LOC_OS09G33730	LOC_OS06G01600	LOC_OS03G47440	LOC_OS01G46280	LOC_OS01G25340	LOC_OS12G44270	LOC_OS12G23330	LOC_OS01G50300	LOC_OS07G18040	LOC_OS10G22140	LOC_OS02G16760	
LOC_OS09G26600	LOC_OS10G01240	LOC_OS07G31010	LOC_OS11G38970	LOC_OS10G06939	LOC_OS09G15950	LOC_OS07G06050	LOC_OS03G46140	LOC_OS05G35510	LOC_OS12G44260	LOC_OS05G15910	LOC_OS07G11410	LOC_OS09G09260	LOC_OS04G56030	LOC_OS12G11360	LOC_OS10G06920	LOC_OS06G21210	LOC_OS11G36300	LOC_OS09G10250	LOC_OS01G70640	LOC_OS05G03934	LOC_OS01G39990	LOC_OS08G04700	LOC_OS11G25600	LOC_OS08G23980	LOC_OS11G45210	LOC_OS11G08265	LOC_OS10G03840	LOC_OS07G32360	LOC_OS06G12300	LOC_OS11G08260	LOC_OS11G08270	LOC_OS02G12330	LOC_OS01G13330	LOC_OS01G12000	LOC_OS04G23130	LOC_OS01G70650	LOC_OS03G43050	LOC_OS05G35560	LOC_OS05G09290	LOC_OS04G11140	LOC_OS06G21270	LOC_OS06G13620	LOC_OS04G28810	LOC_OS05G23580	LOC_OS12G13960	LOC_OS11G10590	LOC_OS06G45220	LOC_OS02G11010	LOC_OS11G13620	LOC_OS10G18084	LOC_OS05G43180	LOC_OS01G40950	LOC_OS07G09110	LOC_OS10G34110	LOC_OS10G35444	LOC_OS08G13710	LOC_OS09G11560	LOC_OS11G25620	LOC_OS06G34550	LOC_OS01G25300	LOC_OS04G56000	LOC_OS11G08285	LOC_OS08G19020	LOC_OS09G39080	LOC_OS06G42180	LOC_OS12G10010	LOC_OS01G40940	LOC_OS06G21240	LOC_OS10G09170	LOC_OS08G32000	LOC_OS01G73700	LOC_OS12G19280	LOC_OS12G25950	LOC_OS03G47430	LOC_OS05G11580	LOC_OS12G23300	LOC_OS11G01660	LOC_OS07G18070	LOC_OS07G35400	LOC_OS04G03510	LOC_OS03G36770	LOC_OS05G23560	LOC_OS08G13730	LOC_OS01G40930	LOC_OS01G73710	LOC_OS03G43060	LOC_OS07G09130	LOC_OS03G47420	LOC_OS05G11590	LOC_OS10G04210	LOC_OS09G04310	LOC_OS08G07050	LOC_OS10G18850	LOC_OS03G56440	LOC_OS08G10590	LOC_OS07G15020	LOC_OS05G15080	LOC_OS04G49685	LOC_OS01G73720	LOC_OS03G06180	LOC_OS08G26940	LOC_OS07G29660	LOC_OS09G13260	LOC_OS11G08235	LOC_OS05G28390	LOC_OS12G14450	LOC_OS01G60510	LOC_OS11G29150	LOC_OS04G47030	LOC_OS06G49620	LOC_OS01G38600	LOC_OS11G35830	LOC_OS04G07808	LOC_OS01G55160	LOC_OS12G40720	LOC_OS10G31840	LOC_OS08G26950	LOC_OS04G11050	LOC_OS07G33710	LOC_OS05G03080	LOC_OS11G02940	LOC_OS07G27030	LOC_OS02G17210	LOC_OS02G11900	LOC_OS09G06950	LOC_OS06G11030	LOC_OS05G16395	LOC_OS11G33200	LOC_OS03G07490	LOC_OS07G43960	LOC_OS04G11040	LOC_OS11G08250	LOC_OS09G26554	LOC_OS05G08780	LOC_OS02G47070	LOC_OS08G13650	LOC_OS01G39910	LOC_OS01G55140	LOC_OS03G43140	LOC_OS03G24810	LOC_OS10G22080	LOC_OS04G38990	LOC_OS05G45779	LOC_OS01G67080	LOC_OS07G27050	LOC_OS04G35000	LOC_OS11G09510	LOC_OS06G16740	LOC_OS04G07850	LOC_OS05G09200	LOC_OS05G20470	LOC_OS04G57270	LOC_OS08G36300	LOC_OS07G39030	LOC_OS01G55130	LOC_OS02G04790	LOC_OS03G41380	LOC_OS10G26450	LOC_OS07G27040	LOC_OS08G26980	LOC_OS08G25650	LOC_OS04G57260	LOC_OS05G09210	LOC_OS11G06490	LOC_OS08G16700	LOC_OS05G19490	LOC_OS03G52030	LOC_OS04G02160	LOC_OS08G13670	LOC_OS11G18470	LOC_OS05G27090	LOC_OS03G39090	LOC_OS05G11500	LOC_OS11G35820	LOC_OS06G23020	LOC_OS07G33750	LOC_OS08G16710	LOC_OS08G08320	LOC_OS03G12850	LOC_OS04G47000	LOC_OS12G36680	LOC_OS06G15430	LOC_OS11G30130	LOC_OS03G43100	LOC_OS02G15460	LOC_OS01G15920	LOC_OS10G25100	LOC_OS10G05510	LOC_OS07G18110	LOC_OS09G02560	LOC_OS01G45780	LOC_OS03G36810	LOC_OS12G35364	LOC_OS10G34050	LOC_OS07G39040	LOC_OS02G02160	LOC_OS05G24810	LOC_OS12G06820	LOC_OS12G27740	LOC_OS11G30120	LOC_OS02G40400	LOC_OS02G17270	LOC_OS09G20400	LOC_OS11G31400	LOC_OS06G28770	LOC_OS01G31124	LOC_OS04G19870	LOC_OS01G36810	LOC_OS07G40870	LOC_OS04G31520	LOC_OS02G09640	LOC_OS01G23500	LOC_OS08G09630	LOC_OS02G56870	LOC_OS09G36790	LOC_OS06G39420	LOC_OS01G52060	LOC_OS07G02590	LOC_OS12G17560	LOC_OS04G18530	LOC_OS01G36820	LOC_OS04G43519	LOC_OS10G21640	LOC_OS07G39860	LOC_OS08G06590	LOC_OS04G31530	LOC_OS08G16740	LOC_OS08G15410	LOC_OS12G29540	LOC_OS05G30630	LOC_OS04G32860	LOC_OS06G35070	LOC_OS11G39350	LOC_OS01G18130	LOC_OS01G33762	LOC_OS02G51164	LOC_OS07G46150	LOC_OS06G47030	LOC_OS05G25270	LOC_OS01G21780	LOC_OS03G27060	LOC_OS10G22940	LOC_OS04G56840	LOC_OS01G32430	LOC_OS06G36370	LOC_OS10G33600	LOC_OS07G26570	LOC_OS01G39080	LOC_OS05G03010	LOC_OS01G21790	LOC_OS11G27390	LOC_OS02G34610	LOC_OS05G40890	LOC_OS10G21620	
LOC_OS02G11990	LOC_OS07G38550	LOC_OS02G30250	LOC_OS03G27070	LOC_OS01G03900	LOC_OS06G39410	LOC_OS03G17680	LOC_OS05G28360	LOC_OS12G10950	LOC_OS06G15490	LOC_OS04G52420	LOC_OS03G30660	LOC_OS03G51590	LOC_OS02G05240	LOC_OS03G27003	LOC_OS11G36290	LOC_OS02G23910	LOC_OS08G19800	LOC_OS07G05660	LOC_OS07G08700	LOC_OS07G03015	LOC_OS07G26590	LOC_OS05G29680	LOC_OS01G41360	LOC_OS10G18880	LOC_OS01G45720	LOC_OS08G39400	LOC_OS12G37120	LOC_OS02G23900	LOC_OS08G19810	LOC_OS07G05670	LOC_OS07G26595	LOC_OS07G04340	LOC_OS04G32820	LOC_OS06G38115	LOC_OS04G41780	LOC_OS11G07750	LOC_OS01G41350	LOC_OS01G40020	LOC_OS10G08630	LOC_OS07G15000	LOC_OS03G28350	LOC_OS01G21740	LOC_OS08G06540	LOC_OS05G15020	LOC_OS07G04350	LOC_OS07G05680	LOC_OS09G17650	LOC_OS07G03020	LOC_OS07G40890	LOC_OS07G30630	LOC_OS06G06550	LOC_OS11G32700	LOC_OS04G41790	LOC_OS12G39790	LOC_OS10G04260	LOC_OS04G18550	LOC_OS11G28680	LOC_OS03G30670	LOC_OS06G35090	LOC_OS03G03080	LOC_OS01G21750	LOC_OS03G49280	LOC_OS03G42654	LOC_OS12G38470	LOC_OS07G05690	LOC_OS11G19740	LOC_OS01G50290	LOC_OS06G38120	LOC_OS07G03030	LOC_OS12G43810	

GO-ID	p-value	corr p-value	x	n	X	N	Description	Genes in test set
50896	1.8076E-32	3.0006E-30	1536	5265	5842	25460	response to stimulus	LOC_OS11G27300|LOC_OS01G06320|LOC_OS11G04420|LOC_OS08G16450|LOC_OS08G39570|LOC_OS10G07040|LOC_OS07G32040|LOC_OS08G13180|LOC_OS03G13160|LOC_OS11G48000|LOC_OS07G12670|LOC_OS04G24700|LOC_OS02G14600|LOC_OS02G35770|LOC_OS12G28040|LOC_OS03G05770|LOC_OS08G07970|LOC_OS08G28670|LOC_OS03G61480|LOC_OS07G48870|LOC_OS04G35600|LOC_OS05G15880|LOC_OS05G36100|LOC_OS12G17160|LOC_OS06G29470|LOC_OS09G23620|LOC_OS02G46680|LOC_OS11G47160|LOC_OS12G42340|LOC_OS07G44280|LOC_OS08G04210|LOC_OS01G06790|LOC_OS08G44910|LOC_OS07G12680|LOC_OS05G01256|LOC_OS11G36000|LOC_OS09G13820|LOC_OS12G28050|LOC_OS01G41565|LOC_OS03G01160|LOC_OS11G39990|LOC_OS03G13180|LOC_OS09G18020|LOC_OS10G30040|LOC_OS06G06360|LOC_OS06G30430|LOC_OS12G42130|LOC_OS09G18260|LOC_OS08G20730|LOC_OS04G21890|LOC_OS04G55230|LOC_OS01G07430|LOC_OS01G64470|LOC_OS05G01460|LOC_OS11G29980|LOC_OS10G01760|LOC_OS01G27240|LOC_OS02G13520|LOC_OS06G20630|LOC_OS08G03350|LOC_OS07G47760|LOC_OS06G50040|LOC_OS11G39540|LOC_OS07G44499|LOC_OS02G03960|LOC_OS02G42060|LOC_OS02G05910|LOC_OS08G07940|LOC_OS04G01810|LOC_OS11G29970|LOC_OS05G24570|LOC_OS01G41780|LOC_OS09G20330|LOC_OS03G17790|LOC_OS01G64000|LOC_OS12G28070|LOC_OS02G30090|LOC_OS02G56460|LOC_OS03G26260|LOC_OS02G55130|LOC_OS06G17000|LOC_OS05G04500|LOC_OS04G10750|LOC_OS06G23910|LOC_OS11G38440|LOC_OS11G36020|LOC_OS02G02640|LOC_OS05G37640|LOC_OS02G20480|LOC_OS09G20320|LOC_OS01G52660|LOC_OS06G35940|LOC_OS08G04420|LOC_OS11G29920|LOC_OS08G44960|LOC_OS02G12610|LOC_OS07G38860|LOC_OS11G12000|LOC_OS01G42860|LOC_OS01G41770|LOC_OS02G35970|LOC_OS09G07580|LOC_OS02G57520|LOC_OS08G31410|LOC_OS05G37470|LOC_OS04G11430|LOC_OS09G36750|LOC_OS08G28470|LOC_OS01G51570|LOC_OS11G37780|LOC_OS07G26640|LOC_OS11G26880|LOC_OS01G52410|LOC_OS09G16290|LOC_OS03G58280|LOC_OS06G08550|LOC_OS03G58040|LOC_OS08G37180|LOC_OS01G27470|LOC_OS08G07920|LOC_OS04G02720|LOC_OS07G12240|LOC_OS05G25000|LOC_OS02G56680|LOC_OS02G06180|LOC_OS01G58194|LOC_OS01G18970|LOC_OS11G37774|LOC_OS09G07590|LOC_OS01G17402|LOC_OS06G44410|LOC_OS04G56970|LOC_OS10G29290|LOC_OS08G28240|LOC_OS10G29050|LOC_OS07G26630|LOC_OS08G29570|LOC_OS02G21320|LOC_OS01G51550|LOC_OS07G02450|LOC_OS11G06820|LOC_OS10G13700|LOC_OS12G18220|LOC_OS04G43200|LOC_OS03G13140|LOC_OS07G13100|LOC_OS09G29350|LOC_OS06G45730|LOC_OS01G41750|LOC_OS07G39970|LOC_OS10G02814|LOC_OS12G09300|LOC_OS03G04220|LOC_OS03G09910|LOC_OS03G46060|LOC_OS06G45970|LOC_OS08G31430|LOC_OS04G43680|LOC_OS08G10730|LOC_OS03G25360|LOC_OS08G40380|LOC_OS05G14570|LOC_OS11G47580|LOC_OS01G51780|LOC_OS04G45630|LOC_OS12G17140|LOC_OS11G05740|LOC_OS08G21630|LOC_OS01G67310|LOC_OS03G13150|LOC_OS11G15300|LOC_OS06G45720|LOC_OS10G25900|LOC_OS11G39730|LOC_OS12G12934|LOC_OS05G07810|LOC_OS03G30950|LOC_OS12G30590|LOC_OS05G13490|LOC_OS08G31420|LOC_OS08G41220|LOC_OS06G43304|LOC_OS08G27170|LOC_OS03G25370|LOC_OS11G37790|LOC_OS07G01370|LOC_OS01G06720|LOC_OS02G52710|LOC_OS05G12770|LOC_OS09G39140|LOC_OS10G25310|LOC_OS08G39170|LOC_OS11G45130|LOC_OS08G05710|LOC_OS10G28820|LOC_OS05G20150|LOC_OS05G45690|LOC_OS12G08270|LOC_OS08G31450|LOC_OS06G20010|LOC_OS02G36220|LOC_OS08G36900|LOC_OS08G42100|LOC_OS07G23730|LOC_OS04G45480|LOC_OS02G02210|LOC_OS07G44430|LOC_OS05G35410|LOC_OS12G26940|LOC_OS05G31280|LOC_OS05G13630|LOC_OS08G21650|LOC_OS10G22290|LOC_OS08G01580|LOC_OS04G35210|LOC_OS04G58310|LOC_OS07G35940|LOC_OS03G15990|LOC_OS01G66000|LOC_OS02G14430|LOC_OS06G12610|LOC_OS10G26410|LOC_OS06G48810|LOC_OS01G18930|LOC_OS02G36210|LOC_OS12G10340|LOC_OS11G37970|LOC_OS02G13350|LOC_OS01G71830|LOC_OS03G54091|LOC_OS02G05970|LOC_OS12G08025|LOC_OS09G33850|LOC_OS01G06500|LOC_OS12G22120|LOC_OS08G01330|LOC_OS01G67580|LOC_OS07G02810|LOC_OS07G34880|LOC_OS02G14460|LOC_OS11G46200|LOC_OS08G24930|LOC_OS12G06080|LOC_OS03G05910|LOC_OS01G67100|LOC_OS01G61550|LOC_OS11G47530|LOC_OS08G16070|LOC_OS01G01290|LOC_OS11G35580|LOC_OS02G40710|LOC_OS12G10330|LOC_OS06G47710|LOC_OS06G43350|LOC_OS06G48800|LOC_OS04G48530|LOC_OS03G25320|LOC_OS03G17700|LOC_OS02G05980|LOC_OS10G34000|LOC_OS04G46350|LOC_OS11G02424|LOC_OS08G13800|LOC_OS08G20580|LOC_OS08G21670|LOC_OS06G11780|LOC_OS01G28500|LOC_OS01G06730|LOC_OS06G07280|LOC_OS10G28810|LOC_OS07G19000|LOC_OS02G44080|LOC_OS12G15600|LOC_OS04G56150|LOC_OS11G46210|LOC_OS11G47780|LOC_OS02G52700|LOC_OS01G39630|LOC_OS02G12040|LOC_OS12G07150|LOC_OS11G15500|LOC_OS02G13370|LOC_OS03G25330|LOC_OS08G36910|LOC_OS03G46250|LOC_OS03G30910|LOC_OS08G43680|LOC_OS09G33630|LOC_OS02G27710|LOC_OS05G35690|LOC_OS07G43380|LOC_OS09G09370|LOC_OS11G47510|LOC_OS09G26940|LOC_OS11G45330|LOC_OS12G35610|LOC_OS08G12970|LOC_OS11G10460|LOC_OS01G18900|LOC_OS02G12690|LOC_OS01G57270|LOC_OS01G41930|LOC_OS11G37940|LOC_OS11G29090|LOC_OS05G01444|LOC_OS12G10390|LOC_OS12G01680|LOC_OS01G71860|LOC_OS06G33360|LOC_OS03G24650|LOC_OS10G11580|LOC_OS11G19030|LOC_OS05G12570|LOC_OS09G12540|LOC_OS09G13870|LOC_OS01G46370|LOC_OS08G01780|LOC_OS06G10230|LOC_OS07G44480|LOC_OS01G03640|LOC_OS04G53060|LOC_OS11G47520|LOC_OS01G53900|LOC_OS04G31290|LOC_OS02G35320|LOC_OS08G12740|LOC_OS01G39850|LOC_OS06G50930|LOC_OS05G48990|LOC_OS06G48850|LOC_OS03G54050|LOC_OS04G47870|LOC_OS04G36740|LOC_OS07G47990|LOC_OS11G30060|LOC_OS03G45340|LOC_OS03G47760|LOC_OS01G66050|LOC_OS01G61510|LOC_OS03G50960|LOC_OS10G01560|LOC_OS11G42040|LOC_OS11G44460|LOC_OS11G10480|LOC_OS02G58670|LOC_OS09G36930|LOC_OS05G44140|LOC_OS11G37960|LOC_OS11G13510|LOC_OS01G40820|LOC_OS01G39820|LOC_OS12G08050|LOC_OS06G47750|LOC_OS04G26980|LOC_OS04G50820|LOC_OS01G71400|LOC_OS08G43010|LOC_OS07G44450|LOC_OS02G05940|LOC_OS03G22010|LOC_OS05G13650|LOC_OS02G47790|LOC_OS07G02620|LOC_OS07G19040|LOC_OS11G47500|LOC_OS03G13310|LOC_OS07G02624|LOC_OS07G34670|LOC_OS06G13520|LOC_OS11G45560|LOC_OS11G47980|LOC_OS11G11580|LOC_OS05G45460|LOC_OS11G15700|LOC_OS12G10360|LOC_OS11G37950|LOC_OS06G22460|LOC_OS07G44460|LOC_OS08G43000|LOC_OS12G03830|LOC_OS05G10380|LOC_OS06G04810|LOC_OS10G11354|LOC_OS03G22020|LOC_OS02G05950|LOC_OS04G14220|LOC_OS07G29310|LOC_OS10G04570|LOC_OS07G27370|LOC_OS08G24630|LOC_OS02G27350|LOC_OS09G28400|LOC_OS09G07700|LOC_OS03G18050|LOC_OS05G08430|LOC_OS11G41170|LOC_OS06G17910|LOC_OS04G59370|LOC_OS08G14830|LOC_OS01G15830|LOC_OS11G11990|LOC_OS10G38340|LOC_OS02G09920|LOC_OS02G20720|LOC_OS02G03140|LOC_OS12G01480|LOC_OS01G57470|LOC_OS05G33870|LOC_OS07G09940|LOC_OS06G29900|LOC_OS09G37369|LOC_OS08G24880|LOC_OS04G57180|LOC_OS03G41060|LOC_OS03G25830|LOC_OS02G17780|LOC_OS11G29030|LOC_OS06G12210|LOC_OS06G47560|LOC_OS05G40150|LOC_OS03G02939|LOC_OS12G14330|LOC_OS11G44690|LOC_OS11G45780|LOC_OS08G25734|LOC_OS04G52970|LOC_OS02G03150|LOC_OS02G38230|LOC_OS01G12310|LOC_OS10G38350|LOC_OS06G36680|LOC_OS08G42080|LOC_OS07G48050|LOC_OS04G41620|LOC_OS03G02920|LOC_OS03G26930|LOC_OS09G37380|LOC_OS02G15150|LOC_OS01G03630|LOC_OS04G14680|LOC_OS03G11680|LOC_OS09G29710|LOC_OS02G19750|LOC_OS06G49970|LOC_OS01G22352|LOC_OS06G22490|LOC_OS04G28600|LOC_OS11G08120|LOC_OS08G02700|LOC_OS07G44930|LOC_OS08G37970|LOC_OS08G14850|LOC_OS11G35980|LOC_OS04G50100|LOC_OS03G38920|LOC_OS07G14070|LOC_OS06G40920|LOC_OS01G71680|LOC_OS01G06900|LOC_OS12G40630|LOC_OS11G30050|LOC_OS04G36040|LOC_OS09G37390|LOC_OS07G48060|LOC_OS01G25630|LOC_OS01G03620|LOC_OS09G37394|LOC_OS10G07616|LOC_OS06G12230|LOC_OS11G42010|LOC_OS06G17920|LOC_OS11G29050|LOC_OS01G44130|LOC_OS04G27980|LOC_OS08G10260|LOC_OS10G39420|LOC_OS08G38810|LOC_OS06G13560|LOC_OS12G03870|LOC_OS01G01689|LOC_OS02G06200|LOC_OS06G01340|LOC_OS07G05370|LOC_OS04G11165|LOC_OS11G34880|LOC_OS01G70360|LOC_OS09G16870|LOC_OS03G47810|LOC_OS04G16680|LOC_OS02G27310|LOC_OS11G39290|LOC_OS11G10620|LOC_OS09G25330|LOC_OS11G11950|LOC_OS01G21240|LOC_OS11G45970|LOC_OS09G27990|LOC_OS04G58000|LOC_OS02G47160|LOC_OS11G29000|LOC_OS01G44360|LOC_OS01G09590|LOC_OS03G36920|LOC_OS08G33150|LOC_OS04G08824|LOC_OS01G22336|LOC_OS12G02370|LOC_OS05G01600|LOC_OS02G36264|LOC_OS10G38780|LOC_OS05G41290|LOC_OS12G07820|LOC_OS12G05880|LOC_OS11G31560|LOC_OS05G33430|LOC_OS12G27830|LOC_OS01G70370|LOC_OS02G06610|LOC_OS03G45860|LOC_OS02G30714|LOC_OS04G35370|LOC_OS06G29950|LOC_OS11G45980|LOC_OS07G17120|LOC_OS01G20160|LOC_OS10G41720|LOC_OS03G19350|LOC_OS04G57380|LOC_OS06G46270|LOC_OS04G09900|LOC_OS03G52390|LOC_OS05G41280|LOC_OS03G10300|LOC_OS02G12060|LOC_OS01G36500|LOC_OS07G15190|LOC_OS12G05870|LOC_OS05G33420|LOC_OS02G40784|LOC_OS05G32570|LOC_OS09G16850|LOC_OS06G06810|LOC_OS01G15810|LOC_OS07G01800|LOC_OS12G12120|LOC_OS03G03810|LOC_OS08G36440|LOC_OS10G33070|LOC_OS02G36285|LOC_OS02G06630|LOC_OS01G33684|LOC_OS01G71240|LOC_OS04G30930|LOC_OS10G28970|LOC_OS07G34710|LOC_OS08G26880|LOC_OS03G24720|LOC_OS02G10900|LOC_OS04G13140|LOC_OS11G35930|LOC_OS11G44870|LOC_OS10G28975|LOC_OS04G58010|LOC_OS01G45420|LOC_OS07G19320|LOC_OS05G44530|LOC_OS04G57160|LOC_OS10G04540|LOC_OS04G27540|LOC_OS01G10590|LOC_OS08G07340|LOC_OS03G12500|LOC_OS08G39940|LOC_OS09G21180|LOC_OS06G39970|LOC_OS01G52190|LOC_OS01G58730|LOC_OS01G31270|LOC_OS04G22090|LOC_OS07G30940|LOC_OS02G16060|LOC_OS06G06860|LOC_OS04G41680|LOC_OS02G18000|LOC_OS02G56510|LOC_OS06G48020|LOC_OS11G42660|LOC_OS12G17430|LOC_OS10G09860|LOC_OS05G04470|LOC_OS07G15540|LOC_OS04G56700|LOC_OS03G09970|LOC_OS03G31430|LOC_OS07G38660|LOC_OS06G14240|LOC_OS12G26380|LOC_OS05G31610|LOC_OS02G06250|LOC_OS10G40260|LOC_OS01G55690|LOC_OS05G30760|LOC_OS11G40009|LOC_OS04G49160|LOC_OS08G28600|LOC_OS06G06850|LOC_OS04G42784|LOC_OS03G43400|LOC_OS06G29994|LOC_OS05G41645|LOC_OS11G40490|LOC_OS06G30500|LOC_OS03G56950|LOC_OS08G10080|LOC_OS02G10760|LOC_OS07G38650|LOC_OS07G36230|LOC_OS04G56930|LOC_OS01G45400|LOC_OS02G06260|LOC_OS04G51000|LOC_OS04G28210|LOC_OS01G25810|LOC_OS04G28690|LOC_OS12G04340|LOC_OS12G37280|LOC_OS08G04290|LOC_OS03G40130|LOC_OS07G26430|LOC_OS12G07610|LOC_OS07G25370|LOC_OS01G57610|LOC_OS01G72370|LOC_OS07G31810|LOC_OS09G14060|LOC_OS04G08600|LOC_OS05G04690|LOC_OS07G39530|LOC_OS10G38160|LOC_OS08G40740|LOC_OS08G14210|LOC_OS02G44510|LOC_OS11G31540|LOC_OS02G51280|LOC_OS06G06400|LOC_OS03G64330|LOC_OS03G42100|LOC_OS12G37290|LOC_OS03G05590|LOC_OS01G73220|LOC_OS10G04180|LOC_OS11G31530|LOC_OS11G32620|LOC_OS07G31800|LOC_OS04G16450|LOC_OS05G03130|LOC_OS11G10610|LOC_OS11G43980|LOC_OS10G20890|LOC_OS12G32850|LOC_OS04G39150|LOC_OS11G29210|LOC_OS10G07210|LOC_OS04G57800|LOC_OS03G04250|LOC_OS12G28590|LOC_OS04G08836|LOC_OS08G13130|LOC_OS10G40490|LOC_OS11G43500|LOC_OS02G09790|LOC_OS05G14260|LOC_OS05G36270|LOC_OS05G16200|LOC_OS04G49194|LOC_OS01G53240|LOC_OS11G04104|LOC_OS07G09900|LOC_OS10G32600|LOC_OS06G49390|LOC_OS04G41400|LOC_OS02G16260|LOC_OS07G26480|LOC_OS06G30770|LOC_OS02G42790|LOC_OS07G49360|LOC_OS07G48030|LOC_OS05G45810|LOC_OS01G28030|LOC_OS11G40680|LOC_OS10G20860|LOC_OS08G42700|LOC_OS08G05590|LOC_OS08G17500|LOC_OS01G46940|LOC_OS05G30320|LOC_OS02G40130|LOC_OS02G06210|LOC_OS12G40890|LOC_OS01G52380|LOC_OS02G09720|LOC_OS11G14380|LOC_OS10G04120|LOC_OS06G29790|LOC_OS04G59160|LOC_OS01G74340|LOC_OS07G09910|LOC_OS06G32960|LOC_OS03G38250|LOC_OS10G05690|LOC_OS06G30780|LOC_OS05G09732|LOC_OS01G06230|LOC_OS02G56720|LOC_OS06G49380|LOC_OS03G27370|LOC_OS10G18760|LOC_OS06G19960|LOC_OS06G16450|LOC_OS07G38690|LOC_OS04G51440|LOC_OS01G32780|LOC_OS09G37330|LOC_OS08G04250|LOC_OS02G07310|LOC_OS03G40330|LOC_OS11G38580|LOC_OS03G26044|LOC_OS09G15365|LOC_OS07G31610|LOC_OS01G74590|LOC_OS01G55630|LOC_OS08G28410|LOC_OS11G47290|LOC_OS07G48010|LOC_OS11G06300|LOC_OS12G17410|LOC_OS02G49160|LOC_OS12G31710|LOC_OS09G28420|LOC_OS09G26000|LOC_OS11G10800|LOC_OS05G04490|LOC_OS10G40440|LOC_OS04G30530|LOC_OS09G25150|LOC_OS09G16449|LOC_OS09G25390|LOC_OS08G04240|LOC_OS11G37040|LOC_OS03G04060|LOC_OS08G32920|LOC_OS05G30780|LOC_OS07G48260|LOC_OS07G08600|LOC_OS10G04380|LOC_OS02G16270|LOC_OS04G17100|LOC_OS11G32820|LOC_OS09G37350|LOC_OS09G14490|LOC_OS07G48020|LOC_OS01G49180|LOC_OS01G04070|LOC_OS05G44930|LOC_OS12G17420|LOC_OS01G27170|LOC_OS02G56700|LOC_OS05G28210|LOC_OS06G49360|LOC_OS07G18874|LOC_OS04G53640|LOC_OS11G43700|LOC_OS11G40430|LOC_OS08G42710|LOC_OS07G39320|LOC_OS04G30540|LOC_OS09G03370|LOC_OS10G17690|LOC_OS06G40790|LOC_OS06G41640|LOC_OS12G37260|LOC_OS09G14010|LOC_OS09G39530|LOC_OS01G51260|LOC_OS04G32960|LOC_OS12G18360|LOC_OS11G04540|LOC_OS07G01420|LOC_OS11G45090|LOC_OS06G32990|LOC_OS07G38700|LOC_OS10G20380|LOC_OS01G07770|LOC_OS09G24840|LOC_OS10G08014|LOC_OS01G65660|LOC_OS12G10870|LOC_OS03G01290|LOC_OS12G06130|LOC_OS09G32230|LOC_OS02G08030|LOC_OS11G15670|LOC_OS06G38294|LOC_OS08G33910|LOC_OS01G52340|LOC_OS12G23950|LOC_OS01G52330|LOC_OS02G18070|LOC_OS06G29110|LOC_OS07G03610|LOC_OS01G54515|LOC_OS01G06670|LOC_OS04G25900|LOC_OS03G15230|LOC_OS07G36750|LOC_OS03G38330|LOC_OS01G63010|LOC_OS11G36120|LOC_OS11G14110|LOC_OS12G11500|LOC_OS02G30190|LOC_OS03G05880|LOC_OS08G43700|LOC_OS02G56120|LOC_OS07G08060|LOC_OS06G44970|LOC_OS07G48760|LOC_OS05G50780|LOC_OS02G18080|LOC_OS12G24810|LOC_OS01G52320|LOC_OS06G30790|LOC_OS07G25890|LOC_OS03G19840|LOC_OS10G30162|LOC_OS11G07830|LOC_OS07G03620|LOC_OS01G63260|LOC_OS01G28450|LOC_OS01G12900|LOC_OS11G27440|LOC_OS04G49900|LOC_OS11G39420|LOC_OS12G11510|LOC_OS12G12600|LOC_OS02G12790|LOC_OS09G33580|LOC_OS08G30660|LOC_OS08G40460|LOC_OS08G28570|LOC_OS08G03470|LOC_OS03G25289|LOC_OS07G46550|LOC_OS03G26130|LOC_OS03G62670|LOC_OS01G16260|LOC_OS06G32980|LOC_OS02G46780|LOC_OS01G33810|LOC_OS11G27430|LOC_OS02G25860|LOC_OS06G05380|LOC_OS08G39220|LOC_OS10G08022|LOC_OS08G13090|LOC_OS04G23940|LOC_OS12G29290|LOC_OS12G29280|LOC_OS12G06340|LOC_OS02G58520|LOC_OS05G02200|LOC_OS03G62200|LOC_OS08G40690|LOC_OS10G33440|LOC_OS05G12240|LOC_OS03G29410|LOC_OS09G34200|LOC_OS06G33640|LOC_OS01G32930|LOC_OS11G27620|LOC_OS10G36924|LOC_OS01G51450|LOC_OS06G30370|LOC_OS04G43300|LOC_OS10G29150|LOC_OS11G03650|LOC_OS06G32550|LOC_OS05G25370|LOC_OS01G41890|LOC_OS01G25160|LOC_OS06G40180|LOC_OS01G67880|LOC_OS08G39250|LOC_OS07G08090|LOC_OS12G25090|LOC_OS03G02180|LOC_OS01G42740|LOC_OS04G58800|LOC_OS03G01090|LOC_OS02G53040|LOC_OS01G18860|LOC_OS03G25460|LOC_OS01G51690|LOC_OS07G02560|LOC_OS07G45290|LOC_OS06G10990|LOC_OS08G02110|LOC_OS04G41130|LOC_OS01G06870|LOC_OS01G06630|LOC_OS06G09760|LOC_OS10G05170|LOC_OS05G04440|LOC_OS06G06490|LOC_OS02G13830|LOC_OS05G27304|LOC_OS01G20720|LOC_OS01G40550|LOC_OS04G56850|LOC_OS02G30150|LOC_OS08G01260|LOC_OS04G41370|LOC_OS03G23050|LOC_OS12G17490|LOC_OS11G27400|LOC_OS06G51050|LOC_OS02G40190|LOC_OS10G29370|LOC_OS05G01380|LOC_OS04G30490|LOC_OS01G04480|LOC_OS06G09790|LOC_OS12G32640|LOC_OS12G32400|LOC_OS01G65000|LOC_OS07G12130|LOC_OS01G02060|LOC_OS07G39850|LOC_OS03G39650|LOC_OS01G18400|LOC_OS05G49310|LOC_OS02G08010|LOC_OS02G06070|LOC_OS02G54590|LOC_OS08G32880|LOC_OS05G04410|LOC_OS07G40810|LOC_OS06G20790|LOC_OS10G29380|LOC_OS02G25830|LOC_OS11G11050|LOC_OS09G37500|LOC_OS07G02570|LOC_OS11G47460|LOC_OS09G17000|LOC_OS06G08450|LOC_OS02G43470|LOC_OS09G15060|LOC_OS01G52514|LOC_OS04G02820|LOC_OS01G67670|LOC_OS08G38170|LOC_OS02G58720|LOC_OS04G21320|LOC_OS03G15210|LOC_OS10G08220|LOC_OS08G05600|LOC_OS05G27520|LOC_OS12G10400|LOC_OS11G46130|LOC_OS03G04570|LOC_OS06G41480|LOC_OS06G40150|LOC_OS01G70840|LOC_OS08G31780|LOC_OS08G42670|LOC_OS09G36420|LOC_OS01G02000|LOC_OS05G35770|LOC_OS05G09480|LOC_OS05G15920|LOC_OS04G10260|LOC_OS03G59440|LOC_OS11G46100|LOC_OS06G44100|LOC_OS11G37860|LOC_OS12G30080|LOC_OS07G44550|LOC_OS09G08190|LOC_OS02G02570|LOC_OS05G33110|LOC_OS05G11330|LOC_OS08G19694|LOC_OS07G17160|LOC_OS03G13210|LOC_OS08G20200|LOC_OS04G02640|LOC_OS02G45070|LOC_OS12G14610|LOC_OS06G43000|LOC_OS04G01550|LOC_OS09G35910|LOC_OS11G37850|LOC_OS12G36630|LOC_OS04G49970|LOC_OS08G32890|LOC_OS11G47447|LOC_OS04G50710|LOC_OS03G27610|LOC_OS06G33690|LOC_OS04G44280|LOC_OS11G26750|LOC_OS11G06900|LOC_OS09G25990|LOC_OS07G01600|LOC_OS03G50880|LOC_OS03G15880|LOC_OS11G37880|LOC_OS11G12340|LOC_OS11G13430|LOC_OS09G30230|LOC_OS03G61500|LOC_OS02G58350|LOC_OS12G07280|LOC_OS12G37970|LOC_OS04G49980|LOC_OS12G09460|LOC_OS01G70870|LOC_OS10G38960|LOC_OS03G22170|LOC_OS01G41834|LOC_OS05G10690|LOC_OS02G04530|LOC_OS02G49410|LOC_OS04G36680|LOC_OS08G02530|LOC_OS01G02250|LOC_OS06G11660|LOC_OS05G14820|LOC_OS02G45054|LOC_OS09G25980|LOC_OS02G15660|LOC_OS09G23560|LOC_OS03G59430|LOC_OS04G02860|LOC_OS02G18930|LOC_OS07G34750|LOC_OS11G13440|LOC_OS05G19270|LOC_OS11G37870|LOC_OS02G39620|LOC_OS01G16414|LOC_OS04G51820|LOC_OS11G35210|LOC_OS08G42470|LOC_OS01G59340|LOC_OS03G49400|LOC_OS04G44060|LOC_OS01G36240|LOC_OS01G02440|LOC_OS08G03610|LOC_OS04G10060|LOC_OS05G12210|LOC_OS05G33150|LOC_OS06G37840|LOC_OS08G01670|LOC_OS08G23740|LOC_OS02G48770|LOC_OS03G12790|LOC_OS01G68570|LOC_OS09G20040|LOC_OS06G46560|LOC_OS01G48200|LOC_OS02G35210|LOC_OS09G30250|LOC_OS01G15990|LOC_OS11G11430|LOC_OS06G49830|LOC_OS02G41904|LOC_OS10G33250|LOC_OS03G22590|LOC_OS10G10130|LOC_OS06G01890|LOC_OS06G33480|LOC_OS11G02964|LOC_OS05G11360|LOC_OS05G33140|LOC_OS01G25330|LOC_OS02G25640|LOC_OS08G44670|LOC_OS05G09050|LOC_OS06G10350|LOC_OS06G11680|LOC_OS04G49930|LOC_OS10G02500|LOC_OS07G30170|LOC_OS07G04900|LOC_OS04G27720|LOC_OS04G01354|LOC_OS06G14710|LOC_OS09G25960|LOC_OS01G14650|LOC_OS12G13720|LOC_OS05G02420|LOC_OS04G47990|LOC_OS08G10440|LOC_OS03G16920|LOC_OS03G05840|LOC_OS07G20130|LOC_OS08G41190|LOC_OS06G37820|LOC_OS02G49600|LOC_OS04G12220|LOC_OS07G01400|LOC_OS11G02980|LOC_OS04G58420|LOC_OS03G32180|LOC_OS06G45690|LOC_OS01G60540|LOC_OS09G09230|LOC_OS07G11440|LOC_OS11G43250|LOC_OS09G23530|LOC_OS01G16860|LOC_OS02G11020|LOC_OS03G61940|LOC_OS08G35510|LOC_OS01G57370|LOC_OS01G44069|LOC_OS11G10120|LOC_OS08G37930|LOC_OS03G55290|LOC_OS06G31280|LOC_OS07G46990|LOC_OS08G14810|LOC_OS01G33160|LOC_OS05G37970|LOC_OS01G24460|LOC_OS07G01410|LOC_OS06G34560|LOC_OS01G04870|LOC_OS03G51920|LOC_OS09G09220|LOC_OS11G35890|LOC_OS03G56130|LOC_OS02G56140|LOC_OS04G21160|LOC_OS08G34650|LOC_OS12G31160|LOC_OS04G35310|LOC_OS02G02560|LOC_OS08G42030|LOC_OS02G05830|LOC_OS04G43170|LOC_OS01G70680|LOC_OS08G41180|LOC_OS02G07628|LOC_OS10G26240|LOC_OS08G44360|LOC_OS01G25760|LOC_OS10G29750|LOC_OS09G37480|LOC_OS01G02400|LOC_OS09G37240|LOC_OS06G11010|LOC_OS01G61610|LOC_OS01G60520|LOC_OS07G17210|LOC_OS10G36280|LOC_OS12G38400|LOC_OS06G48300|LOC_OS03G10210|LOC_OS11G35840|LOC_OS02G42870|LOC_OS02G20600|LOC_OS02G07624|LOC_OS05G31570|LOC_OS02G05686|LOC_OS09G36160|LOC_OS01G03720|LOC_OS01G43180|LOC_OS09G37490|LOC_OS02G16330|LOC_OS12G13360|LOC_OS06G12330|LOC_OS02G18510|LOC_OS05G09410|LOC_OS03G32230|LOC_OS09G01290|LOC_OS07G20610|LOC_OS04G49690|LOC_OS11G10790|LOC_OS08G34550|LOC_OS03G60960|LOC_OS01G38840|LOC_OS11G10550|LOC_OS02G01090|LOC_OS12G37320|LOC_OS05G16180|LOC_OS06G27850|LOC_OS09G37495|LOC_OS11G01600|LOC_OS04G30600|LOC_OS05G32890|LOC_OS04G41980|LOC_OS10G26460|LOC_OS04G40410|LOC_OS02G51320|LOC_OS01G25740|LOC_OS01G03750|LOC_OS01G45110|LOC_OS02G49480|LOC_OS06G13210|LOC_OS01G22230|LOC_OS07G31770|LOC_OS09G28500|LOC_OS04G04750|LOC_OS08G16910|LOC_OS10G18870|LOC_OS06G48520|LOC_OS07G39490|LOC_OS12G36240|LOC_OS11G11410|LOC_OS01G56240|LOC_OS02G41760|LOC_OS12G41600|LOC_OS05G32880|LOC_OS05G31550|LOC_OS04G30610|LOC_OS01G33360|LOC_OS04G16970|LOC_OS04G39430|LOC_OS10G29740|LOC_OS08G28900|LOC_OS03G42290|LOC_OS12G39990|LOC_OS11G46970|LOC_OS06G13200|LOC_OS04G41759|LOC_OS06G48990|LOC_OS02G53994|LOC_OS04G59020|LOC_OS04G59260|LOC_OS10G35180|LOC_OS01G22249|LOC_OS04G51300|LOC_OS02G06560|LOC_OS11G35850|LOC_OS06G12350|LOC_OS11G11420|LOC_OS08G33488|LOC_OS06G11260|LOC_OS07G21960|LOC_OS12G03750|LOC_OS05G09680|LOC_OS05G08590|LOC_OS01G42060|LOC_OS08G31090|LOC_OS02G53720|LOC_OS04G56180|LOC_OS11G04060|LOC_OS02G38320|LOC_OS06G13470|LOC_OS10G38660|LOC_OS04G50880|LOC_OS08G37874|LOC_OS03G27080|LOC_OS01G71106|LOC_OS02G02370|LOC_OS06G11050|LOC_OS11G30110|LOC_OS11G15190|LOC_OS05G33310|LOC_OS01G71340|LOC_OS07G33720|LOC_OS06G14310|LOC_OS11G10510|LOC_OS04G59200|LOC_OS07G10860|LOC_OS01G08370|LOC_OS01G07280|LOC_OS03G18140|LOC_OS02G51799|LOC_OS04G58590|LOC_OS11G42590|LOC_OS09G27620|LOC_OS04G07600|LOC_OS02G39884|LOC_OS04G49890|LOC_OS03G27090|LOC_OS10G38670|LOC_OS05G01730|LOC_OS06G37450|LOC_OS01G18170|LOC_OS06G11280|LOC_OS04G30800|LOC_OS01G34680|LOC_OS01G71350|LOC_OS01G72680|LOC_OS06G41700|LOC_OS02G07830|LOC_OS10G17950|LOC_OS10G36229|LOC_OS08G26990|LOC_OS11G08445|LOC_OS05G28180|LOC_OS11G40380|LOC_OS11G10520|LOC_OS11G08440|LOC_OS10G28840|LOC_OS10G03100|LOC_OS06G13490|LOC_OS03G53150|LOC_OS05G40060|LOC_OS11G43410|LOC_OS11G10760|LOC_OS08G39830|LOC_OS01G58860|LOC_OS01G57770|LOC_OS01G55350|LOC_OS06G35480|LOC_OS10G38640|LOC_OS12G40710|LOC_OS11G32790|LOC_OS04G45060|LOC_OS03G64260|LOC_OS02G27200|LOC_OS11G45840|LOC_OS11G43420|LOC_OS05G45980|LOC_OS04G40620|LOC_OS03G31360|LOC_OS05G07010|LOC_OS01G63510|LOC_OS06G16990|LOC_OS11G32540|LOC_OS01G52070|LOC_OS09G11020|LOC_OS12G36690|LOC_OS02G13290|LOC_OS10G18820|LOC_OS06G35490|LOC_OS07G43530|LOC_OS10G29110|LOC_OS02G15090|LOC_OS04G43740|LOC_OS01G71380|LOC_OS08G28950|LOC_OS11G28470|LOC_OS04G13090|LOC_OS06G16300|LOC_OS02G57720|LOC_OS11G04020|LOC_OS11G07770|LOC_OS07G37210|LOC_OS04G54400|LOC_OS03G03070|LOC_OS03G27280|LOC_OS02G06130|LOC_OS01G47710|LOC_OS08G39850|LOC_OS09G37400|LOC_OS02G51180|LOC_OS03G63150|LOC_OS10G07556|LOC_OS10G29360|LOC_OS02G19440|LOC_OS08G27870|LOC_OS03G22600|LOC_OS11G04030|LOC_OS11G06210|LOC_OS01G13920|LOC_OS10G39170|LOC_OS03G51140|LOC_OS11G40370|LOC_OS12G31620|LOC_OS04G52210|LOC_OS10G21400|LOC_OS09G09600|LOC_OS10G39160|LOC_OS02G08320|LOC_OS06G14350|LOC_OS06G13020|LOC_OS02G05050|LOC_OS02G29000|LOC_OS01G52290|LOC_OS05G48390|LOC_OS12G04220|LOC_OS09G37650|LOC_OS12G41650|LOC_OS01G18375|LOC_OS02G20430|LOC_OS09G37410|LOC_OS11G17580|LOC_OS01G72490|LOC_OS04G39020|LOC_OS12G41680|LOC_OS02G44870|LOC_OS10G26060|LOC_OS02G18140|LOC_OS11G32510|LOC_OS12G40590|LOC_OS05G41990|LOC_OS10G08670|LOC_OS11G10720|LOC_OS01G09450|LOC_OS03G55530|LOC_OS05G06990|LOC_OS07G14110|LOC_OS05G02150|LOC_OS02G05060|LOC_OS04G30690|LOC_OS05G51360|LOC_OS06G43910|LOC_OS02G46810|LOC_OS05G14370|LOC_OS01G34850|LOC_OS09G37420|LOC_OS05G12190|LOC_OS05G18730|LOC_OS10G32980|LOC_OS03G45960|LOC_OS10G29100|LOC_OS10G34930|LOC_OS10G29340|LOC_OS10G04060|LOC_OS05G28770|LOC_OS03G53100|LOC_OS02G34850|LOC_OS07G15680|LOC_OS03G30470|LOC_OS07G34190|LOC_OS06G16790|LOC_OS01G66820|LOC_OS03G29250|LOC_OS02G29020|LOC_OS04G55740|LOC_OS02G39064|LOC_OS01G52270|LOC_OS09G37430|LOC_OS11G30560|LOC_OS02G20210|LOC_OS01G54450|LOC_OS10G06670|LOC_OS06G06300|LOC_OS11G29520|LOC_OS10G02070|LOC_OS02G53320|LOC_OS03G51110|LOC_OS10G08850|LOC_OS10G22920|LOC_OS10G39590|LOC_OS03G10810|LOC_OS02G03060|LOC_OS09G26380|LOC_OS09G37440|LOC_OS09G39620|LOC_OS01G50080|LOC_OS12G09720|LOC_OS07G28300|LOC_OS04G40440|LOC_OS11G30500|LOC_OS08G29854|LOC_OS03G19630|LOC_OS04G42860|LOC_OS09G15240|LOC_OS02G52000|LOC_OS11G07740|LOC_OS08G15450|LOC_OS08G13030|LOC_OS01G11940|LOC_OS03G50250|LOC_OS06G32600|LOC_OS09G08720|LOC_OS12G02080|LOC_OS08G41720|LOC_OS04G28130|LOC_OS06G19840|LOC_OS08G06550|LOC_OS06G16330|LOC_OS05G31760|LOC_OS01G16390|LOC_OS11G18870|LOC_OS12G09710|LOC_OS03G21960|LOC_OS03G37070|LOC_OS06G06320|LOC_OS04G39460|LOC_OS02G15070|LOC_OS11G46080|LOC_OS07G47284|LOC_OS03G22810|LOC_OS01G72290|LOC_OS12G16200|LOC_OS05G27010|LOC_OS12G10930|LOC_OS11G40780|LOC_OS06G48160|LOC_OS05G41310|LOC_OS04G55950|LOC_OS08G05690|LOC_OS06G42860|LOC_OS08G42840|LOC_OS04G28120|LOC_OS02G29230|LOC_OS08G17640|LOC_OS01G18360|LOC_OS05G31750|LOC_OS10G38489|LOC_OS03G15050|LOC_OS10G07534|LOC_OS05G44810|LOC_OS06G51320|LOC_OS09G37470|LOC_OS12G17540|LOC_OS07G18990|LOC_OS10G08620|LOC_OS10G42750|LOC_OS06G16350|LOC_OS03G08530|LOC_OS09G28770|LOC_OS02G30690|LOC_OS11G41640|LOC_OS06G15020|LOC_OS12G02060|LOC_OS08G05440|LOC_OS09G39410|LOC_OS02G52460|LOC_OS02G29464|LOC_OS08G28540|LOC_OS11G38480|LOC_OS09G39650|LOC_OS02G09630|LOC_OS01G18110|LOC_OS11G39330
16772	3.2413E-25	1.7935E-23	658	2020	5842	25460	transferase activity, transferring phosphorus-containing groups	LOC_OS11G47030|LOC_OS02G42190|LOC_OS07G03840|LOC_OS10G14814|LOC_OS04G30270|LOC_OS08G39210|LOC_OS01G10700|LOC_OS01G26174|LOC_OS09G37800|LOC_OS12G10870|LOC_OS01G66630|LOC_OS05G51740|LOC_OS06G45710|LOC_OS04G54120|LOC_OS04G54002|LOC_OS11G40400|LOC_OS04G30030|LOC_OS07G31190|LOC_OS04G12600|LOC_OS12G23950|LOC_OS11G47160|LOC_OS07G03970|LOC_OS01G33950|LOC_OS04G30040|LOC_OS01G20880|LOC_OS01G06790|LOC_OS04G30280|LOC_OS11G40890|LOC_OS12G10740|LOC_OS04G23720|LOC_OS07G35540|LOC_OS01G66640|LOC_OS04G23600|LOC_OS01G66760|LOC_OS02G34430|LOC_OS12G11500|LOC_OS04G54110|LOC_OS01G21970|LOC_OS08G03240|LOC_OS10G12620|LOC_OS05G16740|LOC_OS07G48760|LOC_OS09G18159|LOC_OS11G35274|LOC_OS03G01160|LOC_OS09G18020|LOC_OS11G47490|LOC_OS07G03860|LOC_OS09G19350|LOC_OS04G09770|LOC_OS06G07330|LOC_OS09G18260|LOC_OS05G17800|LOC_OS04G20680|LOC_OS01G26390|LOC_OS04G54020|LOC_OS04G54140|LOC_OS10G02970|LOC_OS10G20120|LOC_OS01G26270|LOC_OS11G39420|LOC_OS07G35690|LOC_OS05G48660|LOC_OS01G60060|LOC_OS05G51400|LOC_OS07G36780|LOC_OS04G34410|LOC_OS11G36150|LOC_OS09G18010|LOC_OS12G41270|LOC_OS07G03990|LOC_OS05G33160|LOC_OS02G05910|LOC_OS05G17810|LOC_OS10G19160|LOC_OS08G39220|LOC_OS04G30060|LOC_OS04G23700|LOC_OS01G10710|LOC_OS05G25540|LOC_OS03G15250|LOC_OS02G13410|LOC_OS11G39530|LOC_OS02G12440|LOC_OS11G35290|LOC_OS02G58520|LOC_OS04G54010|LOC_OS04G34420|LOC_OS09G19229|LOC_OS04G34300|LOC_OS08G01280|LOC_OS10G06090|LOC_OS03G29410|LOC_OS10G13970|LOC_OS06G30130|LOC_OS07G03880|LOC_OS09G18000|LOC_OS08G04420|LOC_OS06G08680|LOC_OS02G42150|LOC_OS02G46750|LOC_OS10G06030|LOC_OS05G03460|LOC_OS01G63280|LOC_OS02G58610|LOC_OS05G25370|LOC_OS01G04460|LOC_OS05G28520|LOC_OS03G12150|LOC_OS02G53040|LOC_OS05G07820|LOC_OS04G54200|LOC_OS05G39890|LOC_OS11G35120|LOC_OS09G18230|LOC_OS02G42160|LOC_OS10G06140|LOC_OS01G06870|LOC_OS10G05170|LOC_OS10G22890|LOC_OS01G04570|LOC_OS01G02390|LOC_OS02G08240|LOC_OS11G40970|LOC_OS02G06180|LOC_OS11G36200|LOC_OS04G51040|LOC_OS06G44410|LOC_OS07G03890|LOC_OS06G51170|LOC_OS01G48020|LOC_OS02G20140|LOC_OS05G17604|LOC_OS02G40190|LOC_OS09G17010|LOC_OS01G07630|LOC_OS12G43660|LOC_OS03G50320|LOC_OS01G04480|LOC_OS02G13965|LOC_OS08G15060|LOC_OS10G22860|LOC_OS02G29070|LOC_OS01G40540|LOC_OS09G09510|LOC_OS07G35370|LOC_OS02G06070|LOC_OS02G06190|LOC_OS09G38834|LOC_OS02G54590|LOC_OS04G30010|LOC_OS03G40400|LOC_OS12G23930|LOC_OS09G38830|LOC_OS09G17000|LOC_OS06G08450|LOC_OS04G30260|LOC_OS04G23620|LOC_OS07G35004|LOC_OS06G08690|LOC_OS01G04470|LOC_OS10G09550|LOC_OS02G06090|LOC_OS01G65010|LOC_OS02G12400|LOC_OS09G09500|LOC_OS07G14680|LOC_OS06G40030|LOC_OS12G31560|LOC_OS10G18260|LOC_OS06G16070|LOC_OS03G61310|LOC_OS10G33640|LOC_OS10G10540|LOC_OS09G39930|LOC_OS07G03790|LOC_OS01G06720|LOC_OS05G35770|LOC_OS06G10200|LOC_OS01G02360|LOC_OS01G26210|LOC_OS04G12560|LOC_OS01G04540|LOC_OS07G34980|LOC_OS04G24300|LOC_OS08G39170|LOC_OS11G47310|LOC_OS02G17710|LOC_OS05G20150|LOC_OS01G35160|LOC_OS12G34320|LOC_OS05G41090|LOC_OS11G12560|LOC_OS02G12010|LOC_OS02G12130|LOC_OS02G13460|LOC_OS01G41730|LOC_OS09G17910|LOC_OS09G16700|LOC_OS12G26940|LOC_OS12G01510|LOC_OS01G02350|LOC_OS11G25510|LOC_OS07G35700|LOC_OS04G34360|LOC_OS06G35870|LOC_OS01G05980|LOC_OS02G49310|LOC_OS01G04530|LOC_OS06G07260|LOC_OS12G14610|LOC_OS01G13360|LOC_OS04G22470|LOC_OS07G05190|LOC_OS03G48890|LOC_OS02G05970|LOC_OS04G39930|LOC_OS10G17910|LOC_OS01G26310|LOC_OS04G34370|LOC_OS01G50420|LOC_OS04G34250|LOC_OS07G35730|LOC_OS11G44260|LOC_OS06G47710|LOC_OS05G50830|LOC_OS02G12030|LOC_OS07G07380|LOC_OS03G17700|LOC_OS02G05980|LOC_OS10G38960|LOC_OS07G43560|LOC_OS03G47470|LOC_OS04G12540|LOC_OS11G10280|LOC_OS01G13270|LOC_OS08G39180|LOC_OS01G06730|LOC_OS04G24510|LOC_OS11G47300|LOC_OS04G03830|LOC_OS01G60330|LOC_OS01G46030|LOC_OS06G44430|LOC_OS04G01890|LOC_OS02G12040|LOC_OS07G08000|LOC_OS02G02120|LOC_OS04G35114|LOC_OS01G20900|LOC_OS09G33630|LOC_OS01G02440|LOC_OS01G02560|LOC_OS05G14750|LOC_OS06G38930|LOC_OS05G16930|LOC_OS01G01110|LOC_OS04G47620|LOC_OS06G48980|LOC_OS07G32480|LOC_OS11G09110|LOC_OS12G12860|LOC_OS10G02990|LOC_OS11G07180|LOC_OS11G07060|LOC_OS02G12450|LOC_OS01G59570|LOC_OS08G10310|LOC_OS02G13780|LOC_OS04G14304|LOC_OS10G10130|LOC_OS01G70410|LOC_OS03G44140|LOC_OS08G29040|LOC_OS01G02550|LOC_OS05G16824|LOC_OS01G02790|LOC_OS11G03820|LOC_OS03G42070|LOC_OS01G26300|LOC_OS06G10230|LOC_OS09G19160|LOC_OS07G03810|LOC_OS01G02430|LOC_OS07G03930|LOC_OS07G35740|LOC_OS10G02500|LOC_OS07G14820|LOC_OS10G03950|LOC_OS11G44250|LOC_OS05G45000|LOC_OS04G46660|LOC_OS11G12530|LOC_OS04G34320|LOC_OS02G04840|LOC_OS01G59560|LOC_OS09G12650|LOC_OS01G02580|LOC_OS02G49600|LOC_OS05G07080|LOC_OS04G34330|LOC_OS04G12580|LOC_OS04G56120|LOC_OS07G35410|LOC_OS09G19390|LOC_OS10G20160|LOC_OS04G56360|LOC_OS06G29080|LOC_OS10G01560|LOC_OS05G01780|LOC_OS07G35650|LOC_OS11G09130|LOC_OS04G54180|LOC_OS02G56370|LOC_OS01G38850|LOC_OS06G43030|LOC_OS07G31290|LOC_OS01G39820|LOC_OS05G18090|LOC_OS12G08050|LOC_OS01G57490|LOC_OS07G15930|LOC_OS06G47750|LOC_OS08G10330|LOC_OS03G48880|LOC_OS10G10030|LOC_OS01G04409|LOC_OS02G05940|LOC_OS01G36550|LOC_OS06G03610|LOC_OS01G02570|LOC_OS01G02690|LOC_OS07G03830|LOC_OS05G39900|LOC_OS07G03950|LOC_OS05G16920|LOC_OS09G09220|LOC_OS02G56380|LOC_OS08G14940|LOC_OS08G34650|LOC_OS04G39910|LOC_OS05G13770|LOC_OS02G05950|LOC_OS09G17990|LOC_OS01G02400|LOC_OS08G24630|LOC_OS06G38730|LOC_OS01G02760|LOC_OS11G47950|LOC_OS11G07250|LOC_OS03G57780|LOC_OS11G46980|LOC_OS11G07130|LOC_OS11G44560|LOC_OS08G08140|LOC_OS08G14950|LOC_OS08G34560|LOC_OS07G04130|LOC_OS09G16540|LOC_OS03G45430|LOC_OS07G04010|LOC_OS09G17630|LOC_OS05G07470|LOC_OS11G19490|LOC_OS11G34624|LOC_OS09G12290|LOC_OS01G02750|LOC_OS06G36320|LOC_OS04G14570|LOC_OS11G45540|LOC_OS05G46930|LOC_OS11G44690|LOC_OS11G07140|LOC_OS05G44990|LOC_OS05G09410|LOC_OS11G07260|LOC_OS04G03210|LOC_OS12G14699|LOC_OS07G20610|LOC_OS08G14960|LOC_OS04G49690|LOC_OS01G12790|LOC_OS01G38840|LOC_OS07G38250|LOC_OS11G10310|LOC_OS03G21230|LOC_OS01G58790|LOC_OS07G08860|LOC_OS04G15650|LOC_OS01G02780|LOC_OS11G17080|LOC_OS10G06770|LOC_OS06G38830|LOC_OS01G02300|LOC_OS07G26180|LOC_OS01G02420|LOC_OS06G13330|LOC_OS02G30540|LOC_OS11G44660|LOC_OS12G15550|LOC_OS04G29810|LOC_OS11G07270|LOC_OS04G49460|LOC_OS10G18990|LOC_OS11G12620|LOC_OS11G35500|LOC_OS07G06570|LOC_OS06G05830|LOC_OS09G17970|LOC_OS01G06900|LOC_OS07G08750|LOC_OS01G02770|LOC_OS10G02284|LOC_OS08G27810|LOC_OS06G37750|LOC_OS07G26170|LOC_OS11G46970|LOC_OS11G20360|LOC_OS05G06240|LOC_OS06G45240|LOC_OS11G07160|LOC_OS05G44970|LOC_OS03G59950|LOC_OS05G07450|LOC_OS10G17890|LOC_OS01G14510|LOC_OS10G39420|LOC_OS11G35850|LOC_OS01G01689|LOC_OS02G06200|LOC_OS07G05370|LOC_OS02G40200|LOC_OS12G41710|LOC_OS02G42620|LOC_OS04G34390|LOC_OS03G20450|LOC_OS02G27310|LOC_OS08G24310|LOC_OS01G38910|LOC_OS01G12400|LOC_OS02G47160|LOC_OS02G53720|LOC_OS04G56060|LOC_OS08G13420|LOC_OS04G04330|LOC_OS04G29990|LOC_OS08G14990|LOC_OS04G50880|LOC_OS06G38650|LOC_OS02G04430|LOC_OS01G02600|LOC_OS11G31560|LOC_OS06G06940|LOC_OS06G42800|LOC_OS02G41500|LOC_OS04G39610|LOC_OS11G07225|LOC_OS11G46950|LOC_OS01G49920|LOC_OS04G59320|LOC_OS01G09460|LOC_OS01G07280|LOC_OS11G44415|LOC_OS04G29740|LOC_OS01G36500|LOC_OS01G33110|LOC_OS11G31550|LOC_OS02G02140|LOC_OS01G02830|LOC_OS01G70260|LOC_OS06G37690|LOC_OS11G17380|LOC_OS05G32570|LOC_OS04G45170|LOC_OS06G06930|LOC_OS10G17950|LOC_OS04G34290|LOC_OS10G21090|LOC_OS06G06960|LOC_OS11G40380|LOC_OS11G07230|LOC_OS12G12120|LOC_OS07G18240|LOC_OS07G31210|LOC_OS08G10290|LOC_OS10G05400|LOC_OS06G22290|LOC_OS03G55210|LOC_OS08G34380|LOC_OS11G44500|LOC_OS02G43906|LOC_OS04G04670|LOC_OS01G49910|LOC_OS06G02000|LOC_OS03G43590|LOC_OS09G14660|LOC_OS10G02360|LOC_OS01G02730|LOC_OS04G15560|LOC_OS01G38900|LOC_OS09G25540|LOC_OS07G18230|LOC_OS01G47840|LOC_OS11G07240|LOC_OS03G35600|LOC_OS04G29960|LOC_OS10G33080|LOC_OS01G12410|LOC_OS02G39660|LOC_OS06G38640|LOC_OS02G02040|LOC_OS01G02610|LOC_OS08G28710|LOC_OS12G31610|LOC_OS02G56630|LOC_OS06G16300|LOC_OS05G07740|LOC_OS01G43350|LOC_OS07G15540|LOC_OS09G20880|LOC_OS10G09620|LOC_OS03G27280|LOC_OS02G06130|LOC_OS02G06250|LOC_OS07G35390|LOC_OS11G36090|LOC_OS01G02800|LOC_OS05G14030|LOC_OS12G41420|LOC_OS02G42110|LOC_OS06G41510|LOC_OS09G20750|LOC_OS10G07556|LOC_OS02G40180|LOC_OS10G05250|LOC_OS01G60910|LOC_OS02G56400|LOC_OS11G29790|LOC_OS11G10710|LOC_OS01G45520|LOC_OS11G40370|LOC_OS11G41100|LOC_OS02G06260|LOC_OS04G28210|LOC_OS04G05470|LOC_OS12G41530|LOC_OS06G38340|LOC_OS09G18540|LOC_OS02G41480|LOC_OS03G61060|LOC_OS10G05160|LOC_OS01G28290|LOC_OS11G10720|LOC_OS05G06990|LOC_OS04G51030|LOC_OS03G28270|LOC_OS04G29770|LOC_OS04G05560|LOC_OS04G03380|LOC_OS02G06030|LOC_OS02G06150|LOC_OS09G37780|LOC_OS01G02700|LOC_OS11G31540|LOC_OS06G38670|LOC_OS01G55310|LOC_OS08G03070|LOC_OS03G43670|LOC_OS09G19510|LOC_OS09G16590|LOC_OS03G21770|LOC_OS11G31530|LOC_OS04G52590|LOC_OS05G07850|LOC_OS05G40770|LOC_OS08G34050|LOC_OS06G23190|LOC_OS05G04460|LOC_OS02G06160|LOC_OS02G06280|LOC_OS01G66820|LOC_OS04G29880|LOC_OS04G30340|LOC_OS10G40490|LOC_OS11G39490|LOC_OS12G42520|LOC_OS01G02810|LOC_OS06G41960|LOC_OS09G18530|LOC_OS05G16320|LOC_OS08G23290|LOC_OS10G09700|LOC_OS12G14480|LOC_OS01G06240|LOC_OS05G44960|LOC_OS02G34800|LOC_OS02G18320|LOC_OS04G44910|LOC_OS10G22920|LOC_OS08G38200|LOC_OS11G41650|LOC_OS02G03060|LOC_OS08G07890|LOC_OS02G40130|LOC_OS09G39620|LOC_OS02G06210|LOC_OS04G53996|LOC_OS04G49480|LOC_OS04G41530|LOC_OS04G40440|LOC_OS11G29510|LOC_OS01G57940|LOC_OS10G05570|LOC_OS04G42740|LOC_OS01G07560|LOC_OS04G07200|LOC_OS02G11930|LOC_OS06G49260|LOC_OS09G29520|LOC_OS04G06244|LOC_OS07G42626|LOC_OS06G16330|LOC_OS08G03040|LOC_OS02G06220|LOC_OS04G29580|LOC_OS09G17890|LOC_OS02G19550|LOC_OS11G47290|LOC_OS10G07548|LOC_OS02G12910|LOC_OS05G44940|LOC_OS09G29510|LOC_OS01G41110|LOC_OS01G66610|LOC_OS02G09740|LOC_OS06G38590|LOC_OS09G18620|LOC_OS09G17880|LOC_OS03G20880|LOC_OS04G43730|LOC_OS09G16670|LOC_OS11G47180|LOC_OS10G03050|LOC_OS01G04070|LOC_OS05G44930|LOC_OS02G48080|LOC_OS11G40430|LOC_OS09G03370|LOC_OS02G06120|LOC_OS08G40650|LOC_OS11G36180|LOC_OS09G39650|LOC_OS04G29680|LOC_OS05G16360|LOC_OS12G27102|LOC_OS07G04000|LOC_OS03G05140|LOC_OS11G14050
16301	3.2413E-25	1.7935E-23	658	2020	5842	25460	kinase activity	LOC_OS11G47030|LOC_OS02G42190|LOC_OS07G03840|LOC_OS10G14814|LOC_OS04G30270|LOC_OS08G39210|LOC_OS01G10700|LOC_OS01G26174|LOC_OS09G37800|LOC_OS12G10870|LOC_OS01G66630|LOC_OS05G51740|LOC_OS06G45710|LOC_OS04G54120|LOC_OS04G54002|LOC_OS11G40400|LOC_OS04G30030|LOC_OS07G31190|LOC_OS04G12600|LOC_OS12G23950|LOC_OS11G47160|LOC_OS07G03970|LOC_OS01G33950|LOC_OS04G30040|LOC_OS01G20880|LOC_OS01G06790|LOC_OS04G30280|LOC_OS11G40890|LOC_OS12G10740|LOC_OS04G23720|LOC_OS07G35540|LOC_OS01G66640|LOC_OS04G23600|LOC_OS01G66760|LOC_OS02G34430|LOC_OS12G11500|LOC_OS04G54110|LOC_OS01G21970|LOC_OS08G03240|LOC_OS10G12620|LOC_OS05G16740|LOC_OS07G48760|LOC_OS09G18159|LOC_OS11G35274|LOC_OS03G01160|LOC_OS09G18020|LOC_OS11G47490|LOC_OS07G03860|LOC_OS09G19350|LOC_OS04G09770|LOC_OS06G07330|LOC_OS09G18260|LOC_OS05G17800|LOC_OS04G20680|LOC_OS01G26390|LOC_OS04G54020|LOC_OS04G54140|LOC_OS10G02970|LOC_OS10G20120|LOC_OS01G26270|LOC_OS11G39420|LOC_OS07G35690|LOC_OS05G48660|LOC_OS01G60060|LOC_OS05G51400|LOC_OS07G36780|LOC_OS04G34410|LOC_OS11G36150|LOC_OS09G18010|LOC_OS12G41270|LOC_OS07G03990|LOC_OS05G33160|LOC_OS02G05910|LOC_OS05G17810|LOC_OS10G19160|LOC_OS08G39220|LOC_OS04G30060|LOC_OS04G23700|LOC_OS01G10710|LOC_OS05G25540|LOC_OS03G15250|LOC_OS02G13410|LOC_OS11G39530|LOC_OS02G12440|LOC_OS11G35290|LOC_OS02G58520|LOC_OS04G54010|LOC_OS04G34420|LOC_OS09G19229|LOC_OS04G34300|LOC_OS08G01280|LOC_OS10G06090|LOC_OS03G29410|LOC_OS10G13970|LOC_OS06G30130|LOC_OS07G03880|LOC_OS09G18000|LOC_OS08G04420|LOC_OS06G08680|LOC_OS02G42150|LOC_OS02G46750|LOC_OS10G06030|LOC_OS05G03460|LOC_OS01G63280|LOC_OS02G58610|LOC_OS05G25370|LOC_OS01G04460|LOC_OS05G28520|LOC_OS03G12150|LOC_OS02G53040|LOC_OS05G07820|LOC_OS04G54200|LOC_OS05G39890|LOC_OS11G35120|LOC_OS09G18230|LOC_OS02G42160|LOC_OS10G06140|LOC_OS01G06870|LOC_OS10G05170|LOC_OS10G22890|LOC_OS01G04570|LOC_OS01G02390|LOC_OS02G08240|LOC_OS11G40970|LOC_OS02G06180|LOC_OS11G36200|LOC_OS04G51040|LOC_OS06G44410|LOC_OS07G03890|LOC_OS06G51170|LOC_OS01G48020|LOC_OS02G20140|LOC_OS05G17604|LOC_OS02G40190|LOC_OS09G17010|LOC_OS01G07630|LOC_OS12G43660|LOC_OS03G50320|LOC_OS01G04480|LOC_OS02G13965|LOC_OS08G15060|LOC_OS10G22860|LOC_OS02G29070|LOC_OS01G40540|LOC_OS09G09510|LOC_OS07G35370|LOC_OS02G06070|LOC_OS02G06190|LOC_OS09G38834|LOC_OS02G54590|LOC_OS04G30010|LOC_OS03G40400|LOC_OS12G23930|LOC_OS09G38830|LOC_OS09G17000|LOC_OS06G08450|LOC_OS04G30260|LOC_OS04G23620|LOC_OS07G35004|LOC_OS06G08690|LOC_OS01G04470|LOC_OS10G09550|LOC_OS02G06090|LOC_OS01G65010|LOC_OS02G12400|LOC_OS09G09500|LOC_OS07G14680|LOC_OS06G40030|LOC_OS12G31560|LOC_OS10G18260|LOC_OS06G16070|LOC_OS03G61310|LOC_OS10G33640|LOC_OS10G10540|LOC_OS09G39930|LOC_OS07G03790|LOC_OS01G06720|LOC_OS05G35770|LOC_OS06G10200|LOC_OS01G02360|LOC_OS01G26210|LOC_OS04G12560|LOC_OS01G04540|LOC_OS07G34980|LOC_OS04G24300|LOC_OS08G39170|LOC_OS11G47310|LOC_OS02G17710|LOC_OS05G20150|LOC_OS01G35160|LOC_OS12G34320|LOC_OS05G41090|LOC_OS11G12560|LOC_OS02G12010|LOC_OS02G12130|LOC_OS02G13460|LOC_OS01G41730|LOC_OS09G17910|LOC_OS09G16700|LOC_OS12G26940|LOC_OS12G01510|LOC_OS01G02350|LOC_OS11G25510|LOC_OS07G35700|LOC_OS04G34360|LOC_OS06G35870|LOC_OS01G05980|LOC_OS02G49310|LOC_OS01G04530|LOC_OS06G07260|LOC_OS12G14610|LOC_OS01G13360|LOC_OS04G22470|LOC_OS07G05190|LOC_OS03G48890|LOC_OS02G05970|LOC_OS04G39930|LOC_OS10G17910|LOC_OS01G26310|LOC_OS04G34370|LOC_OS01G50420|LOC_OS04G34250|LOC_OS07G35730|LOC_OS11G44260|LOC_OS06G47710|LOC_OS05G50830|LOC_OS02G12030|LOC_OS07G07380|LOC_OS03G17700|LOC_OS02G05980|LOC_OS10G38960|LOC_OS07G43560|LOC_OS03G47470|LOC_OS04G12540|LOC_OS11G10280|LOC_OS01G13270|LOC_OS08G39180|LOC_OS01G06730|LOC_OS04G24510|LOC_OS11G47300|LOC_OS04G03830|LOC_OS01G60330|LOC_OS01G46030|LOC_OS06G44430|LOC_OS04G01890|LOC_OS02G12040|LOC_OS07G08000|LOC_OS02G02120|LOC_OS04G35114|LOC_OS01G20900|LOC_OS09G33630|LOC_OS01G02440|LOC_OS01G02560|LOC_OS05G14750|LOC_OS06G38930|LOC_OS05G16930|LOC_OS01G01110|LOC_OS04G47620|LOC_OS06G48980|LOC_OS07G32480|LOC_OS11G09110|LOC_OS12G12860|LOC_OS10G02990|LOC_OS11G07180|LOC_OS11G07060|LOC_OS02G12450|LOC_OS01G59570|LOC_OS08G10310|LOC_OS02G13780|LOC_OS04G14304|LOC_OS10G10130|LOC_OS01G70410|LOC_OS03G44140|LOC_OS08G29040|LOC_OS01G02550|LOC_OS05G16824|LOC_OS01G02790|LOC_OS11G03820|LOC_OS03G42070|LOC_OS01G26300|LOC_OS06G10230|LOC_OS09G19160|LOC_OS07G03810|LOC_OS01G02430|LOC_OS07G03930|LOC_OS07G35740|LOC_OS10G02500|LOC_OS07G14820|LOC_OS10G03950|LOC_OS11G44250|LOC_OS05G45000|LOC_OS04G46660|LOC_OS11G12530|LOC_OS04G34320|LOC_OS02G04840|LOC_OS01G59560|LOC_OS09G12650|LOC_OS01G02580|LOC_OS02G49600|LOC_OS05G07080|LOC_OS04G34330|LOC_OS04G12580|LOC_OS04G56120|LOC_OS07G35410|LOC_OS09G19390|LOC_OS10G20160|LOC_OS04G56360|LOC_OS06G29080|LOC_OS10G01560|LOC_OS05G01780|LOC_OS07G35650|LOC_OS11G09130|LOC_OS04G54180|LOC_OS02G56370|LOC_OS01G38850|LOC_OS06G43030|LOC_OS07G31290|LOC_OS01G39820|LOC_OS05G18090|LOC_OS12G08050|LOC_OS01G57490|LOC_OS07G15930|LOC_OS06G47750|LOC_OS08G10330|LOC_OS03G48880|LOC_OS10G10030|LOC_OS01G04409|LOC_OS02G05940|LOC_OS01G36550|LOC_OS06G03610|LOC_OS01G02570|LOC_OS01G02690|LOC_OS07G03830|LOC_OS05G39900|LOC_OS07G03950|LOC_OS05G16920|LOC_OS09G09220|LOC_OS02G56380|LOC_OS08G14940|LOC_OS08G34650|LOC_OS04G39910|LOC_OS05G13770|LOC_OS02G05950|LOC_OS09G17990|LOC_OS01G02400|LOC_OS08G24630|LOC_OS06G38730|LOC_OS01G02760|LOC_OS11G47950|LOC_OS11G07250|LOC_OS03G57780|LOC_OS11G46980|LOC_OS11G07130|LOC_OS11G44560|LOC_OS08G08140|LOC_OS08G14950|LOC_OS08G34560|LOC_OS07G04130|LOC_OS09G16540|LOC_OS03G45430|LOC_OS07G04010|LOC_OS09G17630|LOC_OS05G07470|LOC_OS11G19490|LOC_OS11G34624|LOC_OS09G12290|LOC_OS01G02750|LOC_OS06G36320|LOC_OS04G14570|LOC_OS11G45540|LOC_OS05G46930|LOC_OS11G44690|LOC_OS11G07140|LOC_OS05G44990|LOC_OS05G09410|LOC_OS11G07260|LOC_OS04G03210|LOC_OS12G14699|LOC_OS07G20610|LOC_OS08G14960|LOC_OS04G49690|LOC_OS01G12790|LOC_OS01G38840|LOC_OS07G38250|LOC_OS11G10310|LOC_OS03G21230|LOC_OS01G58790|LOC_OS07G08860|LOC_OS04G15650|LOC_OS01G02780|LOC_OS11G17080|LOC_OS10G06770|LOC_OS06G38830|LOC_OS01G02300|LOC_OS07G26180|LOC_OS01G02420|LOC_OS06G13330|LOC_OS02G30540|LOC_OS11G44660|LOC_OS12G15550|LOC_OS04G29810|LOC_OS11G07270|LOC_OS04G49460|LOC_OS10G18990|LOC_OS11G12620|LOC_OS11G35500|LOC_OS07G06570|LOC_OS06G05830|LOC_OS09G17970|LOC_OS01G06900|LOC_OS07G08750|LOC_OS01G02770|LOC_OS10G02284|LOC_OS08G27810|LOC_OS06G37750|LOC_OS07G26170|LOC_OS11G46970|LOC_OS11G20360|LOC_OS05G06240|LOC_OS06G45240|LOC_OS11G07160|LOC_OS05G44970|LOC_OS03G59950|LOC_OS05G07450|LOC_OS10G17890|LOC_OS01G14510|LOC_OS10G39420|LOC_OS11G35850|LOC_OS01G01689|LOC_OS02G06200|LOC_OS07G05370|LOC_OS02G40200|LOC_OS12G41710|LOC_OS02G42620|LOC_OS04G34390|LOC_OS03G20450|LOC_OS02G27310|LOC_OS08G24310|LOC_OS01G38910|LOC_OS01G12400|LOC_OS02G47160|LOC_OS02G53720|LOC_OS04G56060|LOC_OS08G13420|LOC_OS04G04330|LOC_OS04G29990|LOC_OS08G14990|LOC_OS04G50880|LOC_OS06G38650|LOC_OS02G04430|LOC_OS01G02600|LOC_OS11G31560|LOC_OS06G06940|LOC_OS06G42800|LOC_OS02G41500|LOC_OS04G39610|LOC_OS11G07225|LOC_OS11G46950|LOC_OS01G49920|LOC_OS04G59320|LOC_OS01G09460|LOC_OS01G07280|LOC_OS11G44415|LOC_OS04G29740|LOC_OS01G36500|LOC_OS01G33110|LOC_OS11G31550|LOC_OS02G02140|LOC_OS01G02830|LOC_OS01G70260|LOC_OS06G37690|LOC_OS11G17380|LOC_OS05G32570|LOC_OS04G45170|LOC_OS06G06930|LOC_OS10G17950|LOC_OS04G34290|LOC_OS10G21090|LOC_OS06G06960|LOC_OS11G40380|LOC_OS11G07230|LOC_OS12G12120|LOC_OS07G18240|LOC_OS07G31210|LOC_OS08G10290|LOC_OS10G05400|LOC_OS06G22290|LOC_OS03G55210|LOC_OS08G34380|LOC_OS11G44500|LOC_OS02G43906|LOC_OS04G04670|LOC_OS01G49910|LOC_OS06G02000|LOC_OS03G43590|LOC_OS09G14660|LOC_OS10G02360|LOC_OS01G02730|LOC_OS04G15560|LOC_OS01G38900|LOC_OS09G25540|LOC_OS07G18230|LOC_OS01G47840|LOC_OS11G07240|LOC_OS03G35600|LOC_OS04G29960|LOC_OS10G33080|LOC_OS01G12410|LOC_OS02G39660|LOC_OS06G38640|LOC_OS02G02040|LOC_OS01G02610|LOC_OS08G28710|LOC_OS12G31610|LOC_OS02G56630|LOC_OS06G16300|LOC_OS05G07740|LOC_OS01G43350|LOC_OS07G15540|LOC_OS09G20880|LOC_OS10G09620|LOC_OS03G27280|LOC_OS02G06130|LOC_OS02G06250|LOC_OS07G35390|LOC_OS11G36090|LOC_OS01G02800|LOC_OS05G14030|LOC_OS12G41420|LOC_OS02G42110|LOC_OS06G41510|LOC_OS09G20750|LOC_OS10G07556|LOC_OS02G40180|LOC_OS10G05250|LOC_OS01G60910|LOC_OS02G56400|LOC_OS11G29790|LOC_OS11G10710|LOC_OS01G45520|LOC_OS11G40370|LOC_OS11G41100|LOC_OS02G06260|LOC_OS04G28210|LOC_OS04G05470|LOC_OS12G41530|LOC_OS06G38340|LOC_OS09G18540|LOC_OS02G41480|LOC_OS03G61060|LOC_OS10G05160|LOC_OS01G28290|LOC_OS11G10720|LOC_OS05G06990|LOC_OS04G51030|LOC_OS03G28270|LOC_OS04G29770|LOC_OS04G05560|LOC_OS04G03380|LOC_OS02G06030|LOC_OS02G06150|LOC_OS09G37780|LOC_OS01G02700|LOC_OS11G31540|LOC_OS06G38670|LOC_OS01G55310|LOC_OS08G03070|LOC_OS03G43670|LOC_OS09G19510|LOC_OS09G16590|LOC_OS03G21770|LOC_OS11G31530|LOC_OS04G52590|LOC_OS05G07850|LOC_OS05G40770|LOC_OS08G34050|LOC_OS06G23190|LOC_OS05G04460|LOC_OS02G06160|LOC_OS02G06280|LOC_OS01G66820|LOC_OS04G29880|LOC_OS04G30340|LOC_OS10G40490|LOC_OS11G39490|LOC_OS12G42520|LOC_OS01G02810|LOC_OS06G41960|LOC_OS09G18530|LOC_OS05G16320|LOC_OS08G23290|LOC_OS10G09700|LOC_OS12G14480|LOC_OS01G06240|LOC_OS05G44960|LOC_OS02G34800|LOC_OS02G18320|LOC_OS04G44910|LOC_OS10G22920|LOC_OS08G38200|LOC_OS11G41650|LOC_OS02G03060|LOC_OS08G07890|LOC_OS02G40130|LOC_OS09G39620|LOC_OS02G06210|LOC_OS04G53996|LOC_OS04G49480|LOC_OS04G41530|LOC_OS04G40440|LOC_OS11G29510|LOC_OS01G57940|LOC_OS10G05570|LOC_OS04G42740|LOC_OS01G07560|LOC_OS04G07200|LOC_OS02G11930|LOC_OS06G49260|LOC_OS09G29520|LOC_OS04G06244|LOC_OS07G42626|LOC_OS06G16330|LOC_OS08G03040|LOC_OS02G06220|LOC_OS04G29580|LOC_OS09G17890|LOC_OS02G19550|LOC_OS11G47290|LOC_OS10G07548|LOC_OS02G12910|LOC_OS05G44940|LOC_OS09G29510|LOC_OS01G41110|LOC_OS01G66610|LOC_OS02G09740|LOC_OS06G38590|LOC_OS09G18620|LOC_OS09G17880|LOC_OS03G20880|LOC_OS04G43730|LOC_OS09G16670|LOC_OS11G47180|LOC_OS10G03050|LOC_OS01G04070|LOC_OS05G44930|LOC_OS02G48080|LOC_OS11G40430|LOC_OS09G03370|LOC_OS02G06120|LOC_OS08G40650|LOC_OS11G36180|LOC_OS09G39650|LOC_OS04G29680|LOC_OS05G16360|LOC_OS12G27102|LOC_OS07G04000|LOC_OS03G05140|LOC_OS11G14050
30528	1.0872E-22	3.6095E-21	580	1773	5842	25460	transcription regulator activity	LOC_OS05G40960|LOC_OS01G06320|LOC_OS11G06840|LOC_OS04G56780|LOC_OS03G39432|LOC_OS08G08820|LOC_OS01G11910|LOC_OS06G10600|LOC_OS11G48000|LOC_OS09G22540|LOC_OS02G35770|LOC_OS02G34320|LOC_OS01G18420|LOC_OS03G07830|LOC_OS08G07970|LOC_OS07G48870|LOC_OS01G39480|LOC_OS07G23450|LOC_OS08G33910|LOC_OS05G36100|LOC_OS09G23620|LOC_OS06G49060|LOC_OS06G51140|LOC_OS01G74140|LOC_OS11G05640|LOC_OS07G47790|LOC_OS01G49160|LOC_OS08G38590|LOC_OS05G05970|LOC_OS01G62130|LOC_OS05G01256|LOC_OS03G07940|LOC_OS06G41100|LOC_OS02G56120|LOC_OS09G31390|LOC_OS03G47042|LOC_OS03G62100|LOC_OS06G46910|LOC_OS06G51490|LOC_OS06G33940|LOC_OS12G40070|LOC_OS09G24820|LOC_OS02G45200|LOC_OS06G06360|LOC_OS08G15020|LOC_OS01G09850|LOC_OS04G55590|LOC_OS01G07430|LOC_OS02G13520|LOC_OS02G12310|LOC_OS02G12790|LOC_OS09G33580|LOC_OS05G03884|LOC_OS02G36880|LOC_OS04G28160|LOC_OS03G26130|LOC_OS01G18440|LOC_OS05G11380|LOC_OS02G03960|LOC_OS02G46780|LOC_OS06G05380|LOC_OS08G38370|LOC_OS08G05520|LOC_OS12G12970|LOC_OS01G64000|LOC_OS12G06340|LOC_OS02G10140|LOC_OS09G32260|LOC_OS10G07060|LOC_OS02G57550|LOC_OS05G37640|LOC_OS01G39110|LOC_OS01G52540|LOC_OS03G47016|LOC_OS07G48550|LOC_OS01G06640|LOC_OS04G42570|LOC_OS08G44960|LOC_OS08G17100|LOC_OS12G32620|LOC_OS08G39250|LOC_OS07G11020|LOC_OS05G51820|LOC_OS05G50610|LOC_OS02G52190|LOC_OS01G51690|LOC_OS07G03770|LOC_OS01G52410|LOC_OS02G02820|LOC_OS01G09900|LOC_OS07G48560|LOC_OS06G09760|LOC_OS03G20900|LOC_OS08G44830|LOC_OS07G39940|LOC_OS04G50070|LOC_OS01G64020|LOC_OS07G39820|LOC_OS01G67410|LOC_OS03G15790|LOC_OS12G10540|LOC_OS01G61480|LOC_OS04G56850|LOC_OS06G22760|LOC_OS10G42130|LOC_OS01G18850|LOC_OS09G29360|LOC_OS12G40120|LOC_OS11G04400|LOC_OS01G04120|LOC_OS01G09930|LOC_OS04G43560|LOC_OS11G03310|LOC_OS06G09790|LOC_OS03G20910|LOC_OS08G39390|LOC_OS03G15440|LOC_OS12G32400|LOC_OS04G51070|LOC_OS07G12130|LOC_OS03G15680|LOC_OS09G09630|LOC_OS05G49310|LOC_OS07G39970|LOC_OS04G43680|LOC_OS03G47036|LOC_OS09G10980|LOC_OS11G05614|LOC_OS02G25830|LOC_OS03G25120|LOC_OS12G21880|LOC_OS01G48130|LOC_OS11G47460|LOC_OS07G24350|LOC_OS02G45770|LOC_OS03G29614|LOC_OS11G05740|LOC_OS01G67670|LOC_OS07G38750|LOC_OS10G39190|LOC_OS06G04090|LOC_OS12G10520|LOC_OS01G60490|LOC_OS06G40150|LOC_OS03G08930|LOC_OS03G56090|LOC_OS07G47330|LOC_OS05G11070|LOC_OS12G43530|LOC_OS01G18870|LOC_OS08G27170|LOC_OS03G47022|LOC_OS02G51090|LOC_OS02G25820|LOC_OS01G29840|LOC_OS05G09480|LOC_OS03G51710|LOC_OS04G10260|LOC_OS07G01820|LOC_OS07G10410|LOC_OS02G21090|LOC_OS05G42180|LOC_OS04G25870|LOC_OS06G47850|LOC_OS08G33750|LOC_OS01G02110|LOC_OS08G01100|LOC_OS07G17160|LOC_OS03G38610|LOC_OS03G15990|LOC_OS02G47370|LOC_OS09G02780|LOC_OS05G23780|LOC_OS01G13000|LOC_OS09G35910|LOC_OS06G20020|LOC_OS06G45420|LOC_OS04G38720|LOC_OS12G08025|LOC_OS05G34310|LOC_OS02G04640|LOC_OS08G02300|LOC_OS01G47370|LOC_OS08G01330|LOC_OS07G34880|LOC_OS03G16850|LOC_OS08G24930|LOC_OS12G06080|LOC_OS03G37670|LOC_OS01G01290|LOC_OS11G47890|LOC_OS06G45410|LOC_OS06G44320|LOC_OS12G07280|LOC_OS12G37970|LOC_OS06G45650|LOC_OS08G43334|LOC_OS01G70870|LOC_OS03G22170|LOC_OS04G46350|LOC_OS05G10690|LOC_OS02G49410|LOC_OS08G20580|LOC_OS01G47360|LOC_OS04G38740|LOC_OS06G11780|LOC_OS02G45054|LOC_OS01G62510|LOC_OS02G45170|LOC_OS04G56150|LOC_OS09G25860|LOC_OS03G38870|LOC_OS06G43220|LOC_OS03G63810|LOC_OS03G40710|LOC_OS01G70880|LOC_OS03G49880|LOC_OS08G42470|LOC_OS08G03610|LOC_OS12G40090|LOC_OS01G01470|LOC_OS05G38600|LOC_OS03G51910|LOC_OS01G66030|LOC_OS06G09250|LOC_OS06G47770|LOC_OS06G46560|LOC_OS11G11430|LOC_OS03G13400|LOC_OS06G49830|LOC_OS06G01890|LOC_OS08G36700|LOC_OS10G11580|LOC_OS02G49986|LOC_OS10G38820|LOC_OS06G30090|LOC_OS04G50920|LOC_OS12G40080|LOC_OS08G01780|LOC_OS06G10350|LOC_OS10G25640|LOC_OS04G31290|LOC_OS06G14710|LOC_OS02G13310|LOC_OS03G56110|LOC_OS01G39850|LOC_OS05G48990|LOC_OS03G54170|LOC_OS05G02420|LOC_OS04G47990|LOC_OS08G33660|LOC_OS03G03540|LOC_OS04G45330|LOC_OS10G38834|LOC_OS02G49840|LOC_OS11G19060|LOC_OS09G02830|LOC_OS02G47660|LOC_OS04G35660|LOC_OS01G60540|LOC_OS02G58670|LOC_OS03G56140|LOC_OS04G46670|LOC_OS01G38610|LOC_OS04G45340|LOC_OS07G44690|LOC_OS01G24460|LOC_OS02G45010|LOC_OS03G13310|LOC_OS03G11370|LOC_OS03G58420|LOC_OS10G25620|LOC_OS06G50900|LOC_OS05G48850|LOC_OS11G10130|LOC_OS02G56140|LOC_OS04G47890|LOC_OS03G03760|LOC_OS02G35460|LOC_OS10G35660|LOC_OS09G34880|LOC_OS01G59780|LOC_OS05G10380|LOC_OS10G26240|LOC_OS03G47730|LOC_OS10G32800|LOC_OS09G26100|LOC_OS01G60520|LOC_OS11G13930|LOC_OS08G33590|LOC_OS10G40660|LOC_OS12G38400|LOC_OS03G10210|LOC_OS10G39550|LOC_OS02G42870|LOC_OS12G33070|LOC_OS11G31360|LOC_OS08G24880|LOC_OS09G36160|LOC_OS01G03720|LOC_OS01G43180|LOC_OS07G26150|LOC_OS01G03840|LOC_OS09G38340|LOC_OS06G37410|LOC_OS09G37250|LOC_OS12G39850|LOC_OS03G59730|LOC_OS10G42850|LOC_OS03G32230|LOC_OS03G55220|LOC_OS11G06180|LOC_OS02G01090|LOC_OS01G57580|LOC_OS06G36680|LOC_OS04G46060|LOC_OS05G32890|LOC_OS03G02800|LOC_OS08G45110|LOC_OS05G45954|LOC_OS03G11680|LOC_OS02G49480|LOC_OS02G53620|LOC_OS09G29830|LOC_OS08G37970|LOC_OS04G47040|LOC_OS08G33130|LOC_OS03G56580|LOC_OS11G11410|LOC_OS06G01230|LOC_OS05G34940|LOC_OS02G42970|LOC_OS05G32880|LOC_OS12G40630|LOC_OS11G31380|LOC_OS04G59380|LOC_OS12G39990|LOC_OS02G17680|LOC_OS06G12230|LOC_OS09G29820|LOC_OS04G47059|LOC_OS02G07770|LOC_OS09G24490|LOC_OS06G49840|LOC_OS11G11420|LOC_OS06G01340|LOC_OS08G33488|LOC_OS09G38000|LOC_OS06G04850|LOC_OS02G09830|LOC_OS03G41390|LOC_OS09G38010|LOC_OS10G23050|LOC_OS11G45850|LOC_OS04G58000|LOC_OS01G45570|LOC_OS01G09590|LOC_OS08G33150|LOC_OS03G10770|LOC_OS10G39750|LOC_OS09G24480|LOC_OS11G47910|LOC_OS03G12950|LOC_OS07G04170|LOC_OS07G06470|LOC_OS06G35140|LOC_OS02G02370|LOC_OS02G40530|LOC_OS01G58760|LOC_OS04G35250|LOC_OS06G01480|LOC_OS04G35010|LOC_OS05G11414|LOC_OS06G23050|LOC_OS08G01700|LOC_OS11G07460|LOC_OS02G51799|LOC_OS09G27620|LOC_OS06G46270|LOC_OS08G14400|LOC_OS03G27090|LOC_OS05G41280|LOC_OS06G14670|LOC_OS11G47920|LOC_OS06G36000|LOC_OS06G37450|LOC_OS11G30340|LOC_OS06G36480|LOC_OS04G38770|LOC_OS02G49560|LOC_OS04G37440|LOC_OS09G22040|LOC_OS12G13570|LOC_OS02G15350|LOC_OS06G16400|LOC_OS01G08160|LOC_OS02G45080|LOC_OS05G07120|LOC_OS01G63980|LOC_OS03G53150|LOC_OS05G40060|LOC_OS08G39830|LOC_OS01G57890|LOC_OS11G31340|LOC_OS05G51040|LOC_OS12G40710|LOC_OS04G45060|LOC_OS03G46860|LOC_OS08G44050|LOC_OS03G64260|LOC_OS08G26880|LOC_OS06G02230|LOC_OS02G14490|LOC_OS05G50080|LOC_OS01G46870|LOC_OS02G15340|LOC_OS04G58010|LOC_OS03G19370|LOC_OS05G07010|LOC_OS07G40020|LOC_OS01G63510|LOC_OS11G47900|LOC_OS09G21180|LOC_OS11G31330|LOC_OS01G53040|LOC_OS09G13680|LOC_OS07G43530|LOC_OS08G04190|LOC_OS02G43560|LOC_OS01G09550|LOC_OS07G37210|LOC_OS09G10840|LOC_OS04G51130|LOC_OS03G03070|LOC_OS06G40780|LOC_OS01G47710|LOC_OS12G05680|LOC_OS04G55970|LOC_OS12G39330|LOC_OS07G48596|LOC_OS03G41110|LOC_OS03G05490|LOC_OS01G74410|LOC_OS05G50130|LOC_OS03G17130|LOC_OS07G04420|LOC_OS03G43400|LOC_OS04G18650|LOC_OS12G31748|LOC_OS06G02250|LOC_OS07G38410|LOC_OS08G38990|LOC_OS03G56950|LOC_OS08G10080|LOC_OS11G05480|LOC_OS02G10760|LOC_OS09G26170|LOC_OS05G49240|LOC_OS04G51000|LOC_OS12G39220|LOC_OS12G41650|LOC_OS03G42430|LOC_OS08G04290|LOC_OS06G07700|LOC_OS02G47810|LOC_OS12G07610|LOC_OS07G04430|LOC_OS07G25370|LOC_OS01G72370|LOC_OS12G41680|LOC_OS07G48450|LOC_OS05G20930|LOC_OS12G40590|LOC_OS02G53100|LOC_OS02G36924|LOC_OS05G02390|LOC_OS01G09450|LOC_OS04G08600|LOC_OS07G14110|LOC_OS05G02150|LOC_OS03G11600|LOC_OS07G13260|LOC_OS01G10320|LOC_OS02G43300|LOC_OS05G50270|LOC_OS06G43910|LOC_OS05G14370|LOC_OS02G46930|LOC_OS02G51280|LOC_OS01G55430|LOC_OS03G42100|LOC_OS05G14010|LOC_OS03G05590|LOC_OS05G14130|LOC_OS06G06750|LOC_OS07G06620|LOC_OS03G18480|LOC_OS03G55760|LOC_OS02G10420|LOC_OS03G03164|LOC_OS11G40110|LOC_OS02G34970|LOC_OS11G43740|LOC_OS01G62190|LOC_OS01G01600|LOC_OS12G42400|LOC_OS03G11614|LOC_OS01G74440|LOC_OS07G04560|LOC_OS10G32600|LOC_OS03G43730|LOC_OS11G03370|LOC_OS01G09990|LOC_OS01G63680|LOC_OS03G51110|LOC_OS01G10504|LOC_OS03G62379|LOC_OS02G31890|LOC_OS12G38200|LOC_OS05G37190|LOC_OS04G53990|LOC_OS05G23910|LOC_OS12G40890|LOC_OS07G01180|LOC_OS01G18584|LOC_OS03G19630|LOC_OS06G48290|LOC_OS06G07740|LOC_OS04G58190|LOC_OS02G56600|LOC_OS04G52410|LOC_OS08G41960|LOC_OS04G28130|LOC_OS05G37060|LOC_OS12G03050|LOC_OS05G49280|LOC_OS02G07430|LOC_OS03G42630|LOC_OS05G50340|LOC_OS07G03250|LOC_OS08G02070|LOC_OS06G07650|LOC_OS01G74590|LOC_OS09G36250|LOC_OS02G54870|LOC_OS02G49160|LOC_OS03G55610|LOC_OS04G23910|LOC_OS08G44900|LOC_OS06G10820|LOC_OS04G55950|LOC_OS04G28120|LOC_OS04G28000|LOC_OS08G17640|LOC_OS05G37050|LOC_OS01G18360|LOC_OS01G19694|LOC_OS03G42420|LOC_OS01G55750|LOC_OS05G50350|LOC_OS04G47080|LOC_OS12G42610|LOC_OS07G48260|LOC_OS06G07640|LOC_OS07G08600|LOC_OS05G44810|LOC_OS06G05340|LOC_OS08G36390|LOC_OS02G54520|LOC_OS07G16330|LOC_OS03G31880|LOC_OS07G39320|LOC_OS01G67830|LOC_OS11G41640|LOC_OS05G37040|LOC_OS12G06540|LOC_OS01G51260|LOC_OS07G40300|LOC_OS04G49150|LOC_OS01G51140
3700	1.0872E-22	3.6095E-21	580	1773	5842	25460	transcription factor activity	LOC_OS05G40960|LOC_OS01G06320|LOC_OS11G06840|LOC_OS04G56780|LOC_OS03G39432|LOC_OS08G08820|LOC_OS01G11910|LOC_OS06G10600|LOC_OS11G48000|LOC_OS09G22540|LOC_OS02G35770|LOC_OS02G34320|LOC_OS01G18420|LOC_OS03G07830|LOC_OS08G07970|LOC_OS07G48870|LOC_OS01G39480|LOC_OS07G23450|LOC_OS08G33910|LOC_OS05G36100|LOC_OS09G23620|LOC_OS06G49060|LOC_OS06G51140|LOC_OS01G74140|LOC_OS11G05640|LOC_OS07G47790|LOC_OS01G49160|LOC_OS08G38590|LOC_OS05G05970|LOC_OS01G62130|LOC_OS05G01256|LOC_OS03G07940|LOC_OS06G41100|LOC_OS02G56120|LOC_OS09G31390|LOC_OS03G47042|LOC_OS03G62100|LOC_OS06G46910|LOC_OS06G51490|LOC_OS06G33940|LOC_OS12G40070|LOC_OS09G24820|LOC_OS02G45200|LOC_OS06G06360|LOC_OS08G15020|LOC_OS01G09850|LOC_OS04G55590|LOC_OS01G07430|LOC_OS02G13520|LOC_OS02G12310|LOC_OS02G12790|LOC_OS09G33580|LOC_OS05G03884|LOC_OS02G36880|LOC_OS04G28160|LOC_OS03G26130|LOC_OS01G18440|LOC_OS05G11380|LOC_OS02G03960|LOC_OS02G46780|LOC_OS06G05380|LOC_OS08G38370|LOC_OS08G05520|LOC_OS12G12970|LOC_OS01G64000|LOC_OS12G06340|LOC_OS02G10140|LOC_OS09G32260|LOC_OS10G07060|LOC_OS02G57550|LOC_OS05G37640|LOC_OS01G39110|LOC_OS01G52540|LOC_OS03G47016|LOC_OS07G48550|LOC_OS01G06640|LOC_OS04G42570|LOC_OS08G44960|LOC_OS08G17100|LOC_OS12G32620|LOC_OS08G39250|LOC_OS07G11020|LOC_OS05G51820|LOC_OS05G50610|LOC_OS02G52190|LOC_OS01G51690|LOC_OS07G03770|LOC_OS01G52410|LOC_OS02G02820|LOC_OS01G09900|LOC_OS07G48560|LOC_OS06G09760|LOC_OS03G20900|LOC_OS08G44830|LOC_OS07G39940|LOC_OS04G50070|LOC_OS01G64020|LOC_OS07G39820|LOC_OS01G67410|LOC_OS03G15790|LOC_OS12G10540|LOC_OS01G61480|LOC_OS04G56850|LOC_OS06G22760|LOC_OS10G42130|LOC_OS01G18850|LOC_OS09G29360|LOC_OS12G40120|LOC_OS11G04400|LOC_OS01G04120|LOC_OS01G09930|LOC_OS04G43560|LOC_OS11G03310|LOC_OS06G09790|LOC_OS03G20910|LOC_OS08G39390|LOC_OS03G15440|LOC_OS12G32400|LOC_OS04G51070|LOC_OS07G12130|LOC_OS03G15680|LOC_OS09G09630|LOC_OS05G49310|LOC_OS07G39970|LOC_OS04G43680|LOC_OS03G47036|LOC_OS09G10980|LOC_OS11G05614|LOC_OS02G25830|LOC_OS03G25120|LOC_OS12G21880|LOC_OS01G48130|LOC_OS11G47460|LOC_OS07G24350|LOC_OS02G45770|LOC_OS03G29614|LOC_OS11G05740|LOC_OS01G67670|LOC_OS07G38750|LOC_OS10G39190|LOC_OS06G04090|LOC_OS12G10520|LOC_OS01G60490|LOC_OS06G40150|LOC_OS03G08930|LOC_OS03G56090|LOC_OS07G47330|LOC_OS05G11070|LOC_OS12G43530|LOC_OS01G18870|LOC_OS08G27170|LOC_OS03G47022|LOC_OS02G51090|LOC_OS02G25820|LOC_OS01G29840|LOC_OS05G09480|LOC_OS03G51710|LOC_OS04G10260|LOC_OS07G01820|LOC_OS07G10410|LOC_OS02G21090|LOC_OS05G42180|LOC_OS04G25870|LOC_OS06G47850|LOC_OS08G33750|LOC_OS01G02110|LOC_OS08G01100|LOC_OS07G17160|LOC_OS03G38610|LOC_OS03G15990|LOC_OS02G47370|LOC_OS09G02780|LOC_OS05G23780|LOC_OS01G13000|LOC_OS09G35910|LOC_OS06G20020|LOC_OS06G45420|LOC_OS04G38720|LOC_OS12G08025|LOC_OS05G34310|LOC_OS02G04640|LOC_OS08G02300|LOC_OS01G47370|LOC_OS08G01330|LOC_OS07G34880|LOC_OS03G16850|LOC_OS08G24930|LOC_OS12G06080|LOC_OS03G37670|LOC_OS01G01290|LOC_OS11G47890|LOC_OS06G45410|LOC_OS06G44320|LOC_OS12G07280|LOC_OS12G37970|LOC_OS06G45650|LOC_OS08G43334|LOC_OS01G70870|LOC_OS03G22170|LOC_OS04G46350|LOC_OS05G10690|LOC_OS02G49410|LOC_OS08G20580|LOC_OS01G47360|LOC_OS04G38740|LOC_OS06G11780|LOC_OS02G45054|LOC_OS01G62510|LOC_OS02G45170|LOC_OS04G56150|LOC_OS09G25860|LOC_OS03G38870|LOC_OS06G43220|LOC_OS03G63810|LOC_OS03G40710|LOC_OS01G70880|LOC_OS03G49880|LOC_OS08G42470|LOC_OS08G03610|LOC_OS12G40090|LOC_OS01G01470|LOC_OS05G38600|LOC_OS03G51910|LOC_OS01G66030|LOC_OS06G09250|LOC_OS06G47770|LOC_OS06G46560|LOC_OS11G11430|LOC_OS03G13400|LOC_OS06G49830|LOC_OS06G01890|LOC_OS08G36700|LOC_OS10G11580|LOC_OS02G49986|LOC_OS10G38820|LOC_OS06G30090|LOC_OS04G50920|LOC_OS12G40080|LOC_OS08G01780|LOC_OS06G10350|LOC_OS10G25640|LOC_OS04G31290|LOC_OS06G14710|LOC_OS02G13310|LOC_OS03G56110|LOC_OS01G39850|LOC_OS05G48990|LOC_OS03G54170|LOC_OS05G02420|LOC_OS04G47990|LOC_OS08G33660|LOC_OS03G03540|LOC_OS04G45330|LOC_OS10G38834|LOC_OS02G49840|LOC_OS11G19060|LOC_OS09G02830|LOC_OS02G47660|LOC_OS04G35660|LOC_OS01G60540|LOC_OS02G58670|LOC_OS03G56140|LOC_OS04G46670|LOC_OS01G38610|LOC_OS04G45340|LOC_OS07G44690|LOC_OS01G24460|LOC_OS02G45010|LOC_OS03G13310|LOC_OS03G11370|LOC_OS03G58420|LOC_OS10G25620|LOC_OS06G50900|LOC_OS05G48850|LOC_OS11G10130|LOC_OS02G56140|LOC_OS04G47890|LOC_OS03G03760|LOC_OS02G35460|LOC_OS10G35660|LOC_OS09G34880|LOC_OS01G59780|LOC_OS05G10380|LOC_OS10G26240|LOC_OS03G47730|LOC_OS10G32800|LOC_OS09G26100|LOC_OS01G60520|LOC_OS11G13930|LOC_OS08G33590|LOC_OS10G40660|LOC_OS12G38400|LOC_OS03G10210|LOC_OS10G39550|LOC_OS02G42870|LOC_OS12G33070|LOC_OS11G31360|LOC_OS08G24880|LOC_OS09G36160|LOC_OS01G03720|LOC_OS01G43180|LOC_OS07G26150|LOC_OS01G03840|LOC_OS09G38340|LOC_OS06G37410|LOC_OS09G37250|LOC_OS12G39850|LOC_OS03G59730|LOC_OS10G42850|LOC_OS03G32230|LOC_OS03G55220|LOC_OS11G06180|LOC_OS02G01090|LOC_OS01G57580|LOC_OS06G36680|LOC_OS04G46060|LOC_OS05G32890|LOC_OS03G02800|LOC_OS08G45110|LOC_OS05G45954|LOC_OS03G11680|LOC_OS02G49480|LOC_OS02G53620|LOC_OS09G29830|LOC_OS08G37970|LOC_OS04G47040|LOC_OS08G33130|LOC_OS03G56580|LOC_OS11G11410|LOC_OS06G01230|LOC_OS05G34940|LOC_OS02G42970|LOC_OS05G32880|LOC_OS12G40630|LOC_OS11G31380|LOC_OS04G59380|LOC_OS12G39990|LOC_OS02G17680|LOC_OS06G12230|LOC_OS09G29820|LOC_OS04G47059|LOC_OS02G07770|LOC_OS09G24490|LOC_OS06G49840|LOC_OS11G11420|LOC_OS06G01340|LOC_OS08G33488|LOC_OS09G38000|LOC_OS06G04850|LOC_OS02G09830|LOC_OS03G41390|LOC_OS09G38010|LOC_OS10G23050|LOC_OS11G45850|LOC_OS04G58000|LOC_OS01G45570|LOC_OS01G09590|LOC_OS08G33150|LOC_OS03G10770|LOC_OS10G39750|LOC_OS09G24480|LOC_OS11G47910|LOC_OS03G12950|LOC_OS07G04170|LOC_OS07G06470|LOC_OS06G35140|LOC_OS02G02370|LOC_OS02G40530|LOC_OS01G58760|LOC_OS04G35250|LOC_OS06G01480|LOC_OS04G35010|LOC_OS05G11414|LOC_OS06G23050|LOC_OS08G01700|LOC_OS11G07460|LOC_OS02G51799|LOC_OS09G27620|LOC_OS06G46270|LOC_OS08G14400|LOC_OS03G27090|LOC_OS05G41280|LOC_OS06G14670|LOC_OS11G47920|LOC_OS06G36000|LOC_OS06G37450|LOC_OS11G30340|LOC_OS06G36480|LOC_OS04G38770|LOC_OS02G49560|LOC_OS04G37440|LOC_OS09G22040|LOC_OS12G13570|LOC_OS02G15350|LOC_OS06G16400|LOC_OS01G08160|LOC_OS02G45080|LOC_OS05G07120|LOC_OS01G63980|LOC_OS03G53150|LOC_OS05G40060|LOC_OS08G39830|LOC_OS01G57890|LOC_OS11G31340|LOC_OS05G51040|LOC_OS12G40710|LOC_OS04G45060|LOC_OS03G46860|LOC_OS08G44050|LOC_OS03G64260|LOC_OS08G26880|LOC_OS06G02230|LOC_OS02G14490|LOC_OS05G50080|LOC_OS01G46870|LOC_OS02G15340|LOC_OS04G58010|LOC_OS03G19370|LOC_OS05G07010|LOC_OS07G40020|LOC_OS01G63510|LOC_OS11G47900|LOC_OS09G21180|LOC_OS11G31330|LOC_OS01G53040|LOC_OS09G13680|LOC_OS07G43530|LOC_OS08G04190|LOC_OS02G43560|LOC_OS01G09550|LOC_OS07G37210|LOC_OS09G10840|LOC_OS04G51130|LOC_OS03G03070|LOC_OS06G40780|LOC_OS01G47710|LOC_OS12G05680|LOC_OS04G55970|LOC_OS12G39330|LOC_OS07G48596|LOC_OS03G41110|LOC_OS03G05490|LOC_OS01G74410|LOC_OS05G50130|LOC_OS03G17130|LOC_OS07G04420|LOC_OS03G43400|LOC_OS04G18650|LOC_OS12G31748|LOC_OS06G02250|LOC_OS07G38410|LOC_OS08G38990|LOC_OS03G56950|LOC_OS08G10080|LOC_OS11G05480|LOC_OS02G10760|LOC_OS09G26170|LOC_OS05G49240|LOC_OS04G51000|LOC_OS12G39220|LOC_OS12G41650|LOC_OS03G42430|LOC_OS08G04290|LOC_OS06G07700|LOC_OS02G47810|LOC_OS12G07610|LOC_OS07G04430|LOC_OS07G25370|LOC_OS01G72370|LOC_OS12G41680|LOC_OS07G48450|LOC_OS05G20930|LOC_OS12G40590|LOC_OS02G53100|LOC_OS02G36924|LOC_OS05G02390|LOC_OS01G09450|LOC_OS04G08600|LOC_OS07G14110|LOC_OS05G02150|LOC_OS03G11600|LOC_OS07G13260|LOC_OS01G10320|LOC_OS02G43300|LOC_OS05G50270|LOC_OS06G43910|LOC_OS05G14370|LOC_OS02G46930|LOC_OS02G51280|LOC_OS01G55430|LOC_OS03G42100|LOC_OS05G14010|LOC_OS03G05590|LOC_OS05G14130|LOC_OS06G06750|LOC_OS07G06620|LOC_OS03G18480|LOC_OS03G55760|LOC_OS02G10420|LOC_OS03G03164|LOC_OS11G40110|LOC_OS02G34970|LOC_OS11G43740|LOC_OS01G62190|LOC_OS01G01600|LOC_OS12G42400|LOC_OS03G11614|LOC_OS01G74440|LOC_OS07G04560|LOC_OS10G32600|LOC_OS03G43730|LOC_OS11G03370|LOC_OS01G09990|LOC_OS01G63680|LOC_OS03G51110|LOC_OS01G10504|LOC_OS03G62379|LOC_OS02G31890|LOC_OS12G38200|LOC_OS05G37190|LOC_OS04G53990|LOC_OS05G23910|LOC_OS12G40890|LOC_OS07G01180|LOC_OS01G18584|LOC_OS03G19630|LOC_OS06G48290|LOC_OS06G07740|LOC_OS04G58190|LOC_OS02G56600|LOC_OS04G52410|LOC_OS08G41960|LOC_OS04G28130|LOC_OS05G37060|LOC_OS12G03050|LOC_OS05G49280|LOC_OS02G07430|LOC_OS03G42630|LOC_OS05G50340|LOC_OS07G03250|LOC_OS08G02070|LOC_OS06G07650|LOC_OS01G74590|LOC_OS09G36250|LOC_OS02G54870|LOC_OS02G49160|LOC_OS03G55610|LOC_OS04G23910|LOC_OS08G44900|LOC_OS06G10820|LOC_OS04G55950|LOC_OS04G28120|LOC_OS04G28000|LOC_OS08G17640|LOC_OS05G37050|LOC_OS01G18360|LOC_OS01G19694|LOC_OS03G42420|LOC_OS01G55750|LOC_OS05G50350|LOC_OS04G47080|LOC_OS12G42610|LOC_OS07G48260|LOC_OS06G07640|LOC_OS07G08600|LOC_OS05G44810|LOC_OS06G05340|LOC_OS08G36390|LOC_OS02G54520|LOC_OS07G16330|LOC_OS03G31880|LOC_OS07G39320|LOC_OS01G67830|LOC_OS11G41640|LOC_OS05G37040|LOC_OS12G06540|LOC_OS01G51260|LOC_OS07G40300|LOC_OS04G49150|LOC_OS01G51140
6950	3.7633E-19	1.0412E-17	1043	3618	5842	25460	response to stress	LOC_OS01G06320|LOC_OS08G16450|LOC_OS08G39570|LOC_OS10G07040|LOC_OS07G32040|LOC_OS08G13180|LOC_OS03G13160|LOC_OS11G48000|LOC_OS07G12670|LOC_OS04G24700|LOC_OS12G28040|LOC_OS03G05770|LOC_OS08G07970|LOC_OS08G28670|LOC_OS03G61480|LOC_OS07G48870|LOC_OS04G35600|LOC_OS05G15880|LOC_OS05G36100|LOC_OS06G29470|LOC_OS11G47160|LOC_OS12G42340|LOC_OS07G44280|LOC_OS01G06790|LOC_OS08G44910|LOC_OS07G12680|LOC_OS11G36000|LOC_OS09G13820|LOC_OS12G28050|LOC_OS01G41565|LOC_OS03G01160|LOC_OS03G13180|LOC_OS09G18020|LOC_OS10G30040|LOC_OS06G06360|LOC_OS06G30430|LOC_OS09G18260|LOC_OS08G20730|LOC_OS04G21890|LOC_OS01G07430|LOC_OS01G64470|LOC_OS05G01460|LOC_OS11G29980|LOC_OS10G01760|LOC_OS01G27240|LOC_OS06G20630|LOC_OS07G47760|LOC_OS07G44499|LOC_OS02G03960|LOC_OS02G05910|LOC_OS08G07940|LOC_OS11G29970|LOC_OS01G41780|LOC_OS09G20330|LOC_OS03G17790|LOC_OS01G64000|LOC_OS12G28070|LOC_OS02G56460|LOC_OS03G26260|LOC_OS06G17000|LOC_OS05G04500|LOC_OS11G38440|LOC_OS11G36020|LOC_OS02G02640|LOC_OS05G37640|LOC_OS02G20480|LOC_OS09G20320|LOC_OS08G04420|LOC_OS11G29920|LOC_OS02G12610|LOC_OS11G12000|LOC_OS01G42860|LOC_OS01G41770|LOC_OS09G07580|LOC_OS02G57520|LOC_OS08G31410|LOC_OS04G11430|LOC_OS09G36750|LOC_OS08G28470|LOC_OS01G51570|LOC_OS11G37780|LOC_OS07G26640|LOC_OS09G16290|LOC_OS03G58040|LOC_OS08G37180|LOC_OS01G27470|LOC_OS08G07920|LOC_OS07G12240|LOC_OS02G56680|LOC_OS02G06180|LOC_OS01G18970|LOC_OS11G37774|LOC_OS09G07590|LOC_OS01G17402|LOC_OS06G44410|LOC_OS10G29290|LOC_OS08G28240|LOC_OS10G29050|LOC_OS07G26630|LOC_OS01G51550|LOC_OS07G02450|LOC_OS10G13700|LOC_OS12G18220|LOC_OS04G43200|LOC_OS03G13140|LOC_OS07G13100|LOC_OS06G45730|LOC_OS01G41750|LOC_OS07G39970|LOC_OS12G09300|LOC_OS03G04220|LOC_OS03G09910|LOC_OS03G46060|LOC_OS08G31430|LOC_OS04G43680|LOC_OS08G10730|LOC_OS03G25360|LOC_OS05G14570|LOC_OS11G47580|LOC_OS12G17140|LOC_OS08G21630|LOC_OS03G13150|LOC_OS11G15300|LOC_OS06G45720|LOC_OS10G25900|LOC_OS11G39730|LOC_OS05G07810|LOC_OS03G30950|LOC_OS12G30590|LOC_OS05G13490|LOC_OS08G31420|LOC_OS08G41220|LOC_OS06G43304|LOC_OS08G27170|LOC_OS03G25370|LOC_OS11G37790|LOC_OS07G01370|LOC_OS01G06720|LOC_OS05G12770|LOC_OS09G39140|LOC_OS10G25310|LOC_OS08G39170|LOC_OS11G45130|LOC_OS10G28820|LOC_OS05G20150|LOC_OS05G45690|LOC_OS12G08270|LOC_OS08G31450|LOC_OS06G20010|LOC_OS04G45480|LOC_OS02G02210|LOC_OS07G44430|LOC_OS12G26940|LOC_OS05G13630|LOC_OS10G22290|LOC_OS08G01580|LOC_OS04G35210|LOC_OS04G58310|LOC_OS03G15990|LOC_OS01G66000|LOC_OS02G14430|LOC_OS06G48810|LOC_OS12G10340|LOC_OS11G37970|LOC_OS02G13350|LOC_OS01G71830|LOC_OS03G54091|LOC_OS02G05970|LOC_OS12G22120|LOC_OS02G14460|LOC_OS11G46200|LOC_OS08G24930|LOC_OS03G05910|LOC_OS01G67100|LOC_OS11G47530|LOC_OS08G16070|LOC_OS11G35580|LOC_OS12G10330|LOC_OS06G47710|LOC_OS06G48800|LOC_OS03G25320|LOC_OS03G17700|LOC_OS02G05980|LOC_OS10G34000|LOC_OS11G02424|LOC_OS08G13800|LOC_OS08G20580|LOC_OS08G21670|LOC_OS01G28500|LOC_OS01G06730|LOC_OS06G07280|LOC_OS10G28810|LOC_OS07G19000|LOC_OS02G44080|LOC_OS11G46210|LOC_OS11G47780|LOC_OS01G39630|LOC_OS02G12040|LOC_OS12G07150|LOC_OS11G15500|LOC_OS02G13370|LOC_OS03G25330|LOC_OS03G30910|LOC_OS08G43680|LOC_OS09G33630|LOC_OS02G27710|LOC_OS11G47510|LOC_OS11G45330|LOC_OS12G35610|LOC_OS08G12970|LOC_OS11G10460|LOC_OS01G18900|LOC_OS02G12690|LOC_OS01G57270|LOC_OS01G41930|LOC_OS11G37940|LOC_OS11G29090|LOC_OS05G01444|LOC_OS12G10390|LOC_OS12G01680|LOC_OS01G71860|LOC_OS06G33360|LOC_OS05G12570|LOC_OS06G10230|LOC_OS07G44480|LOC_OS01G03640|LOC_OS04G53060|LOC_OS11G47520|LOC_OS01G53900|LOC_OS08G12740|LOC_OS06G50930|LOC_OS03G54050|LOC_OS04G47870|LOC_OS07G47990|LOC_OS11G30060|LOC_OS03G45340|LOC_OS01G66050|LOC_OS03G50960|LOC_OS11G42040|LOC_OS11G10480|LOC_OS05G44140|LOC_OS11G37960|LOC_OS11G13510|LOC_OS01G40820|LOC_OS01G39820|LOC_OS12G08050|LOC_OS06G47750|LOC_OS08G43010|LOC_OS07G44450|LOC_OS02G05940|LOC_OS03G22010|LOC_OS05G13650|LOC_OS02G47790|LOC_OS07G02620|LOC_OS07G19040|LOC_OS11G47500|LOC_OS03G13310|LOC_OS07G02624|LOC_OS07G34670|LOC_OS06G13520|LOC_OS11G45560|LOC_OS11G47980|LOC_OS11G11580|LOC_OS11G15700|LOC_OS12G10360|LOC_OS11G37950|LOC_OS06G22460|LOC_OS07G44460|LOC_OS08G43000|LOC_OS05G10380|LOC_OS06G04810|LOC_OS03G22020|LOC_OS02G05950|LOC_OS04G14220|LOC_OS10G04570|LOC_OS07G27370|LOC_OS08G24630|LOC_OS09G07700|LOC_OS11G41170|LOC_OS06G17910|LOC_OS08G14830|LOC_OS01G15830|LOC_OS11G11990|LOC_OS02G20720|LOC_OS02G03140|LOC_OS05G33870|LOC_OS07G09940|LOC_OS08G24880|LOC_OS03G25830|LOC_OS11G29030|LOC_OS05G40150|LOC_OS03G02939|LOC_OS12G14330|LOC_OS11G44690|LOC_OS11G45780|LOC_OS04G52970|LOC_OS02G03150|LOC_OS02G38230|LOC_OS01G12310|LOC_OS07G48050|LOC_OS04G41620|LOC_OS03G02920|LOC_OS01G03630|LOC_OS04G14680|LOC_OS09G29710|LOC_OS02G19750|LOC_OS01G22352|LOC_OS04G28600|LOC_OS08G02700|LOC_OS07G44930|LOC_OS08G14850|LOC_OS11G35980|LOC_OS03G38920|LOC_OS07G14070|LOC_OS06G40920|LOC_OS01G71680|LOC_OS01G06900|LOC_OS11G30050|LOC_OS07G48060|LOC_OS01G25630|LOC_OS01G03620|LOC_OS10G07616|LOC_OS06G12230|LOC_OS11G42010|LOC_OS06G17920|LOC_OS11G29050|LOC_OS01G44130|LOC_OS04G27980|LOC_OS08G10260|LOC_OS08G38810|LOC_OS06G13560|LOC_OS01G01689|LOC_OS02G06200|LOC_OS04G11165|LOC_OS11G34880|LOC_OS09G16870|LOC_OS03G47810|LOC_OS04G16680|LOC_OS11G39290|LOC_OS11G10620|LOC_OS11G11950|LOC_OS01G21240|LOC_OS11G45970|LOC_OS09G27990|LOC_OS02G47160|LOC_OS11G29000|LOC_OS01G44360|LOC_OS03G36920|LOC_OS04G08824|LOC_OS01G22336|LOC_OS05G01600|LOC_OS05G41290|LOC_OS12G07820|LOC_OS12G05880|LOC_OS05G33430|LOC_OS02G06610|LOC_OS04G35370|LOC_OS11G45980|LOC_OS07G17120|LOC_OS01G20160|LOC_OS10G41720|LOC_OS03G19350|LOC_OS04G57380|LOC_OS03G52390|LOC_OS05G41280|LOC_OS02G12060|LOC_OS01G36500|LOC_OS07G15190|LOC_OS12G05870|LOC_OS05G33420|LOC_OS02G40784|LOC_OS05G32570|LOC_OS09G16850|LOC_OS06G06810|LOC_OS01G15810|LOC_OS07G01800|LOC_OS12G12120|LOC_OS03G03810|LOC_OS08G36440|LOC_OS10G33070|LOC_OS02G06630|LOC_OS01G33684|LOC_OS01G71240|LOC_OS04G30930|LOC_OS10G28970|LOC_OS07G34710|LOC_OS08G26880|LOC_OS02G10900|LOC_OS04G13140|LOC_OS11G35930|LOC_OS10G28975|LOC_OS07G19320|LOC_OS05G44530|LOC_OS10G04540|LOC_OS08G07340|LOC_OS03G12500|LOC_OS08G39940|LOC_OS09G21180|LOC_OS06G39970|LOC_OS01G58730|LOC_OS01G31270|LOC_OS04G22090|LOC_OS07G30940|LOC_OS02G16060|LOC_OS06G06860|LOC_OS04G41680|LOC_OS02G18000|LOC_OS02G56510|LOC_OS06G48020|LOC_OS11G42660|LOC_OS12G17430|LOC_OS10G09860|LOC_OS05G04470|LOC_OS03G09970|LOC_OS07G38660|LOC_OS06G14240|LOC_OS12G26380|LOC_OS05G31610|LOC_OS02G06250|LOC_OS05G30760|LOC_OS11G40009|LOC_OS08G28600|LOC_OS06G06850|LOC_OS04G42784|LOC_OS05G41645|LOC_OS11G40490|LOC_OS02G10760|LOC_OS07G38650|LOC_OS04G56930|LOC_OS02G06260|LOC_OS04G28210|LOC_OS01G25810|LOC_OS04G28690|LOC_OS12G04340|LOC_OS12G37280|LOC_OS08G04290|LOC_OS03G40130|LOC_OS07G26430|LOC_OS01G72370|LOC_OS07G31810|LOC_OS09G14060|LOC_OS05G04690|LOC_OS08G40740|LOC_OS08G14210|LOC_OS02G44510|LOC_OS02G51280|LOC_OS06G06400|LOC_OS12G37290|LOC_OS01G73220|LOC_OS10G04180|LOC_OS11G32620|LOC_OS07G31800|LOC_OS05G03130|LOC_OS11G10610|LOC_OS11G43980|LOC_OS10G20890|LOC_OS12G32850|LOC_OS04G39150|LOC_OS11G29210|LOC_OS10G07210|LOC_OS03G04250|LOC_OS04G08836|LOC_OS08G13130|LOC_OS10G40490|LOC_OS11G43500|LOC_OS02G09790|LOC_OS05G14260|LOC_OS05G16200|LOC_OS01G53240|LOC_OS07G09900|LOC_OS06G49390|LOC_OS02G16260|LOC_OS06G30770|LOC_OS02G42790|LOC_OS07G49360|LOC_OS07G48030|LOC_OS05G45810|LOC_OS01G28030|LOC_OS11G40680|LOC_OS10G20860|LOC_OS08G42700|LOC_OS08G17500|LOC_OS02G40130|LOC_OS02G06210|LOC_OS01G52380|LOC_OS11G14380|LOC_OS10G04120|LOC_OS06G29790|LOC_OS04G59160|LOC_OS01G74340|LOC_OS07G09910|LOC_OS06G32960|LOC_OS03G38250|LOC_OS06G30780|LOC_OS05G09732|LOC_OS02G56720|LOC_OS06G49380|LOC_OS10G18760|LOC_OS06G19960|LOC_OS06G16450|LOC_OS07G38690|LOC_OS01G32780|LOC_OS02G07310|LOC_OS03G40330|LOC_OS11G38580|LOC_OS09G15365|LOC_OS07G31610|LOC_OS08G28410|LOC_OS11G47290|LOC_OS07G48010|LOC_OS11G06300|LOC_OS12G17410|LOC_OS12G31710|LOC_OS11G10800|LOC_OS05G04490|LOC_OS10G40440|LOC_OS04G30530|LOC_OS09G25150|LOC_OS11G37040|LOC_OS03G04060|LOC_OS05G30780|LOC_OS07G48260|LOC_OS10G04380|LOC_OS02G16270|LOC_OS04G17100|LOC_OS11G32820|LOC_OS09G14490|LOC_OS07G48020|LOC_OS01G49180|LOC_OS01G04070|LOC_OS05G44930|LOC_OS12G17420|LOC_OS02G56700|LOC_OS06G49360|LOC_OS07G18874|LOC_OS04G53640|LOC_OS11G43700|LOC_OS11G40430|LOC_OS08G42710|LOC_OS04G30540|LOC_OS09G03370|LOC_OS10G17690|LOC_OS06G40790|LOC_OS06G41640|LOC_OS12G37260|LOC_OS09G14010|LOC_OS09G39530|LOC_OS04G32960|LOC_OS12G18360|LOC_OS07G01420|LOC_OS11G45090|LOC_OS06G32990|LOC_OS07G38700|LOC_OS01G07770|LOC_OS10G08014|LOC_OS01G65660|LOC_OS12G10870|LOC_OS03G01290|LOC_OS09G32230|LOC_OS11G15670|LOC_OS01G52340|LOC_OS01G52330|LOC_OS02G18070|LOC_OS06G29110|LOC_OS07G03610|LOC_OS01G06670|LOC_OS04G25900|LOC_OS03G15230|LOC_OS07G36750|LOC_OS03G38330|LOC_OS01G63010|LOC_OS11G36120|LOC_OS11G14110|LOC_OS12G11500|LOC_OS02G30190|LOC_OS03G05880|LOC_OS05G50780|LOC_OS02G18080|LOC_OS01G52320|LOC_OS06G30790|LOC_OS07G25890|LOC_OS11G07830|LOC_OS07G03620|LOC_OS01G28450|LOC_OS11G27440|LOC_OS12G11510|LOC_OS12G12600|LOC_OS08G30660|LOC_OS08G40460|LOC_OS08G28570|LOC_OS08G03470|LOC_OS07G46550|LOC_OS03G62670|LOC_OS06G32980|LOC_OS01G33810|LOC_OS11G27430|LOC_OS06G05380|LOC_OS10G08022|LOC_OS08G13090|LOC_OS04G23940|LOC_OS12G29290|LOC_OS12G29280|LOC_OS08G40690|LOC_OS10G33440|LOC_OS05G12240|LOC_OS03G29410|LOC_OS09G34200|LOC_OS06G33640|LOC_OS01G32930|LOC_OS11G27620|LOC_OS01G51450|LOC_OS04G43300|LOC_OS10G29150|LOC_OS11G03650|LOC_OS06G32550|LOC_OS05G25370|LOC_OS01G41890|LOC_OS01G25160|LOC_OS01G67880|LOC_OS08G39250|LOC_OS07G08090|LOC_OS12G25090|LOC_OS04G58800|LOC_OS03G01090|LOC_OS02G53040|LOC_OS01G18860|LOC_OS03G25460|LOC_OS01G51690|LOC_OS07G02560|LOC_OS06G10990|LOC_OS08G02110|LOC_OS01G06870|LOC_OS06G09760|LOC_OS10G05170|LOC_OS05G04440|LOC_OS06G06490|LOC_OS01G20720|LOC_OS02G30150|LOC_OS08G01260|LOC_OS04G41370|LOC_OS03G23050|LOC_OS12G17490|LOC_OS11G27400|LOC_OS06G51050|LOC_OS02G40190|LOC_OS10G29370|LOC_OS05G01380|LOC_OS01G04480|LOC_OS06G09790|LOC_OS03G39650|LOC_OS01G18400|LOC_OS02G06070|LOC_OS02G54590|LOC_OS08G32880|LOC_OS05G04410|LOC_OS07G40810|LOC_OS06G20790|LOC_OS10G29380|LOC_OS07G02570|LOC_OS09G17000|LOC_OS02G43470|LOC_OS01G52514|LOC_OS04G02820|LOC_OS08G38170|LOC_OS02G58720|LOC_OS03G15210|LOC_OS10G08220|LOC_OS12G10400|LOC_OS11G46130|LOC_OS03G04570|LOC_OS06G41480|LOC_OS06G40150|LOC_OS01G70840|LOC_OS08G31780|LOC_OS08G42670|LOC_OS09G36420|LOC_OS01G02000|LOC_OS05G35770|LOC_OS05G15920|LOC_OS03G59440|LOC_OS11G46100|LOC_OS11G37860|LOC_OS12G30080|LOC_OS07G44550|LOC_OS02G02570|LOC_OS05G33110|LOC_OS08G19694|LOC_OS07G17160|LOC_OS03G13210|LOC_OS08G20200|LOC_OS04G02640|LOC_OS02G45070|LOC_OS12G14610|LOC_OS06G43000|LOC_OS04G01550|LOC_OS09G35910|LOC_OS11G37850|LOC_OS12G36630|LOC_OS04G49970|LOC_OS08G32890|LOC_OS11G47447|LOC_OS04G50710|LOC_OS03G27610|LOC_OS06G33690|LOC_OS11G26750|LOC_OS11G06900|LOC_OS07G01600|LOC_OS03G15880|LOC_OS11G37880|LOC_OS11G12340|LOC_OS11G13430|LOC_OS09G30230|LOC_OS03G61500|LOC_OS04G49980|LOC_OS12G09460|LOC_OS03G22170|LOC_OS01G41834|LOC_OS05G10690|LOC_OS02G04530|LOC_OS04G36680|LOC_OS01G02250|LOC_OS09G23560|LOC_OS03G59430|LOC_OS04G02860|LOC_OS02G18930|LOC_OS07G34750|LOC_OS11G13440|LOC_OS05G19270|LOC_OS11G37870|LOC_OS02G39620|LOC_OS04G51820|LOC_OS11G35210|LOC_OS03G49400|LOC_OS04G44060|LOC_OS01G36240|LOC_OS08G03610|LOC_OS05G12210|LOC_OS05G33150|LOC_OS06G37840|LOC_OS02G48770|LOC_OS09G20040|LOC_OS01G48200|LOC_OS02G35210|LOC_OS02G41904|LOC_OS10G33250|LOC_OS03G22590|LOC_OS06G01890|LOC_OS06G33480|LOC_OS05G33140|LOC_OS01G25330|LOC_OS08G44670|LOC_OS05G09050|LOC_OS07G04900|LOC_OS04G01354|LOC_OS08G10440|LOC_OS03G16920|LOC_OS03G05840|LOC_OS07G20130|LOC_OS08G41190|LOC_OS06G37820|LOC_OS02G49600|LOC_OS07G01400|LOC_OS04G58420|LOC_OS03G32180|LOC_OS06G45690|LOC_OS01G60540|LOC_OS09G09230|LOC_OS07G11440|LOC_OS11G43250|LOC_OS09G23530|LOC_OS01G16860|LOC_OS03G61940|LOC_OS01G57370|LOC_OS11G10120|LOC_OS08G37930|LOC_OS06G31280|LOC_OS07G46990|LOC_OS08G14810|LOC_OS01G33160|LOC_OS05G37970|LOC_OS07G01410|LOC_OS06G34560|LOC_OS01G04870|LOC_OS03G51920|LOC_OS09G09220|LOC_OS11G35890|LOC_OS03G56130|LOC_OS02G56140|LOC_OS04G21160|LOC_OS08G34650|LOC_OS12G31160|LOC_OS04G35310|LOC_OS02G02560|LOC_OS08G42030|LOC_OS02G05830|LOC_OS04G43170|LOC_OS01G70680|LOC_OS08G41180|LOC_OS02G07628|LOC_OS10G26240|LOC_OS08G44360|LOC_OS01G25760|LOC_OS10G29750|LOC_OS09G37240|LOC_OS06G11010|LOC_OS01G60520|LOC_OS07G17210|LOC_OS10G36280|LOC_OS12G38400|LOC_OS06G48300|LOC_OS11G35840|LOC_OS02G20600|LOC_OS02G07624|LOC_OS05G31570|LOC_OS02G05686|LOC_OS01G03720|LOC_OS01G43180|LOC_OS02G16330|LOC_OS06G12330|LOC_OS02G18510|LOC_OS03G32230|LOC_OS09G01290|LOC_OS07G20610|LOC_OS04G49690|LOC_OS11G10790|LOC_OS03G60960|LOC_OS11G10550|LOC_OS12G37320|LOC_OS05G16180|LOC_OS06G27850|LOC_OS11G01600|LOC_OS04G41980|LOC_OS04G40410|LOC_OS01G25740|LOC_OS01G22230|LOC_OS07G31770|LOC_OS04G04750|LOC_OS08G16910|LOC_OS10G18870|LOC_OS06G48520|LOC_OS12G36240|LOC_OS02G41760|LOC_OS05G31550|LOC_OS04G30610|LOC_OS01G33360|LOC_OS04G16970|LOC_OS10G29740|LOC_OS03G42290|LOC_OS11G46970|LOC_OS06G48990|LOC_OS02G53994|LOC_OS04G59260|LOC_OS10G35180|LOC_OS01G22249|LOC_OS04G51300|LOC_OS02G06560|LOC_OS11G35850|LOC_OS06G12350|LOC_OS06G11260|LOC_OS12G03750|LOC_OS05G09680|LOC_OS02G53720|LOC_OS04G56180|LOC_OS02G38320|LOC_OS06G13470|LOC_OS04G50880|LOC_OS03G27080|LOC_OS01G71106|LOC_OS06G11050|LOC_OS11G30110|LOC_OS11G15190|LOC_OS07G33720|LOC_OS11G10510|LOC_OS04G59200|LOC_OS07G10860|LOC_OS01G08370|LOC_OS01G07280|LOC_OS03G18140|LOC_OS04G58590|LOC_OS11G42590|LOC_OS02G39884|LOC_OS05G01730|LOC_OS01G18170|LOC_OS06G11280|LOC_OS04G30800|LOC_OS01G34680|LOC_OS01G71350|LOC_OS01G72680|LOC_OS02G07830|LOC_OS11G08445|LOC_OS11G40380|LOC_OS11G10520|LOC_OS11G08440|LOC_OS10G28840|LOC_OS10G03100|LOC_OS06G13490|LOC_OS05G40060|LOC_OS11G43410|LOC_OS11G10760|LOC_OS08G39830|LOC_OS01G57770|LOC_OS01G55350|LOC_OS06G35480|LOC_OS11G45840|LOC_OS11G43420|LOC_OS04G40620|LOC_OS05G07010|LOC_OS11G32540|LOC_OS09G11020|LOC_OS12G36690|LOC_OS02G13290|LOC_OS10G18820|LOC_OS06G35490|LOC_OS07G43530|LOC_OS10G29110|LOC_OS01G71380|LOC_OS11G28470|LOC_OS04G13090|LOC_OS06G16300|LOC_OS02G57720|LOC_OS11G07770|LOC_OS07G37210|LOC_OS03G03070|LOC_OS03G27280|LOC_OS02G06130|LOC_OS08G39850|LOC_OS03G63150|LOC_OS10G07556|LOC_OS10G29360|LOC_OS02G19440|LOC_OS11G06210|LOC_OS01G13920|LOC_OS10G39170|LOC_OS03G51140|LOC_OS11G40370|LOC_OS12G31620|LOC_OS10G21400|LOC_OS09G09600|LOC_OS10G39160|LOC_OS02G08320|LOC_OS06G14350|LOC_OS06G13020|LOC_OS02G29000|LOC_OS01G52290|LOC_OS05G48390|LOC_OS12G04220|LOC_OS09G37650|LOC_OS01G18375|LOC_OS02G20430|LOC_OS04G39020|LOC_OS02G44870|LOC_OS02G18140|LOC_OS05G41990|LOC_OS10G08670|LOC_OS11G10720|LOC_OS04G30690|LOC_OS05G51360|LOC_OS02G46810|LOC_OS05G14370|LOC_OS01G34850|LOC_OS05G12190|LOC_OS10G32980|LOC_OS03G45960|LOC_OS10G29100|LOC_OS10G34930|LOC_OS10G29340|LOC_OS10G04060|LOC_OS05G28770|LOC_OS02G34850|LOC_OS07G15680|LOC_OS03G30470|LOC_OS07G34190|LOC_OS06G16790|LOC_OS01G66820|LOC_OS03G29250|LOC_OS02G29020|LOC_OS04G55740|LOC_OS01G52270|LOC_OS02G20210|LOC_OS10G06670|LOC_OS11G29520|LOC_OS10G02070|LOC_OS02G53320|LOC_OS10G08850|LOC_OS10G22920|LOC_OS02G03060|LOC_OS09G26380|LOC_OS09G39620|LOC_OS12G09720|LOC_OS07G28300|LOC_OS04G40440|LOC_OS11G30500|LOC_OS08G29854|LOC_OS03G19630|LOC_OS04G42860|LOC_OS09G15240|LOC_OS11G07740|LOC_OS08G13030|LOC_OS03G50250|LOC_OS06G32600|LOC_OS09G08720|LOC_OS12G02080|LOC_OS06G19840|LOC_OS08G06550|LOC_OS06G16330|LOC_OS05G31760|LOC_OS01G16390|LOC_OS12G09710|LOC_OS03G37070|LOC_OS04G39460|LOC_OS11G46080|LOC_OS07G47284|LOC_OS03G22810|LOC_OS01G72290|LOC_OS12G10930|LOC_OS11G40780|LOC_OS06G48160|LOC_OS05G41310|LOC_OS06G42860|LOC_OS08G42840|LOC_OS02G29230|LOC_OS05G31750|LOC_OS03G15050|LOC_OS10G07534|LOC_OS12G17540|LOC_OS07G18990|LOC_OS10G08620|LOC_OS10G42750|LOC_OS06G16350|LOC_OS03G08530|LOC_OS09G28770|LOC_OS06G15020|LOC_OS12G02060|LOC_OS08G05440|LOC_OS09G39410|LOC_OS02G52460|LOC_OS02G29464|LOC_OS08G28540|LOC_OS11G38480|LOC_OS09G39650|LOC_OS02G09630|LOC_OS01G18110|LOC_OS11G39330
23052	1.5346E-14	3.6392E-13	561	1849	5842	25460	signaling	LOC_OS11G47030|LOC_OS01G55850|LOC_OS08G39570|LOC_OS08G13180|LOC_OS09G37800|LOC_OS12G10870|LOC_OS02G35770|LOC_OS01G66630|LOC_OS05G51740|LOC_OS04G54120|LOC_OS04G58960|LOC_OS09G35860|LOC_OS05G15880|LOC_OS12G23950|LOC_OS02G46680|LOC_OS11G47160|LOC_OS01G33950|LOC_OS07G44040|LOC_OS10G18170|LOC_OS01G20880|LOC_OS01G06790|LOC_OS01G06670|LOC_OS11G40890|LOC_OS01G66640|LOC_OS01G66760|LOC_OS11G36120|LOC_OS11G36000|LOC_OS11G14110|LOC_OS12G11500|LOC_OS02G30190|LOC_OS06G41100|LOC_OS04G54110|LOC_OS04G55440|LOC_OS07G08060|LOC_OS09G31390|LOC_OS06G44970|LOC_OS07G48760|LOC_OS05G50780|LOC_OS11G35274|LOC_OS07G25890|LOC_OS01G72090|LOC_OS10G30040|LOC_OS04G55590|LOC_OS04G54020|LOC_OS04G54140|LOC_OS01G12900|LOC_OS10G02970|LOC_OS10G20120|LOC_OS12G11510|LOC_OS02G56570|LOC_OS06G20630|LOC_OS05G48660|LOC_OS01G60060|LOC_OS07G36780|LOC_OS02G12790|LOC_OS04G28160|LOC_OS11G36150|LOC_OS11G39540|LOC_OS05G33160|LOC_OS02G42060|LOC_OS02G05910|LOC_OS10G19160|LOC_OS08G13090|LOC_OS01G41780|LOC_OS01G61020|LOC_OS01G64000|LOC_OS11G39530|LOC_OS02G12440|LOC_OS02G10140|LOC_OS10G41060|LOC_OS02G55130|LOC_OS04G54010|LOC_OS04G34420|LOC_OS04G34300|LOC_OS08G40690|LOC_OS11G36020|LOC_OS10G13970|LOC_OS05G37640|LOC_OS06G30130|LOC_OS06G33640|LOC_OS01G32930|LOC_OS10G36924|LOC_OS10G29150|LOC_OS06G08680|LOC_OS08G44960|LOC_OS08G05870|LOC_OS05G28520|LOC_OS06G40180|LOC_OS08G39250|LOC_OS03G12150|LOC_OS01G41770|LOC_OS02G35970|LOC_OS02G53040|LOC_OS05G07820|LOC_OS04G54200|LOC_OS08G31410|LOC_OS05G39890|LOC_OS01G51690|LOC_OS11G26880|LOC_OS01G52410|LOC_OS01G06870|LOC_OS06G08550|LOC_OS10G05170|LOC_OS10G22890|LOC_OS07G34130|LOC_OS01G04570|LOC_OS11G40970|LOC_OS02G06180|LOC_OS11G36200|LOC_OS06G44410|LOC_OS10G29290|LOC_OS08G01260|LOC_OS10G29050|LOC_OS07G02450|LOC_OS06G51050|LOC_OS02G40190|LOC_OS10G13700|LOC_OS10G29370|LOC_OS05G01380|LOC_OS12G32640|LOC_OS01G02060|LOC_OS07G39850|LOC_OS10G22860|LOC_OS09G29350|LOC_OS06G45730|LOC_OS05G49310|LOC_OS01G41750|LOC_OS10G02814|LOC_OS02G06070|LOC_OS02G06190|LOC_OS03G09910|LOC_OS06G20790|LOC_OS10G29380|LOC_OS01G13070|LOC_OS11G47580|LOC_OS06G08450|LOC_OS09G15060|LOC_OS06G08690|LOC_OS02G06090|LOC_OS01G65010|LOC_OS08G05600|LOC_OS05G27520|LOC_OS02G12400|LOC_OS11G37550|LOC_OS06G45720|LOC_OS06G40150|LOC_OS07G41910|LOC_OS03G30950|LOC_OS04G55420|LOC_OS08G41220|LOC_OS06G16070|LOC_OS01G06720|LOC_OS01G02000|LOC_OS05G35770|LOC_OS05G15920|LOC_OS10G25310|LOC_OS08G39170|LOC_OS08G05710|LOC_OS11G47310|LOC_OS10G28820|LOC_OS02G17710|LOC_OS06G44100|LOC_OS11G12560|LOC_OS02G12010|LOC_OS05G43030|LOC_OS02G12130|LOC_OS10G32080|LOC_OS12G08270|LOC_OS02G36220|LOC_OS02G02210|LOC_OS12G26940|LOC_OS05G11330|LOC_OS12G01510|LOC_OS11G25510|LOC_OS08G21650|LOC_OS04G34360|LOC_OS01G05980|LOC_OS07G17160|LOC_OS03G15990|LOC_OS06G43000|LOC_OS02G36210|LOC_OS07G05190|LOC_OS03G48890|LOC_OS02G05970|LOC_OS08G41360|LOC_OS06G33690|LOC_OS04G44280|LOC_OS04G34370|LOC_OS04G34250|LOC_OS04G59310|LOC_OS08G24930|LOC_OS03G15880|LOC_OS11G47530|LOC_OS01G01290|LOC_OS06G47710|LOC_OS02G58350|LOC_OS02G12030|LOC_OS03G17700|LOC_OS02G05980|LOC_OS01G70870|LOC_OS10G38960|LOC_OS04G46350|LOC_OS11G10280|LOC_OS02G49410|LOC_OS01G06730|LOC_OS02G45054|LOC_OS10G28810|LOC_OS07G19000|LOC_OS11G47300|LOC_OS04G56150|LOC_OS01G60330|LOC_OS02G12040|LOC_OS01G59340|LOC_OS03G49400|LOC_OS02G06720|LOC_OS09G33630|LOC_OS01G02440|LOC_OS08G03610|LOC_OS04G10060|LOC_OS05G33150|LOC_OS06G38930|LOC_OS01G01110|LOC_OS02G48770|LOC_OS09G09370|LOC_OS11G47510|LOC_OS06G46560|LOC_OS01G48200|LOC_OS10G02990|LOC_OS11G07180|LOC_OS11G07060|LOC_OS02G12450|LOC_OS01G15990|LOC_OS02G13780|LOC_OS01G41930|LOC_OS05G01444|LOC_OS06G49830|LOC_OS06G33480|LOC_OS10G11580|LOC_OS09G02729|LOC_OS09G13870|LOC_OS05G11360|LOC_OS08G01300|LOC_OS05G33140|LOC_OS01G25450|LOC_OS01G25330|LOC_OS06G10230|LOC_OS01G03640|LOC_OS04G49930|LOC_OS04G53060|LOC_OS10G02500|LOC_OS07G14820|LOC_OS07G30170|LOC_OS11G47520|LOC_OS01G39850|LOC_OS11G12530|LOC_OS04G34320|LOC_OS07G20130|LOC_OS08G41190|LOC_OS05G07080|LOC_OS04G34330|LOC_OS03G32180|LOC_OS10G20160|LOC_OS01G60540|LOC_OS10G01560|LOC_OS04G54180|LOC_OS01G39820|LOC_OS01G57490|LOC_OS06G47750|LOC_OS06G31280|LOC_OS02G05940|LOC_OS02G44040|LOC_OS01G24460|LOC_OS05G39900|LOC_OS07G19040|LOC_OS11G47500|LOC_OS11G45560|LOC_OS11G35890|LOC_OS08G14940|LOC_OS08G34650|LOC_OS04G35310|LOC_OS06G04810|LOC_OS08G41180|LOC_OS02G05950|LOC_OS01G02400|LOC_OS06G38730|LOC_OS02G27110|LOC_OS01G60520|LOC_OS05G08430|LOC_OS11G07250|LOC_OS03G57780|LOC_OS11G46980|LOC_OS11G07130|LOC_OS03G58870|LOC_OS08G08140|LOC_OS08G14950|LOC_OS11G35840|LOC_OS02G20720|LOC_OS02G20600|LOC_OS05G33870|LOC_OS09G19930|LOC_OS03G45430|LOC_OS02G05686|LOC_OS08G24880|LOC_OS05G07470|LOC_OS11G19490|LOC_OS09G36160|LOC_OS01G03720|LOC_OS11G34624|LOC_OS02G17780|LOC_OS04G13480|LOC_OS04G14570|LOC_OS12G13360|LOC_OS11G07140|LOC_OS05G09410|LOC_OS11G07260|LOC_OS04G03210|LOC_OS08G14960|LOC_OS01G12790|LOC_OS02G01090|LOC_OS11G10310|LOC_OS06G46475|LOC_OS03G22440|LOC_OS03G21230|LOC_OS07G08860|LOC_OS05G32890|LOC_OS04G15650|LOC_OS11G17080|LOC_OS03G26930|LOC_OS06G38830|LOC_OS01G03630|LOC_OS02G30540|LOC_OS02G27130|LOC_OS02G49480|LOC_OS12G15550|LOC_OS11G07270|LOC_OS04G48370|LOC_OS10G18990|LOC_OS11G35980|LOC_OS03G38920|LOC_OS11G12620|LOC_OS11G35500|LOC_OS03G05070|LOC_OS05G32880|LOC_OS01G06900|LOC_OS12G40630|LOC_OS04G16970|LOC_OS04G39430|LOC_OS10G29740|LOC_OS08G28900|LOC_OS01G03620|LOC_OS06G37750|LOC_OS11G46970|LOC_OS11G20360|LOC_OS06G45240|LOC_OS11G07160|LOC_OS03G59950|LOC_OS05G07450|LOC_OS04G27980|LOC_OS10G39420|LOC_OS11G35850|LOC_OS02G06200|LOC_OS02G40200|LOC_OS09G16870|LOC_OS02G20850|LOC_OS07G09625|LOC_OS04G34390|LOC_OS03G20450|LOC_OS08G24310|LOC_OS09G25330|LOC_OS01G12400|LOC_OS04G58000|LOC_OS02G53720|LOC_OS01G09590|LOC_OS08G14990|LOC_OS02G36264|LOC_OS01G71106|LOC_OS06G38650|LOC_OS11G31560|LOC_OS04G35370|LOC_OS11G07225|LOC_OS07G49090|LOC_OS01G49920|LOC_OS01G09460|LOC_OS01G08370|LOC_OS01G07280|LOC_OS06G46270|LOC_OS03G30130|LOC_OS04G09900|LOC_OS05G41280|LOC_OS03G10300|LOC_OS02G02140|LOC_OS06G37450|LOC_OS04G30800|LOC_OS06G37690|LOC_OS09G38268|LOC_OS05G32570|LOC_OS04G45170|LOC_OS09G16850|LOC_OS04G34290|LOC_OS06G06960|LOC_OS08G26990|LOC_OS11G07230|LOC_OS12G12120|LOC_OS10G28840|LOC_OS10G05400|LOC_OS10G03100|LOC_OS02G43906|LOC_OS05G40060|LOC_OS01G49910|LOC_OS02G36285|LOC_OS11G10760|LOC_OS08G39830|LOC_OS01G58860|LOC_OS01G55350|LOC_OS12G40710|LOC_OS03G64260|LOC_OS10G28970|LOC_OS04G15560|LOC_OS09G25540|LOC_OS10G28975|LOC_OS04G58010|LOC_OS11G07240|LOC_OS05G44530|LOC_OS03G35600|LOC_OS10G33080|LOC_OS01G12410|LOC_OS02G39660|LOC_OS08G39940|LOC_OS06G38640|LOC_OS02G13290|LOC_OS07G43530|LOC_OS10G29110|LOC_OS02G21890|LOC_OS08G28950|LOC_OS02G56510|LOC_OS05G07740|LOC_OS02G33630|LOC_OS07G15540|LOC_OS09G10840|LOC_OS04G54400|LOC_OS03G09970|LOC_OS02G06130|LOC_OS02G06250|LOC_OS11G36090|LOC_OS05G14030|LOC_OS01G72230|LOC_OS10G07556|LOC_OS02G40180|LOC_OS10G05250|LOC_OS10G29360|LOC_OS05G43820|LOC_OS01G60910|LOC_OS03G22600|LOC_OS11G40490|LOC_OS11G29790|LOC_OS01G45520|LOC_OS03G56950|LOC_OS03G53200|LOC_OS08G10080|LOC_OS02G10760|LOC_OS04G52210|LOC_OS07G36230|LOC_OS02G08320|LOC_OS11G41100|LOC_OS05G31720|LOC_OS02G06260|LOC_OS04G51000|LOC_OS04G28210|LOC_OS05G48390|LOC_OS06G38340|LOC_OS09G37650|LOC_OS12G41650|LOC_OS09G18540|LOC_OS01G57610|LOC_OS12G41680|LOC_OS12G40590|LOC_OS11G10720|LOC_OS04G08600|LOC_OS03G55530|LOC_OS05G06990|LOC_OS07G39530|LOC_OS03G28270|LOC_OS08G40740|LOC_OS02G06030|LOC_OS02G06150|LOC_OS02G44510|LOC_OS06G43910|LOC_OS05G14370|LOC_OS11G31540|LOC_OS06G38670|LOC_OS03G05590|LOC_OS03G43670|LOC_OS10G29100|LOC_OS03G18000|LOC_OS10G29340|LOC_OS11G31530|LOC_OS03G53100|LOC_OS11G29210|LOC_OS05G40770|LOC_OS03G30470|LOC_OS06G23190|LOC_OS04G57800|LOC_OS02G06280|LOC_OS03G29250|LOC_OS08G13130|LOC_OS12G42520|LOC_OS08G23290|LOC_OS10G32600|LOC_OS01G06240|LOC_OS11G40680|LOC_OS10G22920|LOC_OS02G02090|LOC_OS08G05590|LOC_OS03G10810|LOC_OS02G40130|LOC_OS02G06210|LOC_OS01G50080|LOC_OS02G09720|LOC_OS07G28300|LOC_OS06G29790|LOC_OS04G40440|LOC_OS04G42740|LOC_OS06G30780|LOC_OS01G07560|LOC_OS08G13030|LOC_OS04G07200|LOC_OS02G11930|LOC_OS06G32600|LOC_OS03G27370|LOC_OS08G41720|LOC_OS04G28130|LOC_OS07G42626|LOC_OS02G06220|LOC_OS03G21960|LOC_OS11G47290|LOC_OS12G10930|LOC_OS07G41860|LOC_OS01G66610|LOC_OS08G05690|LOC_OS08G42840|LOC_OS04G28120|LOC_OS09G25390|LOC_OS04G51110|LOC_OS04G03180|LOC_OS03G04060|LOC_OS08G32920|LOC_OS06G38590|LOC_OS03G15050|LOC_OS07G08600|LOC_OS07G31840|LOC_OS11G47180|LOC_OS10G03050|LOC_OS11G32820|LOC_OS01G04070|LOC_OS07G18990|LOC_OS02G48080|LOC_OS04G30540|LOC_OS09G03370|LOC_OS02G06120|LOC_OS11G36180|LOC_OS02G09630
5488	1.8354E-14	3.8085E-13	2818	11178	5842	25460	binding	LOC_OS06G11930|LOC_OS11G06840|LOC_OS11G47390|LOC_OS11G05510|LOC_OS08G16450|LOC_OS08G39570|LOC_OS04G56780|LOC_OS08G37390|LOC_OS08G08820|LOC_OS01G11910|LOC_OS06G10600|LOC_OS01G26174|LOC_OS02G14840|LOC_OS07G12670|LOC_OS04G24700|LOC_OS09G22540|LOC_OS02G35770|LOC_OS01G66630|LOC_OS05G51740|LOC_OS12G28040|LOC_OS03G05770|LOC_OS03G30740|LOC_OS03G08800|LOC_OS08G07970|LOC_OS04G58960|LOC_OS04G33660|LOC_OS01G39480|LOC_OS03G40540|LOC_OS05G38760|LOC_OS09G35860|LOC_OS05G36100|LOC_OS11G25110|LOC_OS03G15590|LOC_OS07G02880|LOC_OS06G51140|LOC_OS01G49280|LOC_OS12G42340|LOC_OS07G47790|LOC_OS11G05520|LOC_OS05G01490|LOC_OS01G20880|LOC_OS08G07960|LOC_OS09G09560|LOC_OS12G36910|LOC_OS12G10740|LOC_OS07G12680|LOC_OS01G66640|LOC_OS03G39540|LOC_OS12G28050|LOC_OS03G07940|LOC_OS04G54110|LOC_OS06G43520|LOC_OS03G17780|LOC_OS11G31820|LOC_OS06G51130|LOC_OS05G34380|LOC_OS07G42070|LOC_OS04G32350|LOC_OS05G17800|LOC_OS08G07950|LOC_OS01G07430|LOC_OS11G04680|LOC_OS04G54140|LOC_OS05G01460|LOC_OS02G50910|LOC_OS11G29980|LOC_OS10G01760|LOC_OS12G36920|LOC_OS02G13520|LOC_OS02G15710|LOC_OS01G60060|LOC_OS09G31040|LOC_OS04G35860|LOC_OS11G37120|LOC_OS06G30680|LOC_OS06G32860|LOC_OS02G42060|LOC_OS02G05910|LOC_OS05G17810|LOC_OS11G03360|LOC_OS04G09520|LOC_OS04G48700|LOC_OS08G07940|LOC_OS11G29970|LOC_OS12G12970|LOC_OS05G23240|LOC_OS09G20330|LOC_OS01G64000|LOC_OS02G12200|LOC_OS12G28070|LOC_OS02G30090|LOC_OS03G26260|LOC_OS03G04890|LOC_OS10G07060|LOC_OS05G04500|LOC_OS02G57550|LOC_OS08G31620|LOC_OS11G38440|LOC_OS09G20320|LOC_OS06G35940|LOC_OS08G04420|LOC_OS02G43360|LOC_OS04G42570|LOC_OS11G29920|LOC_OS08G44960|LOC_OS05G25490|LOC_OS05G28520|LOC_OS01G03490|LOC_OS01G38110|LOC_OS06G39060|LOC_OS03G05330|LOC_OS02G54490|LOC_OS07G35350|LOC_OS05G37470|LOC_OS04G11430|LOC_OS08G28470|LOC_OS01G51570|LOC_OS07G03770|LOC_OS01G52410|LOC_OS02G02820|LOC_OS12G01830|LOC_OS10G06140|LOC_OS01G06510|LOC_OS03G20900|LOC_OS08G44950|LOC_OS04G03810|LOC_OS01G27470|LOC_OS08G07920|LOC_OS01G64020|LOC_OS07G12240|LOC_OS05G25000|LOC_OS03G02290|LOC_OS11G42910|LOC_OS11G36200|LOC_OS02G29040|LOC_OS04G51040|LOC_OS01G18970|LOC_OS02G32690|LOC_OS12G09790|LOC_OS01G42610|LOC_OS10G29290|LOC_OS12G40120|LOC_OS08G40590|LOC_OS04G32300|LOC_OS12G38290|LOC_OS07G26870|LOC_OS06G51170|LOC_OS01G51550|LOC_OS10G13700|LOC_OS11G03310|LOC_OS03G50320|LOC_OS03G20910|LOC_OS02G13965|LOC_OS11G46000|LOC_OS04G51070|LOC_OS02G29070|LOC_OS02G30060|LOC_OS07G35370|LOC_OS06G45730|LOC_OS01G70710|LOC_OS03G25360|LOC_OS05G37450|LOC_OS09G10980|LOC_OS05G12150|LOC_OS10G35930|LOC_OS12G21880|LOC_OS07G23380|LOC_OS02G17080|LOC_OS03G59110|LOC_OS11G37550|LOC_OS06G39050|LOC_OS01G60490|LOC_OS12G09770|LOC_OS06G45720|LOC_OS06G40030|LOC_OS11G39730|LOC_OS08G40130|LOC_OS03G56090|LOC_OS07G47330|LOC_OS03G47140|LOC_OS08G27170|LOC_OS03G25370|LOC_OS02G17090|LOC_OS01G50680|LOC_OS06G36830|LOC_OS07G01940|LOC_OS01G68890|LOC_OS10G23130|LOC_OS07G10410|LOC_OS04G24300|LOC_OS08G39170|LOC_OS11G45130|LOC_OS11G47310|LOC_OS10G28820|LOC_OS12G34320|LOC_OS05G41090|LOC_OS04G02990|LOC_OS04G26960|LOC_OS06G20010|LOC_OS03G14654|LOC_OS05G34325|LOC_OS12G19180|LOC_OS07G11739|LOC_OS02G04630|LOC_OS01G02110|LOC_OS02G52720|LOC_OS11G25510|LOC_OS07G35700|LOC_OS06G36840|LOC_OS10G22290|LOC_OS03G38610|LOC_OS03G15990|LOC_OS02G47370|LOC_OS02G14430|LOC_OS01G18930|LOC_OS02G36210|LOC_OS12G10340|LOC_OS11G37970|LOC_OS06G20020|LOC_OS08G33860|LOC_OS03G48890|LOC_OS02G05970|LOC_OS12G25860|LOC_OS01G59000|LOC_OS12G08025|LOC_OS05G34310|LOC_OS09G31430|LOC_OS02G04640|LOC_OS01G06500|LOC_OS08G01330|LOC_OS07G02810|LOC_OS07G33550|LOC_OS07G35730|LOC_OS11G36679|LOC_OS07G34880|LOC_OS02G14460|LOC_OS03G16850|LOC_OS08G24930|LOC_OS01G67100|LOC_OS11G44260|LOC_OS03G37790|LOC_OS04G02970|LOC_OS08G16070|LOC_OS01G01290|LOC_OS12G10330|LOC_OS08G30380|LOC_OS03G25320|LOC_OS03G17700|LOC_OS02G05980|LOC_OS03G26650|LOC_OS11G02424|LOC_OS07G46830|LOC_OS12G26720|LOC_OS01G36350|LOC_OS08G13800|LOC_OS08G20580|LOC_OS08G01320|LOC_OS08G39180|LOC_OS06G36820|LOC_OS06G34640|LOC_OS10G28810|LOC_OS11G47300|LOC_OS04G23420|LOC_OS04G03830|LOC_OS02G45170|LOC_OS04G02500|LOC_OS01G27890|LOC_OS11G47780|LOC_OS06G44430|LOC_OS01G19800|LOC_OS08G29390|LOC_OS07G46846|LOC_OS05G04900|LOC_OS08G33880|LOC_OS12G34350|LOC_OS03G25330|LOC_OS08G43680|LOC_OS02G27710|LOC_OS01G02560|LOC_OS05G16930|LOC_OS07G43380|LOC_OS06G09250|LOC_OS09G26940|LOC_OS02G15730|LOC_OS01G49650|LOC_OS08G12970|LOC_OS01G18900|LOC_OS08G10310|LOC_OS02G12690|LOC_OS01G57270|LOC_OS11G37940|LOC_OS11G29090|LOC_OS12G10390|LOC_OS06G33360|LOC_OS10G11580|LOC_OS02G49986|LOC_OS05G12570|LOC_OS01G59450|LOC_OS08G01300|LOC_OS12G25820|LOC_OS08G01780|LOC_OS07G35740|LOC_OS01G62610|LOC_OS09G01650|LOC_OS07G14820|LOC_OS07G33560|LOC_OS06G23570|LOC_OS04G55480|LOC_OS01G49640|LOC_OS11G44250|LOC_OS05G45000|LOC_OS01G39850|LOC_OS05G48990|LOC_OS12G12514|LOC_OS06G48850|LOC_OS02G10040|LOC_OS03G03540|LOC_OS04G47870|LOC_OS04G36740|LOC_OS06G36880|LOC_OS07G45570|LOC_OS11G30060|LOC_OS08G07080|LOC_OS12G02760|LOC_OS09G26920|LOC_OS04G10160|LOC_OS06G22690|LOC_OS01G52800|LOC_OS06G12440|LOC_OS04G47400|LOC_OS04G56360|LOC_OS01G60420|LOC_OS04G27830|LOC_OS11G42040|LOC_OS05G44140|LOC_OS08G34780|LOC_OS11G37960|LOC_OS11G13510|LOC_OS10G10270|LOC_OS01G39820|LOC_OS12G08050|LOC_OS08G10330|LOC_OS03G25760|LOC_OS07G44690|LOC_OS03G48880|LOC_OS07G42030|LOC_OS02G05940|LOC_OS01G02570|LOC_OS08G01760|LOC_OS07G01530|LOC_OS04G35430|LOC_OS05G16920|LOC_OS01G03420|LOC_OS03G13310|LOC_OS11G45560|LOC_OS03G57330|LOC_OS11G15700|LOC_OS04G47890|LOC_OS12G10360|LOC_OS11G37950|LOC_OS06G20040|LOC_OS02G13570|LOC_OS04G46560|LOC_OS10G11110|LOC_OS07G45550|LOC_OS11G33110|LOC_OS05G10380|LOC_OS02G01110|LOC_OS02G05950|LOC_OS10G32800|LOC_OS07G27370|LOC_OS06G14640|LOC_OS11G13930|LOC_OS03G12990|LOC_OS11G07250|LOC_OS02G32700|LOC_OS11G41170|LOC_OS08G36860|LOC_OS08G33350|LOC_OS01G15830|LOC_OS12G38760|LOC_OS02G09920|LOC_OS12G25450|LOC_OS02G20720|LOC_OS12G33070|LOC_OS07G09940|LOC_OS11G31360|LOC_OS11G02800|LOC_OS03G45430|LOC_OS12G41940|LOC_OS08G24880|LOC_OS02G26014|LOC_OS01G03840|LOC_OS11G29030|LOC_OS11G45540|LOC_OS05G40150|LOC_OS12G14330|LOC_OS11G44690|LOC_OS10G40430|LOC_OS11G07260|LOC_OS04G27760|LOC_OS03G55220|LOC_OS10G20830|LOC_OS01G12790|LOC_OS12G38770|LOC_OS01G12310|LOC_OS01G64900|LOC_OS06G35590|LOC_OS04G46060|LOC_OS04G39780|LOC_OS02G15390|LOC_OS09G30506|LOC_OS07G49140|LOC_OS02G30540|LOC_OS03G11680|LOC_OS02G19750|LOC_OS02G53620|LOC_OS11G45990|LOC_OS11G08120|LOC_OS11G07270|LOC_OS11G42480|LOC_OS08G02700|LOC_OS07G43840|LOC_OS10G14150|LOC_OS10G18990|LOC_OS03G56580|LOC_OS04G50100|LOC_OS11G12620|LOC_OS01G37600|LOC_OS01G57690|LOC_OS02G42970|LOC_OS06G40920|LOC_OS01G71680|LOC_OS09G17970|LOC_OS12G40630|LOC_OS01G59870|LOC_OS11G31380|LOC_OS11G30050|LOC_OS04G59380|LOC_OS01G24780|LOC_OS03G24520|LOC_OS01G25630|LOC_OS06G37750|LOC_OS11G01980|LOC_OS11G42010|LOC_OS11G29050|LOC_OS05G45820|LOC_OS05G06240|LOC_OS11G07290|LOC_OS10G17650|LOC_OS04G48260|LOC_OS08G10260|LOC_OS06G23114|LOC_OS02G07770|LOC_OS01G14510|LOC_OS10G39420|LOC_OS06G47540|LOC_OS11G47700|LOC_OS02G38010|LOC_OS02G37160|LOC_OS06G01340|LOC_OS09G38000|LOC_OS06G04850|LOC_OS02G40320|LOC_OS11G34880|LOC_OS01G70360|LOC_OS01G72540|LOC_OS05G07140|LOC_OS07G33610|LOC_OS04G16680|LOC_OS11G39290|LOC_OS09G38010|LOC_OS10G23050|LOC_OS06G14200|LOC_OS01G38910|LOC_OS01G21240|LOC_OS11G45970|LOC_OS04G58000|LOC_OS11G29000|LOC_OS01G44360|LOC_OS01G09590|LOC_OS03G36920|LOC_OS04G29990|LOC_OS03G10770|LOC_OS08G38600|LOC_OS02G13140|LOC_OS03G12950|LOC_OS07G06470|LOC_OS06G35140|LOC_OS07G04290|LOC_OS06G38650|LOC_OS12G05880|LOC_OS02G04670|LOC_OS01G70370|LOC_OS01G72550|LOC_OS03G40170|LOC_OS04G35370|LOC_OS11G07225|LOC_OS12G12590|LOC_OS01G48710|LOC_OS11G45980|LOC_OS05G44550|LOC_OS10G41720|LOC_OS06G46270|LOC_OS04G09900|LOC_OS08G07120|LOC_OS08G36410|LOC_OS06G14670|LOC_OS06G36000|LOC_OS01G59840|LOC_OS12G05870|LOC_OS08G23590|LOC_OS06G36480|LOC_OS05G32570|LOC_OS04G45170|LOC_OS01G58990|LOC_OS02G49560|LOC_OS09G22040|LOC_OS02G15350|LOC_OS11G07230|LOC_OS01G15810|LOC_OS06G16400|LOC_OS08G01810|LOC_OS08G10290|LOC_OS05G07120|LOC_OS05G43690|LOC_OS07G46910|LOC_OS10G37670|LOC_OS02G36280|LOC_OS03G01870|LOC_OS02G13160|LOC_OS11G32670|LOC_OS01G33684|LOC_OS11G31340|LOC_OS01G71240|LOC_OS05G33890|LOC_OS04G30930|LOC_OS05G10780|LOC_OS08G44050|LOC_OS06G02230|LOC_OS02G14490|LOC_OS02G10900|LOC_OS01G38900|LOC_OS09G25540|LOC_OS02G15340|LOC_OS07G02900|LOC_OS04G58010|LOC_OS07G30590|LOC_OS01G47840|LOC_OS11G29490|LOC_OS07G33620|LOC_OS11G07240|LOC_OS01G08270|LOC_OS07G19320|LOC_OS05G44530|LOC_OS04G58490|LOC_OS03G35600|LOC_OS04G29960|LOC_OS01G10590|LOC_OS08G37760|LOC_OS12G38750|LOC_OS03G11650|LOC_OS08G07100|LOC_OS03G12500|LOC_OS09G21180|LOC_OS11G31330|LOC_OS06G38640|LOC_OS01G58970|LOC_OS02G02040|LOC_OS06G40950|LOC_OS12G34390|LOC_OS01G73430|LOC_OS09G31410|LOC_OS03G21450|LOC_OS04G22090|LOC_OS06G41800|LOC_OS02G17150|LOC_OS02G18000|LOC_OS07G42924|LOC_OS06G48020|LOC_OS11G05470|LOC_OS05G28440|LOC_OS01G09550|LOC_OS12G17430|LOC_OS04G39360|LOC_OS01G59819|LOC_OS05G04470|LOC_OS10G09620|LOC_OS06G14240|LOC_OS04G30550|LOC_OS05G31610|LOC_OS04G55850|LOC_OS02G42110|LOC_OS01G32330|LOC_OS03G64110|LOC_OS04G49160|LOC_OS01G71270|LOC_OS10G05250|LOC_OS12G31748|LOC_OS06G02250|LOC_OS07G38410|LOC_OS04G39370|LOC_OS03G56950|LOC_OS11G05480|LOC_OS09G27380|LOC_OS11G41100|LOC_OS04G51000|LOC_OS12G39220|LOC_OS02G47810|LOC_OS07G26430|LOC_OS12G07610|LOC_OS01G56764|LOC_OS07G26460|LOC_OS07G46030|LOC_OS03G61060|LOC_OS07G31810|LOC_OS05G20930|LOC_OS09G14060|LOC_OS01G28290|LOC_OS10G20880|LOC_OS04G46910|LOC_OS04G08600|LOC_OS03G11600|LOC_OS10G40000|LOC_OS03G31210|LOC_OS03G36900|LOC_OS02G46930|LOC_OS01G01610|LOC_OS06G38670|LOC_OS01G55430|LOC_OS03G43670|LOC_OS07G29960|LOC_OS03G39160|LOC_OS04G43410|LOC_OS09G17560|LOC_OS10G30690|LOC_OS07G31800|LOC_OS10G20890|LOC_OS06G23190|LOC_OS05G04460|LOC_OS12G28590|LOC_OS10G40010|LOC_OS03G03164|LOC_OS02G34970|LOC_OS02G29140|LOC_OS11G43740|LOC_OS04G27340|LOC_OS01G62190|LOC_OS10G40490|LOC_OS01G47800|LOC_OS01G31470|LOC_OS01G01600|LOC_OS05G14260|LOC_OS09G39730|LOC_OS12G42400|LOC_OS03G11614|LOC_OS04G41640|LOC_OS04G39320|LOC_OS07G09900|LOC_OS07G46090|LOC_OS06G49390|LOC_OS03G42760|LOC_OS02G16260|LOC_OS01G34950|LOC_OS02G50174|LOC_OS12G13030|LOC_OS05G45810|LOC_OS01G09990|LOC_OS11G40680|LOC_OS10G20860|LOC_OS01G63680|LOC_OS01G10504|LOC_OS08G42700|LOC_OS09G09930|LOC_OS03G62379|LOC_OS02G31890|LOC_OS05G30320|LOC_OS01G52380|LOC_OS07G01180|LOC_OS11G14380|LOC_OS01G74340|LOC_OS07G09910|LOC_OS06G32960|LOC_OS03G38250|LOC_OS09G20710|LOC_OS10G28350|LOC_OS09G29520|LOC_OS06G49380|LOC_OS02G49190|LOC_OS11G40210|LOC_OS06G19960|LOC_OS06G16450|LOC_OS04G51440|LOC_OS02G07310|LOC_OS04G29580|LOC_OS01G14090|LOC_OS06G50370|LOC_OS05G50340|LOC_OS03G42780|LOC_OS11G47290|LOC_OS09G36250|LOC_OS11G06300|LOC_OS02G30100|LOC_OS12G17410|LOC_OS02G49160|LOC_OS11G25060|LOC_OS03G55610|LOC_OS11G29420|LOC_OS05G04490|LOC_OS08G44900|LOC_OS09G29510|LOC_OS10G20840|LOC_OS07G16224|LOC_OS10G40440|LOC_OS04G30530|LOC_OS08G16430|LOC_OS02G50150|LOC_OS05G30300|LOC_OS11G37040|LOC_OS09G19710|LOC_OS05G50350|LOC_OS08G32920|LOC_OS07G48260|LOC_OS10G05230|LOC_OS07G49110|LOC_OS07G08600|LOC_OS07G46080|LOC_OS01G53200|LOC_OS10G04380|LOC_OS05G43600|LOC_OS10G03050|LOC_OS02G16270|LOC_OS04G17100|LOC_OS09G14490|LOC_OS01G49180|LOC_OS06G05340|LOC_OS08G05320|LOC_OS02G54520|LOC_OS12G17420|LOC_OS06G49360|LOC_OS04G53640|LOC_OS11G43700|LOC_OS08G42710|LOC_OS07G39320|LOC_OS04G30540|LOC_OS09G03370|LOC_OS10G17690|LOC_OS09G24290|LOC_OS12G28550|LOC_OS09G38440|LOC_OS11G36180|LOC_OS09G14010|LOC_OS12G08960|LOC_OS07G40300|LOC_OS04G49150|LOC_OS05G38400|LOC_OS01G55850|LOC_OS03G59280|LOC_OS07G01420|LOC_OS11G45090|LOC_OS06G32990|LOC_OS07G38700|LOC_OS04G18380|LOC_OS08G39210|LOC_OS01G07770|LOC_OS03G60279|LOC_OS02G34320|LOC_OS01G18420|LOC_OS04G54002|LOC_OS10G19140|LOC_OS02G08030|LOC_OS04G30030|LOC_OS09G34890|LOC_OS04G29030|LOC_OS11G15670|LOC_OS12G24800|LOC_OS06G38294|LOC_OS02G01880|LOC_OS08G33910|LOC_OS04G12600|LOC_OS01G52340|LOC_OS12G23950|LOC_OS01G52330|LOC_OS03G18740|LOC_OS07G20170|LOC_OS01G49160|LOC_OS01G08610|LOC_OS07G45490|LOC_OS04G30040|LOC_OS05G05970|LOC_OS04G25900|LOC_OS04G23720|LOC_OS03G38330|LOC_OS01G66760|LOC_OS01G62130|LOC_OS12G08780|LOC_OS12G07450|LOC_OS01G41200|LOC_OS06G42310|LOC_OS07G33480|LOC_OS02G56120|LOC_OS07G08060|LOC_OS09G31390|LOC_OS12G24810|LOC_OS11G35274|LOC_OS02G44590|LOC_OS01G52320|LOC_OS07G25890|LOC_OS02G25870|LOC_OS12G40070|LOC_OS05G33170|LOC_OS04G33560|LOC_OS04G20680|LOC_OS08G08920|LOC_OS04G54020|LOC_OS01G41670|LOC_OS10G20120|LOC_OS01G04280|LOC_OS07G35690|LOC_OS02G12550|LOC_OS05G48660|LOC_OS03G26370|LOC_OS09G33580|LOC_OS01G43851|LOC_OS08G27240|LOC_OS07G44130|LOC_OS04G43360|LOC_OS08G28570|LOC_OS04G28160|LOC_OS04G34410|LOC_OS11G36150|LOC_OS01G18440|LOC_OS05G11380|LOC_OS10G11200|LOC_OS12G22650|LOC_OS06G32980|LOC_OS02G46780|LOC_OS01G55820|LOC_OS07G01450|LOC_OS06G12910|LOC_OS05G33160|LOC_OS06G05380|LOC_OS04G33570|LOC_OS04G44220|LOC_OS08G38370|LOC_OS10G19160|LOC_OS10G08022|LOC_OS08G13090|LOC_OS04G23700|LOC_OS05G25540|LOC_OS12G29290|LOC_OS01G64120|LOC_OS12G29280|LOC_OS02G33000|LOC_OS10G41060|LOC_OS09G32260|LOC_OS04G54010|LOC_OS04G34420|LOC_OS08G40690|LOC_OS10G33440|LOC_OS06G22700|LOC_OS01G51450|LOC_OS06G30370|LOC_OS04G43300|LOC_OS07G48550|LOC_OS02G46750|LOC_OS11G03650|LOC_OS06G32550|LOC_OS08G05870|LOC_OS01G63280|LOC_OS04G46810|LOC_OS01G25160|LOC_OS06G28050|LOC_OS06G40180|LOC_OS08G39250|LOC_OS03G12150|LOC_OS04G39280|LOC_OS01G36294|LOC_OS09G28160|LOC_OS05G51820|LOC_OS04G58800|LOC_OS12G10670|LOC_OS03G04120|LOC_OS02G10790|LOC_OS02G53040|LOC_OS08G03690|LOC_OS02G47605|LOC_OS02G52190|LOC_OS12G01710|LOC_OS01G09900|LOC_OS04G41130|LOC_OS07G48560|LOC_OS08G03682|LOC_OS06G09760|LOC_OS03G51740|LOC_OS04G50070|LOC_OS02G13830|LOC_OS09G28150|LOC_OS11G36560|LOC_OS01G20720|LOC_OS07G41930|LOC_OS06G22760|LOC_OS01G18850|LOC_OS12G09670|LOC_OS07G23244|LOC_OS01G50590|LOC_OS04G43324|LOC_OS11G01010|LOC_OS02G20140|LOC_OS02G40190|LOC_OS09G17010|LOC_OS01G09930|LOC_OS10G29370|LOC_OS04G52280|LOC_OS06G09790|LOC_OS04G46830|LOC_OS12G32400|LOC_OS07G12130|LOC_OS03G15680|LOC_OS03G39650|LOC_OS02G08010|LOC_OS09G38834|LOC_OS04G30010|LOC_OS08G01490|LOC_OS10G29380|LOC_OS12G23930|LOC_OS02G08014|LOC_OS02G25830|LOC_OS01G50580|LOC_OS09G38830|LOC_OS01G37120|LOC_OS01G50570|LOC_OS11G01020|LOC_OS03G17870|LOC_OS01G52750|LOC_OS06G08450|LOC_OS04G02820|LOC_OS01G67670|LOC_OS02G58720|LOC_OS01G65010|LOC_OS07G38750|LOC_OS10G39190|LOC_OS06G04090|LOC_OS06G24920|LOC_OS03G25490|LOC_OS12G31560|LOC_OS06G41480|LOC_OS06G40150|LOC_OS10G19110|LOC_OS08G31780|LOC_OS10G18260|LOC_OS07G41910|LOC_OS03G08930|LOC_OS08G01480|LOC_OS12G43530|LOC_OS01G18870|LOC_OS06G16070|LOC_OS08G27290|LOC_OS02G52180|LOC_OS02G25820|LOC_OS05G35770|LOC_OS06G35620|LOC_OS05G11320|LOC_OS05G09480|LOC_OS03G51710|LOC_OS08G01470|LOC_OS07G01820|LOC_OS02G21090|LOC_OS06G12500|LOC_OS11G12560|LOC_OS11G37860|LOC_OS11G38710|LOC_OS02G12130|LOC_OS09G30458|LOC_OS02G01480|LOC_OS07G44550|LOC_OS09G17910|LOC_OS04G37500|LOC_OS04G13530|LOC_OS09G39270|LOC_OS04G34480|LOC_OS11G44170|LOC_OS08G19694|LOC_OS01G05980|LOC_OS04G38840|LOC_OS09G03750|LOC_OS08G05820|LOC_OS02G45070|LOC_OS01G68540|LOC_OS05G23780|LOC_OS04G01550|LOC_OS11G37850|LOC_OS06G45420|LOC_OS04G44280|LOC_OS01G46040|LOC_OS08G02300|LOC_OS01G47370|LOC_OS08G01450|LOC_OS10G21050|LOC_OS07G19130|LOC_OS09G22000|LOC_OS05G47730|LOC_OS06G45410|LOC_OS11G37880|LOC_OS11G13430|LOC_OS02G58350|LOC_OS08G43334|LOC_OS01G70870|LOC_OS03G21080|LOC_OS03G61980|LOC_OS02G04530|LOC_OS02G49410|LOC_OS04G36680|LOC_OS01G47360|LOC_OS01G50530|LOC_OS02G45054|LOC_OS01G62510|LOC_OS02G15660|LOC_OS04G02860|LOC_OS01G60330|LOC_OS07G33420|LOC_OS07G34750|LOC_OS11G13440|LOC_OS06G43220|LOC_OS05G19270|LOC_OS01G13140|LOC_OS11G37870|LOC_OS07G08000|LOC_OS01G70880|LOC_OS03G49880|LOC_OS11G35210|LOC_OS08G42470|LOC_OS03G49400|LOC_OS02G06720|LOC_OS01G36240|LOC_OS08G03610|LOC_OS12G40090|LOC_OS06G37840|LOC_OS01G50520|LOC_OS01G01110|LOC_OS06G48980|LOC_OS09G20284|LOC_OS01G62980|LOC_OS12G12860|LOC_OS02G16940|LOC_OS11G07180|LOC_OS02G35210|LOC_OS09G30490|LOC_OS08G34400|LOC_OS04G46892|LOC_OS03G13400|LOC_OS06G49830|LOC_OS02G33030|LOC_OS06G01890|LOC_OS06G33480|LOC_OS01G70410|LOC_OS08G09390|LOC_OS03G44140|LOC_OS06G04920|LOC_OS08G29040|LOC_OS04G50920|LOC_OS12G40080|LOC_OS08G44670|LOC_OS05G09050|LOC_OS06G10350|LOC_OS01G02430|LOC_OS07G04900|LOC_OS01G68580|LOC_OS10G19180|LOC_OS06G14710|LOC_OS02G12100|LOC_OS03G56110|LOC_OS11G36960|LOC_OS07G07170|LOC_OS05G02420|LOC_OS06G47640|LOC_OS08G10440|LOC_OS03G16920|LOC_OS11G12530|LOC_OS07G20130|LOC_OS06G02730|LOC_OS02G49840|LOC_OS08G41190|LOC_OS06G37820|LOC_OS12G22680|LOC_OS09G02830|LOC_OS04G37960|LOC_OS07G01400|LOC_OS02G47660|LOC_OS04G58420|LOC_OS10G20160|LOC_OS07G35650|LOC_OS11G43250|LOC_OS07G10350|LOC_OS08G19260|LOC_OS05G21140|LOC_OS02G57460|LOC_OS07G31290|LOC_OS03G56140|LOC_OS06G31280|LOC_OS08G44220|LOC_OS12G01300|LOC_OS08G14810|LOC_OS07G01410|LOC_OS01G03300|LOC_OS02G45010|LOC_OS03G36530|LOC_OS11G20160|LOC_OS02G15620|LOC_OS03G56130|LOC_OS02G56140|LOC_OS04G26850|LOC_OS09G31370|LOC_OS01G13100|LOC_OS12G31160|LOC_OS10G35660|LOC_OS04G35310|LOC_OS09G34880|LOC_OS08G42030|LOC_OS02G05830|LOC_OS01G59780|LOC_OS08G41180|LOC_OS04G37460|LOC_OS04G57070|LOC_OS10G26240|LOC_OS08G01510|LOC_OS03G47730|LOC_OS10G29750|LOC_OS06G38730|LOC_OS01G61610|LOC_OS11G07130|LOC_OS03G58870|LOC_OS11G44560|LOC_OS08G08140|LOC_OS08G09470|LOC_OS10G39550|LOC_OS02G42870|LOC_OS02G20600|LOC_OS11G01830|LOC_OS12G41820|LOC_OS02G45900|LOC_OS09G36160|LOC_OS01G03720|LOC_OS03G26800|LOC_OS09G38340|LOC_OS06G37410|LOC_OS12G13360|LOC_OS05G43300|LOC_OS02G10800|LOC_OS09G08920|LOC_OS11G28060|LOC_OS11G07140|LOC_OS03G59730|LOC_OS11G28065|LOC_OS03G32230|LOC_OS08G09460|LOC_OS04G03210|LOC_OS12G14699|LOC_OS03G10469|LOC_OS01G38840|LOC_OS02G01090|LOC_OS12G37320|LOC_OS11G10310|LOC_OS05G16180|LOC_OS02G42880|LOC_OS01G57580|LOC_OS07G41570|LOC_OS06G05800|LOC_OS04G15650|LOC_OS03G02800|LOC_OS04G57090|LOC_OS05G45954|LOC_OS01G25500|LOC_OS04G12140|LOC_OS01G60740|LOC_OS02G49480|LOC_OS12G15550|LOC_OS09G29830|LOC_OS09G28500|LOC_OS04G49460|LOC_OS03G10478|LOC_OS08G09450|LOC_OS06G48520|LOC_OS11G36950|LOC_OS06G05830|LOC_OS06G02320|LOC_OS03G07250|LOC_OS04G16970|LOC_OS04G57080|LOC_OS10G29740|LOC_OS08G28900|LOC_OS07G28110|LOC_OS09G29825|LOC_OS01G25510|LOC_OS12G39990|LOC_OS09G29820|LOC_OS06G48990|LOC_OS10G40530|LOC_OS02G53994|LOC_OS11G07160|LOC_OS04G59260|LOC_OS04G51300|LOC_OS06G49840|LOC_OS04G01490|LOC_OS08G33488|LOC_OS12G36490|LOC_OS02G40200|LOC_OS01G70480|LOC_OS05G19670|LOC_OS02G09830|LOC_OS04G34390|LOC_OS05G08590|LOC_OS11G45850|LOC_OS04G56180|LOC_OS01G45570|LOC_OS08G13420|LOC_OS02G38320|LOC_OS04G50880|LOC_OS10G39990|LOC_OS03G02860|LOC_OS07G04170|LOC_OS02G02370|LOC_OS10G36000|LOC_OS05G33554|LOC_OS11G15190|LOC_OS06G42800|LOC_OS02G41500|LOC_OS04G35250|LOC_OS06G01480|LOC_OS08G25890|LOC_OS06G03660|LOC_OS05G37900|LOC_OS06G14310|LOC_OS04G59200|LOC_OS12G12470|LOC_OS01G49920|LOC_OS02G53970|LOC_OS07G10860|LOC_OS01G09460|LOC_OS03G57990|LOC_OS02G51799|LOC_OS10G40510|LOC_OS04G56170|LOC_OS09G27620|LOC_OS07G43316|LOC_OS12G05750|LOC_OS03G08150|LOC_OS06G37450|LOC_OS11G30340|LOC_OS04G30800|LOC_OS01G71350|LOC_OS11G17380|LOC_OS01G72680|LOC_OS02G40664|LOC_OS04G38770|LOC_OS05G46845|LOC_OS11G08445|LOC_OS05G28180|LOC_OS04G37440|LOC_OS07G28160|LOC_OS09G25430|LOC_OS11G08440|LOC_OS09G02790|LOC_OS10G28840|LOC_OS01G08160|LOC_OS07G32660|LOC_OS02G45080|LOC_OS08G34380|LOC_OS04G57050|LOC_OS01G10480|LOC_OS03G53150|LOC_OS11G44500|LOC_OS01G49910|LOC_OS08G09410|LOC_OS11G10760|LOC_OS08G13440|LOC_OS05G25910|LOC_OS01G55350|LOC_OS01G59710|LOC_OS01G54020|LOC_OS04G45060|LOC_OS03G46860|LOC_OS03G64260|LOC_OS05G50080|LOC_OS11G45840|LOC_OS01G46870|LOC_OS05G45980|LOC_OS03G57970|LOC_OS03G10440|LOC_OS04G49430|LOC_OS06G23274|LOC_OS02G39660|LOC_OS03G12620|LOC_OS07G45950|LOC_OS12G03554|LOC_OS03G21570|LOC_OS12G05730|LOC_OS02G42820|LOC_OS08G04190|LOC_OS01G71380|LOC_OS08G28950|LOC_OS11G28470|LOC_OS12G31610|LOC_OS02G56630|LOC_OS09G10840|LOC_OS03G27280|LOC_OS01G47710|LOC_OS11G36090|LOC_OS07G48596|LOC_OS06G41510|LOC_OS01G72230|LOC_OS03G41110|LOC_OS03G05490|LOC_OS01G74410|LOC_OS03G63390|LOC_OS10G07556|LOC_OS10G29360|LOC_OS11G32960|LOC_OS11G29790|LOC_OS11G06210|LOC_OS01G45520|LOC_OS10G39170|LOC_OS01G08570|LOC_OS04G20610|LOC_OS12G31620|LOC_OS10G21400|LOC_OS06G14350|LOC_OS05G31720|LOC_OS06G13020|LOC_OS02G29000|LOC_OS08G14320|LOC_OS01G52290|LOC_OS06G38340|LOC_OS01G55320|LOC_OS03G42430|LOC_OS12G40590|LOC_OS05G41990|LOC_OS02G53100|LOC_OS05G02390|LOC_OS01G09450|LOC_OS03G18350|LOC_OS12G31630|LOC_OS02G05060|LOC_OS09G09830|LOC_OS05G51360|LOC_OS02G43300|LOC_OS05G14370|LOC_OS04G26380|LOC_OS01G55310|LOC_OS03G64210|LOC_OS06G02390|LOC_OS03G17030|LOC_OS06G06750|LOC_OS02G40280|LOC_OS10G29340|LOC_OS10G04060|LOC_OS03G55760|LOC_OS02G10420|LOC_OS07G39640|LOC_OS01G66820|LOC_OS11G40110|LOC_OS02G29020|LOC_OS08G08990|LOC_OS04G55740|LOC_OS01G17060|LOC_OS08G28980|LOC_OS01G52270|LOC_OS12G38270|LOC_OS02G50080|LOC_OS02G20210|LOC_OS01G74440|LOC_OS07G04560|LOC_OS08G23290|LOC_OS01G72270|LOC_OS10G09700|LOC_OS07G49000|LOC_OS06G06300|LOC_OS12G13390|LOC_OS03G43730|LOC_OS01G07212|LOC_OS11G24070|LOC_OS06G30894|LOC_OS12G38200|LOC_OS04G53990|LOC_OS12G28880|LOC_OS09G26380|LOC_OS02G50050|LOC_OS09G39620|LOC_OS01G53590|LOC_OS09G36110|LOC_OS09G38777|LOC_OS04G49480|LOC_OS04G41530|LOC_OS08G29854|LOC_OS03G19630|LOC_OS01G57940|LOC_OS08G27678|LOC_OS04G40200|LOC_OS02G56600|LOC_OS08G13030|LOC_OS04G07200|LOC_OS06G32600|LOC_OS03G50490|LOC_OS08G41960|LOC_OS04G28130|LOC_OS05G37060|LOC_OS08G08970|LOC_OS05G31760|LOC_OS08G04130|LOC_OS07G03250|LOC_OS01G53580|LOC_OS10G30310|LOC_OS07G42860|LOC_OS12G09710|LOC_OS03G21960|LOC_OS06G07650|LOC_OS03G37070|LOC_OS06G06320|LOC_OS07G47284|LOC_OS10G07548|LOC_OS03G22810|LOC_OS01G72290|LOC_OS12G15590|LOC_OS02G54870|LOC_OS06G10820|LOC_OS05G05460|LOC_OS04G50020|LOC_OS01G41110|LOC_OS04G28120|LOC_OS08G08960|LOC_OS01G43774|LOC_OS05G37050|LOC_OS01G18360|LOC_OS05G31750|LOC_OS01G19694|LOC_OS03G42420|LOC_OS02G37090|LOC_OS01G55750|LOC_OS04G48170|LOC_OS04G33920|LOC_OS10G28450|LOC_OS06G07640|LOC_OS10G07534|LOC_OS09G17880|LOC_OS04G43730|LOC_OS11G47180|LOC_OS02G17000|LOC_OS08G39660|LOC_OS11G41880|LOC_OS08G41500|LOC_OS10G36070|LOC_OS03G08530|LOC_OS11G19500|LOC_OS08G05440|LOC_OS05G37040|LOC_OS02G29464|LOC_OS08G28540|LOC_OS09G39650|LOC_OS04G33930|LOC_OS11G29720|LOC_OS01G06320|LOC_OS01G74490|LOC_OS11G07930|LOC_OS10G14814|LOC_OS01G03290|LOC_OS07G32040|LOC_OS10G21110|LOC_OS03G15340|LOC_OS03G14010|LOC_OS08G13180|LOC_OS03G13160|LOC_OS11G48000|LOC_OS09G37800|LOC_OS06G37080|LOC_OS03G04680|LOC_OS01G43750|LOC_OS02G12890|LOC_OS07G31190|LOC_OS07G48870|LOC_OS07G23570|LOC_OS04G35600|LOC_OS05G15880|LOC_OS06G29470|LOC_OS09G23620|LOC_OS06G49060|LOC_OS11G47160|LOC_OS01G33950|LOC_OS07G44040|LOC_OS07G35540|LOC_OS04G23600|LOC_OS05G01256|LOC_OS11G40530|LOC_OS09G13820|LOC_OS01G43740|LOC_OS02G55150|LOC_OS06G41100|LOC_OS05G06940|LOC_OS01G21970|LOC_OS01G41565|LOC_OS03G62100|LOC_OS05G16740|LOC_OS07G25740|LOC_OS03G01160|LOC_OS01G50020|LOC_OS03G13180|LOC_OS02G44470|LOC_OS06G33940|LOC_OS10G30040|LOC_OS06G06360|LOC_OS06G30430|LOC_OS08G20730|LOC_OS04G21890|LOC_OS01G09850|LOC_OS04G55230|LOC_OS01G26390|LOC_OS03G16210|LOC_OS09G21430|LOC_OS11G38210|LOC_OS09G29390|LOC_OS09G33460|LOC_OS07G33390|LOC_OS05G03884|LOC_OS02G36880|LOC_OS08G31870|LOC_OS05G38980|LOC_OS11G39540|LOC_OS07G44499|LOC_OS02G03960|LOC_OS10G11320|LOC_OS04G27190|LOC_OS07G03990|LOC_OS08G05520|LOC_OS07G35560|LOC_OS10G21100|LOC_OS04G22730|LOC_OS01G43720|LOC_OS12G12730|LOC_OS11G39530|LOC_OS06G42890|LOC_OS02G12440|LOC_OS03G04650|LOC_OS08G01160|LOC_OS04G34300|LOC_OS01G50490|LOC_OS02G02640|LOC_OS10G13970|LOC_OS05G37640|LOC_OS02G20480|LOC_OS01G49010|LOC_OS06G11730|LOC_OS06G35700|LOC_OS05G03460|LOC_OS08G17100|LOC_OS10G08570|LOC_OS02G58610|LOC_OS11G12000|LOC_OS05G50610|LOC_OS02G35970|LOC_OS09G07580|LOC_OS05G07820|LOC_OS05G39890|LOC_OS02G48810|LOC_OS11G37780|LOC_OS01G33910|LOC_OS01G53980|LOC_OS03G58040|LOC_OS10G22890|LOC_OS01G04570|LOC_OS07G39940|LOC_OS08G16260|LOC_OS04G02720|LOC_OS03G15790|LOC_OS11G15520|LOC_OS12G10540|LOC_OS11G40970|LOC_OS02G06180|LOC_OS11G37774|LOC_OS09G07590|LOC_OS09G29360|LOC_OS04G56970|LOC_OS10G29050|LOC_OS12G38051|LOC_OS03G02050|LOC_OS11G04400|LOC_OS05G17604|LOC_OS03G12290|LOC_OS01G04120|LOC_OS04G43200|LOC_OS08G39390|LOC_OS03G13140|LOC_OS01G03270|LOC_OS10G22860|LOC_OS07G39970|LOC_OS10G02814|LOC_OS12G28260|LOC_OS03G09910|LOC_OS08G31430|LOC_OS04G43680|LOC_OS01G13070|LOC_OS03G02040|LOC_OS07G02690|LOC_OS03G25120|LOC_OS05G14570|LOC_OS11G47580|LOC_OS01G48130|LOC_OS12G17140|LOC_OS02G45770|LOC_OS11G05740|LOC_OS04G23620|LOC_OS08G21630|LOC_OS02G12400|LOC_OS12G10520|LOC_OS03G13150|LOC_OS07G14680|LOC_OS12G30590|LOC_OS08G31420|LOC_OS08G41220|LOC_OS06G43304|LOC_OS08G09080|LOC_OS10G28180|LOC_OS05G11070|LOC_OS10G11750|LOC_OS11G37790|LOC_OS07G01370|LOC_OS11G36460|LOC_OS01G29840|LOC_OS04G09390|LOC_OS05G12770|LOC_OS02G07900|LOC_OS01G02360|LOC_OS04G35680|LOC_OS04G12560|LOC_OS09G39140|LOC_OS01G04540|LOC_OS07G12830|LOC_OS02G17710|LOC_OS10G26400|LOC_OS05G45690|LOC_OS01G37460|LOC_OS11G36890|LOC_OS05G42180|LOC_OS02G12010|LOC_OS05G43030|LOC_OS08G31450|LOC_OS04G25870|LOC_OS10G36200|LOC_OS04G45000|LOC_OS08G42100|LOC_OS04G45480|LOC_OS02G02210|LOC_OS05G35410|LOC_OS12G26940|LOC_OS11G45380|LOC_OS05G13630|LOC_OS08G01100|LOC_OS01G02350|LOC_OS04G34360|LOC_OS08G01580|LOC_OS04G35210|LOC_OS01G04530|LOC_OS06G07260|LOC_OS09G02780|LOC_OS01G39650|LOC_OS01G13000|LOC_OS10G38870|LOC_OS01G71830|LOC_OS03G54091|LOC_OS04G45010|LOC_OS04G38720|LOC_OS10G36210|LOC_OS10G10040|LOC_OS08G09060|LOC_OS09G33850|LOC_OS11G20090|LOC_OS01G26310|LOC_OS06G11310|LOC_OS04G34370|LOC_OS01G50420|LOC_OS11G46200|LOC_OS12G06080|LOC_OS11G47530|LOC_OS10G09090|LOC_OS11G35580|LOC_OS06G47710|LOC_OS06G43350|LOC_OS11G11130|LOC_OS02G12030|LOC_OS04G48530|LOC_OS07G43560|LOC_OS02G02230|LOC_OS10G34000|LOC_OS04G46350|LOC_OS04G12540|LOC_OS11G10280|LOC_OS11G20080|LOC_OS04G38740|LOC_OS06G11780|LOC_OS07G19000|LOC_OS04G56150|LOC_OS11G46210|LOC_OS09G25860|LOC_OS03G38870|LOC_OS05G23880|LOC_OS01G39630|LOC_OS03G63810|LOC_OS02G12040|LOC_OS11G15500|LOC_OS03G40710|LOC_OS06G21570|LOC_OS03G26420|LOC_OS03G30910|LOC_OS08G09040|LOC_OS01G01470|LOC_OS03G25500|LOC_OS06G35300|LOC_OS02G47560|LOC_OS07G35510|LOC_OS04G47620|LOC_OS07G32480|LOC_OS01G66030|LOC_OS11G47510|LOC_OS06G47770|LOC_OS11G45330|LOC_OS09G25850|LOC_OS11G07060|LOC_OS05G01200|LOC_OS02G12450|LOC_OS02G13780|LOC_OS03G04640|LOC_OS04G14304|LOC_OS01G71860|LOC_OS08G36700|LOC_OS11G19030|LOC_OS03G02460|LOC_OS09G12540|LOC_OS04G41080|LOC_OS10G38820|LOC_OS06G30090|LOC_OS01G25450|LOC_OS12G41290|LOC_OS01G26300|LOC_OS09G19160|LOC_OS07G44480|LOC_OS01G03640|LOC_OS04G53060|LOC_OS11G47520|LOC_OS01G53900|LOC_OS04G31290|LOC_OS08G09020|LOC_OS04G01470|LOC_OS02G13310|LOC_OS08G12740|LOC_OS05G45240|LOC_OS04G22390|LOC_OS12G10140|LOC_OS03G54050|LOC_OS08G33660|LOC_OS03G04630|LOC_OS04G34320|LOC_OS04G43270|LOC_OS07G47990|LOC_OS10G38834|LOC_OS02G04840|LOC_OS01G03670|LOC_OS11G19060|LOC_OS05G14970|LOC_OS04G35660|LOC_OS04G34330|LOC_OS04G12580|LOC_OS04G56120|LOC_OS06G29080|LOC_OS03G50960|LOC_OS03G58890|LOC_OS10G01560|LOC_OS02G15510|LOC_OS02G58670|LOC_OS01G13470|LOC_OS04G22380|LOC_OS08G09010|LOC_OS09G32570|LOC_OS07G07060|LOC_OS05G18090|LOC_OS01G57490|LOC_OS06G47750|LOC_OS08G43010|LOC_OS10G14870|LOC_OS11G32030|LOC_OS03G22010|LOC_OS08G01520|LOC_OS02G44040|LOC_OS02G43194|LOC_OS05G31062|LOC_OS05G13650|LOC_OS07G02620|LOC_OS07G19040|LOC_OS11G47500|LOC_OS07G02624|LOC_OS07G34670|LOC_OS05G45220|LOC_OS11G47980|LOC_OS11G20040|LOC_OS03G11370|LOC_OS03G58420|LOC_OS10G02880|LOC_OS06G50900|LOC_OS11G11580|LOC_OS02G57350|LOC_OS02G55170|LOC_OS08G09000|LOC_OS08G14940|LOC_OS03G03760|LOC_OS06G22460|LOC_OS07G44460|LOC_OS08G43000|LOC_OS01G71410|LOC_OS11G34680|LOC_OS03G22020|LOC_OS07G29794|LOC_OS04G14220|LOC_OS10G04570|LOC_OS10G28540|LOC_OS02G27110|LOC_OS01G02760|LOC_OS03G10570|LOC_OS06G47330|LOC_OS06G17910|LOC_OS10G36160|LOC_OS08G33590|LOC_OS10G40660|LOC_OS08G14830|LOC_OS11G11990|LOC_OS01G38710|LOC_OS12G01240|LOC_OS02G21810|LOC_OS01G57470|LOC_OS09G19930|LOC_OS10G03230|LOC_OS11G19490|LOC_OS11G34624|LOC_OS02G17780|LOC_OS12G39850|LOC_OS03G02939|LOC_OS05G46930|LOC_OS11G45780|LOC_OS10G42850|LOC_OS11G06180|LOC_OS04G52970|LOC_OS12G36350|LOC_OS06G46475|LOC_OS06G36680|LOC_OS03G21230|LOC_OS07G08860|LOC_OS08G42080|LOC_OS07G48050|LOC_OS04G38690|LOC_OS10G06770|LOC_OS03G02920|LOC_OS08G45110|LOC_OS06G38830|LOC_OS01G03630|LOC_OS03G25600|LOC_OS02G27130|LOC_OS01G22352|LOC_OS11G06190|LOC_OS08G37970|LOC_OS08G14850|LOC_OS01G11250|LOC_OS10G35290|LOC_OS08G33130|LOC_OS08G10490|LOC_OS03G38920|LOC_OS08G35310|LOC_OS12G10170|LOC_OS11G35500|LOC_OS01G56120|LOC_OS11G25700|LOC_OS05G34940|LOC_OS07G48060|LOC_OS01G03620|LOC_OS02G52540|LOC_OS06G01580|LOC_OS06G12230|LOC_OS02G32950|LOC_OS06G17920|LOC_OS04G27980|LOC_OS10G17890|LOC_OS09G24490|LOC_OS08G36630|LOC_OS06G22020|LOC_OS08G35300|LOC_OS01G38700|LOC_OS05G23800|LOC_OS01G72300|LOC_OS02G36070|LOC_OS02G06200|LOC_OS03G24760|LOC_OS06G11380|LOC_OS01G55260|LOC_OS09G16870|LOC_OS03G22580|LOC_OS05G30570|LOC_OS03G63060|LOC_OS09G11170|LOC_OS02G51660|LOC_OS11G10620|LOC_OS11G11950|LOC_OS09G27990|LOC_OS01G14700|LOC_OS02G53840|LOC_OS01G07170|LOC_OS03G17164|LOC_OS04G56060|LOC_OS09G27510|LOC_OS08G33150|LOC_OS04G08824|LOC_OS01G22336|LOC_OS09G24480|LOC_OS05G01600|LOC_OS11G47910|LOC_OS05G41290|LOC_OS06G37560|LOC_OS11G31560|LOC_OS02G40530|LOC_OS05G35850|LOC_OS02G06610|LOC_OS01G58760|LOC_OS03G17174|LOC_OS05G06060|LOC_OS05G11414|LOC_OS11G06130|LOC_OS11G07460|LOC_OS03G19350|LOC_OS03G31460|LOC_OS08G14400|LOC_OS11G44415|LOC_OS04G29740|LOC_OS12G36310|LOC_OS04G50750|LOC_OS05G41280|LOC_OS05G01610|LOC_OS11G47920|LOC_OS11G31550|LOC_OS01G02710|LOC_OS02G29720|LOC_OS09G38268|LOC_OS09G16850|LOC_OS04G34290|LOC_OS10G21090|LOC_OS06G05990|LOC_OS02G50790|LOC_OS08G36680|LOC_OS10G05400|LOC_OS03G18030|LOC_OS10G01044|LOC_OS04G03100|LOC_OS06G14460|LOC_OS02G06630|LOC_OS01G57890|LOC_OS02G05780|LOC_OS10G36100|LOC_OS05G51040|LOC_OS01G73662|LOC_OS07G43640|LOC_OS10G02360|LOC_OS10G28970|LOC_OS07G34710|LOC_OS08G26880|LOC_OS10G40614|LOC_OS04G15560|LOC_OS10G28975|LOC_OS03G19370|LOC_OS10G06720|LOC_OS10G04540|LOC_OS10G33080|LOC_OS02G36030|LOC_OS11G47900|LOC_OS08G07340|LOC_OS09G20090|LOC_OS04G28870|LOC_OS01G57880|LOC_OS10G36110|LOC_OS01G53040|LOC_OS01G58730|LOC_OS12G28710|LOC_OS01G34780|LOC_OS01G31270|LOC_OS07G07920|LOC_OS02G16060|LOC_OS06G06860|LOC_OS04G39120|LOC_OS02G21890|LOC_OS07G04410|LOC_OS04G44950|LOC_OS11G42660|LOC_OS05G07740|LOC_OS01G43230|LOC_OS07G15540|LOC_OS06G40780|LOC_OS12G05680|LOC_OS02G06250|LOC_OS05G14030|LOC_OS12G05200|LOC_OS05G50130|LOC_OS03G17130|LOC_OS07G04420|LOC_OS08G28600|LOC_OS06G06850|LOC_OS04G42784|LOC_OS02G40180|LOC_OS03G43400|LOC_OS05G43820|LOC_OS04G18650|LOC_OS11G40490|LOC_OS06G30500|LOC_OS10G09850|LOC_OS03G53200|LOC_OS08G10080|LOC_OS02G10760|LOC_OS02G04080|LOC_OS02G06260|LOC_OS01G25810|LOC_OS11G19880|LOC_OS12G37280|LOC_OS01G55200|LOC_OS08G04290|LOC_OS06G07700|LOC_OS07G04430|LOC_OS07G25370|LOC_OS01G72370|LOC_OS02G41480|LOC_OS07G48450|LOC_OS06G05550|LOC_OS02G36924|LOC_OS08G37570|LOC_OS03G28270|LOC_OS08G07790|LOC_OS04G29770|LOC_OS08G40740|LOC_OS04G31660|LOC_OS01G10320|LOC_OS04G57819|LOC_OS01G02700|LOC_OS11G31540|LOC_OS01G52160|LOC_OS02G51280|LOC_OS06G06400|LOC_OS03G42100|LOC_OS12G37290|LOC_OS05G14010|LOC_OS03G05590|LOC_OS01G73220|LOC_OS07G06620|LOC_OS10G04180|LOC_OS11G31530|LOC_OS11G10610|LOC_OS04G52590|LOC_OS11G43980|LOC_OS03G18480|LOC_OS12G32850|LOC_OS11G29210|LOC_OS05G40770|LOC_OS10G20650|LOC_OS03G04250|LOC_OS02G06280|LOC_OS04G08836|LOC_OS08G13130|LOC_OS09G28450|LOC_OS04G56950|LOC_OS04G30340|LOC_OS05G49580|LOC_OS11G43500|LOC_OS02G09790|LOC_OS11G39490|LOC_OS05G36270|LOC_OS03G64340|LOC_OS05G16200|LOC_OS11G18570|LOC_OS10G32600|LOC_OS04G41400|LOC_OS07G49360|LOC_OS07G48030|LOC_OS01G06240|LOC_OS10G42404|LOC_OS03G50140|LOC_OS01G28030|LOC_OS03G52320|LOC_OS10G42400|LOC_OS04G28020|LOC_OS05G37190|LOC_OS02G06690|LOC_OS02G40130|LOC_OS04G04050|LOC_OS02G06210|LOC_OS12G40890|LOC_OS10G30430|LOC_OS10G04120|LOC_OS04G59160|LOC_OS06G48290|LOC_OS06G07740|LOC_OS11G29630|LOC_OS04G42740|LOC_OS05G40350|LOC_OS01G07560|LOC_OS08G09940|LOC_OS06G32720|LOC_OS04G44924|LOC_OS03G27370|LOC_OS04G52530|LOC_OS02G30790|LOC_OS07G38690|LOC_OS12G03050|LOC_OS04G04060|LOC_OS01G24920|LOC_OS03G40330|LOC_OS11G38580|LOC_OS08G02070|LOC_OS07G31610|LOC_OS01G74590|LOC_OS01G54300|LOC_OS11G31500|LOC_OS07G48010|LOC_OS05G26040|LOC_OS12G16320|LOC_OS01G40140|LOC_OS07G41860|LOC_OS01G42320|LOC_OS01G61070|LOC_OS09G25390|LOC_OS04G28000|LOC_OS09G39520|LOC_OS11G37280|LOC_OS02G09740|LOC_OS12G42610|LOC_OS11G32820|LOC_OS07G48020|LOC_OS02G48080|LOC_OS03G53660|LOC_OS03G31880|LOC_OS07G37385|LOC_OS01G67830|LOC_OS06G40790|LOC_OS06G41640|LOC_OS09G25380|LOC_OS12G37260|LOC_OS09G39530|LOC_OS12G06540|LOC_OS01G51260|LOC_OS04G32960|LOC_OS12G18360|LOC_OS06G49190|LOC_OS11G29600|LOC_OS11G47030|LOC_OS02G42190|LOC_OS05G40960|LOC_OS03G58190|LOC_OS04G09670|LOC_OS03G39432|LOC_OS10G09100|LOC_OS11G01270|LOC_OS01G10700|LOC_OS09G20000|LOC_OS01G03170|LOC_OS03G01290|LOC_OS03G07830|LOC_OS08G42620|LOC_OS06G43410|LOC_OS08G05670|LOC_OS08G40440|LOC_OS11G40400|LOC_OS08G04340|LOC_OS03G62210|LOC_OS07G23450|LOC_OS02G43050|LOC_OS06G33610|LOC_OS02G18070|LOC_OS06G29110|LOC_OS07G22590|LOC_OS02G44380|LOC_OS01G74140|LOC_OS11G05640|LOC_OS08G38590|LOC_OS07G38930|LOC_OS04G30280|LOC_OS11G40890|LOC_OS05G27980|LOC_OS02G55030|LOC_OS11G14110|LOC_OS02G30190|LOC_OS02G58540|LOC_OS03G30610|LOC_OS03G47042|LOC_OS11G16770|LOC_OS07G48760|LOC_OS06G46910|LOC_OS05G50780|LOC_OS02G18080|LOC_OS08G25290|LOC_OS06G06000|LOC_OS06G51490|LOC_OS12G41160|LOC_OS11G47490|LOC_OS06G32730|LOC_OS09G24820|LOC_OS02G45200|LOC_OS06G07330|LOC_OS08G15020|LOC_OS10G21690|LOC_OS10G01640|LOC_OS04G55590|LOC_OS02G14980|LOC_OS01G40580|LOC_OS01G12900|LOC_OS10G02970|LOC_OS11G27440|LOC_OS01G26270|LOC_OS02G38940|LOC_OS02G12310|LOC_OS07G36780|LOC_OS02G12790|LOC_OS08G30660|LOC_OS08G40460|LOC_OS08G03470|LOC_OS04G11970|LOC_OS07G46550|LOC_OS03G26130|LOC_OS01G33810|LOC_OS11G27430|LOC_OS01G10710|LOC_OS01G61020|LOC_OS12G06340|LOC_OS02G10140|LOC_OS12G29040|LOC_OS02G58520|LOC_OS07G46560|LOC_OS04G35510|LOC_OS10G06090|LOC_OS09G34200|LOC_OS01G39110|LOC_OS06G30130|LOC_OS01G52540|LOC_OS06G33640|LOC_OS01G32930|LOC_OS04G45720|LOC_OS03G47016|LOC_OS04G47906|LOC_OS10G29150|LOC_OS06G08680|LOC_OS01G06640|LOC_OS07G46130|LOC_OS02G42150|LOC_OS10G06030|LOC_OS07G45280|LOC_OS01G04460|LOC_OS01G41890|LOC_OS12G32620|LOC_OS03G51990|LOC_OS07G11020|LOC_OS02G08230|LOC_OS07G35470|LOC_OS06G44300|LOC_OS01G51690|LOC_OS07G02560|LOC_OS07G45290|LOC_OS02G42160|LOC_OS06G10990|LOC_OS08G02110|LOC_OS10G05170|LOC_OS08G44830|LOC_OS05G04440|LOC_OS06G06490|LOC_OS07G39820|LOC_OS01G67410|LOC_OS02G08240|LOC_OS02G34990|LOC_OS01G61480|LOC_OS02G29160|LOC_OS09G28390|LOC_OS04G56850|LOC_OS10G42130|LOC_OS02G30150|LOC_OS08G01260|LOC_OS04G41370|LOC_OS03G63510|LOC_OS01G12070|LOC_OS03G23050|LOC_OS12G21500|LOC_OS11G25220|LOC_OS12G17490|LOC_OS01G48020|LOC_OS08G19420|LOC_OS04G43560|LOC_OS05G04890|LOC_OS08G15060|LOC_OS03G15440|LOC_OS09G09630|LOC_OS01G61470|LOC_OS05G49310|LOC_OS02G06070|LOC_OS02G54590|LOC_OS08G32880|LOC_OS05G04410|LOC_OS07G40810|LOC_OS03G40400|LOC_OS03G47036|LOC_OS01G38690|LOC_OS11G05614|LOC_OS11G11050|LOC_OS07G02570|LOC_OS07G06940|LOC_OS11G47460|LOC_OS07G24350|LOC_OS03G18960|LOC_OS02G44320|LOC_OS02G43470|LOC_OS03G29614|LOC_OS09G15060|LOC_OS04G30260|LOC_OS07G35004|LOC_OS01G52514|LOC_OS06G08690|LOC_OS01G04470|LOC_OS04G21320|LOC_OS10G08220|LOC_OS05G27520|LOC_OS12G10400|LOC_OS11G46130|LOC_OS07G13230|LOC_OS04G31110|LOC_OS06G43420|LOC_OS01G58290|LOC_OS08G42670|LOC_OS09G36420|LOC_OS03G61310|LOC_OS03G47022|LOC_OS05G12040|LOC_OS02G51090|LOC_OS08G12800|LOC_OS09G39930|LOC_OS01G24030|LOC_OS01G26210|LOC_OS05G15920|LOC_OS04G10260|LOC_OS01G66590|LOC_OS11G46100|LOC_OS12G38800|LOC_OS01G58280|LOC_OS12G30080|LOC_OS11G10140|LOC_OS12G10470|LOC_OS06G22550|LOC_OS06G47850|LOC_OS08G33750|LOC_OS04G22240|LOC_OS10G36320|LOC_OS07G20340|LOC_OS12G01510|LOC_OS06G35870|LOC_OS06G09560|LOC_OS07G17160|LOC_OS07G02920|LOC_OS03G13210|LOC_OS06G43480|LOC_OS06G43000|LOC_OS01G12030|LOC_OS05G42290|LOC_OS01G15540|LOC_OS06G46995|LOC_OS09G35910|LOC_OS08G32890|LOC_OS11G47447|LOC_OS07G05190|LOC_OS07G46980|LOC_OS06G33690|LOC_OS04G39930|LOC_OS02G06940|LOC_OS01G08800|LOC_OS01G52960|LOC_OS06G34990|LOC_OS04G34250|LOC_OS11G03870|LOC_OS03G51970|LOC_OS03G15880|LOC_OS02G45280|LOC_OS07G34520|LOC_OS03G37670|LOC_OS11G47890|LOC_OS06G44320|LOC_OS11G12340|LOC_OS09G30230|LOC_OS06G43470|LOC_OS12G07280|LOC_OS12G37970|LOC_OS06G45650|LOC_OS12G09460|LOC_OS03G09150|LOC_OS10G38960|LOC_OS03G22170|LOC_OS03G47470|LOC_OS05G10690|LOC_OS03G60890|LOC_OS02G06950|LOC_OS01G02250|LOC_OS01G46270|LOC_OS09G23560|LOC_OS02G18930|LOC_OS01G16414|LOC_OS02G01270|LOC_OS02G02120|LOC_OS04G15920|LOC_OS01G20900|LOC_OS11G10170|LOC_OS05G38600|LOC_OS06G38930|LOC_OS03G51910|LOC_OS09G20040|LOC_OS06G46560|LOC_OS11G09110|LOC_OS10G02990|LOC_OS11G11430|LOC_OS01G72834|LOC_OS07G47860|LOC_OS10G10130|LOC_OS03G02100|LOC_OS01G58240|LOC_OS11G02964|LOC_OS12G03740|LOC_OS05G16824|LOC_OS11G03820|LOC_OS01G50750|LOC_OS10G02500|LOC_OS10G25640|LOC_OS03G54170|LOC_OS04G47990|LOC_OS04G46660|LOC_OS04G45330|LOC_OS01G41800|LOC_OS11G30180|LOC_OS05G11130|LOC_OS02G49600|LOC_OS05G07080|LOC_OS11G02980|LOC_OS07G35410|LOC_OS06G45690|LOC_OS01G60540|LOC_OS04G49700|LOC_OS03G59860|LOC_OS11G09130|LOC_OS09G23530|LOC_OS04G03980|LOC_OS02G56370|LOC_OS01G16860|LOC_OS02G11020|LOC_OS01G12020|LOC_OS08G35510|LOC_OS01G57370|LOC_OS04G46670|LOC_OS01G38610|LOC_OS11G10120|LOC_OS04G45340|LOC_OS07G42150|LOC_OS01G04409|LOC_OS07G46990|LOC_OS01G24460|LOC_OS05G39900|LOC_OS06G34560|LOC_OS12G44220|LOC_OS01G04870|LOC_OS04G40900|LOC_OS05G48855|LOC_OS10G25620|LOC_OS05G48850|LOC_OS02G56380|LOC_OS05G01310|LOC_OS04G20070|LOC_OS11G10130|LOC_OS08G31140|LOC_OS08G34650|LOC_OS02G35460|LOC_OS04G39910|LOC_OS07G26930|LOC_OS02G06920|LOC_OS04G43170|LOC_OS05G13770|LOC_OS03G48750|LOC_OS04G39880|LOC_OS01G25760|LOC_OS06G40818|LOC_OS09G37240|LOC_OS09G26100|LOC_OS01G60520|LOC_OS11G47830|LOC_OS02G27470|LOC_OS09G07820|LOC_OS03G57780|LOC_OS11G46980|LOC_OS07G17210|LOC_OS10G36280|LOC_OS08G14950|LOC_OS12G38400|LOC_OS05G23950|LOC_OS03G10210|LOC_OS02G06530|LOC_OS04G53710|LOC_OS05G31570|LOC_OS02G05686|LOC_OS05G07470|LOC_OS01G43180|LOC_OS07G26150|LOC_OS05G10640|LOC_OS04G14570|LOC_OS09G37250|LOC_OS02G16330|LOC_OS05G47900|LOC_OS02G18510|LOC_OS11G14910|LOC_OS08G14960|LOC_OS08G34550|LOC_OS11G10550|LOC_OS02G40460|LOC_OS05G32890|LOC_OS11G36719|LOC_OS10G09920|LOC_OS01G04840|LOC_OS01G25740|LOC_OS01G50700|LOC_OS01G22230|LOC_OS05G06110|LOC_OS12G15314|LOC_OS04G04750|LOC_OS03G60930|LOC_OS04G48370|LOC_OS04G47040|LOC_OS01G13310|LOC_OS07G39490|LOC_OS04G48375|LOC_OS11G11410|LOC_OS06G01230|LOC_OS07G06570|LOC_OS09G17610|LOC_OS02G41760|LOC_OS05G32880|LOC_OS05G31550|LOC_OS01G58660|LOC_OS04G30610|LOC_OS01G33360|LOC_OS05G05270|LOC_OS03G42290|LOC_OS02G17680|LOC_OS09G25220|LOC_OS04G47059|LOC_OS11G46970|LOC_OS11G09100|LOC_OS11G20360|LOC_OS06G45240|LOC_OS03G59950|LOC_OS05G07450|LOC_OS08G06170|LOC_OS01G22249|LOC_OS01G13300|LOC_OS11G11420|LOC_OS02G07410|LOC_OS05G23924|LOC_OS01G33370|LOC_OS02G42620|LOC_OS01G70240|LOC_OS12G03750|LOC_OS02G20850|LOC_OS07G09625|LOC_OS05G09680|LOC_OS03G20450|LOC_OS03G41390|LOC_OS07G29230|LOC_OS08G24310|LOC_OS11G06000|LOC_OS01G60960|LOC_OS01G12400|LOC_OS12G44290|LOC_OS08G01710|LOC_OS10G39750|LOC_OS08G14990|LOC_OS03G27080|LOC_OS01G71106|LOC_OS09G31502|LOC_OS01G58640|LOC_OS11G30110|LOC_OS06G06940|LOC_OS01G67090|LOC_OS07G33720|LOC_OS04G35010|LOC_OS06G39875|LOC_OS11G46950|LOC_OS01G45320|LOC_OS06G23050|LOC_OS01G08370|LOC_OS08G01700|LOC_OS04G58590|LOC_OS11G42590|LOC_OS11G05160|LOC_OS02G39884|LOC_OS03G27090|LOC_OS07G39020|LOC_OS05G01730|LOC_OS06G40850|LOC_OS02G02140|LOC_OS11G31430|LOC_OS01G18170|LOC_OS01G70260|LOC_OS01G34680|LOC_OS11G47809|LOC_OS06G37690|LOC_OS08G44390|LOC_OS06G06930|LOC_OS01G33350|LOC_OS07G44400|LOC_OS10G36229|LOC_OS06G06960|LOC_OS04G20800|LOC_OS08G26990|LOC_OS01G01770|LOC_OS12G13570|LOC_OS11G40380|LOC_OS04G27430|LOC_OS01G63980|LOC_OS05G40060|LOC_OS08G09650|LOC_OS11G43410|LOC_OS08G39830|LOC_OS06G35480|LOC_OS03G43590|LOC_OS12G40710|LOC_OS11G32790|LOC_OS08G28700|LOC_OS06G27870|LOC_OS11G43420|LOC_OS09G03890|LOC_OS10G26430|LOC_OS05G07010|LOC_OS07G40020|LOC_OS08G38970|LOC_OS08G09640|LOC_OS03G11530|LOC_OS01G63510|LOC_OS01G12410|LOC_OS01G52070|LOC_OS09G11020|LOC_OS12G36690|LOC_OS09G13680|LOC_OS09G33710|LOC_OS03G43580|LOC_OS06G35490|LOC_OS07G43530|LOC_OS10G29110|LOC_OS08G28710|LOC_OS02G43560|LOC_OS06G16300|LOC_OS03G56840|LOC_OS01G43110|LOC_OS07G37210|LOC_OS09G20880|LOC_OS04G51130|LOC_OS03G03070|LOC_OS08G35010|LOC_OS12G05560|LOC_OS02G06130|LOC_OS08G39850|LOC_OS04G55970|LOC_OS12G39330|LOC_OS12G43840|LOC_OS02G51180|LOC_OS06G35060|LOC_OS04G39010|LOC_OS03G63150|LOC_OS01G60910|LOC_OS02G56400|LOC_OS08G38990|LOC_OS03G51140|LOC_OS11G40370|LOC_OS09G26170|LOC_OS09G09600|LOC_OS08G40830|LOC_OS05G49240|LOC_OS04G03050|LOC_OS12G04220|LOC_OS09G38980|LOC_OS09G37650|LOC_OS12G41650|LOC_OS02G20430|LOC_OS01G55560|LOC_OS11G17580|LOC_OS01G72490|LOC_OS09G18540|LOC_OS12G41680|LOC_OS07G48330|LOC_OS02G44870|LOC_OS02G18140|LOC_OS10G28240|LOC_OS05G41750|LOC_OS08G39870|LOC_OS05G03480|LOC_OS07G14110|LOC_OS05G02150|LOC_OS07G13260|LOC_OS04G30690|LOC_OS05G50270|LOC_OS06G43910|LOC_OS01G24810|LOC_OS12G07720|LOC_OS07G02130|LOC_OS05G14130|LOC_OS10G29100|LOC_OS03G21770|LOC_OS02G19460|LOC_OS05G28770|LOC_OS06G25250|LOC_OS09G06560|LOC_OS07G14120|LOC_OS02G06160|LOC_OS06G16790|LOC_OS02G10660|LOC_OS10G38050|LOC_OS02G39064|LOC_OS12G42520|LOC_OS01G31110|LOC_OS06G05690|LOC_OS11G29520|LOC_OS10G02070|LOC_OS02G17230|LOC_OS12G14480|LOC_OS11G03370|LOC_OS02G30200|LOC_OS03G51110|LOC_OS11G41650|LOC_OS01G45730|LOC_OS02G03060|LOC_OS08G07890|LOC_OS05G23910|LOC_OS04G03080|LOC_OS01G18584|LOC_OS11G37140|LOC_OS01G57700|LOC_OS11G29510|LOC_OS10G05570|LOC_OS04G58190|LOC_OS02G32850|LOC_OS01G11940|LOC_OS02G11930|LOC_OS06G49260|LOC_OS03G50250|LOC_OS12G02080|LOC_OS04G52410|LOC_OS06G20860|LOC_OS06G19840|LOC_OS03G49260|LOC_OS02G39000|LOC_OS08G06550|LOC_OS07G42626|LOC_OS06G16330|LOC_OS05G49280|LOC_OS01G16390|LOC_OS08G04370|LOC_OS02G07430|LOC_OS03G42630|LOC_OS11G18870|LOC_OS05G51550|LOC_OS07G49220|LOC_OS10G32700|LOC_OS04G39460|LOC_OS11G46080|LOC_OS02G19430|LOC_OS09G28300|LOC_OS11G40780|LOC_OS04G23910|LOC_OS02G56810|LOC_OS05G41310|LOC_OS02G49280|LOC_OS04G55950|LOC_OS01G66610|LOC_OS08G05690|LOC_OS11G19730|LOC_OS02G29230|LOC_OS08G17640|LOC_OS08G16310|LOC_OS02G53780|LOC_OS10G31856|LOC_OS08G04360|LOC_OS07G07860|LOC_OS07G06530|LOC_OS04G47080|LOC_OS06G38590|LOC_OS04G49260|LOC_OS03G15050|LOC_OS03G20880|LOC_OS05G44810|LOC_OS08G06530|LOC_OS08G36390|LOC_OS10G29549|LOC_OS07G18990|LOC_OS03G55960|LOC_OS07G16330|LOC_OS04G21720|LOC_OS07G39440|LOC_OS06G16350|LOC_OS03G27030|LOC_OS03G10600|LOC_OS11G41640|LOC_OS08G16320|LOC_OS12G02060|LOC_OS12G42960|LOC_OS02G52460|LOC_OS08G04350|LOC_OS11G38480|LOC_OS04G29680|LOC_OS05G16360|LOC_OS02G09630|LOC_OS11G39330|LOC_OS11G14050|LOC_OS07G07870|LOC_OS01G51140
30246	1.2532E-11	2.3114E-10	100	234	5842	25460	carbohydrate binding	LOC_OS04G09390|LOC_OS04G12560|LOC_OS12G31610|LOC_OS01G10700|LOC_OS08G08140|LOC_OS09G37800|LOC_OS12G34320|LOC_OS01G66630|LOC_OS02G12130|LOC_OS04G54002|LOC_OS02G08030|LOC_OS06G41510|LOC_OS04G12600|LOC_OS05G07470|LOC_OS10G05250|LOC_OS11G34624|LOC_OS04G34360|LOC_OS06G35870|LOC_OS01G20880|LOC_OS01G45520|LOC_OS05G46930|LOC_OS04G23720|LOC_OS01G66640|LOC_OS04G23600|LOC_OS01G12030|LOC_OS11G37970|LOC_OS06G42310|LOC_OS04G54110|LOC_OS04G39930|LOC_OS11G35274|LOC_OS07G08860|LOC_OS01G06500|LOC_OS04G34370|LOC_OS04G34250|LOC_OS04G54020|LOC_OS10G20120|LOC_OS04G49460|LOC_OS07G36780|LOC_OS04G34410|LOC_OS04G12540|LOC_OS11G10280|LOC_OS01G55820|LOC_OS06G37750|LOC_OS04G23700|LOC_OS01G10710|LOC_OS03G59950|LOC_OS01G61020|LOC_OS05G07450|LOC_OS02G06160|LOC_OS11G39530|LOC_OS04G54010|LOC_OS04G34420|LOC_OS04G34300|LOC_OS04G41640|LOC_OS04G34390|LOC_OS06G30130|LOC_OS01G12400|LOC_OS01G06240|LOC_OS03G12150|LOC_OS08G13420|LOC_OS11G37940|LOC_OS06G06940|LOC_OS12G03740|LOC_OS04G49480|LOC_OS11G03820|LOC_OS04G42740|LOC_OS04G07200|LOC_OS04G34320|LOC_OS01G12070|LOC_OS06G37690|LOC_OS06G06930|LOC_OS04G34290|LOC_OS01G48020|LOC_OS09G17010|LOC_OS06G06960|LOC_OS05G07080|LOC_OS04G34330|LOC_OS04G12580|LOC_OS04G56120|LOC_OS10G20160|LOC_OS02G13965|LOC_OS10G05400|LOC_OS02G56810|LOC_OS05G43690|LOC_OS11G37960|LOC_OS01G66610|LOC_OS01G57490|LOC_OS02G13160|LOC_OS05G37450|LOC_OS05G12150|LOC_OS04G23620|LOC_OS01G47840|LOC_OS01G65010|LOC_OS10G06720|LOC_OS02G48080|LOC_OS06G40030|LOC_OS11G37950|LOC_OS01G12410|LOC_OS04G39910|LOC_OS03G61310
3677	1.0600E-10	1.7596E-9	687	2434	5842	25460	DNA binding	LOC_OS05G40960|LOC_OS01G06320|LOC_OS11G06840|LOC_OS04G56780|LOC_OS03G39432|LOC_OS08G08820|LOC_OS01G11910|LOC_OS06G10600|LOC_OS11G48000|LOC_OS09G22540|LOC_OS02G35770|LOC_OS02G34320|LOC_OS01G18420|LOC_OS03G07830|LOC_OS08G07970|LOC_OS07G48870|LOC_OS01G39480|LOC_OS05G38760|LOC_OS07G23450|LOC_OS08G33910|LOC_OS05G36100|LOC_OS09G23620|LOC_OS06G49060|LOC_OS06G51140|LOC_OS01G74140|LOC_OS11G05640|LOC_OS07G47790|LOC_OS01G49160|LOC_OS08G38590|LOC_OS05G05970|LOC_OS05G27980|LOC_OS01G62130|LOC_OS05G01256|LOC_OS03G07940|LOC_OS06G41100|LOC_OS02G56120|LOC_OS09G31390|LOC_OS03G47042|LOC_OS03G62100|LOC_OS06G46910|LOC_OS06G51490|LOC_OS07G25890|LOC_OS06G33940|LOC_OS12G40070|LOC_OS09G24820|LOC_OS02G45200|LOC_OS06G06360|LOC_OS04G32350|LOC_OS08G15020|LOC_OS01G09850|LOC_OS04G55590|LOC_OS01G07430|LOC_OS09G21430|LOC_OS02G13520|LOC_OS02G12310|LOC_OS02G12790|LOC_OS09G33580|LOC_OS05G03884|LOC_OS02G36880|LOC_OS08G27240|LOC_OS04G28160|LOC_OS03G26130|LOC_OS01G18440|LOC_OS05G11380|LOC_OS02G03960|LOC_OS11G37120|LOC_OS12G22650|LOC_OS02G46780|LOC_OS07G01450|LOC_OS06G05380|LOC_OS08G38370|LOC_OS08G05520|LOC_OS12G12970|LOC_OS01G64000|LOC_OS06G42890|LOC_OS12G06340|LOC_OS02G10140|LOC_OS09G32260|LOC_OS10G07060|LOC_OS02G57550|LOC_OS05G37640|LOC_OS01G39110|LOC_OS01G52540|LOC_OS01G51450|LOC_OS04G43300|LOC_OS03G47016|LOC_OS07G48550|LOC_OS01G06640|LOC_OS04G42570|LOC_OS08G44960|LOC_OS08G17100|LOC_OS12G32620|LOC_OS08G39250|LOC_OS04G39280|LOC_OS07G11020|LOC_OS05G51820|LOC_OS12G10670|LOC_OS05G50610|LOC_OS02G53040|LOC_OS02G47605|LOC_OS02G48810|LOC_OS02G52190|LOC_OS01G51690|LOC_OS12G01710|LOC_OS07G03770|LOC_OS01G52410|LOC_OS02G02820|LOC_OS01G09900|LOC_OS07G48560|LOC_OS06G09760|LOC_OS03G20900|LOC_OS08G44830|LOC_OS07G39940|LOC_OS04G50070|LOC_OS01G64020|LOC_OS07G39820|LOC_OS01G67410|LOC_OS03G15790|LOC_OS12G10540|LOC_OS01G61480|LOC_OS11G42910|LOC_OS04G56850|LOC_OS06G22760|LOC_OS10G42130|LOC_OS01G18850|LOC_OS09G29360|LOC_OS12G40120|LOC_OS11G04400|LOC_OS01G04120|LOC_OS01G09930|LOC_OS04G43560|LOC_OS11G03310|LOC_OS06G09790|LOC_OS03G20910|LOC_OS08G39390|LOC_OS03G15440|LOC_OS12G32400|LOC_OS04G51070|LOC_OS07G12130|LOC_OS03G15680|LOC_OS09G09630|LOC_OS05G49310|LOC_OS07G39970|LOC_OS04G43680|LOC_OS03G47036|LOC_OS09G10980|LOC_OS11G05614|LOC_OS02G25830|LOC_OS03G02040|LOC_OS03G25120|LOC_OS05G14570|LOC_OS12G21880|LOC_OS01G48130|LOC_OS11G47460|LOC_OS07G24350|LOC_OS02G45770|LOC_OS03G29614|LOC_OS11G05740|LOC_OS01G52514|LOC_OS01G67670|LOC_OS08G21630|LOC_OS07G38750|LOC_OS10G39190|LOC_OS06G04090|LOC_OS12G10520|LOC_OS01G60490|LOC_OS06G24920|LOC_OS06G40150|LOC_OS03G08930|LOC_OS03G56090|LOC_OS07G47330|LOC_OS05G11070|LOC_OS12G43530|LOC_OS01G18870|LOC_OS08G27170|LOC_OS03G47022|LOC_OS02G51090|LOC_OS02G25820|LOC_OS01G29840|LOC_OS05G09480|LOC_OS03G51710|LOC_OS04G10260|LOC_OS07G01820|LOC_OS07G10410|LOC_OS02G21090|LOC_OS05G42180|LOC_OS04G25870|LOC_OS06G47850|LOC_OS08G33750|LOC_OS04G22240|LOC_OS04G13530|LOC_OS12G19180|LOC_OS01G02110|LOC_OS05G13630|LOC_OS08G01100|LOC_OS07G17160|LOC_OS03G38610|LOC_OS03G15990|LOC_OS02G47370|LOC_OS09G02780|LOC_OS05G23780|LOC_OS05G42290|LOC_OS01G13000|LOC_OS09G35910|LOC_OS03G54091|LOC_OS06G20020|LOC_OS06G45420|LOC_OS04G38720|LOC_OS12G08025|LOC_OS05G34310|LOC_OS02G04640|LOC_OS02G06940|LOC_OS01G46040|LOC_OS08G02300|LOC_OS01G47370|LOC_OS08G01330|LOC_OS07G34880|LOC_OS03G16850|LOC_OS08G24930|LOC_OS12G06080|LOC_OS03G37670|LOC_OS01G01290|LOC_OS11G47890|LOC_OS06G45410|LOC_OS06G44320|LOC_OS11G11130|LOC_OS12G07280|LOC_OS12G37970|LOC_OS06G45650|LOC_OS08G43334|LOC_OS01G70870|LOC_OS03G22170|LOC_OS04G46350|LOC_OS05G10690|LOC_OS02G06950|LOC_OS02G49410|LOC_OS08G20580|LOC_OS01G47360|LOC_OS04G38740|LOC_OS06G11780|LOC_OS02G45054|LOC_OS01G62510|LOC_OS02G45170|LOC_OS04G56150|LOC_OS09G25860|LOC_OS03G38870|LOC_OS06G43220|LOC_OS05G19270|LOC_OS01G39630|LOC_OS03G63810|LOC_OS08G33880|LOC_OS03G40710|LOC_OS12G34350|LOC_OS01G70880|LOC_OS03G49880|LOC_OS08G42470|LOC_OS08G03610|LOC_OS12G40090|LOC_OS01G01470|LOC_OS05G38600|LOC_OS03G51910|LOC_OS02G47560|LOC_OS01G66030|LOC_OS06G09250|LOC_OS06G47770|LOC_OS06G46560|LOC_OS11G11430|LOC_OS03G13400|LOC_OS06G49830|LOC_OS06G01890|LOC_OS08G36700|LOC_OS10G11580|LOC_OS02G49986|LOC_OS10G38820|LOC_OS06G30090|LOC_OS04G50920|LOC_OS12G40080|LOC_OS08G01780|LOC_OS06G10350|LOC_OS10G25640|LOC_OS04G31290|LOC_OS06G14710|LOC_OS02G13310|LOC_OS03G56110|LOC_OS01G39850|LOC_OS05G48990|LOC_OS03G54170|LOC_OS05G02420|LOC_OS04G47990|LOC_OS08G33660|LOC_OS03G03540|LOC_OS04G45330|LOC_OS10G38834|LOC_OS06G02730|LOC_OS02G49840|LOC_OS11G19060|LOC_OS12G22680|LOC_OS09G02830|LOC_OS02G47660|LOC_OS04G35660|LOC_OS01G60540|LOC_OS02G15510|LOC_OS08G19260|LOC_OS02G58670|LOC_OS10G10270|LOC_OS03G56140|LOC_OS04G46670|LOC_OS01G38610|LOC_OS04G45340|LOC_OS07G44690|LOC_OS07G42150|LOC_OS01G24460|LOC_OS05G13650|LOC_OS04G35430|LOC_OS02G45010|LOC_OS04G40900|LOC_OS03G13310|LOC_OS03G11370|LOC_OS03G58420|LOC_OS10G25620|LOC_OS06G50900|LOC_OS05G48850|LOC_OS11G10130|LOC_OS02G56140|LOC_OS04G47890|LOC_OS06G20040|LOC_OS03G03760|LOC_OS02G35460|LOC_OS10G35660|LOC_OS09G34880|LOC_OS01G59780|LOC_OS05G10380|LOC_OS10G26240|LOC_OS03G47730|LOC_OS10G32800|LOC_OS06G40818|LOC_OS09G26100|LOC_OS01G60520|LOC_OS03G10570|LOC_OS11G13930|LOC_OS08G33590|LOC_OS10G40660|LOC_OS12G38400|LOC_OS03G10210|LOC_OS10G39550|LOC_OS02G42870|LOC_OS02G09920|LOC_OS12G33070|LOC_OS11G31360|LOC_OS02G45900|LOC_OS12G41940|LOC_OS08G24880|LOC_OS09G36160|LOC_OS01G03720|LOC_OS01G43180|LOC_OS07G26150|LOC_OS01G03840|LOC_OS09G38340|LOC_OS06G37410|LOC_OS09G37250|LOC_OS12G39850|LOC_OS03G59730|LOC_OS10G42850|LOC_OS03G32230|LOC_OS03G55220|LOC_OS11G06180|LOC_OS02G01090|LOC_OS01G57580|LOC_OS06G36680|LOC_OS04G46060|LOC_OS05G32890|LOC_OS03G02800|LOC_OS08G45110|LOC_OS02G15390|LOC_OS05G45954|LOC_OS03G11680|LOC_OS02G49480|LOC_OS02G53620|LOC_OS09G29830|LOC_OS11G06190|LOC_OS04G48370|LOC_OS08G37970|LOC_OS04G47040|LOC_OS10G35290|LOC_OS08G33130|LOC_OS03G56580|LOC_OS01G13310|LOC_OS11G11410|LOC_OS06G01230|LOC_OS05G34940|LOC_OS02G42970|LOC_OS06G40920|LOC_OS05G32880|LOC_OS12G40630|LOC_OS11G31380|LOC_OS04G59380|LOC_OS03G42290|LOC_OS12G39990|LOC_OS02G17680|LOC_OS06G12230|LOC_OS09G29820|LOC_OS04G47059|LOC_OS02G53994|LOC_OS02G07770|LOC_OS09G24490|LOC_OS06G49840|LOC_OS01G13300|LOC_OS11G11420|LOC_OS06G01340|LOC_OS08G33488|LOC_OS09G38000|LOC_OS06G04850|LOC_OS02G09830|LOC_OS03G41390|LOC_OS02G51660|LOC_OS09G38010|LOC_OS10G23050|LOC_OS11G45850|LOC_OS04G58000|LOC_OS01G07170|LOC_OS01G45570|LOC_OS01G09590|LOC_OS08G33150|LOC_OS03G10770|LOC_OS10G39750|LOC_OS09G24480|LOC_OS11G47910|LOC_OS03G12950|LOC_OS07G04170|LOC_OS07G06470|LOC_OS06G35140|LOC_OS02G02370|LOC_OS10G36000|LOC_OS05G33554|LOC_OS02G40530|LOC_OS01G58760|LOC_OS04G35250|LOC_OS06G01480|LOC_OS04G35010|LOC_OS05G11414|LOC_OS11G06130|LOC_OS06G23050|LOC_OS07G10860|LOC_OS08G01700|LOC_OS11G07460|LOC_OS03G19350|LOC_OS02G51799|LOC_OS04G56170|LOC_OS09G27620|LOC_OS06G46270|LOC_OS11G05160|LOC_OS08G14400|LOC_OS03G27090|LOC_OS07G43316|LOC_OS05G41280|LOC_OS06G14670|LOC_OS11G47920|LOC_OS06G36000|LOC_OS12G05750|LOC_OS06G37450|LOC_OS11G30340|LOC_OS06G36480|LOC_OS09G38268|LOC_OS04G38770|LOC_OS02G49560|LOC_OS05G46845|LOC_OS04G37440|LOC_OS09G22040|LOC_OS12G13570|LOC_OS02G15350|LOC_OS06G16400|LOC_OS08G01810|LOC_OS01G08160|LOC_OS02G45080|LOC_OS05G07120|LOC_OS01G63980|LOC_OS03G53150|LOC_OS05G40060|LOC_OS08G39830|LOC_OS03G01870|LOC_OS01G57890|LOC_OS11G31340|LOC_OS05G51040|LOC_OS12G40710|LOC_OS04G45060|LOC_OS03G46860|LOC_OS08G44050|LOC_OS03G64260|LOC_OS08G26880|LOC_OS06G02230|LOC_OS02G14490|LOC_OS05G50080|LOC_OS01G46870|LOC_OS02G15340|LOC_OS04G58010|LOC_OS03G19370|LOC_OS10G26430|LOC_OS05G07010|LOC_OS07G40020|LOC_OS01G63510|LOC_OS11G47900|LOC_OS09G21180|LOC_OS11G31330|LOC_OS01G53040|LOC_OS09G13680|LOC_OS06G40950|LOC_OS01G73430|LOC_OS03G21450|LOC_OS12G03554|LOC_OS07G43530|LOC_OS08G04190|LOC_OS02G43560|LOC_OS01G09550|LOC_OS07G37210|LOC_OS01G43230|LOC_OS09G10840|LOC_OS04G51130|LOC_OS03G03070|LOC_OS08G35010|LOC_OS06G40780|LOC_OS01G47710|LOC_OS12G05680|LOC_OS04G55970|LOC_OS12G39330|LOC_OS12G05200|LOC_OS07G48596|LOC_OS03G41110|LOC_OS03G05490|LOC_OS01G74410|LOC_OS05G50130|LOC_OS03G17130|LOC_OS07G04420|LOC_OS04G42784|LOC_OS03G43400|LOC_OS04G18650|LOC_OS12G31748|LOC_OS06G02250|LOC_OS07G38410|LOC_OS08G38990|LOC_OS03G56950|LOC_OS08G10080|LOC_OS11G05480|LOC_OS02G10760|LOC_OS09G26170|LOC_OS05G49240|LOC_OS06G13020|LOC_OS04G51000|LOC_OS12G39220|LOC_OS12G41650|LOC_OS03G42430|LOC_OS08G04290|LOC_OS06G07700|LOC_OS02G47810|LOC_OS12G07610|LOC_OS07G04430|LOC_OS07G25370|LOC_OS01G72370|LOC_OS12G41680|LOC_OS07G48450|LOC_OS05G20930|LOC_OS12G40590|LOC_OS02G53100|LOC_OS02G36924|LOC_OS05G02390|LOC_OS01G09450|LOC_OS04G08600|LOC_OS07G14110|LOC_OS05G02150|LOC_OS03G11600|LOC_OS07G13260|LOC_OS01G10320|LOC_OS02G43300|LOC_OS05G50270|LOC_OS06G43910|LOC_OS05G14370|LOC_OS02G46930|LOC_OS02G51280|LOC_OS01G55430|LOC_OS03G42100|LOC_OS05G14010|LOC_OS03G05590|LOC_OS12G07720|LOC_OS05G14130|LOC_OS06G06750|LOC_OS07G06620|LOC_OS10G30690|LOC_OS02G19460|LOC_OS03G18480|LOC_OS03G55760|LOC_OS02G10420|LOC_OS03G03164|LOC_OS11G40110|LOC_OS02G34970|LOC_OS11G43740|LOC_OS01G62190|LOC_OS01G01600|LOC_OS09G39730|LOC_OS12G42400|LOC_OS03G11614|LOC_OS01G74440|LOC_OS07G04560|LOC_OS10G32600|LOC_OS03G43730|LOC_OS11G03370|LOC_OS01G09990|LOC_OS01G63680|LOC_OS03G51110|LOC_OS10G42400|LOC_OS01G10504|LOC_OS03G62379|LOC_OS02G31890|LOC_OS12G38200|LOC_OS05G37190|LOC_OS04G53990|LOC_OS05G23910|LOC_OS12G40890|LOC_OS07G01180|LOC_OS01G18584|LOC_OS01G74340|LOC_OS03G19630|LOC_OS06G48290|LOC_OS06G07740|LOC_OS04G58190|LOC_OS02G56600|LOC_OS04G52410|LOC_OS11G40210|LOC_OS08G41960|LOC_OS04G28130|LOC_OS02G30790|LOC_OS02G39000|LOC_OS05G37060|LOC_OS12G03050|LOC_OS05G49280|LOC_OS02G07430|LOC_OS03G42630|LOC_OS05G50340|LOC_OS07G03250|LOC_OS08G02070|LOC_OS05G51550|LOC_OS06G07650|LOC_OS01G74590|LOC_OS07G47284|LOC_OS11G31500|LOC_OS09G36250|LOC_OS02G54870|LOC_OS02G49160|LOC_OS09G28300|LOC_OS05G26040|LOC_OS03G55610|LOC_OS12G16320|LOC_OS04G23910|LOC_OS08G44900|LOC_OS06G10820|LOC_OS04G55950|LOC_OS01G42320|LOC_OS04G28120|LOC_OS04G28000|LOC_OS08G17640|LOC_OS05G37050|LOC_OS01G18360|LOC_OS01G19694|LOC_OS03G42420|LOC_OS01G55750|LOC_OS05G50350|LOC_OS04G47080|LOC_OS12G42610|LOC_OS07G48260|LOC_OS06G07640|LOC_OS07G08600|LOC_OS05G44810|LOC_OS01G49180|LOC_OS06G05340|LOC_OS08G36390|LOC_OS02G54520|LOC_OS07G16330|LOC_OS03G31880|LOC_OS07G39320|LOC_OS01G67830|LOC_OS11G41640|LOC_OS09G24290|LOC_OS05G37040|LOC_OS09G38440|LOC_OS12G06540|LOC_OS01G51260|LOC_OS07G40300|LOC_OS04G49150|LOC_OS01G51140
30312	1.7255E-10	2.6040E-9	302	953	5842	25460	external encapsulating structure	LOC_OS09G37240|LOC_OS09G37360|LOC_OS02G27350|LOC_OS04G30270|LOC_OS03G14130|LOC_OS03G15340|LOC_OS03G13160|LOC_OS06G37080|LOC_OS08G12410|LOC_OS08G13980|LOC_OS11G35840|LOC_OS02G03140|LOC_OS03G06060|LOC_OS01G72510|LOC_OS02G07624|LOC_OS04G35600|LOC_OS07G03610|LOC_OS10G18170|LOC_OS04G46740|LOC_OS01G46210|LOC_OS11G36120|LOC_OS11G36000|LOC_OS04G49690|LOC_OS05G19570|LOC_OS04G51520|LOC_OS05G01810|LOC_OS06G42310|LOC_OS06G43640|LOC_OS02G03150|LOC_OS11G16770|LOC_OS03G22440|LOC_OS03G25030|LOC_OS03G06050|LOC_OS11G36240|LOC_OS12G03530|LOC_OS02G44590|LOC_OS07G48050|LOC_OS04G38690|LOC_OS04G41620|LOC_OS04G41740|LOC_OS11G07830|LOC_OS07G03620|LOC_OS10G21690|LOC_OS12G23170|LOC_OS01G28450|LOC_OS04G04750|LOC_OS02G15710|LOC_OS02G16800|LOC_OS01G42520|LOC_OS11G35980|LOC_OS08G10490|LOC_OS01G11010|LOC_OS07G14070|LOC_OS12G36240|LOC_OS01G71680|LOC_OS01G73980|LOC_OS03G06040|LOC_OS01G33360|LOC_OS04G41750|LOC_OS06G32980|LOC_OS12G23980|LOC_OS07G48060|LOC_OS10G05790|LOC_OS03G19610|LOC_OS01G50810|LOC_OS08G39220|LOC_OS04G30060|LOC_OS04G41759|LOC_OS01G41780|LOC_OS06G08090|LOC_OS04G59260|LOC_OS08G06170|LOC_OS08G01160|LOC_OS01G72300|LOC_OS05G19670|LOC_OS04G54810|LOC_OS11G36020|LOC_OS10G05980|LOC_OS11G27620|LOC_OS11G47350|LOC_OS02G16780|LOC_OS06G46284|LOC_OS05G25370|LOC_OS02G53840|LOC_OS12G25090|LOC_OS01G41770|LOC_OS01G11790|LOC_OS01G18860|LOC_OS05G01600|LOC_OS08G03690|LOC_OS06G37560|LOC_OS08G32500|LOC_OS05G33430|LOC_OS01G51570|LOC_OS11G35120|LOC_OS01G71340|LOC_OS04G39610|LOC_OS12G24330|LOC_OS06G10990|LOC_OS11G03780|LOC_OS10G05170|LOC_OS04G59200|LOC_OS04G03810|LOC_OS02G53970|LOC_OS02G53850|LOC_OS10G41720|LOC_OS05G43100|LOC_OS10G05970|LOC_OS11G15520|LOC_OS03G07620|LOC_OS07G39020|LOC_OS02G12060|LOC_OS04G33990|LOC_OS12G05630|LOC_OS08G34910|LOC_OS01G18170|LOC_OS08G10604|LOC_OS03G28980|LOC_OS01G71350|LOC_OS05G33420|LOC_OS02G21320|LOC_OS07G02450|LOC_OS01G52880|LOC_OS11G27400|LOC_OS03G12290|LOC_OS04G44410|LOC_OS11G08445|LOC_OS05G01380|LOC_OS11G08440|LOC_OS03G03810|LOC_OS03G13140|LOC_OS07G32660|LOC_OS10G03100|LOC_OS04G03100|LOC_OS01G41750|LOC_OS03G07610|LOC_OS06G50400|LOC_OS05G04410|LOC_OS06G48200|LOC_OS06G35480|LOC_OS02G05780|LOC_OS04G51510|LOC_OS02G17080|LOC_OS01G52750|LOC_OS02G17880|LOC_OS02G58720|LOC_OS03G31480|LOC_OS04G41710|LOC_OS10G05750|LOC_OS03G13150|LOC_OS12G37660|LOC_OS08G39940|LOC_OS01G58290|LOC_OS01G52190|LOC_OS01G58730|LOC_OS10G18820|LOC_OS09G36420|LOC_OS02G17090|LOC_OS06G35490|LOC_OS08G12800|LOC_OS01G50680|LOC_OS10G30340|LOC_OS01G71380|LOC_OS04G44950|LOC_OS04G41680|LOC_OS06G11650|LOC_OS02G17150|LOC_OS08G39170|LOC_OS06G12500|LOC_OS05G04470|LOC_OS05G20150|LOC_OS12G38920|LOC_OS01G58280|LOC_OS04G02990|LOC_OS04G45000|LOC_OS09G30458|LOC_OS05G19600|LOC_OS03G63390|LOC_OS04G34480|LOC_OS10G07556|LOC_OS01G11620|LOC_OS05G06300|LOC_OS02G14430|LOC_OS02G16730|LOC_OS08G05820|LOC_OS01G18930|LOC_OS03G07660|LOC_OS10G39160|LOC_OS04G56930|LOC_OS01G71830|LOC_OS08G14200|LOC_OS04G03050|LOC_OS02G29000|LOC_OS03G04950|LOC_OS10G39840|LOC_OS10G17910|LOC_OS07G02810|LOC_OS02G14460|LOC_OS04G02970|LOC_OS03G31210|LOC_OS08G14210|LOC_OS05G51360|LOC_OS11G02424|LOC_OS01G73220|LOC_OS12G44020|LOC_OS10G06000|LOC_OS06G11660|LOC_OS01G28500|LOC_OS04G24750|LOC_OS03G11170|LOC_OS05G46510|LOC_OS10G05950|LOC_OS03G55760|LOC_OS11G33270|LOC_OS06G13040|LOC_OS02G29020|LOC_OS12G03470|LOC_OS01G66700|LOC_OS04G55740|LOC_OS01G11760|LOC_OS08G43680|LOC_OS07G46720|LOC_OS02G58480|LOC_OS07G29750|LOC_OS08G23740|LOC_OS07G48030|LOC_OS11G24070|LOC_OS03G50140|LOC_OS02G15730|LOC_OS02G16940|LOC_OS04G51450|LOC_OS09G30250|LOC_OS01G41930|LOC_OS05G01444|LOC_OS11G43830|LOC_OS02G41904|LOC_OS01G71860|LOC_OS10G10130|LOC_OS09G36110|LOC_OS04G03080|LOC_OS01G58240|LOC_OS03G06020|LOC_OS07G28300|LOC_OS04G59160|LOC_OS03G01800|LOC_OS06G32960|LOC_OS04G41770|LOC_OS02G52000|LOC_OS06G11680|LOC_OS04G44924|LOC_OS03G50250|LOC_OS03G19990|LOC_OS09G32320|LOC_OS02G17900|LOC_OS01G14650|LOC_OS12G02080|LOC_OS03G06010|LOC_OS03G50490|LOC_OS02G55870|LOC_OS06G19960|LOC_OS03G16920|LOC_OS07G47990|LOC_OS03G40330|LOC_OS02G03870|LOC_OS03G08790|LOC_OS09G26920|LOC_OS07G46190|LOC_OS04G12220|LOC_OS07G48010|LOC_OS01G72290|LOC_OS03G32180|LOC_OS04G47400|LOC_OS06G48160|LOC_OS10G02770|LOC_OS03G06000|LOC_OS05G44140|LOC_OS09G26360|LOC_OS08G42840|LOC_OS01G39820|LOC_OS03G48880|LOC_OS11G31980|LOC_OS09G39760|LOC_OS01G71400|LOC_OS06G39440|LOC_OS02G20540|LOC_OS03G22010|LOC_OS09G20810|LOC_OS07G48020|LOC_OS02G17000|LOC_OS11G47980|LOC_OS04G54850|LOC_OS11G35890|LOC_OS03G56130|LOC_OS12G02060|LOC_OS01G19440|LOC_OS12G27102|LOC_OS09G39530|LOC_OS02G05830|LOC_OS04G32960|LOC_OS04G15840|LOC_OS06G04810|LOC_OS03G22020
23046	2.2730E-10	2.9025E-9	441	1481	5842	25460	signaling process	LOC_OS11G47030|LOC_OS01G55850|LOC_OS08G39570|LOC_OS12G10870|LOC_OS02G35770|LOC_OS05G51740|LOC_OS04G54120|LOC_OS04G58960|LOC_OS09G35860|LOC_OS12G23950|LOC_OS02G46680|LOC_OS11G47160|LOC_OS01G33950|LOC_OS07G44040|LOC_OS10G18170|LOC_OS01G06790|LOC_OS01G06670|LOC_OS11G40890|LOC_OS01G66760|LOC_OS11G36120|LOC_OS11G36000|LOC_OS11G14110|LOC_OS12G11500|LOC_OS02G30190|LOC_OS06G41100|LOC_OS04G55440|LOC_OS07G08060|LOC_OS09G31390|LOC_OS06G44970|LOC_OS07G48760|LOC_OS05G50780|LOC_OS07G25890|LOC_OS01G72090|LOC_OS04G55590|LOC_OS04G54140|LOC_OS01G12900|LOC_OS10G02970|LOC_OS12G11510|LOC_OS02G56570|LOC_OS06G20630|LOC_OS05G48660|LOC_OS01G60060|LOC_OS02G12790|LOC_OS04G28160|LOC_OS11G36150|LOC_OS11G39540|LOC_OS05G33160|LOC_OS02G42060|LOC_OS02G05910|LOC_OS10G19160|LOC_OS01G41780|LOC_OS01G64000|LOC_OS02G12440|LOC_OS02G10140|LOC_OS10G41060|LOC_OS02G55130|LOC_OS11G36020|LOC_OS10G13970|LOC_OS05G37640|LOC_OS06G33640|LOC_OS01G32930|LOC_OS06G08680|LOC_OS08G44960|LOC_OS08G05870|LOC_OS05G28520|LOC_OS06G40180|LOC_OS08G39250|LOC_OS01G41770|LOC_OS02G35970|LOC_OS02G53040|LOC_OS05G07820|LOC_OS04G54200|LOC_OS05G39890|LOC_OS01G51690|LOC_OS11G26880|LOC_OS01G52410|LOC_OS01G06870|LOC_OS06G08550|LOC_OS10G05170|LOC_OS10G22890|LOC_OS07G34130|LOC_OS01G04570|LOC_OS11G40970|LOC_OS02G06180|LOC_OS11G36200|LOC_OS06G44410|LOC_OS08G01260|LOC_OS07G02450|LOC_OS06G51050|LOC_OS02G40190|LOC_OS05G01380|LOC_OS12G32640|LOC_OS01G02060|LOC_OS07G39850|LOC_OS10G22860|LOC_OS09G29350|LOC_OS05G49310|LOC_OS01G41750|LOC_OS10G02814|LOC_OS02G06070|LOC_OS02G06190|LOC_OS03G09910|LOC_OS06G20790|LOC_OS01G13070|LOC_OS06G08450|LOC_OS09G15060|LOC_OS06G08690|LOC_OS02G06090|LOC_OS05G27520|LOC_OS02G12400|LOC_OS11G37550|LOC_OS06G40150|LOC_OS07G41910|LOC_OS03G30950|LOC_OS04G55420|LOC_OS06G16070|LOC_OS01G06720|LOC_OS05G35770|LOC_OS08G39170|LOC_OS08G05710|LOC_OS11G47310|LOC_OS02G17710|LOC_OS06G44100|LOC_OS11G12560|LOC_OS02G12010|LOC_OS05G43030|LOC_OS10G32080|LOC_OS12G08270|LOC_OS02G36220|LOC_OS12G26940|LOC_OS05G11330|LOC_OS12G01510|LOC_OS11G25510|LOC_OS08G21650|LOC_OS01G05980|LOC_OS07G17160|LOC_OS03G15990|LOC_OS06G43000|LOC_OS02G36210|LOC_OS07G05190|LOC_OS03G48890|LOC_OS02G05970|LOC_OS08G41360|LOC_OS06G33690|LOC_OS04G44280|LOC_OS04G59310|LOC_OS08G24930|LOC_OS03G15880|LOC_OS01G01290|LOC_OS06G47710|LOC_OS02G58350|LOC_OS02G12030|LOC_OS03G17700|LOC_OS02G05980|LOC_OS01G70870|LOC_OS10G38960|LOC_OS04G46350|LOC_OS02G49410|LOC_OS01G06730|LOC_OS02G45054|LOC_OS07G19000|LOC_OS11G47300|LOC_OS04G56150|LOC_OS01G60330|LOC_OS02G12040|LOC_OS03G49400|LOC_OS02G06720|LOC_OS09G33630|LOC_OS01G02440|LOC_OS08G03610|LOC_OS04G10060|LOC_OS05G33150|LOC_OS06G38930|LOC_OS01G01110|LOC_OS02G48770|LOC_OS09G09370|LOC_OS06G46560|LOC_OS01G48200|LOC_OS10G02990|LOC_OS11G07180|LOC_OS11G07060|LOC_OS02G12450|LOC_OS01G15990|LOC_OS02G13780|LOC_OS01G41930|LOC_OS05G01444|LOC_OS06G49830|LOC_OS06G33480|LOC_OS10G11580|LOC_OS09G02729|LOC_OS09G13870|LOC_OS05G11360|LOC_OS08G01300|LOC_OS05G33140|LOC_OS01G25450|LOC_OS01G25330|LOC_OS06G10230|LOC_OS04G49930|LOC_OS04G53060|LOC_OS10G02500|LOC_OS07G14820|LOC_OS01G39850|LOC_OS11G12530|LOC_OS03G32180|LOC_OS01G60540|LOC_OS10G01560|LOC_OS04G54180|LOC_OS01G39820|LOC_OS06G47750|LOC_OS06G31280|LOC_OS02G05940|LOC_OS02G44040|LOC_OS01G24460|LOC_OS05G39900|LOC_OS11G35890|LOC_OS08G14940|LOC_OS08G34650|LOC_OS06G04810|LOC_OS02G05950|LOC_OS01G02400|LOC_OS06G38730|LOC_OS02G27110|LOC_OS01G60520|LOC_OS11G07250|LOC_OS03G57780|LOC_OS11G46980|LOC_OS11G07130|LOC_OS03G58870|LOC_OS08G14950|LOC_OS11G35840|LOC_OS05G33870|LOC_OS09G19930|LOC_OS03G45430|LOC_OS02G05686|LOC_OS08G24880|LOC_OS11G19490|LOC_OS09G36160|LOC_OS02G17780|LOC_OS04G13480|LOC_OS04G14570|LOC_OS12G13360|LOC_OS11G07140|LOC_OS05G09410|LOC_OS11G07260|LOC_OS04G03210|LOC_OS08G14960|LOC_OS01G12790|LOC_OS02G01090|LOC_OS11G10310|LOC_OS06G46475|LOC_OS03G22440|LOC_OS03G21230|LOC_OS05G32890|LOC_OS04G15650|LOC_OS11G17080|LOC_OS03G26930|LOC_OS06G38830|LOC_OS02G30540|LOC_OS02G27130|LOC_OS02G49480|LOC_OS12G15550|LOC_OS11G07270|LOC_OS04G48370|LOC_OS10G18990|LOC_OS11G35980|LOC_OS03G38920|LOC_OS11G12620|LOC_OS11G35500|LOC_OS03G05070|LOC_OS05G32880|LOC_OS01G06900|LOC_OS12G40630|LOC_OS04G16970|LOC_OS04G39430|LOC_OS08G28900|LOC_OS11G46970|LOC_OS11G20360|LOC_OS06G45240|LOC_OS11G07160|LOC_OS10G39420|LOC_OS11G35850|LOC_OS02G06200|LOC_OS02G40200|LOC_OS02G20850|LOC_OS07G09625|LOC_OS03G20450|LOC_OS08G24310|LOC_OS09G25330|LOC_OS04G58000|LOC_OS02G53720|LOC_OS01G09590|LOC_OS08G14990|LOC_OS02G36264|LOC_OS01G71106|LOC_OS06G38650|LOC_OS11G31560|LOC_OS11G07225|LOC_OS07G49090|LOC_OS01G49920|LOC_OS01G09460|LOC_OS01G08370|LOC_OS01G07280|LOC_OS06G46270|LOC_OS03G30130|LOC_OS04G09900|LOC_OS05G41280|LOC_OS03G10300|LOC_OS02G02140|LOC_OS06G37450|LOC_OS04G30800|LOC_OS09G38268|LOC_OS05G32570|LOC_OS04G45170|LOC_OS08G26990|LOC_OS11G07230|LOC_OS12G12120|LOC_OS10G03100|LOC_OS02G43906|LOC_OS05G40060|LOC_OS01G49910|LOC_OS02G36285|LOC_OS11G10760|LOC_OS08G39830|LOC_OS01G58860|LOC_OS12G40710|LOC_OS03G64260|LOC_OS04G15560|LOC_OS09G25540|LOC_OS04G58010|LOC_OS11G07240|LOC_OS03G35600|LOC_OS10G33080|LOC_OS02G39660|LOC_OS08G39940|LOC_OS06G38640|LOC_OS02G21890|LOC_OS08G28950|LOC_OS05G07740|LOC_OS02G33630|LOC_OS07G15540|LOC_OS09G10840|LOC_OS04G54400|LOC_OS02G06130|LOC_OS02G06250|LOC_OS11G36090|LOC_OS05G14030|LOC_OS01G72230|LOC_OS10G07556|LOC_OS02G40180|LOC_OS05G43820|LOC_OS01G60910|LOC_OS03G22600|LOC_OS11G29790|LOC_OS03G56950|LOC_OS03G53200|LOC_OS08G10080|LOC_OS02G10760|LOC_OS04G52210|LOC_OS07G36230|LOC_OS02G08320|LOC_OS11G41100|LOC_OS05G31720|LOC_OS02G06260|LOC_OS04G51000|LOC_OS04G28210|LOC_OS06G38340|LOC_OS09G37650|LOC_OS12G41650|LOC_OS09G18540|LOC_OS01G57610|LOC_OS12G41680|LOC_OS12G40590|LOC_OS11G10720|LOC_OS04G08600|LOC_OS03G55530|LOC_OS05G06990|LOC_OS07G39530|LOC_OS03G28270|LOC_OS02G06030|LOC_OS02G06150|LOC_OS02G44510|LOC_OS06G43910|LOC_OS05G14370|LOC_OS11G31540|LOC_OS06G38670|LOC_OS03G05590|LOC_OS03G43670|LOC_OS03G18000|LOC_OS11G31530|LOC_OS03G53100|LOC_OS11G29210|LOC_OS05G40770|LOC_OS03G30470|LOC_OS06G23190|LOC_OS04G57800|LOC_OS02G06280|LOC_OS12G42520|LOC_OS08G23290|LOC_OS10G32600|LOC_OS10G22920|LOC_OS02G02090|LOC_OS03G10810|LOC_OS02G40130|LOC_OS02G06210|LOC_OS01G50080|LOC_OS02G09720|LOC_OS07G28300|LOC_OS04G40440|LOC_OS06G30780|LOC_OS01G07560|LOC_OS02G11930|LOC_OS06G32600|LOC_OS03G27370|LOC_OS08G41720|LOC_OS04G28130|LOC_OS07G42626|LOC_OS02G06220|LOC_OS11G47290|LOC_OS12G10930|LOC_OS07G41860|LOC_OS08G05690|LOC_OS08G42840|LOC_OS04G28120|LOC_OS09G25390|LOC_OS04G51110|LOC_OS04G03180|LOC_OS03G04060|LOC_OS08G32920|LOC_OS06G38590|LOC_OS07G08600|LOC_OS07G31840|LOC_OS11G47180|LOC_OS10G03050|LOC_OS11G32820|LOC_OS01G04070|LOC_OS07G18990|LOC_OS04G30540|LOC_OS09G03370|LOC_OS02G06120|LOC_OS11G36180|LOC_OS02G09630
23060	2.2730E-10	2.9025E-9	441	1481	5842	25460	signal transmission	LOC_OS11G47030|LOC_OS01G55850|LOC_OS08G39570|LOC_OS12G10870|LOC_OS02G35770|LOC_OS05G51740|LOC_OS04G54120|LOC_OS04G58960|LOC_OS09G35860|LOC_OS12G23950|LOC_OS02G46680|LOC_OS11G47160|LOC_OS01G33950|LOC_OS07G44040|LOC_OS10G18170|LOC_OS01G06790|LOC_OS01G06670|LOC_OS11G40890|LOC_OS01G66760|LOC_OS11G36120|LOC_OS11G36000|LOC_OS11G14110|LOC_OS12G11500|LOC_OS02G30190|LOC_OS06G41100|LOC_OS04G55440|LOC_OS07G08060|LOC_OS09G31390|LOC_OS06G44970|LOC_OS07G48760|LOC_OS05G50780|LOC_OS07G25890|LOC_OS01G72090|LOC_OS04G55590|LOC_OS04G54140|LOC_OS01G12900|LOC_OS10G02970|LOC_OS12G11510|LOC_OS02G56570|LOC_OS06G20630|LOC_OS05G48660|LOC_OS01G60060|LOC_OS02G12790|LOC_OS04G28160|LOC_OS11G36150|LOC_OS11G39540|LOC_OS05G33160|LOC_OS02G42060|LOC_OS02G05910|LOC_OS10G19160|LOC_OS01G41780|LOC_OS01G64000|LOC_OS02G12440|LOC_OS02G10140|LOC_OS10G41060|LOC_OS02G55130|LOC_OS11G36020|LOC_OS10G13970|LOC_OS05G37640|LOC_OS06G33640|LOC_OS01G32930|LOC_OS06G08680|LOC_OS08G44960|LOC_OS08G05870|LOC_OS05G28520|LOC_OS06G40180|LOC_OS08G39250|LOC_OS01G41770|LOC_OS02G35970|LOC_OS02G53040|LOC_OS05G07820|LOC_OS04G54200|LOC_OS05G39890|LOC_OS01G51690|LOC_OS11G26880|LOC_OS01G52410|LOC_OS01G06870|LOC_OS06G08550|LOC_OS10G05170|LOC_OS10G22890|LOC_OS07G34130|LOC_OS01G04570|LOC_OS11G40970|LOC_OS02G06180|LOC_OS11G36200|LOC_OS06G44410|LOC_OS08G01260|LOC_OS07G02450|LOC_OS06G51050|LOC_OS02G40190|LOC_OS05G01380|LOC_OS12G32640|LOC_OS01G02060|LOC_OS07G39850|LOC_OS10G22860|LOC_OS09G29350|LOC_OS05G49310|LOC_OS01G41750|LOC_OS10G02814|LOC_OS02G06070|LOC_OS02G06190|LOC_OS03G09910|LOC_OS06G20790|LOC_OS01G13070|LOC_OS06G08450|LOC_OS09G15060|LOC_OS06G08690|LOC_OS02G06090|LOC_OS05G27520|LOC_OS02G12400|LOC_OS11G37550|LOC_OS06G40150|LOC_OS07G41910|LOC_OS03G30950|LOC_OS04G55420|LOC_OS06G16070|LOC_OS01G06720|LOC_OS05G35770|LOC_OS08G39170|LOC_OS08G05710|LOC_OS11G47310|LOC_OS02G17710|LOC_OS06G44100|LOC_OS11G12560|LOC_OS02G12010|LOC_OS05G43030|LOC_OS10G32080|LOC_OS12G08270|LOC_OS02G36220|LOC_OS12G26940|LOC_OS05G11330|LOC_OS12G01510|LOC_OS11G25510|LOC_OS08G21650|LOC_OS01G05980|LOC_OS07G17160|LOC_OS03G15990|LOC_OS06G43000|LOC_OS02G36210|LOC_OS07G05190|LOC_OS03G48890|LOC_OS02G05970|LOC_OS08G41360|LOC_OS06G33690|LOC_OS04G44280|LOC_OS04G59310|LOC_OS08G24930|LOC_OS03G15880|LOC_OS01G01290|LOC_OS06G47710|LOC_OS02G58350|LOC_OS02G12030|LOC_OS03G17700|LOC_OS02G05980|LOC_OS01G70870|LOC_OS10G38960|LOC_OS04G46350|LOC_OS02G49410|LOC_OS01G06730|LOC_OS02G45054|LOC_OS07G19000|LOC_OS11G47300|LOC_OS04G56150|LOC_OS01G60330|LOC_OS02G12040|LOC_OS03G49400|LOC_OS02G06720|LOC_OS09G33630|LOC_OS01G02440|LOC_OS08G03610|LOC_OS04G10060|LOC_OS05G33150|LOC_OS06G38930|LOC_OS01G01110|LOC_OS02G48770|LOC_OS09G09370|LOC_OS06G46560|LOC_OS01G48200|LOC_OS10G02990|LOC_OS11G07180|LOC_OS11G07060|LOC_OS02G12450|LOC_OS01G15990|LOC_OS02G13780|LOC_OS01G41930|LOC_OS05G01444|LOC_OS06G49830|LOC_OS06G33480|LOC_OS10G11580|LOC_OS09G02729|LOC_OS09G13870|LOC_OS05G11360|LOC_OS08G01300|LOC_OS05G33140|LOC_OS01G25450|LOC_OS01G25330|LOC_OS06G10230|LOC_OS04G49930|LOC_OS04G53060|LOC_OS10G02500|LOC_OS07G14820|LOC_OS01G39850|LOC_OS11G12530|LOC_OS03G32180|LOC_OS01G60540|LOC_OS10G01560|LOC_OS04G54180|LOC_OS01G39820|LOC_OS06G47750|LOC_OS06G31280|LOC_OS02G05940|LOC_OS02G44040|LOC_OS01G24460|LOC_OS05G39900|LOC_OS11G35890|LOC_OS08G14940|LOC_OS08G34650|LOC_OS06G04810|LOC_OS02G05950|LOC_OS01G02400|LOC_OS06G38730|LOC_OS02G27110|LOC_OS01G60520|LOC_OS11G07250|LOC_OS03G57780|LOC_OS11G46980|LOC_OS11G07130|LOC_OS03G58870|LOC_OS08G14950|LOC_OS11G35840|LOC_OS05G33870|LOC_OS09G19930|LOC_OS03G45430|LOC_OS02G05686|LOC_OS08G24880|LOC_OS11G19490|LOC_OS09G36160|LOC_OS02G17780|LOC_OS04G13480|LOC_OS04G14570|LOC_OS12G13360|LOC_OS11G07140|LOC_OS05G09410|LOC_OS11G07260|LOC_OS04G03210|LOC_OS08G14960|LOC_OS01G12790|LOC_OS02G01090|LOC_OS11G10310|LOC_OS06G46475|LOC_OS03G22440|LOC_OS03G21230|LOC_OS05G32890|LOC_OS04G15650|LOC_OS11G17080|LOC_OS03G26930|LOC_OS06G38830|LOC_OS02G30540|LOC_OS02G27130|LOC_OS02G49480|LOC_OS12G15550|LOC_OS11G07270|LOC_OS04G48370|LOC_OS10G18990|LOC_OS11G35980|LOC_OS03G38920|LOC_OS11G12620|LOC_OS11G35500|LOC_OS03G05070|LOC_OS05G32880|LOC_OS01G06900|LOC_OS12G40630|LOC_OS04G16970|LOC_OS04G39430|LOC_OS08G28900|LOC_OS11G46970|LOC_OS11G20360|LOC_OS06G45240|LOC_OS11G07160|LOC_OS10G39420|LOC_OS11G35850|LOC_OS02G06200|LOC_OS02G40200|LOC_OS02G20850|LOC_OS07G09625|LOC_OS03G20450|LOC_OS08G24310|LOC_OS09G25330|LOC_OS04G58000|LOC_OS02G53720|LOC_OS01G09590|LOC_OS08G14990|LOC_OS02G36264|LOC_OS01G71106|LOC_OS06G38650|LOC_OS11G31560|LOC_OS11G07225|LOC_OS07G49090|LOC_OS01G49920|LOC_OS01G09460|LOC_OS01G08370|LOC_OS01G07280|LOC_OS06G46270|LOC_OS03G30130|LOC_OS04G09900|LOC_OS05G41280|LOC_OS03G10300|LOC_OS02G02140|LOC_OS06G37450|LOC_OS04G30800|LOC_OS09G38268|LOC_OS05G32570|LOC_OS04G45170|LOC_OS08G26990|LOC_OS11G07230|LOC_OS12G12120|LOC_OS10G03100|LOC_OS02G43906|LOC_OS05G40060|LOC_OS01G49910|LOC_OS02G36285|LOC_OS11G10760|LOC_OS08G39830|LOC_OS01G58860|LOC_OS12G40710|LOC_OS03G64260|LOC_OS04G15560|LOC_OS09G25540|LOC_OS04G58010|LOC_OS11G07240|LOC_OS03G35600|LOC_OS10G33080|LOC_OS02G39660|LOC_OS08G39940|LOC_OS06G38640|LOC_OS02G21890|LOC_OS08G28950|LOC_OS05G07740|LOC_OS02G33630|LOC_OS07G15540|LOC_OS09G10840|LOC_OS04G54400|LOC_OS02G06130|LOC_OS02G06250|LOC_OS11G36090|LOC_OS05G14030|LOC_OS01G72230|LOC_OS10G07556|LOC_OS02G40180|LOC_OS05G43820|LOC_OS01G60910|LOC_OS03G22600|LOC_OS11G29790|LOC_OS03G56950|LOC_OS03G53200|LOC_OS08G10080|LOC_OS02G10760|LOC_OS04G52210|LOC_OS07G36230|LOC_OS02G08320|LOC_OS11G41100|LOC_OS05G31720|LOC_OS02G06260|LOC_OS04G51000|LOC_OS04G28210|LOC_OS06G38340|LOC_OS09G37650|LOC_OS12G41650|LOC_OS09G18540|LOC_OS01G57610|LOC_OS12G41680|LOC_OS12G40590|LOC_OS11G10720|LOC_OS04G08600|LOC_OS03G55530|LOC_OS05G06990|LOC_OS07G39530|LOC_OS03G28270|LOC_OS02G06030|LOC_OS02G06150|LOC_OS02G44510|LOC_OS06G43910|LOC_OS05G14370|LOC_OS11G31540|LOC_OS06G38670|LOC_OS03G05590|LOC_OS03G43670|LOC_OS03G18000|LOC_OS11G31530|LOC_OS03G53100|LOC_OS11G29210|LOC_OS05G40770|LOC_OS03G30470|LOC_OS06G23190|LOC_OS04G57800|LOC_OS02G06280|LOC_OS12G42520|LOC_OS08G23290|LOC_OS10G32600|LOC_OS10G22920|LOC_OS02G02090|LOC_OS03G10810|LOC_OS02G40130|LOC_OS02G06210|LOC_OS01G50080|LOC_OS02G09720|LOC_OS07G28300|LOC_OS04G40440|LOC_OS06G30780|LOC_OS01G07560|LOC_OS02G11930|LOC_OS06G32600|LOC_OS03G27370|LOC_OS08G41720|LOC_OS04G28130|LOC_OS07G42626|LOC_OS02G06220|LOC_OS11G47290|LOC_OS12G10930|LOC_OS07G41860|LOC_OS08G05690|LOC_OS08G42840|LOC_OS04G28120|LOC_OS09G25390|LOC_OS04G51110|LOC_OS04G03180|LOC_OS03G04060|LOC_OS08G32920|LOC_OS06G38590|LOC_OS07G08600|LOC_OS07G31840|LOC_OS11G47180|LOC_OS10G03050|LOC_OS11G32820|LOC_OS01G04070|LOC_OS07G18990|LOC_OS04G30540|LOC_OS09G03370|LOC_OS02G06120|LOC_OS11G36180|LOC_OS02G09630
50794	2.8362E-10	3.1387E-9	436	1464	5842	25460	regulation of cellular process	LOC_OS11G47030|LOC_OS01G55850|LOC_OS08G39570|LOC_OS12G10870|LOC_OS02G35770|LOC_OS05G51740|LOC_OS04G54120|LOC_OS04G58960|LOC_OS09G35860|LOC_OS12G23950|LOC_OS02G46680|LOC_OS11G47160|LOC_OS01G33950|LOC_OS07G44040|LOC_OS10G18170|LOC_OS01G06790|LOC_OS01G06670|LOC_OS11G40890|LOC_OS01G66760|LOC_OS11G36120|LOC_OS11G36000|LOC_OS11G14110|LOC_OS12G11500|LOC_OS02G30190|LOC_OS06G41100|LOC_OS04G55440|LOC_OS07G08060|LOC_OS09G31390|LOC_OS06G44970|LOC_OS07G48760|LOC_OS05G50780|LOC_OS07G25890|LOC_OS01G72090|LOC_OS04G55590|LOC_OS04G54140|LOC_OS01G12900|LOC_OS10G02970|LOC_OS12G11510|LOC_OS02G56570|LOC_OS06G20630|LOC_OS05G48660|LOC_OS01G60060|LOC_OS02G12790|LOC_OS04G28160|LOC_OS11G36150|LOC_OS11G39540|LOC_OS05G33160|LOC_OS02G42060|LOC_OS02G05910|LOC_OS10G19160|LOC_OS01G41780|LOC_OS01G64000|LOC_OS02G12440|LOC_OS02G10140|LOC_OS10G41060|LOC_OS02G55130|LOC_OS11G36020|LOC_OS10G13970|LOC_OS05G37640|LOC_OS06G33640|LOC_OS01G32930|LOC_OS06G08680|LOC_OS08G44960|LOC_OS08G05870|LOC_OS05G28520|LOC_OS06G40180|LOC_OS08G39250|LOC_OS01G41770|LOC_OS02G35970|LOC_OS02G53040|LOC_OS05G07820|LOC_OS04G54200|LOC_OS05G39890|LOC_OS01G51690|LOC_OS11G26880|LOC_OS01G52410|LOC_OS01G06870|LOC_OS06G08550|LOC_OS10G05170|LOC_OS10G22890|LOC_OS07G34130|LOC_OS01G04570|LOC_OS11G40970|LOC_OS02G06180|LOC_OS11G36200|LOC_OS06G44410|LOC_OS08G01260|LOC_OS07G02450|LOC_OS06G51050|LOC_OS02G40190|LOC_OS05G01380|LOC_OS12G32640|LOC_OS01G02060|LOC_OS07G39850|LOC_OS10G22860|LOC_OS09G29350|LOC_OS05G49310|LOC_OS01G41750|LOC_OS10G02814|LOC_OS02G06070|LOC_OS02G06190|LOC_OS03G09910|LOC_OS06G20790|LOC_OS01G13070|LOC_OS06G08450|LOC_OS09G15060|LOC_OS06G08690|LOC_OS02G06090|LOC_OS05G27520|LOC_OS02G12400|LOC_OS11G37550|LOC_OS06G40150|LOC_OS07G41910|LOC_OS03G30950|LOC_OS04G55420|LOC_OS06G16070|LOC_OS01G06720|LOC_OS05G35770|LOC_OS08G39170|LOC_OS08G05710|LOC_OS11G47310|LOC_OS02G17710|LOC_OS06G44100|LOC_OS11G12560|LOC_OS02G12010|LOC_OS05G43030|LOC_OS10G32080|LOC_OS12G08270|LOC_OS02G36220|LOC_OS12G26940|LOC_OS05G11330|LOC_OS12G01510|LOC_OS11G25510|LOC_OS08G21650|LOC_OS01G05980|LOC_OS07G17160|LOC_OS03G15990|LOC_OS06G43000|LOC_OS02G36210|LOC_OS07G05190|LOC_OS03G48890|LOC_OS02G05970|LOC_OS06G33690|LOC_OS04G44280|LOC_OS04G59310|LOC_OS08G24930|LOC_OS03G15880|LOC_OS01G01290|LOC_OS06G47710|LOC_OS02G58350|LOC_OS02G12030|LOC_OS03G17700|LOC_OS02G05980|LOC_OS01G70870|LOC_OS10G38960|LOC_OS04G46350|LOC_OS02G49410|LOC_OS01G06730|LOC_OS02G45054|LOC_OS07G19000|LOC_OS11G47300|LOC_OS04G56150|LOC_OS01G60330|LOC_OS02G12040|LOC_OS03G49400|LOC_OS02G06720|LOC_OS09G33630|LOC_OS01G02440|LOC_OS08G03610|LOC_OS04G10060|LOC_OS05G33150|LOC_OS06G38930|LOC_OS01G01110|LOC_OS02G48770|LOC_OS09G09370|LOC_OS06G46560|LOC_OS01G48200|LOC_OS10G02990|LOC_OS11G07180|LOC_OS11G07060|LOC_OS02G12450|LOC_OS01G15990|LOC_OS02G13780|LOC_OS01G41930|LOC_OS05G01444|LOC_OS06G49830|LOC_OS06G33480|LOC_OS10G11580|LOC_OS09G02729|LOC_OS09G13870|LOC_OS05G11360|LOC_OS08G01300|LOC_OS05G33140|LOC_OS01G25450|LOC_OS01G25330|LOC_OS06G10230|LOC_OS04G49930|LOC_OS04G53060|LOC_OS10G02500|LOC_OS07G14820|LOC_OS01G39850|LOC_OS11G12530|LOC_OS03G32180|LOC_OS01G60540|LOC_OS10G01560|LOC_OS04G54180|LOC_OS01G39820|LOC_OS06G47750|LOC_OS06G31280|LOC_OS02G05940|LOC_OS02G44040|LOC_OS01G24460|LOC_OS05G39900|LOC_OS11G35890|LOC_OS08G14940|LOC_OS08G34650|LOC_OS06G04810|LOC_OS02G05950|LOC_OS01G02400|LOC_OS06G38730|LOC_OS02G27110|LOC_OS01G60520|LOC_OS11G07250|LOC_OS03G57780|LOC_OS11G46980|LOC_OS11G07130|LOC_OS03G58870|LOC_OS08G14950|LOC_OS11G35840|LOC_OS05G33870|LOC_OS03G45430|LOC_OS02G05686|LOC_OS08G24880|LOC_OS11G19490|LOC_OS09G36160|LOC_OS02G17780|LOC_OS04G13480|LOC_OS04G14570|LOC_OS12G13360|LOC_OS11G07140|LOC_OS05G09410|LOC_OS11G07260|LOC_OS04G03210|LOC_OS08G14960|LOC_OS01G12790|LOC_OS02G01090|LOC_OS11G10310|LOC_OS06G46475|LOC_OS03G22440|LOC_OS03G21230|LOC_OS05G32890|LOC_OS04G15650|LOC_OS11G17080|LOC_OS03G26930|LOC_OS06G38830|LOC_OS02G30540|LOC_OS02G27130|LOC_OS02G49480|LOC_OS12G15550|LOC_OS11G07270|LOC_OS10G18990|LOC_OS11G35980|LOC_OS03G38920|LOC_OS11G12620|LOC_OS11G35500|LOC_OS03G05070|LOC_OS05G32880|LOC_OS01G06900|LOC_OS12G40630|LOC_OS04G16970|LOC_OS04G39430|LOC_OS08G28900|LOC_OS11G46970|LOC_OS11G20360|LOC_OS06G45240|LOC_OS11G07160|LOC_OS10G39420|LOC_OS11G35850|LOC_OS02G06200|LOC_OS02G40200|LOC_OS02G20850|LOC_OS07G09625|LOC_OS03G20450|LOC_OS08G24310|LOC_OS09G25330|LOC_OS04G58000|LOC_OS02G53720|LOC_OS01G09590|LOC_OS08G14990|LOC_OS02G36264|LOC_OS01G71106|LOC_OS06G38650|LOC_OS11G31560|LOC_OS11G07225|LOC_OS07G49090|LOC_OS01G49920|LOC_OS01G09460|LOC_OS01G08370|LOC_OS01G07280|LOC_OS06G46270|LOC_OS03G30130|LOC_OS04G09900|LOC_OS05G41280|LOC_OS03G10300|LOC_OS02G02140|LOC_OS06G37450|LOC_OS04G30800|LOC_OS05G32570|LOC_OS04G45170|LOC_OS08G26990|LOC_OS11G07230|LOC_OS12G12120|LOC_OS10G03100|LOC_OS02G43906|LOC_OS05G40060|LOC_OS01G49910|LOC_OS02G36285|LOC_OS11G10760|LOC_OS08G39830|LOC_OS01G58860|LOC_OS12G40710|LOC_OS03G64260|LOC_OS04G15560|LOC_OS09G25540|LOC_OS04G58010|LOC_OS11G07240|LOC_OS03G35600|LOC_OS10G33080|LOC_OS02G39660|LOC_OS08G39940|LOC_OS06G38640|LOC_OS02G21890|LOC_OS08G28950|LOC_OS05G07740|LOC_OS02G33630|LOC_OS07G15540|LOC_OS09G10840|LOC_OS04G54400|LOC_OS02G06130|LOC_OS02G06250|LOC_OS11G36090|LOC_OS05G14030|LOC_OS01G72230|LOC_OS10G07556|LOC_OS02G40180|LOC_OS05G43820|LOC_OS01G60910|LOC_OS03G22600|LOC_OS11G29790|LOC_OS03G56950|LOC_OS03G53200|LOC_OS08G10080|LOC_OS02G10760|LOC_OS04G52210|LOC_OS07G36230|LOC_OS02G08320|LOC_OS11G41100|LOC_OS05G31720|LOC_OS02G06260|LOC_OS04G51000|LOC_OS04G28210|LOC_OS06G38340|LOC_OS09G37650|LOC_OS12G41650|LOC_OS09G18540|LOC_OS01G57610|LOC_OS12G41680|LOC_OS12G40590|LOC_OS11G10720|LOC_OS04G08600|LOC_OS03G55530|LOC_OS05G06990|LOC_OS07G39530|LOC_OS03G28270|LOC_OS02G06030|LOC_OS02G06150|LOC_OS02G44510|LOC_OS06G43910|LOC_OS05G14370|LOC_OS11G31540|LOC_OS06G38670|LOC_OS03G05590|LOC_OS03G43670|LOC_OS03G18000|LOC_OS11G31530|LOC_OS03G53100|LOC_OS11G29210|LOC_OS05G40770|LOC_OS03G30470|LOC_OS06G23190|LOC_OS04G57800|LOC_OS02G06280|LOC_OS12G42520|LOC_OS08G23290|LOC_OS10G32600|LOC_OS10G22920|LOC_OS02G02090|LOC_OS03G10810|LOC_OS02G40130|LOC_OS02G06210|LOC_OS01G50080|LOC_OS02G09720|LOC_OS07G28300|LOC_OS04G40440|LOC_OS06G30780|LOC_OS01G07560|LOC_OS02G11930|LOC_OS06G32600|LOC_OS03G27370|LOC_OS08G41720|LOC_OS04G28130|LOC_OS07G42626|LOC_OS02G06220|LOC_OS11G47290|LOC_OS12G10930|LOC_OS07G41860|LOC_OS08G05690|LOC_OS08G42840|LOC_OS04G28120|LOC_OS09G25390|LOC_OS04G51110|LOC_OS04G03180|LOC_OS03G04060|LOC_OS06G38590|LOC_OS07G08600|LOC_OS07G31840|LOC_OS11G47180|LOC_OS10G03050|LOC_OS11G32820|LOC_OS01G04070|LOC_OS07G18990|LOC_OS04G30540|LOC_OS09G03370|LOC_OS02G06120|LOC_OS11G36180|LOC_OS02G09630
7165	2.8362E-10	3.1387E-9	436	1464	5842	25460	signal transduction	LOC_OS11G47030|LOC_OS01G55850|LOC_OS08G39570|LOC_OS12G10870|LOC_OS02G35770|LOC_OS05G51740|LOC_OS04G54120|LOC_OS04G58960|LOC_OS09G35860|LOC_OS12G23950|LOC_OS02G46680|LOC_OS11G47160|LOC_OS01G33950|LOC_OS07G44040|LOC_OS10G18170|LOC_OS01G06790|LOC_OS01G06670|LOC_OS11G40890|LOC_OS01G66760|LOC_OS11G36120|LOC_OS11G36000|LOC_OS11G14110|LOC_OS12G11500|LOC_OS02G30190|LOC_OS06G41100|LOC_OS04G55440|LOC_OS07G08060|LOC_OS09G31390|LOC_OS06G44970|LOC_OS07G48760|LOC_OS05G50780|LOC_OS07G25890|LOC_OS01G72090|LOC_OS04G55590|LOC_OS04G54140|LOC_OS01G12900|LOC_OS10G02970|LOC_OS12G11510|LOC_OS02G56570|LOC_OS06G20630|LOC_OS05G48660|LOC_OS01G60060|LOC_OS02G12790|LOC_OS04G28160|LOC_OS11G36150|LOC_OS11G39540|LOC_OS05G33160|LOC_OS02G42060|LOC_OS02G05910|LOC_OS10G19160|LOC_OS01G41780|LOC_OS01G64000|LOC_OS02G12440|LOC_OS02G10140|LOC_OS10G41060|LOC_OS02G55130|LOC_OS11G36020|LOC_OS10G13970|LOC_OS05G37640|LOC_OS06G33640|LOC_OS01G32930|LOC_OS06G08680|LOC_OS08G44960|LOC_OS08G05870|LOC_OS05G28520|LOC_OS06G40180|LOC_OS08G39250|LOC_OS01G41770|LOC_OS02G35970|LOC_OS02G53040|LOC_OS05G07820|LOC_OS04G54200|LOC_OS05G39890|LOC_OS01G51690|LOC_OS11G26880|LOC_OS01G52410|LOC_OS01G06870|LOC_OS06G08550|LOC_OS10G05170|LOC_OS10G22890|LOC_OS07G34130|LOC_OS01G04570|LOC_OS11G40970|LOC_OS02G06180|LOC_OS11G36200|LOC_OS06G44410|LOC_OS08G01260|LOC_OS07G02450|LOC_OS06G51050|LOC_OS02G40190|LOC_OS05G01380|LOC_OS12G32640|LOC_OS01G02060|LOC_OS07G39850|LOC_OS10G22860|LOC_OS09G29350|LOC_OS05G49310|LOC_OS01G41750|LOC_OS10G02814|LOC_OS02G06070|LOC_OS02G06190|LOC_OS03G09910|LOC_OS06G20790|LOC_OS01G13070|LOC_OS06G08450|LOC_OS09G15060|LOC_OS06G08690|LOC_OS02G06090|LOC_OS05G27520|LOC_OS02G12400|LOC_OS11G37550|LOC_OS06G40150|LOC_OS07G41910|LOC_OS03G30950|LOC_OS04G55420|LOC_OS06G16070|LOC_OS01G06720|LOC_OS05G35770|LOC_OS08G39170|LOC_OS08G05710|LOC_OS11G47310|LOC_OS02G17710|LOC_OS06G44100|LOC_OS11G12560|LOC_OS02G12010|LOC_OS05G43030|LOC_OS10G32080|LOC_OS12G08270|LOC_OS02G36220|LOC_OS12G26940|LOC_OS05G11330|LOC_OS12G01510|LOC_OS11G25510|LOC_OS08G21650|LOC_OS01G05980|LOC_OS07G17160|LOC_OS03G15990|LOC_OS06G43000|LOC_OS02G36210|LOC_OS07G05190|LOC_OS03G48890|LOC_OS02G05970|LOC_OS06G33690|LOC_OS04G44280|LOC_OS04G59310|LOC_OS08G24930|LOC_OS03G15880|LOC_OS01G01290|LOC_OS06G47710|LOC_OS02G58350|LOC_OS02G12030|LOC_OS03G17700|LOC_OS02G05980|LOC_OS01G70870|LOC_OS10G38960|LOC_OS04G46350|LOC_OS02G49410|LOC_OS01G06730|LOC_OS02G45054|LOC_OS07G19000|LOC_OS11G47300|LOC_OS04G56150|LOC_OS01G60330|LOC_OS02G12040|LOC_OS03G49400|LOC_OS02G06720|LOC_OS09G33630|LOC_OS01G02440|LOC_OS08G03610|LOC_OS04G10060|LOC_OS05G33150|LOC_OS06G38930|LOC_OS01G01110|LOC_OS02G48770|LOC_OS09G09370|LOC_OS06G46560|LOC_OS01G48200|LOC_OS10G02990|LOC_OS11G07180|LOC_OS11G07060|LOC_OS02G12450|LOC_OS01G15990|LOC_OS02G13780|LOC_OS01G41930|LOC_OS05G01444|LOC_OS06G49830|LOC_OS06G33480|LOC_OS10G11580|LOC_OS09G02729|LOC_OS09G13870|LOC_OS05G11360|LOC_OS08G01300|LOC_OS05G33140|LOC_OS01G25450|LOC_OS01G25330|LOC_OS06G10230|LOC_OS04G49930|LOC_OS04G53060|LOC_OS10G02500|LOC_OS07G14820|LOC_OS01G39850|LOC_OS11G12530|LOC_OS03G32180|LOC_OS01G60540|LOC_OS10G01560|LOC_OS04G54180|LOC_OS01G39820|LOC_OS06G47750|LOC_OS06G31280|LOC_OS02G05940|LOC_OS02G44040|LOC_OS01G24460|LOC_OS05G39900|LOC_OS11G35890|LOC_OS08G14940|LOC_OS08G34650|LOC_OS06G04810|LOC_OS02G05950|LOC_OS01G02400|LOC_OS06G38730|LOC_OS02G27110|LOC_OS01G60520|LOC_OS11G07250|LOC_OS03G57780|LOC_OS11G46980|LOC_OS11G07130|LOC_OS03G58870|LOC_OS08G14950|LOC_OS11G35840|LOC_OS05G33870|LOC_OS03G45430|LOC_OS02G05686|LOC_OS08G24880|LOC_OS11G19490|LOC_OS09G36160|LOC_OS02G17780|LOC_OS04G13480|LOC_OS04G14570|LOC_OS12G13360|LOC_OS11G07140|LOC_OS05G09410|LOC_OS11G07260|LOC_OS04G03210|LOC_OS08G14960|LOC_OS01G12790|LOC_OS02G01090|LOC_OS11G10310|LOC_OS06G46475|LOC_OS03G22440|LOC_OS03G21230|LOC_OS05G32890|LOC_OS04G15650|LOC_OS11G17080|LOC_OS03G26930|LOC_OS06G38830|LOC_OS02G30540|LOC_OS02G27130|LOC_OS02G49480|LOC_OS12G15550|LOC_OS11G07270|LOC_OS10G18990|LOC_OS11G35980|LOC_OS03G38920|LOC_OS11G12620|LOC_OS11G35500|LOC_OS03G05070|LOC_OS05G32880|LOC_OS01G06900|LOC_OS12G40630|LOC_OS04G16970|LOC_OS04G39430|LOC_OS08G28900|LOC_OS11G46970|LOC_OS11G20360|LOC_OS06G45240|LOC_OS11G07160|LOC_OS10G39420|LOC_OS11G35850|LOC_OS02G06200|LOC_OS02G40200|LOC_OS02G20850|LOC_OS07G09625|LOC_OS03G20450|LOC_OS08G24310|LOC_OS09G25330|LOC_OS04G58000|LOC_OS02G53720|LOC_OS01G09590|LOC_OS08G14990|LOC_OS02G36264|LOC_OS01G71106|LOC_OS06G38650|LOC_OS11G31560|LOC_OS11G07225|LOC_OS07G49090|LOC_OS01G49920|LOC_OS01G09460|LOC_OS01G08370|LOC_OS01G07280|LOC_OS06G46270|LOC_OS03G30130|LOC_OS04G09900|LOC_OS05G41280|LOC_OS03G10300|LOC_OS02G02140|LOC_OS06G37450|LOC_OS04G30800|LOC_OS05G32570|LOC_OS04G45170|LOC_OS08G26990|LOC_OS11G07230|LOC_OS12G12120|LOC_OS10G03100|LOC_OS02G43906|LOC_OS05G40060|LOC_OS01G49910|LOC_OS02G36285|LOC_OS11G10760|LOC_OS08G39830|LOC_OS01G58860|LOC_OS12G40710|LOC_OS03G64260|LOC_OS04G15560|LOC_OS09G25540|LOC_OS04G58010|LOC_OS11G07240|LOC_OS03G35600|LOC_OS10G33080|LOC_OS02G39660|LOC_OS08G39940|LOC_OS06G38640|LOC_OS02G21890|LOC_OS08G28950|LOC_OS05G07740|LOC_OS02G33630|LOC_OS07G15540|LOC_OS09G10840|LOC_OS04G54400|LOC_OS02G06130|LOC_OS02G06250|LOC_OS11G36090|LOC_OS05G14030|LOC_OS01G72230|LOC_OS10G07556|LOC_OS02G40180|LOC_OS05G43820|LOC_OS01G60910|LOC_OS03G22600|LOC_OS11G29790|LOC_OS03G56950|LOC_OS03G53200|LOC_OS08G10080|LOC_OS02G10760|LOC_OS04G52210|LOC_OS07G36230|LOC_OS02G08320|LOC_OS11G41100|LOC_OS05G31720|LOC_OS02G06260|LOC_OS04G51000|LOC_OS04G28210|LOC_OS06G38340|LOC_OS09G37650|LOC_OS12G41650|LOC_OS09G18540|LOC_OS01G57610|LOC_OS12G41680|LOC_OS12G40590|LOC_OS11G10720|LOC_OS04G08600|LOC_OS03G55530|LOC_OS05G06990|LOC_OS07G39530|LOC_OS03G28270|LOC_OS02G06030|LOC_OS02G06150|LOC_OS02G44510|LOC_OS06G43910|LOC_OS05G14370|LOC_OS11G31540|LOC_OS06G38670|LOC_OS03G05590|LOC_OS03G43670|LOC_OS03G18000|LOC_OS11G31530|LOC_OS03G53100|LOC_OS11G29210|LOC_OS05G40770|LOC_OS03G30470|LOC_OS06G23190|LOC_OS04G57800|LOC_OS02G06280|LOC_OS12G42520|LOC_OS08G23290|LOC_OS10G32600|LOC_OS10G22920|LOC_OS02G02090|LOC_OS03G10810|LOC_OS02G40130|LOC_OS02G06210|LOC_OS01G50080|LOC_OS02G09720|LOC_OS07G28300|LOC_OS04G40440|LOC_OS06G30780|LOC_OS01G07560|LOC_OS02G11930|LOC_OS06G32600|LOC_OS03G27370|LOC_OS08G41720|LOC_OS04G28130|LOC_OS07G42626|LOC_OS02G06220|LOC_OS11G47290|LOC_OS12G10930|LOC_OS07G41860|LOC_OS08G05690|LOC_OS08G42840|LOC_OS04G28120|LOC_OS09G25390|LOC_OS04G51110|LOC_OS04G03180|LOC_OS03G04060|LOC_OS06G38590|LOC_OS07G08600|LOC_OS07G31840|LOC_OS11G47180|LOC_OS10G03050|LOC_OS11G32820|LOC_OS01G04070|LOC_OS07G18990|LOC_OS04G30540|LOC_OS09G03370|LOC_OS02G06120|LOC_OS11G36180|LOC_OS02G09630
5576	3.9050E-10	4.0514E-9	192	559	5842	25460	extracellular region	LOC_OS02G52710|LOC_OS02G21890|LOC_OS01G55850|LOC_OS11G47390|LOC_OS09G37240|LOC_OS06G11010|LOC_OS07G03600|LOC_OS09G28400|LOC_OS03G12990|LOC_OS10G40700|LOC_OS03G15340|LOC_OS03G58870|LOC_OS06G12500|LOC_OS05G04470|LOC_OS06G45150|LOC_OS06G45710|LOC_OS05G43030|LOC_OS02G54570|LOC_OS11G13530|LOC_OS03G14654|LOC_OS08G36900|LOC_OS09G30458|LOC_OS01G72510|LOC_OS09G19930|LOC_OS05G33110|LOC_OS05G11330|LOC_OS03G63390|LOC_OS07G02880|LOC_OS04G34480|LOC_OS07G03610|LOC_OS07G02920|LOC_OS10G18170|LOC_OS10G40710|LOC_OS02G14430|LOC_OS08G05820|LOC_OS08G25734|LOC_OS01G12030|LOC_OS01G61160|LOC_OS12G37840|LOC_OS01G62490|LOC_OS08G14200|LOC_OS03G48890|LOC_OS01G54470|LOC_OS10G39840|LOC_OS03G22440|LOC_OS07G03690|LOC_OS12G03530|LOC_OS02G44590|LOC_OS07G48050|LOC_OS04G39780|LOC_OS04G38690|LOC_OS03G26930|LOC_OS11G48060|LOC_OS06G37500|LOC_OS07G03620|LOC_OS06G05550|LOC_OS04G46630|LOC_OS02G14460|LOC_OS08G08920|LOC_OS06G49970|LOC_OS01G28450|LOC_OS04G04750|LOC_OS02G15710|LOC_OS11G38210|LOC_OS06G50960|LOC_OS07G14070|LOC_OS04G22340|LOC_OS04G53210|LOC_OS11G02424|LOC_OS07G03580|LOC_OS03G01270|LOC_OS03G64210|LOC_OS11G16260|LOC_OS06G32980|LOC_OS03G18640|LOC_OS12G23980|LOC_OS07G48060|LOC_OS07G03750|LOC_OS06G35970|LOC_OS01G25510|LOC_OS01G28500|LOC_OS04G22330|LOC_OS07G10960|LOC_OS02G52700|LOC_OS10G17650|LOC_OS11G33270|LOC_OS06G13040|LOC_OS02G55130|LOC_OS08G08990|LOC_OS12G03470|LOC_OS06G20120|LOC_OS02G54560|LOC_OS04G55740|LOC_OS08G01160|LOC_OS08G36910|LOC_OS10G40090|LOC_OS08G43680|LOC_OS04G54810|LOC_OS03G01260|LOC_OS04G15920|LOC_OS07G09625|LOC_OS07G29750|LOC_OS10G30140|LOC_OS04G16680|LOC_OS07G48030|LOC_OS11G24070|LOC_OS06G46284|LOC_OS02G53840|LOC_OS03G50140|LOC_OS02G15730|LOC_OS04G51450|LOC_OS01G63200|LOC_OS02G13660|LOC_OS06G45230|LOC_OS07G31390|LOC_OS04G50880|LOC_OS04G46650|LOC_OS12G05880|LOC_OS01G58240|LOC_OS01G51570|LOC_OS01G71340|LOC_OS03G01800|LOC_OS11G26880|LOC_OS06G32960|LOC_OS02G27300|LOC_OS11G03780|LOC_OS02G18670|LOC_OS03G01640|LOC_OS01G28600|LOC_OS02G54540|LOC_OS02G53970|LOC_OS02G53850|LOC_OS02G17900|LOC_OS12G02080|LOC_OS11G12410|LOC_OS05G38390|LOC_OS05G15690|LOC_OS03G08150|LOC_OS12G05870|LOC_OS07G47990|LOC_OS01G12070|LOC_OS01G71350|LOC_OS02G44108|LOC_OS06G41700|LOC_OS05G51550|LOC_OS02G44106|LOC_OS03G08790|LOC_OS07G01760|LOC_OS06G36850|LOC_OS03G22810|LOC_OS07G48010|LOC_OS03G01630|LOC_OS04G47400|LOC_OS09G28420|LOC_OS07G32660|LOC_OS10G02770|LOC_OS11G42200|LOC_OS05G04410|LOC_OS06G48200|LOC_OS08G35750|LOC_OS08G08960|LOC_OS08G13440|LOC_OS09G39520|LOC_OS01G55350|LOC_OS05G51680|LOC_OS06G35480|LOC_OS02G50150|LOC_OS08G10730|LOC_OS01G71400|LOC_OS02G05780|LOC_OS07G46990|LOC_OS03G22010|LOC_OS05G12150|LOC_OS07G02690|LOC_OS09G17000|LOC_OS02G19380|LOC_OS07G48020|LOC_OS02G17880|LOC_OS07G02900|LOC_OS06G44470|LOC_OS11G47980|LOC_OS06G45160|LOC_OS10G20610|LOC_OS12G02060|LOC_OS01G58290|LOC_OS08G09080|LOC_OS11G33110|LOC_OS01G58730|LOC_OS02G05830|LOC_OS03G22020|LOC_OS06G35490|LOC_OS11G12390
8289	6.9174E-10	6.7546E-9	107	271	5842	25460	lipid binding	LOC_OS06G49190|LOC_OS07G07920|LOC_OS02G07900|LOC_OS02G27110|LOC_OS11G05470|LOC_OS10G36160|LOC_OS04G58960|LOC_OS03G14654|LOC_OS02G52720|LOC_OS04G38840|LOC_OS03G26800|LOC_OS10G40430|LOC_OS11G40530|LOC_OS10G20830|LOC_OS09G33850|LOC_OS10G09920|LOC_OS07G26460|LOC_OS11G03870|LOC_OS01G25500|LOC_OS03G25600|LOC_OS01G60740|LOC_OS02G27130|LOC_OS10G20880|LOC_OS05G47730|LOC_OS07G46550|LOC_OS11G02424|LOC_OS01G59870|LOC_OS01G58660|LOC_OS04G33570|LOC_OS06G01580|LOC_OS02G32950|LOC_OS07G19000|LOC_OS04G09520|LOC_OS10G40530|LOC_OS10G20890|LOC_OS09G20330|LOC_OS07G39640|LOC_OS12G29040|LOC_OS10G41060|LOC_OS02G01270|LOC_OS02G39064|LOC_OS06G30370|LOC_OS06G35940|LOC_OS05G08590|LOC_OS06G06300|LOC_OS07G29230|LOC_OS08G05870|LOC_OS12G13030|LOC_OS09G27990|LOC_OS04G46810|LOC_OS01G62980|LOC_OS10G20860|LOC_OS06G40180|LOC_OS01G49650|LOC_OS08G01710|LOC_OS08G34400|LOC_OS12G28880|LOC_OS08G03690|LOC_OS08G27678|LOC_OS04G41130|LOC_OS01G68580|LOC_OS01G11940|LOC_OS01G49640|LOC_OS03G57990|LOC_OS02G13830|LOC_OS10G40510|LOC_OS03G27370|LOC_OS08G36410|LOC_OS08G06550|LOC_OS05G31760|LOC_OS08G40590|LOC_OS11G18870|LOC_OS03G02050|LOC_OS06G06320|LOC_OS03G50320|LOC_OS06G12440|LOC_OS03G50960|LOC_OS04G46830|LOC_OS11G29420|LOC_OS02G49280|LOC_OS10G20840|LOC_OS10G40440|LOC_OS01G12020|LOC_OS09G25390|LOC_OS05G31750|LOC_OS11G37280|LOC_OS10G36100|LOC_OS08G44220|LOC_OS07G07860|LOC_OS01G13070|LOC_OS04G33920|LOC_OS02G44040|LOC_OS02G44320|LOC_OS10G40614|LOC_OS07G30590|LOC_OS07G18990|LOC_OS03G57970|LOC_OS04G58490|LOC_OS01G10590|LOC_OS07G37385|LOC_OS10G36070|LOC_OS09G38440|LOC_OS10G36110|LOC_OS01G31270|LOC_OS10G11750|LOC_OS04G33930|LOC_OS07G07870
5618	8.0277E-10	7.4033E-9	296	943	5842	25460	cell wall	LOC_OS09G37240|LOC_OS09G37360|LOC_OS02G27350|LOC_OS04G30270|LOC_OS03G14130|LOC_OS03G13160|LOC_OS06G37080|LOC_OS08G12410|LOC_OS08G13980|LOC_OS11G35840|LOC_OS02G03140|LOC_OS03G06060|LOC_OS01G72510|LOC_OS02G07624|LOC_OS04G35600|LOC_OS07G03610|LOC_OS10G18170|LOC_OS04G46740|LOC_OS01G46210|LOC_OS11G36120|LOC_OS11G36000|LOC_OS04G49690|LOC_OS05G19570|LOC_OS04G51520|LOC_OS05G01810|LOC_OS06G42310|LOC_OS06G43640|LOC_OS02G03150|LOC_OS11G16770|LOC_OS03G22440|LOC_OS03G25030|LOC_OS03G06050|LOC_OS11G36240|LOC_OS12G03530|LOC_OS02G44590|LOC_OS07G48050|LOC_OS04G38690|LOC_OS04G41620|LOC_OS04G41740|LOC_OS11G07830|LOC_OS07G03620|LOC_OS10G21690|LOC_OS12G23170|LOC_OS01G28450|LOC_OS04G04750|LOC_OS02G16800|LOC_OS01G42520|LOC_OS11G35980|LOC_OS08G10490|LOC_OS01G11010|LOC_OS07G14070|LOC_OS12G36240|LOC_OS01G71680|LOC_OS01G73980|LOC_OS03G06040|LOC_OS01G33360|LOC_OS04G41750|LOC_OS06G32980|LOC_OS12G23980|LOC_OS07G48060|LOC_OS10G05790|LOC_OS03G19610|LOC_OS01G50810|LOC_OS08G39220|LOC_OS04G30060|LOC_OS04G41759|LOC_OS01G41780|LOC_OS06G08090|LOC_OS04G59260|LOC_OS08G06170|LOC_OS08G01160|LOC_OS01G72300|LOC_OS05G19670|LOC_OS04G54810|LOC_OS11G36020|LOC_OS10G05980|LOC_OS11G27620|LOC_OS11G47350|LOC_OS02G16780|LOC_OS06G46284|LOC_OS05G25370|LOC_OS02G53840|LOC_OS12G25090|LOC_OS01G41770|LOC_OS01G11790|LOC_OS01G18860|LOC_OS05G01600|LOC_OS08G03690|LOC_OS06G37560|LOC_OS08G32500|LOC_OS05G33430|LOC_OS01G51570|LOC_OS11G35120|LOC_OS01G71340|LOC_OS04G39610|LOC_OS12G24330|LOC_OS06G10990|LOC_OS11G03780|LOC_OS10G05170|LOC_OS04G59200|LOC_OS04G03810|LOC_OS02G53970|LOC_OS02G53850|LOC_OS10G41720|LOC_OS05G43100|LOC_OS10G05970|LOC_OS11G15520|LOC_OS03G07620|LOC_OS07G39020|LOC_OS02G12060|LOC_OS04G33990|LOC_OS12G05630|LOC_OS08G34910|LOC_OS01G18170|LOC_OS08G10604|LOC_OS03G28980|LOC_OS01G71350|LOC_OS05G33420|LOC_OS02G21320|LOC_OS07G02450|LOC_OS01G52880|LOC_OS11G27400|LOC_OS03G12290|LOC_OS04G44410|LOC_OS11G08445|LOC_OS05G01380|LOC_OS11G08440|LOC_OS03G03810|LOC_OS03G13140|LOC_OS07G32660|LOC_OS10G03100|LOC_OS04G03100|LOC_OS01G41750|LOC_OS03G07610|LOC_OS06G50400|LOC_OS05G04410|LOC_OS06G48200|LOC_OS06G35480|LOC_OS02G05780|LOC_OS04G51510|LOC_OS02G17080|LOC_OS01G52750|LOC_OS02G17880|LOC_OS02G58720|LOC_OS03G31480|LOC_OS04G41710|LOC_OS10G05750|LOC_OS03G13150|LOC_OS12G37660|LOC_OS08G39940|LOC_OS01G58290|LOC_OS01G52190|LOC_OS01G58730|LOC_OS10G18820|LOC_OS09G36420|LOC_OS02G17090|LOC_OS06G35490|LOC_OS08G12800|LOC_OS01G50680|LOC_OS10G30340|LOC_OS01G71380|LOC_OS04G44950|LOC_OS04G41680|LOC_OS06G11650|LOC_OS02G17150|LOC_OS08G39170|LOC_OS06G12500|LOC_OS05G04470|LOC_OS05G20150|LOC_OS12G38920|LOC_OS01G58280|LOC_OS04G02990|LOC_OS04G45000|LOC_OS09G30458|LOC_OS05G19600|LOC_OS10G07556|LOC_OS01G11620|LOC_OS05G06300|LOC_OS02G14430|LOC_OS02G16730|LOC_OS08G05820|LOC_OS01G18930|LOC_OS03G07660|LOC_OS10G39160|LOC_OS04G56930|LOC_OS01G71830|LOC_OS08G14200|LOC_OS04G03050|LOC_OS02G29000|LOC_OS03G04950|LOC_OS10G39840|LOC_OS10G17910|LOC_OS07G02810|LOC_OS02G14460|LOC_OS04G02970|LOC_OS03G31210|LOC_OS08G14210|LOC_OS05G51360|LOC_OS11G02424|LOC_OS01G73220|LOC_OS12G44020|LOC_OS10G06000|LOC_OS06G11660|LOC_OS01G28500|LOC_OS04G24750|LOC_OS03G11170|LOC_OS05G46510|LOC_OS10G05950|LOC_OS03G55760|LOC_OS11G33270|LOC_OS06G13040|LOC_OS02G29020|LOC_OS12G03470|LOC_OS01G66700|LOC_OS04G55740|LOC_OS01G11760|LOC_OS08G43680|LOC_OS07G46720|LOC_OS02G58480|LOC_OS07G29750|LOC_OS08G23740|LOC_OS07G48030|LOC_OS11G24070|LOC_OS02G16940|LOC_OS04G51450|LOC_OS09G30250|LOC_OS01G41930|LOC_OS05G01444|LOC_OS11G43830|LOC_OS02G41904|LOC_OS01G71860|LOC_OS10G10130|LOC_OS09G36110|LOC_OS04G03080|LOC_OS01G58240|LOC_OS03G06020|LOC_OS07G28300|LOC_OS04G59160|LOC_OS03G01800|LOC_OS06G32960|LOC_OS04G41770|LOC_OS02G52000|LOC_OS06G11680|LOC_OS04G44924|LOC_OS03G50250|LOC_OS03G19990|LOC_OS09G32320|LOC_OS02G17900|LOC_OS01G14650|LOC_OS12G02080|LOC_OS03G06010|LOC_OS03G50490|LOC_OS02G55870|LOC_OS06G19960|LOC_OS03G16920|LOC_OS07G47990|LOC_OS03G40330|LOC_OS02G03870|LOC_OS03G08790|LOC_OS09G26920|LOC_OS07G46190|LOC_OS04G12220|LOC_OS07G48010|LOC_OS01G72290|LOC_OS03G32180|LOC_OS04G47400|LOC_OS06G48160|LOC_OS10G02770|LOC_OS03G06000|LOC_OS05G44140|LOC_OS09G26360|LOC_OS08G42840|LOC_OS01G39820|LOC_OS03G48880|LOC_OS11G31980|LOC_OS09G39760|LOC_OS01G71400|LOC_OS06G39440|LOC_OS02G20540|LOC_OS03G22010|LOC_OS09G20810|LOC_OS07G48020|LOC_OS02G17000|LOC_OS11G47980|LOC_OS04G54850|LOC_OS11G35890|LOC_OS03G56130|LOC_OS12G02060|LOC_OS01G19440|LOC_OS12G27102|LOC_OS09G39530|LOC_OS02G05830|LOC_OS04G32960|LOC_OS04G15840|LOC_OS06G04810|LOC_OS03G22020
5886	9.0161E-10	7.8772E-9	850	3116	5842	25460	plasma membrane	LOC_OS07G32040|LOC_OS01G26174|LOC_OS03G13160|LOC_OS02G14840|LOC_OS01G40480|LOC_OS06G45710|LOC_OS11G41850|LOC_OS07G31190|LOC_OS03G61480|LOC_OS05G38760|LOC_OS03G01170|LOC_OS02G46680|LOC_OS11G47160|LOC_OS07G03970|LOC_OS01G33950|LOC_OS07G44040|LOC_OS05G01490|LOC_OS12G10740|LOC_OS07G35540|LOC_OS04G23600|LOC_OS02G34430|LOC_OS04G54110|LOC_OS01G21970|LOC_OS05G16740|LOC_OS01G49030|LOC_OS05G34380|LOC_OS06G30430|LOC_OS05G17800|LOC_OS01G06580|LOC_OS04G56560|LOC_OS04G21890|LOC_OS05G02790|LOC_OS01G26390|LOC_OS04G54140|LOC_OS07G33390|LOC_OS08G31870|LOC_OS08G03350|LOC_OS11G39540|LOC_OS09G18010|LOC_OS02G05910|LOC_OS05G17810|LOC_OS02G30090|LOC_OS02G12440|LOC_OS03G04890|LOC_OS11G41840|LOC_OS04G10750|LOC_OS08G01160|LOC_OS11G38440|LOC_OS10G11310|LOC_OS10G13970|LOC_OS01G52660|LOC_OS08G04420|LOC_OS02G03900|LOC_OS02G43360|LOC_OS10G07480|LOC_OS11G12000|LOC_OS12G31890|LOC_OS02G35970|LOC_OS08G31410|LOC_OS05G37470|LOC_OS09G38930|LOC_OS08G28470|LOC_OS07G26640|LOC_OS09G16290|LOC_OS10G06140|LOC_OS04G02720|LOC_OS09G08440|LOC_OS04G51040|LOC_OS06G44410|LOC_OS08G28240|LOC_OS07G26630|LOC_OS08G29570|LOC_OS02G21350|LOC_OS05G17604|LOC_OS03G12290|LOC_OS01G07630|LOC_OS12G18220|LOC_OS03G50320|LOC_OS02G13965|LOC_OS01G62200|LOC_OS11G46000|LOC_OS03G13140|LOC_OS10G22860|LOC_OS09G09510|LOC_OS07G35370|LOC_OS10G02814|LOC_OS12G09300|LOC_OS03G63600|LOC_OS01G19850|LOC_OS04G06050|LOC_OS01G51780|LOC_OS02G21340|LOC_OS04G43210|LOC_OS04G23620|LOC_OS03G13150|LOC_OS11G37550|LOC_OS06G39050|LOC_OS12G09770|LOC_OS09G09500|LOC_OS06G40030|LOC_OS02G34650|LOC_OS11G39730|LOC_OS12G12934|LOC_OS11G17720|LOC_OS05G07810|LOC_OS07G03790|LOC_OS04G09390|LOC_OS01G04540|LOC_OS01G68890|LOC_OS03G39710|LOC_OS04G24300|LOC_OS08G39170|LOC_OS08G05710|LOC_OS05G20150|LOC_OS12G34320|LOC_OS02G12010|LOC_OS04G47420|LOC_OS07G42490|LOC_OS05G34325|LOC_OS04G45480|LOC_OS12G26940|LOC_OS11G45380|LOC_OS02G30910|LOC_OS07G35700|LOC_OS01G04530|LOC_OS06G07260|LOC_OS06G12610|LOC_OS11G31190|LOC_OS06G48810|LOC_OS12G37840|LOC_OS09G30105|LOC_OS03G48890|LOC_OS06G36810|LOC_OS01G26310|LOC_OS07G35730|LOC_OS11G46200|LOC_OS01G66010|LOC_OS01G61550|LOC_OS08G16070|LOC_OS11G35580|LOC_OS02G40710|LOC_OS06G47710|LOC_OS08G30380|LOC_OS06G48800|LOC_OS02G12030|LOC_OS04G48530|LOC_OS07G08350|LOC_OS07G43560|LOC_OS02G02230|LOC_OS10G34000|LOC_OS08G13800|LOC_OS08G39180|LOC_OS06G07280|LOC_OS11G47300|LOC_OS04G03830|LOC_OS12G15600|LOC_OS11G46210|LOC_OS06G44430|LOC_OS02G12040|LOC_OS12G07150|LOC_OS03G30910|LOC_OS08G42350|LOC_OS08G43680|LOC_OS09G33630|LOC_OS02G27710|LOC_OS04G14540|LOC_OS03G24410|LOC_OS05G16930|LOC_OS11G45330|LOC_OS04G06910|LOC_OS09G25850|LOC_OS11G07060|LOC_OS08G10310|LOC_OS02G13780|LOC_OS09G08030|LOC_OS09G08270|LOC_OS04G14304|LOC_OS09G02729|LOC_OS05G38960|LOC_OS09G13870|LOC_OS08G01300|LOC_OS01G50870|LOC_OS04G12110|LOC_OS01G26300|LOC_OS07G03930|LOC_OS07G35740|LOC_OS07G14820|LOC_OS01G53900|LOC_OS04G01470|LOC_OS12G10140|LOC_OS10G32050|LOC_OS03G01120|LOC_OS03G47760|LOC_OS12G44350|LOC_OS07G01520|LOC_OS12G44110|LOC_OS04G10160|LOC_OS04G56120|LOC_OS01G61510|LOC_OS04G56360|LOC_OS10G01560|LOC_OS11G42040|LOC_OS11G44460|LOC_OS11G10480|LOC_OS05G44140|LOC_OS09G32570|LOC_OS11G13510|LOC_OS03G38600|LOC_OS01G39820|LOC_OS05G18090|LOC_OS01G57490|LOC_OS07G15930|LOC_OS08G10330|LOC_OS03G48880|LOC_OS10G14870|LOC_OS12G44100|LOC_OS07G03950|LOC_OS05G16920|LOC_OS04G06900|LOC_OS03G57330|LOC_OS05G24770|LOC_OS05G45460|LOC_OS01G12130|LOC_OS08G14940|LOC_OS04G46560|LOC_OS06G22460|LOC_OS10G11110|LOC_OS04G14220|LOC_OS07G27370|LOC_OS05G08430|LOC_OS11G07250|LOC_OS11G41170|LOC_OS06G17910|LOC_OS08G14830|LOC_OS07G39350|LOC_OS11G11990|LOC_OS02G21810|LOC_OS09G15330|LOC_OS03G45430|LOC_OS12G41940|LOC_OS07G04010|LOC_OS11G19490|LOC_OS10G27220|LOC_OS11G45540|LOC_OS12G14330|LOC_OS05G46930|LOC_OS11G44690|LOC_OS11G45780|LOC_OS03G10100|LOC_OS02G38230|LOC_OS02G40100|LOC_OS10G05440|LOC_OS11G17080|LOC_OS04G38690|LOC_OS06G38830|LOC_OS12G14580|LOC_OS04G13590|LOC_OS03G25600|LOC_OS07G49140|LOC_OS01G50820|LOC_OS11G45510|LOC_OS02G19750|LOC_OS08G02700|LOC_OS10G14150|LOC_OS01G11250|LOC_OS11G12620|LOC_OS01G14520|LOC_OS12G10170|LOC_OS11G35500|LOC_OS04G36040|LOC_OS06G17920|LOC_OS07G10960|LOC_OS11G29050|LOC_OS08G10260|LOC_OS10G17890|LOC_OS10G39420|LOC_OS07G39360|LOC_OS05G23800|LOC_OS06G11380|LOC_OS07G05370|LOC_OS11G34880|LOC_OS03G63060|LOC_OS02G27310|LOC_OS01G68050|LOC_OS01G38910|LOC_OS09G25330|LOC_OS11G11950|LOC_OS12G14520|LOC_OS08G37990|LOC_OS04G29990|LOC_OS05G01600|LOC_OS08G38600|LOC_OS06G38650|LOC_OS02G04430|LOC_OS12G05880|LOC_OS02G04670|LOC_OS11G31560|LOC_OS05G33430|LOC_OS11G45980|LOC_OS04G59320|LOC_OS07G17120|LOC_OS01G20160|LOC_OS05G02940|LOC_OS04G29740|LOC_OS04G50750|LOC_OS02G12060|LOC_OS11G31550|LOC_OS12G05870|LOC_OS05G33420|LOC_OS04G45170|LOC_OS11G07230|LOC_OS07G18240|LOC_OS03G03810|LOC_OS08G10290|LOC_OS03G56782|LOC_OS01G74510|LOC_OS01G71240|LOC_OS10G02360|LOC_OS02G49332|LOC_OS11G44870|LOC_OS01G38900|LOC_OS01G45420|LOC_OS07G18230|LOC_OS07G30590|LOC_OS01G47840|LOC_OS11G29490|LOC_OS04G58490|LOC_OS12G17820|LOC_OS03G35600|LOC_OS04G29960|LOC_OS08G37760|LOC_OS02G37120|LOC_OS04G28870|LOC_OS06G38640|LOC_OS06G39970|LOC_OS02G02040|LOC_OS06G02260|LOC_OS12G32820|LOC_OS11G42660|LOC_OS02G33630|LOC_OS10G09620|LOC_OS03G09970|LOC_OS02G06250|LOC_OS02G42110|LOC_OS12G07860|LOC_OS08G28600|LOC_OS02G40180|LOC_OS05G43820|LOC_OS03G53200|LOC_OS01G43460|LOC_OS01G45400|LOC_OS11G41100|LOC_OS12G40200|LOC_OS05G19974|LOC_OS12G21940|LOC_OS01G55200|LOC_OS07G02480|LOC_OS07G29940|LOC_OS08G04290|LOC_OS07G26460|LOC_OS02G41480|LOC_OS09G14060|LOC_OS01G28290|LOC_OS02G55400|LOC_OS04G29770|LOC_OS09G37780|LOC_OS11G31540|LOC_OS12G22800|LOC_OS06G06400|LOC_OS12G37290|LOC_OS03G43670|LOC_OS03G18000|LOC_OS10G04180|LOC_OS11G31530|LOC_OS04G52590|LOC_OS01G42110|LOC_OS11G29210|LOC_OS05G04460|LOC_OS04G04240|LOC_OS01G66700|LOC_OS09G28450|LOC_OS04G30340|LOC_OS02G09790|LOC_OS04G41640|LOC_OS07G09900|LOC_OS04G41400|LOC_OS11G28310|LOC_OS07G26480|LOC_OS02G42790|LOC_OS05G44960|LOC_OS04G44910|LOC_OS08G42700|LOC_OS02G02090|LOC_OS08G05590|LOC_OS08G06440|LOC_OS04G47180|LOC_OS02G09720|LOC_OS02G26290|LOC_OS09G29520|LOC_OS03G27370|LOC_OS03G30770|LOC_OS06G16450|LOC_OS09G39750|LOC_OS04G29580|LOC_OS11G38580|LOC_OS03G64320|LOC_OS01G34930|LOC_OS12G17410|LOC_OS02G12910|LOC_OS09G29510|LOC_OS09G16449|LOC_OS09G25390|LOC_OS08G42960|LOC_OS09G26480|LOC_OS04G05360|LOC_OS11G37280|LOC_OS11G37040|LOC_OS02G09740|LOC_OS02G20540|LOC_OS09G19710|LOC_OS08G32920|LOC_OS04G17100|LOC_OS12G17420|LOC_OS04G39590|LOC_OS02G48080|LOC_OS07G18874|LOC_OS11G43700|LOC_OS08G42710|LOC_OS07G15370|LOC_OS06G40790|LOC_OS06G40550|LOC_OS09G38440|LOC_OS11G36180|LOC_OS09G14010|LOC_OS04G32960|LOC_OS07G04000|LOC_OS09G17520|LOC_OS02G42190|LOC_OS02G21250|LOC_OS08G39210|LOC_OS01G10700|LOC_OS10G08014|LOC_OS01G65660|LOC_OS03G01290|LOC_OS08G42620|LOC_OS04G54002|LOC_OS11G40400|LOC_OS03G62210|LOC_OS04G29030|LOC_OS06G38294|LOC_OS02G43050|LOC_OS06G33610|LOC_OS06G29110|LOC_OS07G02520|LOC_OS01G54515|LOC_OS07G38930|LOC_OS04G30280|LOC_OS04G23720|LOC_OS01G63010|LOC_OS01G66760|LOC_OS02G30190|LOC_OS03G05640|LOC_OS06G44970|LOC_OS04G34640|LOC_OS08G31960|LOC_OS09G18159|LOC_OS06G06000|LOC_OS05G13320|LOC_OS07G03860|LOC_OS06G07330|LOC_OS04G20680|LOC_OS01G40580|LOC_OS01G12900|LOC_OS01G26270|LOC_OS02G38940|LOC_OS11G39420|LOC_OS07G35690|LOC_OS05G51400|LOC_OS05G04610|LOC_OS08G30660|LOC_OS04G34410|LOC_OS11G36150|LOC_OS03G62670|LOC_OS02G03840|LOC_OS01G55820|LOC_OS01G33810|LOC_OS11G27430|LOC_OS05G33160|LOC_OS11G07840|LOC_OS11G06990|LOC_OS10G19160|LOC_OS10G08022|LOC_OS04G23700|LOC_OS01G10710|LOC_OS03G15250|LOC_OS02G13410|LOC_OS02G15820|LOC_OS02G33000|LOC_OS02G58520|LOC_OS04G54010|LOC_OS09G19229|LOC_OS03G62200|LOC_OS10G06090|LOC_OS06G30130|LOC_OS10G36924|LOC_OS01G51450|LOC_OS07G03880|LOC_OS02G42150|LOC_OS10G06030|LOC_OS06G34970|LOC_OS05G25370|LOC_OS05G03100|LOC_OS12G32620|LOC_OS06G40180|LOC_OS01G67640|LOC_OS02G08230|LOC_OS01G42740|LOC_OS12G10670|LOC_OS01G18860|LOC_OS06G44300|LOC_OS02G42160|LOC_OS06G10990|LOC_OS10G05170|LOC_OS12G31540|LOC_OS02G08240|LOC_OS05G27304|LOC_OS12G29220|LOC_OS07G03890|LOC_OS12G17490|LOC_OS01G48020|LOC_OS02G20140|LOC_OS09G17010|LOC_OS01G65000|LOC_OS01G02060|LOC_OS01G40540|LOC_OS02G08010|LOC_OS09G38834|LOC_OS08G32880|LOC_OS04G30010|LOC_OS07G40810|LOC_OS02G08014|LOC_OS09G38830|LOC_OS09G17000|LOC_OS05G35140|LOC_OS06G08450|LOC_OS04G30260|LOC_OS07G35004|LOC_OS04G02820|LOC_OS01G04470|LOC_OS10G08220|LOC_OS08G05600|LOC_OS05G27520|LOC_OS10G40170|LOC_OS04G31110|LOC_OS08G31780|LOC_OS10G18260|LOC_OS09G27040|LOC_OS06G16070|LOC_OS09G36420|LOC_OS10G33640|LOC_OS05G12040|LOC_OS08G12800|LOC_OS12G44250|LOC_OS05G11560|LOC_OS05G07060|LOC_OS01G26210|LOC_OS11G23220|LOC_OS05G08390|LOC_OS06G12500|LOC_OS02G13460|LOC_OS05G33110|LOC_OS06G35870|LOC_OS08G05820|LOC_OS05G47500|LOC_OS06G43000|LOC_OS01G41600|LOC_OS08G32890|LOC_OS11G47447|LOC_OS10G34150|LOC_OS07G05190|LOC_OS03G04950|LOC_OS01G38680|LOC_OS07G09310|LOC_OS11G06900|LOC_OS01G52960|LOC_OS07G01840|LOC_OS05G06190|LOC_OS11G37880|LOC_OS11G12340|LOC_OS11G13430|LOC_OS09G30230|LOC_OS03G61500|LOC_OS03G21080|LOC_OS08G11500|LOC_OS04G36680|LOC_OS05G14820|LOC_OS04G02860|LOC_OS01G60330|LOC_OS07G34750|LOC_OS05G19270|LOC_OS01G13140|LOC_OS02G01270|LOC_OS04G51820|LOC_OS02G02120|LOC_OS04G35114|LOC_OS09G30486|LOC_OS08G08070|LOC_OS04G44060|LOC_OS01G20900|LOC_OS03G48310|LOC_OS06G38930|LOC_OS01G48200|LOC_OS04G05700|LOC_OS12G12860|LOC_OS11G07180|LOC_OS01G59570|LOC_OS02G41904|LOC_OS03G22590|LOC_OS10G10130|LOC_OS01G70410|LOC_OS03G44140|LOC_OS08G29040|LOC_OS02G49630|LOC_OS05G16824|LOC_OS11G03820|LOC_OS05G09050|LOC_OS07G03810|LOC_OS12G13720|LOC_OS05G46690|LOC_OS06G47640|LOC_OS04G26870|LOC_OS03G16920|LOC_OS02G49600|LOC_OS02G24340|LOC_OS12G44230|LOC_OS04G58420|LOC_OS07G35410|LOC_OS07G35650|LOC_OS11G43250|LOC_OS07G10350|LOC_OS02G56370|LOC_OS07G31290|LOC_OS07G08270|LOC_OS01G04409|LOC_OS08G14810|LOC_OS01G33160|LOC_OS05G37970|LOC_OS02G02310|LOC_OS04G08190|LOC_OS07G03830|LOC_OS02G58560|LOC_OS02G56380|LOC_OS05G50920|LOC_OS08G34650|LOC_OS12G31160|LOC_OS02G02560|LOC_OS09G37240|LOC_OS11G47830|LOC_OS11G07130|LOC_OS08G08140|LOC_OS08G14950|LOC_OS05G12808|LOC_OS08G34560|LOC_OS01G12680|LOC_OS06G48300|LOC_OS02G07624|LOC_OS07G04130|LOC_OS09G17630|LOC_OS03G22200|LOC_OS01G42090|LOC_OS03G26800|LOC_OS06G36320|LOC_OS04G14570|LOC_OS06G12330|LOC_OS02G18510|LOC_OS12G14699|LOC_OS08G14960|LOC_OS04G49690|LOC_OS02G42880|LOC_OS04G15650|LOC_OS04G40410|LOC_OS11G24730|LOC_OS12G15550|LOC_OS06G48520|LOC_OS11G12740|LOC_OS07G06570|LOC_OS02G39470|LOC_OS01G33360|LOC_OS07G28110|LOC_OS11G46970|LOC_OS04G06700|LOC_OS10G35180|LOC_OS10G12080|LOC_OS06G12350|LOC_OS07G21960|LOC_OS02G40200|LOC_OS02G20850|LOC_OS03G20450|LOC_OS01G42060|LOC_OS03G19220|LOC_OS04G04330|LOC_OS08G14990|LOC_OS04G06990|LOC_OS04G39600|LOC_OS11G15190|LOC_OS06G06940|LOC_OS06G42800|LOC_OS02G41500|LOC_OS01G67090|LOC_OS08G45000|LOC_OS04G39610|LOC_OS11G22960|LOC_OS06G14310|LOC_OS11G46950|LOC_OS11G10510|LOC_OS07G49090|LOC_OS01G49920|LOC_OS04G07600|LOC_OS01G33110|LOC_OS01G70260|LOC_OS01G34680|LOC_OS06G06930|LOC_OS02G40664|LOC_OS02G07830|LOC_OS10G17950|LOC_OS11G08445|LOC_OS07G28160|LOC_OS11G10520|LOC_OS11G08440|LOC_OS04G05400|LOC_OS10G12050|LOC_OS01G10480|LOC_OS11G43410|LOC_OS01G49910|LOC_OS01G58860|LOC_OS01G59710|LOC_OS09G17810|LOC_OS01G74630|LOC_OS06G27870|LOC_OS12G13340|LOC_OS10G28610|LOC_OS04G06500|LOC_OS04G49430|LOC_OS01G53160|LOC_OS01G52070|LOC_OS12G31610|LOC_OS02G56630|LOC_OS06G16300|LOC_OS02G57720|LOC_OS12G31850|LOC_OS10G40140|LOC_OS09G29210|LOC_OS11G36090|LOC_OS07G29830|LOC_OS10G07556|LOC_OS02G19680|LOC_OS11G32960|LOC_OS02G56400|LOC_OS12G31860|LOC_OS12G31620|LOC_OS10G21400|LOC_OS09G09600|LOC_OS06G38340|LOC_OS02G20430|LOC_OS02G19470|LOC_OS07G05640|LOC_OS02G44870|LOC_OS07G45060|LOC_OS01G55799|LOC_OS05G06990|LOC_OS04G10800|LOC_OS05G31710|LOC_OS01G21300|LOC_OS05G51360|LOC_OS01G34850|LOC_OS05G18730|LOC_OS04G26380|LOC_OS09G16590|LOC_OS05G07850|LOC_OS01G43320|LOC_OS07G15680|LOC_OS03G18120|LOC_OS01G66820|LOC_OS09G38768|LOC_OS12G42520|LOC_OS06G41960|LOC_OS05G16320|LOC_OS10G09700|LOC_OS03G43970|LOC_OS02G53320|LOC_OS02G34800|LOC_OS02G18320|LOC_OS07G15460|LOC_OS10G39590|LOC_OS02G03060|LOC_OS08G07890|LOC_OS01G50080|LOC_OS04G53996|LOC_OS03G11900|LOC_OS05G30680|LOC_OS08G29854|LOC_OS01G56610|LOC_OS10G05570|LOC_OS09G15240|LOC_OS03G06139|LOC_OS02G11930|LOC_OS06G49260|LOC_OS11G29750|LOC_OS03G50250|LOC_OS03G50490|LOC_OS08G41720|LOC_OS06G20860|LOC_OS08G06550|LOC_OS07G42626|LOC_OS06G16330|LOC_OS01G16390|LOC_OS02G39480|LOC_OS07G01070|LOC_OS12G09710|LOC_OS03G18310|LOC_OS10G32700|LOC_OS01G56840|LOC_OS04G39460|LOC_OS10G07548|LOC_OS07G48130|LOC_OS09G28300|LOC_OS03G50040|LOC_OS03G18790|LOC_OS01G41110|LOC_OS08G05690|LOC_OS04G54860|LOC_OS04G51110|LOC_OS02G21750|LOC_OS07G06530|LOC_OS06G38590|LOC_OS10G30770|LOC_OS10G07534|LOC_OS04G43730|LOC_OS11G47180|LOC_OS09G20810|LOC_OS02G17240|LOC_OS01G05040|LOC_OS10G42750|LOC_OS10G39100|LOC_OS11G38480|LOC_OS04G29680|LOC_OS05G16360|LOC_OS12G27102|LOC_OS02G09630|LOC_OS11G14050
50789	3.7764E-9	3.1344E-8	461	1588	5842	25460	regulation of biological process	LOC_OS11G47030|LOC_OS01G55850|LOC_OS08G39570|LOC_OS12G10870|LOC_OS02G35770|LOC_OS05G51740|LOC_OS04G54120|LOC_OS04G58960|LOC_OS09G35860|LOC_OS12G23950|LOC_OS02G46680|LOC_OS11G47160|LOC_OS01G33950|LOC_OS07G44040|LOC_OS10G18170|LOC_OS01G06790|LOC_OS01G06670|LOC_OS11G40890|LOC_OS01G66760|LOC_OS11G36120|LOC_OS11G36000|LOC_OS11G14110|LOC_OS12G11500|LOC_OS02G30190|LOC_OS06G41100|LOC_OS04G55440|LOC_OS07G08060|LOC_OS09G31390|LOC_OS06G44970|LOC_OS07G48760|LOC_OS05G50780|LOC_OS07G25890|LOC_OS11G31820|LOC_OS01G72090|LOC_OS05G33170|LOC_OS04G55590|LOC_OS04G54140|LOC_OS01G12900|LOC_OS10G02970|LOC_OS12G11510|LOC_OS02G56570|LOC_OS06G20630|LOC_OS05G48660|LOC_OS01G60060|LOC_OS02G12790|LOC_OS04G28160|LOC_OS11G36150|LOC_OS11G39540|LOC_OS05G33160|LOC_OS02G42060|LOC_OS02G05910|LOC_OS10G19160|LOC_OS01G41780|LOC_OS01G64000|LOC_OS02G12440|LOC_OS02G10140|LOC_OS10G41060|LOC_OS02G55130|LOC_OS11G36020|LOC_OS10G13970|LOC_OS05G37640|LOC_OS06G33640|LOC_OS01G32930|LOC_OS06G08680|LOC_OS08G44960|LOC_OS08G05870|LOC_OS05G28520|LOC_OS06G40180|LOC_OS08G39250|LOC_OS01G41770|LOC_OS02G35970|LOC_OS02G53040|LOC_OS05G07820|LOC_OS04G54200|LOC_OS05G39890|LOC_OS01G51690|LOC_OS11G26880|LOC_OS01G52410|LOC_OS01G06870|LOC_OS06G08550|LOC_OS10G05170|LOC_OS10G22890|LOC_OS07G34130|LOC_OS01G04570|LOC_OS11G40970|LOC_OS02G06180|LOC_OS11G36200|LOC_OS06G44410|LOC_OS08G01260|LOC_OS03G23050|LOC_OS07G02450|LOC_OS06G51050|LOC_OS02G40190|LOC_OS05G01380|LOC_OS12G32640|LOC_OS01G02060|LOC_OS07G39850|LOC_OS10G22860|LOC_OS09G29350|LOC_OS05G49310|LOC_OS01G41750|LOC_OS10G02814|LOC_OS02G06070|LOC_OS02G06190|LOC_OS03G09910|LOC_OS06G20790|LOC_OS01G13070|LOC_OS06G08450|LOC_OS09G15060|LOC_OS06G08690|LOC_OS02G06090|LOC_OS05G27520|LOC_OS02G12400|LOC_OS11G37550|LOC_OS06G40150|LOC_OS07G41910|LOC_OS03G30950|LOC_OS04G55420|LOC_OS06G16070|LOC_OS01G06720|LOC_OS05G35770|LOC_OS08G39170|LOC_OS08G05710|LOC_OS11G47310|LOC_OS02G17710|LOC_OS06G44100|LOC_OS11G12560|LOC_OS02G12010|LOC_OS05G43030|LOC_OS10G32080|LOC_OS12G08270|LOC_OS02G36220|LOC_OS04G22240|LOC_OS12G26940|LOC_OS05G11330|LOC_OS12G01510|LOC_OS11G25510|LOC_OS08G21650|LOC_OS01G05980|LOC_OS07G17160|LOC_OS03G15990|LOC_OS10G01570|LOC_OS02G45070|LOC_OS06G43000|LOC_OS02G36210|LOC_OS07G05190|LOC_OS03G48890|LOC_OS02G05970|LOC_OS06G33690|LOC_OS04G44280|LOC_OS02G06940|LOC_OS04G59310|LOC_OS08G24930|LOC_OS03G15880|LOC_OS01G01290|LOC_OS06G47710|LOC_OS02G58350|LOC_OS02G12030|LOC_OS03G17700|LOC_OS02G05980|LOC_OS01G70870|LOC_OS10G38960|LOC_OS04G46350|LOC_OS02G49410|LOC_OS01G06730|LOC_OS02G45054|LOC_OS07G19000|LOC_OS11G47300|LOC_OS04G56150|LOC_OS01G60330|LOC_OS02G12040|LOC_OS03G49400|LOC_OS02G06720|LOC_OS09G33630|LOC_OS01G02440|LOC_OS08G03610|LOC_OS04G10060|LOC_OS05G33150|LOC_OS06G38930|LOC_OS01G01110|LOC_OS02G48770|LOC_OS09G09370|LOC_OS06G46560|LOC_OS01G48200|LOC_OS10G02990|LOC_OS11G07180|LOC_OS11G07060|LOC_OS02G12450|LOC_OS01G15990|LOC_OS02G13780|LOC_OS01G41930|LOC_OS05G01444|LOC_OS06G49830|LOC_OS06G33480|LOC_OS10G11580|LOC_OS09G02729|LOC_OS09G13870|LOC_OS05G11360|LOC_OS08G01300|LOC_OS05G33140|LOC_OS01G25450|LOC_OS01G25330|LOC_OS06G10230|LOC_OS04G49930|LOC_OS04G53060|LOC_OS10G02500|LOC_OS07G14820|LOC_OS01G39850|LOC_OS04G47870|LOC_OS11G12530|LOC_OS11G03700|LOC_OS03G32180|LOC_OS01G60540|LOC_OS10G01560|LOC_OS08G19260|LOC_OS04G54180|LOC_OS01G16860|LOC_OS01G39820|LOC_OS06G47750|LOC_OS06G31280|LOC_OS02G05940|LOC_OS02G44040|LOC_OS01G24460|LOC_OS05G39900|LOC_OS11G35890|LOC_OS08G14940|LOC_OS08G34650|LOC_OS06G04810|LOC_OS02G05950|LOC_OS01G02400|LOC_OS06G38730|LOC_OS02G27110|LOC_OS01G60520|LOC_OS11G07250|LOC_OS03G57780|LOC_OS11G46980|LOC_OS11G07130|LOC_OS03G58870|LOC_OS08G14950|LOC_OS11G35840|LOC_OS05G33870|LOC_OS03G45430|LOC_OS02G05686|LOC_OS08G24880|LOC_OS11G19490|LOC_OS07G08500|LOC_OS09G36160|LOC_OS02G17780|LOC_OS04G13480|LOC_OS04G14570|LOC_OS12G13360|LOC_OS11G07140|LOC_OS05G09410|LOC_OS11G07260|LOC_OS04G03210|LOC_OS03G58400|LOC_OS08G14960|LOC_OS01G12790|LOC_OS01G10130|LOC_OS02G01090|LOC_OS11G10310|LOC_OS06G46475|LOC_OS06G01320|LOC_OS03G22440|LOC_OS03G21230|LOC_OS05G32890|LOC_OS04G15650|LOC_OS11G17080|LOC_OS03G26930|LOC_OS06G38830|LOC_OS02G30540|LOC_OS02G27130|LOC_OS02G49480|LOC_OS12G15550|LOC_OS11G07270|LOC_OS04G48370|LOC_OS10G18990|LOC_OS11G35980|LOC_OS03G38920|LOC_OS11G12620|LOC_OS11G35500|LOC_OS03G05070|LOC_OS05G32880|LOC_OS01G06900|LOC_OS12G40630|LOC_OS04G16970|LOC_OS04G39430|LOC_OS08G28900|LOC_OS11G46970|LOC_OS11G20360|LOC_OS06G45240|LOC_OS11G07160|LOC_OS10G39420|LOC_OS11G35850|LOC_OS02G06200|LOC_OS02G40200|LOC_OS02G20850|LOC_OS07G09625|LOC_OS03G20450|LOC_OS08G24310|LOC_OS09G25330|LOC_OS04G58000|LOC_OS02G53720|LOC_OS01G09590|LOC_OS08G14990|LOC_OS02G36264|LOC_OS01G71106|LOC_OS06G38650|LOC_OS11G31560|LOC_OS11G07225|LOC_OS07G49090|LOC_OS01G49920|LOC_OS01G09460|LOC_OS01G08370|LOC_OS01G07280|LOC_OS06G46270|LOC_OS03G30130|LOC_OS04G09900|LOC_OS05G41280|LOC_OS03G10300|LOC_OS02G02140|LOC_OS11G31430|LOC_OS06G37450|LOC_OS04G30800|LOC_OS09G38268|LOC_OS05G32570|LOC_OS04G45170|LOC_OS08G26990|LOC_OS11G07230|LOC_OS12G12120|LOC_OS10G03100|LOC_OS02G43906|LOC_OS05G40060|LOC_OS01G49910|LOC_OS02G36285|LOC_OS11G10760|LOC_OS08G39830|LOC_OS01G58860|LOC_OS12G40710|LOC_OS03G64260|LOC_OS04G15560|LOC_OS09G25540|LOC_OS04G58010|LOC_OS11G07240|LOC_OS03G35600|LOC_OS10G33080|LOC_OS02G39660|LOC_OS08G39940|LOC_OS06G38640|LOC_OS01G73430|LOC_OS02G21890|LOC_OS08G28950|LOC_OS05G07740|LOC_OS02G33630|LOC_OS07G15540|LOC_OS09G10840|LOC_OS04G54400|LOC_OS02G06130|LOC_OS02G06250|LOC_OS11G36090|LOC_OS05G14030|LOC_OS01G72230|LOC_OS10G07556|LOC_OS02G40180|LOC_OS05G43820|LOC_OS01G60910|LOC_OS03G22600|LOC_OS11G29790|LOC_OS03G56950|LOC_OS03G53200|LOC_OS08G10080|LOC_OS02G10760|LOC_OS04G52210|LOC_OS07G36230|LOC_OS02G08320|LOC_OS11G41100|LOC_OS05G31720|LOC_OS02G06260|LOC_OS04G51000|LOC_OS04G28210|LOC_OS06G38340|LOC_OS09G37650|LOC_OS12G41650|LOC_OS08G04290|LOC_OS03G20430|LOC_OS09G18540|LOC_OS01G57610|LOC_OS12G41680|LOC_OS12G40590|LOC_OS11G10720|LOC_OS04G08600|LOC_OS03G55530|LOC_OS05G06990|LOC_OS07G39530|LOC_OS03G28270|LOC_OS02G06030|LOC_OS02G06150|LOC_OS02G44510|LOC_OS06G43910|LOC_OS05G14370|LOC_OS11G31540|LOC_OS06G38670|LOC_OS03G05590|LOC_OS03G43670|LOC_OS03G18000|LOC_OS11G31530|LOC_OS03G53100|LOC_OS02G34850|LOC_OS11G29210|LOC_OS05G40770|LOC_OS03G30470|LOC_OS06G23190|LOC_OS04G57800|LOC_OS02G06280|LOC_OS12G42520|LOC_OS08G23290|LOC_OS10G32600|LOC_OS10G22920|LOC_OS02G02090|LOC_OS03G10810|LOC_OS02G40130|LOC_OS02G06210|LOC_OS01G50080|LOC_OS02G09720|LOC_OS07G28300|LOC_OS04G40440|LOC_OS06G30780|LOC_OS01G07560|LOC_OS02G11930|LOC_OS06G32600|LOC_OS03G27370|LOC_OS08G41720|LOC_OS04G28130|LOC_OS07G42626|LOC_OS02G07310|LOC_OS02G06220|LOC_OS11G47290|LOC_OS12G10930|LOC_OS07G41860|LOC_OS08G05690|LOC_OS08G42840|LOC_OS04G28120|LOC_OS09G25390|LOC_OS02G29230|LOC_OS04G51110|LOC_OS04G03180|LOC_OS03G04060|LOC_OS06G38590|LOC_OS07G08600|LOC_OS07G31840|LOC_OS11G47180|LOC_OS10G03050|LOC_OS11G32820|LOC_OS08G05320|LOC_OS01G04070|LOC_OS07G18990|LOC_OS04G30540|LOC_OS09G03370|LOC_OS02G06120|LOC_OS11G36180|LOC_OS02G09630
[truncated: 397,119 more chars]
