# Supplementary material for: Rice nucleosome patterns undergo remodeling coincident with stress-induced gene expression
Source: BMC Genomics. 2018 Jan 26;19:97. doi: 10.1186/s12864-017-4397-8 (PMC5787291; doi:10.1186/s12864-017-4397-8)
Supplement: Supplementary file 7 — Figure S5. Changes in nucleosome occupancy at the exons of rice genes in response to phosphate starvation. MNase-seq density of exons grouped according to their length: (A) 170–240 bp; (B) 315–350 bp; (C) 480–550 bp (D) 645–715 bp under control and −Pi conditions. Plots are centered at the 5′ boundaries of the exons. (PDF 58 kb) [file 12864_2017_4397_MOESM7_ESM.pdf › Cluster_A_2993_genes.bgo]

File created with bingo (c) on Apr 25, 2017 at 10:33:38 PM

ontology: namespace
curator:  bingo

Selected ontology file : bundle://115.0:1/data/GO_Full
Selected annotation file : C:\Users\QI_ZHANG\Google Drive\LAB\Rice Project\7-28-2016 BiNGO\Rice_MSU7_nonTE_4Bingo.anno
Discarded evidence codes : 
Overrepresentation
Selected statistical test : Hypergeometric test
Selected correction : Benjamini & Hochberg False Discovery Rate (FDR) correction
Selected significance level : 0.05
Testing option : Use whole annotation as reference set
The selected cluster :
LOC_OS11G01154	LOC_OS02G45580	LOC_OS06G03070	LOC_OS07G47780	LOC_OS02G20280	LOC_OS01G49290	LOC_OS03G44900	LOC_OS08G36060	LOC_OS11G05990	LOC_OS04G02910	LOC_OS03G14254	LOC_OS07G14850	LOC_OS12G32544	LOC_OS06G35900	LOC_OS11G40760	LOC_OS03G03110	LOC_OS02G09480	LOC_OS07G08170	LOC_OS03G14258	LOC_OS03G28410	LOC_OS04G35840	LOC_OS08G06630	LOC_OS03G50330	LOC_OS11G04670	LOC_OS07G12200	LOC_OS01G07880	LOC_OS01G64460	LOC_OS03G14260	LOC_OS07G37960	LOC_OS09G31031	LOC_OS06G40010	LOC_OS12G05394	LOC_OS08G41400	LOC_OS03G03100	LOC_OS07G08180	LOC_OS02G33580	LOC_OS04G42140	LOC_OS09G10550	LOC_OS10G35520	LOC_OS01G15020	LOC_OS06G14190	LOC_OS04G12710	LOC_OS12G22760	LOC_OS07G03740	LOC_OS02G46410	LOC_OS06G03099	LOC_OS11G45190	LOC_OS05G08090	LOC_OS12G33415	LOC_OS08G16470	LOC_OS01G53779	LOC_OS07G10030	LOC_OS06G03090	LOC_OS11G01170	LOC_OS05G48540	LOC_OS01G68830	LOC_OS02G10490	LOC_OS01G37280	LOC_OS03G05750	LOC_OS04G28280	LOC_OS07G45100	LOC_OS04G06490	LOC_OS09G35880	LOC_OS07G27710	LOC_OS05G11260	LOC_OS02G02870	LOC_OS11G14480	LOC_OS09G22510	LOC_OS03G14280	LOC_OS05G41900	LOC_OS02G20290	LOC_OS01G07420	LOC_OS07G37500	LOC_OS03G17310	LOC_OS08G39580	LOC_OS11G34080	LOC_OS09G31050	LOC_OS06G44830	LOC_OS01G20860	LOC_OS10G11550	LOC_OS04G45670	LOC_OS03G02230	LOC_OS09G11860	LOC_OS05G50440	LOC_OS04G11840	LOC_OS06G30250	LOC_OS01G08700	LOC_OS09G22500	LOC_OS10G29274	LOC_OS06G08320	LOC_OS01G54600	LOC_OS12G32986	LOC_OS11G01590	LOC_OS08G06600	LOC_OS02G34884	LOC_OS03G50780	LOC_OS03G14690	LOC_OS05G50850	LOC_OS11G37540	LOC_OS04G54564	LOC_OS01G60040	LOC_OS09G11850	LOC_OS06G46600	LOC_OS10G42240	LOC_OS04G54560	LOC_OS12G07140	LOC_OS09G31060	LOC_OS08G43630	LOC_OS11G01118	LOC_OS08G33830	LOC_OS12G39130	LOC_OS04G33620	LOC_OS11G10060	LOC_OS04G13610	LOC_OS11G22040	LOC_OS11G45180	LOC_OS01G50230	LOC_OS02G17060	LOC_OS07G47350	LOC_OS04G09580	LOC_OS01G04330	LOC_OS07G01114	LOC_OS08G18200	LOC_OS05G41960	LOC_OS06G40050	LOC_OS01G59040	LOC_OS09G11840	LOC_OS06G19444	LOC_OS08G43620	LOC_OS03G47120	LOC_OS09G36760	LOC_OS10G36810	LOC_OS11G10070	LOC_OS06G15080	LOC_OS11G01130	LOC_OS06G32410	LOC_OS02G21110	LOC_OS07G46470	LOC_OS02G43340	LOC_OS07G06810	LOC_OS11G03794	LOC_OS03G50325	LOC_OS06G11990	LOC_OS04G46950	LOC_OS03G39530	LOC_OS05G28980	LOC_OS01G61350	LOC_OS02G11780	LOC_OS01G36390	LOC_OS05G06710	LOC_OS03G05310	LOC_OS03G38689	LOC_OS10G18150	LOC_OS09G04290	LOC_OS03G48000	LOC_OS10G27080	LOC_OS02G42497	LOC_OS11G37560	LOC_OS07G26890	LOC_OS07G06820	LOC_OS11G03320	LOC_OS03G18600	LOC_OS12G40140	LOC_OS04G42120	LOC_OS02G43350	LOC_OS04G46960	LOC_OS03G12064	LOC_OS10G07010	LOC_OS07G03319	LOC_OS03G50310	LOC_OS08G17370	LOC_OS04G02940	LOC_OS07G14440	LOC_OS12G10760	LOC_OS03G05780	LOC_OS01G41740	LOC_OS07G13590	LOC_OS01G15000	LOC_OS02G53150	LOC_OS01G70720	LOC_OS08G42310	LOC_OS06G42210	LOC_OS05G46390	LOC_OS09G36300	LOC_OS11G01550	LOC_OS11G26850	LOC_OS12G01400	LOC_OS05G09360	LOC_OS02G46030	LOC_OS06G09698	LOC_OS05G07180	LOC_OS08G02680	LOC_OS01G29600	LOC_OS01G05630	LOC_OS03G03510	LOC_OS06G06180	LOC_OS09G24320	LOC_OS08G02204	LOC_OS07G10890	LOC_OS06G13710	LOC_OS11G37980	LOC_OS11G12680	LOC_OS11G38830	LOC_OS03G04840	LOC_OS07G07240	LOC_OS04G39800	LOC_OS03G22270	LOC_OS03G27960	LOC_OS07G20220	LOC_OS03G49750	LOC_OS01G29610	LOC_OS12G02720	LOC_OS06G09688	LOC_OS02G50540	LOC_OS04G36780	LOC_OS03G09290	LOC_OS08G21890	LOC_OS06G09200	LOC_OS04G12790	LOC_OS09G02540	LOC_OS04G02520	LOC_OS07G33520	LOC_OS01G62650	LOC_OS03G12480	LOC_OS06G43120	LOC_OS03G56030	LOC_OS01G72920	LOC_OS04G58555	LOC_OS03G40930	LOC_OS01G41720	LOC_OS08G31200	LOC_OS03G61890	LOC_OS08G42330	LOC_OS02G10080	LOC_OS10G38630	LOC_OS07G23720	LOC_OS03G27970	LOC_OS11G34460	LOC_OS03G49740	LOC_OS12G02710	LOC_OS06G33780	LOC_OS04G34130	LOC_OS02G48670	LOC_OS07G17070	LOC_OS04G38970	LOC_OS03G04820	LOC_OS04G57250	LOC_OS06G40080	LOC_OS05G44100	LOC_OS02G18820	LOC_OS11G13550	LOC_OS06G20470	LOC_OS12G34340	LOC_OS04G49620	LOC_OS08G34740	
LOC_OS10G39930	LOC_OS03G48440	LOC_OS08G36920	LOC_OS01G57294	LOC_OS03G61860	LOC_OS02G06830	LOC_OS09G31442	LOC_OS08G31219	LOC_OS02G51850	LOC_OS06G10210	LOC_OS04G39830	LOC_OS03G51600	LOC_OS02G48680	LOC_OS03G32090	LOC_OS03G07090	LOC_OS11G01100	LOC_OS06G10690	LOC_OS01G03464	LOC_OS10G25300	LOC_OS06G06190	LOC_OS01G61300	LOC_OS12G11240	LOC_OS01G61780	LOC_OS09G01670	LOC_OS07G32210	LOC_OS04G55060	LOC_OS11G37990	LOC_OS01G14110	LOC_OS06G43580	LOC_OS06G20480	LOC_OS05G41060	LOC_OS03G27510	LOC_OS01G72940	LOC_OS12G28910	LOC_OS11G01109	LOC_OS08G31228	LOC_OS01G13260	LOC_OS11G02840	LOC_OS02G50970	LOC_OS07G11300	LOC_OS06G24890	LOC_OS06G21380	LOC_OS06G13750	LOC_OS03G37730	LOC_OS01G48320	LOC_OS03G32040	LOC_OS03G56000	LOC_OS08G11640	LOC_OS06G44020	LOC_OS03G39910	LOC_OS05G03620	LOC_OS04G24340	LOC_OS02G02890	LOC_OS11G33100	LOC_OS10G34220	LOC_OS05G32170	LOC_OS05G38710	LOC_OS01G52810	LOC_OS02G35329	LOC_OS01G10170	LOC_OS01G15860	LOC_OS08G32570	LOC_OS01G11020	LOC_OS08G31240	LOC_OS11G13500	LOC_OS03G16800	LOC_OS11G12650	LOC_OS06G47520	LOC_OS03G05720	LOC_OS11G36600	LOC_OS08G33420	LOC_OS04G38920	LOC_OS10G11570	LOC_OS06G33370	LOC_OS04G13200	LOC_OS08G42370	LOC_OS03G22240	LOC_OS01G36340	LOC_OS05G37860	LOC_OS02G49960	LOC_OS01G05610	LOC_OS04G32390	LOC_OS04G34570	LOC_OS09G23899	LOC_OS01G50622	LOC_OS03G15960	LOC_OS06G14620	LOC_OS05G48500	LOC_OS04G24328	LOC_OS09G23894	LOC_OS02G39710	LOC_OS12G34300	LOC_OS12G36960	LOC_OS02G56250	LOC_OS04G25650	LOC_OS06G24870	LOC_OS11G38810	LOC_OS08G11669	LOC_OS09G29190	LOC_OS06G03970	LOC_OS03G45370	LOC_OS01G57250	LOC_OS10G12450	LOC_OS01G70790	LOC_OS05G32150	LOC_OS08G02610	LOC_OS05G36994	LOC_OS04G24319	LOC_OS06G32020	LOC_OS11G01540	LOC_OS06G35530	LOC_OS03G32050	LOC_OS01G23010	LOC_OS11G42050	LOC_OS09G24730	LOC_OS12G32130	LOC_OS03G60500	LOC_OS01G11040	LOC_OS03G56010	LOC_OS01G10195	LOC_OS10G11590	LOC_OS09G30160	LOC_OS08G33440	LOC_OS01G56390	LOC_OS11G38800	LOC_OS03G56490	LOC_OS01G70320	LOC_OS10G35540	LOC_OS04G14510	LOC_OS05G33000	LOC_OS02G54080	LOC_OS04G40750	LOC_OS03G47610	LOC_OS06G36430	LOC_OS01G67160	LOC_OS06G11130	LOC_OS05G10754	LOC_OS01G47430	LOC_OS06G45390	LOC_OS08G34680	LOC_OS06G50742	LOC_OS04G25110	LOC_OS02G29530	LOC_OS02G13180	LOC_OS11G34870	LOC_OS02G38480	LOC_OS03G44580	LOC_OS03G07150	LOC_OS08G43150	LOC_OS03G22790	LOC_OS08G42290	LOC_OS04G37590	LOC_OS10G32810	LOC_OS12G13480	LOC_OS04G15780	LOC_OS05G27180	LOC_OS02G54980	LOC_OS02G10920	LOC_OS01G61720	LOC_OS09G28630	LOC_OS11G41180	LOC_OS06G50724	LOC_OS05G17390	LOC_OS08G09340	LOC_OS06G49740	LOC_OS05G16060	LOC_OS03G14700	LOC_OS09G17500	LOC_OS02G40340	LOC_OS02G06420	LOC_OS11G34860	LOC_OS06G03980	LOC_OS02G04240	LOC_OS07G43870	LOC_OS12G04500	LOC_OS07G41694	LOC_OS03G21000	LOC_OS05G45830	LOC_OS06G12000	LOC_OS06G47550	LOC_OS02G10930	LOC_OS03G32140	LOC_OS12G16524	LOC_OS06G50715	LOC_OS11G41150	LOC_OS05G07560	LOC_OS07G42994	LOC_OS01G10160	LOC_OS04G29930	LOC_OS03G09310	LOC_OS04G54940	LOC_OS06G49730	LOC_OS06G24430	LOC_OS02G29550	LOC_OS12G35270	LOC_OS12G29830	LOC_OS10G39410	LOC_OS02G09940	LOC_OS03G49800	LOC_OS04G41630	LOC_OS02G52780	LOC_OS09G25100	LOC_OS12G39630	LOC_OS06G50706	LOC_OS02G55810	LOC_OS10G04342	LOC_OS04G43810	LOC_OS12G41956	LOC_OS10G35060	LOC_OS04G49110	LOC_OS03G55240	LOC_OS05G38290	LOC_OS12G36130	LOC_OS06G15980	LOC_OS02G38494	LOC_OS07G06460	LOC_OS02G39340	LOC_OS02G41650	LOC_OS12G02300	LOC_OS08G11599	LOC_OS08G43160	LOC_OS10G25230	LOC_OS01G24750	LOC_OS08G40919	LOC_OS04G14020	LOC_OS03G24930	LOC_OS02G14480	LOC_OS10G06950	LOC_OS08G40910	LOC_OS08G09790	LOC_OS06G50789	LOC_OS04G29510	LOC_OS04G25150	LOC_OS01G12760	LOC_OS06G50300	LOC_OS12G03220	LOC_OS06G50780	LOC_OS03G07190	LOC_OS12G01040	LOC_OS10G37210	LOC_OS04G46010	LOC_OS08G34249	LOC_OS06G07914	LOC_OS01G55010	LOC_OS01G73880	LOC_OS02G30955	LOC_OS10G01250	LOC_OS07G33600	LOC_OS09G38020	LOC_OS06G27530	LOC_OS05G12500	LOC_OS11G13900	LOC_OS05G45400	LOC_OS10G02584	LOC_OS04G42900	
LOC_OS12G17804	LOC_OS10G12380	LOC_OS04G25140	LOC_OS03G13810	LOC_OS08G35560	LOC_OS06G07905	LOC_OS04G03370	LOC_OS06G50770	LOC_OS07G42580	LOC_OS12G01030	LOC_OS01G31050	LOC_OS10G16740	LOC_OS02G58060	LOC_OS03G45410	LOC_OS02G51400	LOC_OS04G34050	LOC_OS09G27734	LOC_OS04G13150	LOC_OS11G13910	LOC_OS09G24220	LOC_OS09G26880	LOC_OS09G01580	LOC_OS09G26400	LOC_OS03G56540	LOC_OS03G32100	LOC_OS12G35230	LOC_OS04G02490	LOC_OS10G36340	LOC_OS08G14650	LOC_OS01G65800	LOC_OS12G04530	LOC_OS12G01020	LOC_OS07G41220	LOC_OS06G06600	LOC_OS06G07932	LOC_OS04G40740	LOC_OS01G01640	LOC_OS02G18850	LOC_OS12G12130	LOC_OS05G09310	LOC_OS01G09120	LOC_OS02G52744	LOC_OS08G40930	LOC_OS10G39860	LOC_OS04G25120	LOC_OS11G34840	LOC_OS09G15740	LOC_OS07G07350	LOC_OS08G34258	LOC_OS06G07923	LOC_OS02G09910	LOC_OS12G25440	LOC_OS12G04520	LOC_OS09G10054	LOC_OS10G32400	LOC_OS03G20530	LOC_OS03G44500	LOC_OS06G03110	LOC_OS04G20749	LOC_OS07G03328	LOC_OS10G42202	LOC_OS05G03140	LOC_OS03G52120	LOC_OS08G41810	LOC_OS12G01080	LOC_OS04G52340	LOC_OS07G34060	LOC_OS05G49370	LOC_OS03G32526	LOC_OS06G38210	LOC_OS12G04110	LOC_OS11G37060	LOC_OS05G17300	LOC_OS10G38189	LOC_OS08G24470	LOC_OS12G36180	LOC_OS02G20320	LOC_OS12G07620	LOC_OS07G27760	LOC_OS10G30230	LOC_OS12G18770	LOC_OS07G30930	LOC_OS01G36700	LOC_OS06G30740	LOC_OS02G57610	LOC_OS01G44310	LOC_OS10G23940	LOC_OS02G55430	LOC_OS06G14230	LOC_OS12G04100	LOC_OS12G05430	LOC_OS12G42860	LOC_OS11G37050	LOC_OS06G07941	LOC_OS02G20310	LOC_OS03G41460	LOC_OS09G20740	LOC_OS06G06640	LOC_OS07G27790	LOC_OS02G20340	LOC_OS11G34810	LOC_OS04G43880	LOC_OS06G30710	LOC_OS11G09850	LOC_OS09G07764	LOC_OS02G34500	LOC_OS07G14470	LOC_OS10G41330	LOC_OS03G29360	LOC_OS12G01060	LOC_OS08G07550	LOC_OS05G48020	LOC_OS04G52361	LOC_OS04G04230	LOC_OS04G54540	LOC_OS06G07978	LOC_OS12G03240	LOC_OS09G38870	LOC_OS01G74310	LOC_OS08G23160	LOC_OS05G16430	LOC_OS06G06630	LOC_OS07G45194	LOC_OS01G35830	LOC_OS02G32310	LOC_OS08G39980	LOC_OS03G56974	LOC_OS11G40230	LOC_OS07G14480	LOC_OS04G56710	LOC_OS12G01050	LOC_OS11G42410	LOC_OS06G50310	LOC_OS02G05199	LOC_OS12G03230	LOC_OS09G36220	LOC_OS06G07969	LOC_OS08G19910	LOC_OS02G20330	LOC_OS11G01074	LOC_OS03G14290	LOC_OS03G19500	LOC_OS08G26210	LOC_OS07G03368	LOC_OS05G41450	LOC_OS03G39110	LOC_OS08G37350	LOC_OS05G06690	LOC_OS05G40120	LOC_OS10G41790	LOC_OS08G12059	LOC_OS08G41850	LOC_OS07G14490	LOC_OS09G27350	LOC_OS12G04150	LOC_OS09G36230	LOC_OS06G39100	LOC_OS01G32770	LOC_OS08G03170	LOC_OS05G50330	LOC_OS01G54560	LOC_OS07G03377	LOC_OS11G09800	LOC_OS06G51220	LOC_OS08G13390	LOC_OS02G53210	LOC_OS11G25030	LOC_OS08G40510	LOC_OS04G53620	LOC_OS05G38270	LOC_OS01G19780	LOC_OS06G20500	LOC_OS01G52370	LOC_OS03G20990	LOC_OS01G49190	LOC_OS02G55840	LOC_OS08G38220	LOC_OS08G37370	LOC_OS04G21610	LOC_OS09G29990	LOC_OS06G41890	LOC_OS05G33810	LOC_OS01G43895	LOC_OS08G05330	LOC_OS05G39110	LOC_OS08G04480	LOC_OS06G09717	LOC_OS06G05355	LOC_OS02G43860	LOC_OS11G39220	LOC_OS07G04230	LOC_OS03G07570	LOC_OS06G03160	LOC_OS03G21850	LOC_OS03G18200	LOC_OS02G14090	LOC_OS07G30510	LOC_OS04G18430	LOC_OS11G09820	LOC_OS02G33600	LOC_OS11G08970	LOC_OS11G07640	LOC_OS08G15590	LOC_OS01G43880	LOC_OS09G07730	LOC_OS04G21600	LOC_OS07G16210	LOC_OS01G40370	LOC_OS01G65410	LOC_OS09G14019	LOC_OS07G37140	LOC_OS12G06780	LOC_OS10G41780	LOC_OS01G41220	LOC_OS02G06480	LOC_OS05G31620	LOC_OS09G15340	LOC_OS10G08018	LOC_OS11G01030	LOC_OS12G18120	LOC_OS04G07250	LOC_OS05G05960	LOC_OS08G16570	LOC_OS01G43870	LOC_OS07G12550	LOC_OS10G24500	LOC_OS09G20240	LOC_OS05G23393	LOC_OS10G25830	LOC_OS12G07460	LOC_OS11G38310	LOC_OS06G18680	LOC_OS06G20530	LOC_OS04G37904	LOC_OS01G37180	LOC_OS07G48510	LOC_OS11G08909	LOC_OS03G63300	LOC_OS10G33450	LOC_OS04G35720	LOC_OS04G32210	LOC_OS05G37550	LOC_OS06G39140	LOC_OS05G13580	LOC_OS06G04030	LOC_OS01G51000	LOC_OS06G51260	LOC_OS06G03180	LOC_OS12G17280	LOC_OS11G02379	LOC_OS04G42020	LOC_OS10G31280	LOC_OS07G34330	LOC_OS01G07760	LOC_OS11G01040	
LOC_OS03G39660	LOC_OS02G36974	LOC_OS05G26890	LOC_OS01G02070	LOC_OS11G39630	LOC_OS12G12830	LOC_OS04G56654	LOC_OS12G03090	LOC_OS05G03310	LOC_OS08G36179	LOC_OS12G03094	LOC_OS02G34790	LOC_OS03G63310	LOC_OS03G61130	LOC_OS05G27749	LOC_OS11G08918	LOC_OS03G40650	LOC_OS05G51870	LOC_OS09G37930	LOC_OS05G36210	LOC_OS03G31706	LOC_OS01G14050	LOC_OS12G39080	LOC_OS09G23730	LOC_OS02G24540	LOC_OS05G03760	LOC_OS11G26350	LOC_OS11G01050	LOC_OS07G12570	LOC_OS02G13400	LOC_OS01G62120	LOC_OS05G30900	LOC_OS09G12600	LOC_OS05G27730	LOC_OS03G31730	LOC_OS06G43630	LOC_OS07G08070	LOC_OS04G42030	LOC_OS04G29490	LOC_OS11G17870	LOC_OS10G33430	LOC_OS01G54980	LOC_OS05G38860	LOC_OS05G37530	LOC_OS05G34490	LOC_OS11G08930	LOC_OS07G45470	LOC_OS10G02720	LOC_OS01G68960	LOC_OS11G01060	LOC_OS11G40630	LOC_OS09G13920	LOC_OS02G08060	LOC_OS07G15600	LOC_OS03G48150	LOC_OS03G05860	LOC_OS05G44290	LOC_OS08G33920	LOC_OS06G45800	LOC_OS11G39650	LOC_OS01G16250	LOC_OS06G10760	LOC_OS05G26460	LOC_OS01G64130	LOC_OS07G37410	LOC_OS01G10900	LOC_OS12G29690	LOC_OS05G48240	LOC_OS11G39600	LOC_OS10G01820	LOC_OS06G45870	LOC_OS06G43210	LOC_OS04G30470	LOC_OS02G32580	LOC_OS04G49080	LOC_OS08G25080	LOC_OS11G45060	LOC_OS04G07280	LOC_OS01G06876	LOC_OS08G04530	LOC_OS04G43310	LOC_OS04G24610	LOC_OS06G04070	LOC_OS05G28630	LOC_OS09G20670	LOC_OS07G37400	LOC_OS01G28680	LOC_OS01G41640	LOC_OS12G11940	LOC_OS12G27040	LOC_OS07G34370	LOC_OS09G35790	LOC_OS08G32610	LOC_OS10G34750	LOC_OS10G33420	LOC_OS09G36640	LOC_OS03G04590	LOC_OS02G19150	LOC_OS07G05840	LOC_OS10G28040	LOC_OS01G07750	LOC_OS04G44650	LOC_OS01G30970	LOC_OS06G06280	LOC_OS03G39655	LOC_OS04G55790	LOC_OS02G55689	LOC_OS05G26440	LOC_OS01G42960	LOC_OS02G35630	LOC_OS01G36270	LOC_OS08G31790	LOC_OS05G05500	LOC_OS05G46040	LOC_OS12G07480	LOC_OS04G31340	LOC_OS03G30840	LOC_OS01G59390	LOC_OS08G41110	LOC_OS04G42470	LOC_OS04G35700	LOC_OS10G10310	LOC_OS05G38420	LOC_OS02G42380	LOC_OS08G19670	LOC_OS05G34050	LOC_OS04G17064	LOC_OS11G29810	LOC_OS03G51760	LOC_OS11G39618	LOC_OS05G03330	LOC_OS04G55780	LOC_OS02G55698	LOC_OS11G03680	LOC_OS07G37420	LOC_OS02G35620	LOC_OS03G39640	LOC_OS05G27760	LOC_OS02G12520	LOC_OS01G37130	LOC_OS06G45840	LOC_OS07G45039	LOC_OS01G16210	LOC_OS05G03339	LOC_OS04G58810	LOC_OS11G47229	LOC_OS05G05510	LOC_OS04G29040	LOC_OS02G09359	LOC_OS08G32630	LOC_OS10G11630	LOC_OS11G36580	LOC_OS07G25440	LOC_OS05G38410	LOC_OS07G33898	LOC_OS06G08005	LOC_OS10G23250	LOC_OS06G13839	LOC_OS03G02300	LOC_OS07G32560	LOC_OS07G10770	LOC_OS03G58350	LOC_OS01G66350	LOC_OS09G24680	LOC_OS07G34740	LOC_OS02G16500	LOC_OS01G59370	LOC_OS02G57040	LOC_OS05G50930	LOC_OS03G38745	LOC_OS03G44180	LOC_OS08G42460	LOC_OS08G11720	LOC_OS11G01439	LOC_OS12G01760	LOC_OS01G51880	LOC_OS12G24410	LOC_OS06G36960	LOC_OS06G07140	LOC_OS04G34000	LOC_OS09G09040	LOC_OS01G69870	LOC_OS08G23710	LOC_OS08G19210	LOC_OS03G38730	LOC_OS01G66360	LOC_OS06G41060	LOC_OS04G02400	LOC_OS05G45560	LOC_OS01G34080	LOC_OS11G11240	LOC_OS12G09230	LOC_OS07G07130	LOC_OS08G34830	LOC_OS04G51800	LOC_OS02G04520	LOC_OS01G39770	LOC_OS01G06836	LOC_OS11G03630	LOC_OS12G01744	LOC_OS11G02300	LOC_OS05G11780	LOC_OS03G01436	LOC_OS11G23242	LOC_OS05G37930	LOC_OS01G03350	LOC_OS11G27600	LOC_OS06G08023	LOC_OS03G02762	LOC_OS04G02850	LOC_OS03G58330	LOC_OS07G32100	LOC_OS09G33980	LOC_OS06G41050	LOC_OS04G25970	LOC_OS03G40600	LOC_OS10G33030	LOC_OS03G01430	LOC_OS08G42000	LOC_OS07G22300	LOC_OS09G33500	LOC_OS11G02310	LOC_OS06G08014	LOC_OS06G36940	LOC_OS02G26310	LOC_OS06G10330	LOC_OS11G03640	LOC_OS03G01420	LOC_OS12G06190	LOC_OS03G16980	LOC_OS02G17840	LOC_OS12G10200	LOC_OS06G44550	LOC_OS05G23760	LOC_OS06G41040	LOC_OS05G44690	LOC_OS12G06180	LOC_OS02G35260	LOC_OS10G33040	LOC_OS10G36550	LOC_OS02G01030	LOC_OS03G01018	LOC_OS11G01872	LOC_OS01G51850	LOC_OS07G12510	LOC_OS06G50818	LOC_OS06G13870	LOC_OS10G25870	LOC_OS03G32160	LOC_OS06G08041	LOC_OS04G53195	LOC_OS09G26820	LOC_OS04G53190	LOC_OS08G11760	LOC_OS01G40720	
LOC_OS03G38700	LOC_OS04G25550	LOC_OS10G35670	LOC_OS06G36990	LOC_OS04G43380	LOC_OS12G23514	LOC_OS06G32150	LOC_OS09G30498	LOC_OS03G01490	LOC_OS02G03620	LOC_OS11G01880	LOC_OS12G42260	LOC_OS06G10355	LOC_OS02G45030	LOC_OS02G22374	LOC_OS06G08032	LOC_OS03G50810	LOC_OS06G50809	LOC_OS10G01410	LOC_OS03G12560	LOC_OS09G24630	LOC_OS11G47640	LOC_OS03G32150	LOC_OS10G26730	LOC_OS11G09370	LOC_OS08G32690	LOC_OS11G14710	LOC_OS10G28914	LOC_OS04G25540	LOC_OS03G62820	LOC_OS11G37810	LOC_OS05G05930	LOC_OS10G33020	LOC_OS08G42010	LOC_OS06G32160	LOC_OS08G34879	LOC_OS08G14800	LOC_OS03G44130	LOC_OS09G34860	LOC_OS04G50910	LOC_OS12G03970	LOC_OS03G22360	LOC_OS11G01890	LOC_OS09G26800	LOC_OS01G05970	LOC_OS01G67260	LOC_OS10G26700	LOC_OS07G32140	LOC_OS06G46780	LOC_OS03G38720	LOC_OS04G02410	LOC_OS01G45150	LOC_OS05G48620	LOC_OS01G18800	LOC_OS12G10250	LOC_OS11G14720	LOC_OS06G47630	LOC_OS06G24990	LOC_OS05G50910	LOC_OS04G46430	LOC_OS10G37830	LOC_OS07G20164	LOC_OS11G02750	LOC_OS02G50840	LOC_OS05G38810	LOC_OS08G21590	LOC_OS05G32270	LOC_OS05G13530	LOC_OS02G45490	LOC_OS11G26700	LOC_OS09G25945	LOC_OS04G33130	LOC_OS12G43130	LOC_OS04G12690	LOC_OS03G32170	LOC_OS10G01430	LOC_OS11G10370	LOC_OS09G37910	LOC_OS05G42070	LOC_OS02G35220	LOC_OS11G36980	LOC_OS03G60620	LOC_OS02G57470	LOC_OS08G37920	LOC_OS06G46770	LOC_OS03G38710	LOC_OS07G09370	LOC_OS08G34895	LOC_OS06G22340	LOC_OS09G33559	LOC_OS04G42080	LOC_OS08G43360	LOC_OS02G28930	LOC_OS06G03600	LOC_OS05G04190	LOC_OS07G29430	LOC_OS07G03288	LOC_OS03G17084	LOC_OS01G50960	LOC_OS07G06315	LOC_OS11G35600	LOC_OS11G45410	LOC_OS01G60760	LOC_OS01G22010	LOC_OS04G24140	LOC_OS06G47210	LOC_OS12G38640	LOC_OS04G51770	LOC_OS02G05440	LOC_OS07G33921	LOC_OS07G30410	LOC_OS08G23670	LOC_OS09G24159	LOC_OS01G15709	LOC_OS07G25060	LOC_OS03G01960	LOC_OS11G36920	LOC_OS12G39970	LOC_OS02G26370	LOC_OS02G24190	LOC_OS11G20580	LOC_OS11G41060	LOC_OS02G55710	LOC_OS01G45120	LOC_OS04G26790	LOC_OS10G40550	LOC_OS07G40240	LOC_OS03G56670	LOC_OS04G05870	LOC_OS09G25480	LOC_OS04G51760	LOC_OS07G38370	LOC_OS12G34290	LOC_OS12G27520	LOC_OS09G37012	LOC_OS07G33915	LOC_OS12G01355	LOC_OS03G43360	LOC_OS01G05900	LOC_OS03G21590	LOC_OS07G33954	LOC_OS01G01570	LOC_OS08G25864	LOC_OS03G49930	LOC_OS03G48600	LOC_OS12G29719	LOC_OS02G50470	LOC_OS04G13470	LOC_OS06G20190	LOC_OS09G24140	LOC_OS12G19910	LOC_OS05G41110	LOC_OS08G11220	LOC_OS03G56220	LOC_OS10G15120	LOC_OS10G12090	LOC_OS10G05329	LOC_OS06G23220	LOC_OS04G24120	LOC_OS03G53190	LOC_OS07G04150	LOC_OS05G32640	LOC_OS11G32110	LOC_OS02G22800	LOC_OS09G15670	LOC_OS12G29710	LOC_OS02G41520	LOC_OS11G19130	LOC_OS04G42840	LOC_OS07G06345	LOC_OS03G42050	LOC_OS05G11710	LOC_OS04G14790	LOC_OS09G24130	LOC_OS10G42710	LOC_OS05G07210	LOC_OS05G41100	LOC_OS03G57530	LOC_OS04G51780	LOC_OS02G19629	LOC_OS04G30860	LOC_OS08G35665	LOC_OS06G12590	LOC_OS12G35160	LOC_OS11G34760	LOC_OS05G32630	LOC_OS12G41830	LOC_OS10G01380	LOC_OS03G21540	LOC_OS02G51300	LOC_OS02G27674	LOC_OS07G30469	LOC_OS12G13790	LOC_OS09G24120	LOC_OS09G01000	LOC_OS06G45070	LOC_OS06G25460	LOC_OS06G49430	LOC_OS06G17830	LOC_OS08G15600	LOC_OS03G32200	LOC_OS02G13020	LOC_OS06G50420	LOC_OS07G07680	LOC_OS05G50050	LOC_OS01G36610	LOC_OS09G30414	LOC_OS12G02250	LOC_OS06G38770	LOC_OS06G04520	LOC_OS01G65904	LOC_OS09G30412	LOC_OS02G51310	LOC_OS06G40609	LOC_OS11G34700	LOC_OS01G69030	LOC_OS06G45060	LOC_OS09G24110	LOC_OS07G16150	LOC_OS12G20090	LOC_OS06G25470	LOC_OS06G23290	LOC_OS04G12190	LOC_OS10G05730	LOC_OS10G03550	LOC_OS05G45520	LOC_OS04G26350	LOC_OS08G35680	LOC_OS08G11250	LOC_OS06G50410	LOC_OS04G29860	LOC_OS10G39520	LOC_OS02G05410	LOC_OS01G70020	LOC_OS07G08540	LOC_OS07G33997	LOC_OS09G38390	LOC_OS06G37420	LOC_OS02G48110	LOC_OS09G23250	LOC_OS02G16560	LOC_OS05G06399	LOC_OS07G34840	LOC_OS09G24100	LOC_OS05G43330	LOC_OS03G32220	LOC_OS04G25490	LOC_OS04G49420	LOC_OS06G33060	LOC_OS06G28950	LOC_OS06G40600	LOC_OS07G07220	LOC_OS10G26670	LOC_OS10G41829	LOC_OS09G37070	
LOC_OS09G04508	LOC_OS06G05860	LOC_OS03G02830	LOC_OS09G30438	LOC_OS07G33988	LOC_OS01G36600	LOC_OS11G44990	LOC_OS11G29370	LOC_OS10G41820	LOC_OS09G23240	LOC_OS07G49070	LOC_OS06G45040	LOC_OS05G22870	LOC_OS10G25349	LOC_OS08G13450	LOC_OS04G26330	LOC_OS02G05430	LOC_OS02G04100	LOC_OS07G06380	LOC_OS07G01020	LOC_OS07G06710	LOC_OS12G40570	LOC_OS06G01050	LOC_OS06G04560	LOC_OS05G40680	LOC_OS02G55300	LOC_OS01G13930	LOC_OS01G10420	LOC_OS11G08860	LOC_OS05G26386	LOC_OS04G21950	LOC_OS03G55750	LOC_OS03G17000	LOC_OS07G37454	LOC_OS04G38390	LOC_OS03G29460	LOC_OS04G50040	LOC_OS01G65940	LOC_OS04G51370	LOC_OS06G15210	LOC_OS05G18750	LOC_OS05G15240	LOC_OS02G45500	LOC_OS06G50460	LOC_OS06G42840	LOC_OS05G14390	LOC_OS12G43600	LOC_OS10G32520	LOC_OS10G34710	LOC_OS09G19640	LOC_OS07G03210	LOC_OS01G70060	LOC_OS02G01930	LOC_OS07G30810	LOC_OS05G43700	LOC_OS02G43330	LOC_OS10G10724	LOC_OS06G05880	LOC_OS02G18350	LOC_OS11G26280	LOC_OS06G51300	LOC_OS03G21999	LOC_OS08G36570	LOC_OS12G32950	LOC_OS07G13010	LOC_OS03G52230	LOC_OS05G26377	LOC_OS02G55790	LOC_OS03G10860	LOC_OS12G02280	LOC_OS08G15650	LOC_OS01G62090	LOC_OS06G50450	LOC_OS01G24600	LOC_OS11G39590	LOC_OS06G36160	LOC_OS04G25060	LOC_OS12G08820	LOC_OS06G04580	LOC_OS10G11600	LOC_OS03G63360	LOC_OS06G49450	LOC_OS01G22870	LOC_OS05G25030	LOC_OS11G08880	LOC_OS05G40660	LOC_OS02G11740	LOC_OS05G26368	LOC_OS03G04140	LOC_OS10G18234	LOC_OS07G36140	LOC_OS08G05490	LOC_OS04G56600	LOC_OS03G08500	LOC_OS06G50440	LOC_OS08G45070	LOC_OS12G07960	LOC_OS10G10750	LOC_OS10G10744	LOC_OS01G69090	LOC_OS07G45074	LOC_OS06G26340	LOC_OS01G01960	LOC_OS04G43770	LOC_OS06G49440	LOC_OS11G28480	LOC_OS05G26350	LOC_OS08G12160	LOC_OS02G49090	LOC_OS03G53580	LOC_OS02G08100	LOC_OS12G02260	LOC_OS11G45800	LOC_OS07G42800	LOC_OS04G54890	LOC_OS06G50430	LOC_OS02G55770	LOC_OS12G43610	LOC_OS12G04440	LOC_OS12G21840	LOC_OS06G35290	LOC_OS01G56630	LOC_OS11G39130	LOC_OS06G07600	LOC_OS09G16580	LOC_OS02G15290	LOC_OS11G05310	LOC_OS08G14350	LOC_OS11G03130	LOC_OS05G45930	LOC_OS06G10800	LOC_OS10G40584	LOC_OS03G52680	LOC_OS12G03180	LOC_OS11G21804	LOC_OS11G39568	LOC_OS10G14290	LOC_OS12G04030	LOC_OS04G06350	LOC_OS12G37350	LOC_OS02G45940	LOC_OS02G06330	LOC_OS01G33980	LOC_OS06G20610	LOC_OS05G50450	LOC_OS01G54440	LOC_OS09G17430	LOC_OS01G17010	LOC_OS01G18340	LOC_OS10G29320	LOC_OS10G33820	LOC_OS05G28590	LOC_OS03G55704	LOC_OS05G04160	LOC_OS03G54850	LOC_OS01G11700	LOC_OS02G32610	LOC_OS06G50499	LOC_OS11G18630	LOC_OS03G57910	LOC_OS12G27560	LOC_OS12G03170	LOC_OS10G40590	LOC_OS12G35180	LOC_OS02G51390	LOC_OS06G50490	LOC_OS08G24160	LOC_OS11G39550	LOC_OS04G49490	LOC_OS07G33910	LOC_OS04G39220	LOC_OS07G07620	LOC_OS07G25050	LOC_OS02G55729	LOC_OS02G16160	LOC_OS06G29400	LOC_OS06G08980	LOC_OS01G08560	LOC_OS09G27210	LOC_OS02G55720	LOC_OS01G13910	LOC_OS05G41550	LOC_OS05G04130	LOC_OS04G30410	LOC_OS12G06670	LOC_OS12G05340	LOC_OS07G39690	LOC_OS04G52680	LOC_OS12G42739	LOC_OS07G38360	LOC_OS12G04490	LOC_OS11G39580	LOC_OS06G50480	LOC_OS03G09870	LOC_OS06G36170	LOC_OS03G01900	LOC_OS07G06300	LOC_OS10G33800	LOC_OS10G24090	LOC_OS07G03279	LOC_OS08G15230	LOC_OS04G18790	LOC_OS12G18630	LOC_OS03G55720	LOC_OS06G10810	LOC_OS11G04490	LOC_OS03G54870	LOC_OS06G48150	LOC_OS06G33910	LOC_OS02G10860	LOC_OS07G37020	LOC_OS02G08540	LOC_OS05G03299	LOC_OS01G61180	LOC_OS09G26350	LOC_OS11G42730	LOC_OS07G36170	LOC_OS05G31744	LOC_OS02G07690	LOC_OS08G26360	LOC_OS06G43700	LOC_OS04G05490	LOC_OS12G04000	LOC_OS08G30850	LOC_OS04G28590	LOC_OS06G50470	LOC_OS03G63330	LOC_OS07G40660	LOC_OS09G00999	LOC_OS04G09790	LOC_OS03G60390	LOC_OS06G07670	LOC_OS08G07730	LOC_OS05G02570	LOC_OS01G25080	LOC_OS04G22760	LOC_OS01G08980	LOC_OS11G01390	LOC_OS03G61249	LOC_OS02G54290	LOC_OS01G69900	LOC_OS02G07060	LOC_OS01G61170	LOC_OS04G55210	LOC_OS05G47470	LOC_OS01G69904	LOC_OS07G16800	LOC_OS06G41110	LOC_OS10G41190	LOC_OS07G15959	LOC_OS03G62570	LOC_OS02G27910	LOC_OS09G36950	LOC_OS07G01790	LOC_OS01G50032	
LOC_OS12G43430	LOC_OS06G28144	LOC_OS05G35480	LOC_OS03G58080	LOC_OS08G28200	LOC_OS07G33360	LOC_OS05G03430	LOC_OS03G15350	LOC_OS01G28120	LOC_OS12G32790	LOC_OS12G10980	LOC_OS05G48310	LOC_OS02G56480	LOC_OS06G18790	LOC_OS01G16110	LOC_OS05G02100	LOC_OS07G40920	LOC_OS06G43760	LOC_OS04G56530	LOC_OS07G24890	LOC_OS05G36330	LOC_OS03G29990	LOC_OS05G38500	LOC_OS11G46280	LOC_OS11G08800	LOC_OS03G19720	LOC_OS02G46650	LOC_OS08G14050	LOC_OS06G32610	LOC_OS01G65560	LOC_OS12G11870	LOC_OS09G28060	LOC_OS12G32320	LOC_OS06G45930	LOC_OS07G32060	LOC_OS05G03400	LOC_OS08G30540	LOC_OS07G46670	LOC_OS02G16809	LOC_OS10G35730	LOC_OS09G35640	LOC_OS11G36030	LOC_OS03G02480	LOC_OS01G53520	LOC_OS06G08530	LOC_OS01G28100	LOC_OS01G08510	LOC_OS06G30440	LOC_OS06G09860	LOC_OS01G55700	LOC_OS07G39920	LOC_OS04G31270	LOC_OS02G09280	LOC_OS05G01230	LOC_OS04G24910	LOC_OS05G26990	LOC_OS09G28050	LOC_OS06G42410	LOC_OS02G10260	LOC_OS05G06920	LOC_OS07G47530	LOC_OS10G41180	LOC_OS07G45350	LOC_OS06G50030	LOC_OS03G62560	LOC_OS11G01350	LOC_OS01G50000	LOC_OS06G05050	LOC_OS01G33900	LOC_OS12G42550	LOC_OS04G09350	LOC_OS05G43910	LOC_OS03G50540	LOC_OS04G25830	LOC_OS03G51870	LOC_OS02G32465	LOC_OS01G65580	LOC_OS05G04310	LOC_OS04G53470	LOC_OS04G39160	LOC_OS11G36450	LOC_OS07G10290	LOC_OS06G44660	LOC_OS04G55650	LOC_OS12G07380	LOC_OS09G29370	LOC_OS04G56980	LOC_OS08G42540	LOC_OS05G36380	LOC_OS01G29409	LOC_OS03G45194	LOC_OS03G61200	LOC_OS06G04195	LOC_OS06G32200	LOC_OS02G18150	LOC_OS07G44080	LOC_OS02G19000	LOC_OS10G29040	LOC_OS01G06750	LOC_OS04G41010	LOC_OS04G25820	LOC_OS10G21560	LOC_OS12G31420	LOC_OS05G28750	LOC_OS09G20550	LOC_OS07G15980	LOC_OS06G22400	LOC_OS11G41820	LOC_OS11G36440	LOC_OS05G49684	LOC_OS01G18730	LOC_OS12G30570	LOC_OS06G21550	LOC_OS03G06410	LOC_OS09G32160	LOC_OS03G61690	LOC_OS09G34340	LOC_OS07G23120	LOC_OS09G32169	LOC_OS04G34720	LOC_OS04G36900	LOC_OS12G16280	LOC_OS04G30370	LOC_OS08G38060	LOC_OS12G31430	LOC_OS07G37790	LOC_OS11G38650	LOC_OS12G11830	LOC_OS12G05180	LOC_OS10G07270	LOC_OS10G33990	LOC_OS11G25330	LOC_OS06G10410	LOC_OS01G50450	LOC_OS11G26660	LOC_OS02G43110	LOC_OS03G42930	LOC_OS05G03450	LOC_OS04G39190	LOC_OS03G16660	LOC_OS06G28160	LOC_OS04G25800	LOC_OS02G09230	LOC_OS07G32090	LOC_OS12G28270	LOC_OS01G71810	LOC_OS04G32560	LOC_OS03G27310	LOC_OS08G26080	LOC_OS07G28830	LOC_OS03G29970	LOC_OS01G47270	LOC_OS04G37860	LOC_OS03G50500	LOC_OS06G32230	LOC_OS04G10380	LOC_OS07G11980	LOC_OS07G32440	LOC_OS03G10050	LOC_OS11G09280	LOC_OS06G42040	LOC_OS02G58250	LOC_OS01G59250	LOC_OS01G38310	LOC_OS11G16800	LOC_OS04G22360	LOC_OS12G32380	LOC_OS03G56280	LOC_OS07G45760	LOC_OS03G49990	LOC_OS08G41250	LOC_OS04G50840	LOC_OS07G07000	LOC_OS04G12550	LOC_OS06G32240	LOC_OS04G33030	LOC_OS11G02650	LOC_OS01G69990	LOC_OS07G10660	LOC_OS06G21590	LOC_OS01G65150	LOC_OS01G60230	LOC_OS04G55280	LOC_OS12G10100	LOC_OS12G38930	LOC_OS08G23829	LOC_OS01G59240	LOC_OS01G16990	LOC_OS04G47670	LOC_OS06G46870	LOC_OS10G34030	LOC_OS10G35360	LOC_OS06G23770	LOC_OS05G03830	LOC_OS09G12570	LOC_OS07G07010	LOC_OS07G09670	LOC_OS08G10520	LOC_OS07G06166	LOC_OS07G09675	LOC_OS11G24450	LOC_OS12G03800	LOC_OS11G26630	LOC_OS01G45070	LOC_OS08G03750	LOC_OS06G31360	LOC_OS09G23690	LOC_OS07G36820	LOC_OS03G50520	LOC_OS07G19494	LOC_OS05G44340	LOC_OS07G35970	LOC_OS01G15210	LOC_OS11G36430	LOC_OS03G40725	LOC_OS12G09580	LOC_OS12G36760	LOC_OS12G08250	LOC_OS05G26926	LOC_OS03G09030	LOC_OS11G40900	LOC_OS07G06175	LOC_OS09G31200	LOC_OS02G52940	LOC_OS11G24440	LOC_OS12G23460	LOC_OS03G50510	LOC_OS07G03910	LOC_OS07G11530	LOC_OS03G13590	LOC_OS12G36770	LOC_OS07G09690	LOC_OS02G35140	LOC_OS12G08240	LOC_OS04G51700	LOC_OS03G56290	LOC_OS01G15680	LOC_OS08G29150	LOC_OS04G15630	LOC_OS09G04910	LOC_OS05G09160	LOC_OS06G09010	LOC_OS04G33460	LOC_OS03G12670	LOC_OS06G12660	LOC_OS02G58214	LOC_OS07G35990	LOC_OS01G49410	LOC_OS11G07050	LOC_OS02G16820	LOC_OS01G59690	LOC_OS01G72710	LOC_OS01G15630	LOC_OS07G06190	LOC_OS10G11340	
LOC_OS09G10360	LOC_OS10G42080	LOC_OS07G06199	LOC_OS07G47500	LOC_OS11G44490	LOC_OS03G25510	LOC_OS11G01760	LOC_OS03G09090	LOC_OS10G03710	LOC_OS09G24990	LOC_OS03G32270	LOC_OS01G45040	LOC_OS09G23660	LOC_OS10G26850	LOC_OS02G14630	LOC_OS06G42070	LOC_OS05G27820	LOC_OS05G25640	LOC_OS03G61610	LOC_OS05G02540	LOC_OS02G12460	LOC_OS01G41920	LOC_OS10G26859	LOC_OS05G04720	LOC_OS11G33330	LOC_OS10G35320	LOC_OS10G37500	LOC_OS07G44004	LOC_OS02G40940	LOC_OS05G37610	LOC_OS12G20380	LOC_OS07G37710	LOC_OS06G45570	LOC_OS09G23650	LOC_OS07G11560	LOC_OS06G42060	LOC_OS07G35530	LOC_OS03G54084	LOC_OS04G46790	LOC_OS03G17900	LOC_OS02G28820	LOC_OS03G49970	LOC_OS05G14500	LOC_OS02G25300	LOC_OS11G02630	LOC_OS11G01780	LOC_OS08G02850	LOC_OS06G10010	LOC_OS03G32290	LOC_OS06G09020	LOC_OS11G44470	LOC_OS09G21460	LOC_OS04G56590	LOC_OS09G24970	LOC_OS02G16830	LOC_OS08G12760	LOC_OS11G11100	LOC_OS03G56250	LOC_OS03G37984	LOC_OS12G32370	LOC_OS08G35860	LOC_OS04G47650	LOC_OS03G05940	LOC_OS02G16839	LOC_OS05G26954	LOC_OS04G46320	LOC_OS03G21170	LOC_OS11G34200	LOC_OS02G01350	LOC_OS08G42150	LOC_OS03G49960	LOC_OS03G01614	LOC_OS01G25880	LOC_OS08G26810	LOC_OS12G05609	LOC_OS10G07602	LOC_OS03G01610	LOC_OS11G22650	LOC_OS09G12060	LOC_OS03G24730	LOC_OS10G07604	LOC_OS03G26910	LOC_OS05G28280	LOC_OS07G41439	LOC_OS02G30760	LOC_OS12G39860	LOC_OS06G22030	LOC_OS08G30080	LOC_OS05G44760	LOC_OS01G50849	LOC_OS04G26680	LOC_OS03G55470	LOC_OS02G05320	LOC_OS01G56140	LOC_OS01G32170	LOC_OS12G40850	LOC_OS07G44950	LOC_OS03G44340	LOC_OS10G29880	LOC_OS04G35170	LOC_OS09G24038	LOC_OS03G12760	LOC_OS11G06170	LOC_OS07G40120	LOC_OS09G23180	LOC_OS08G09100	LOC_OS03G53280	LOC_OS02G53890	LOC_OS02G39560	LOC_OS01G57460	LOC_OS04G14200	LOC_OS02G16480	LOC_OS01G48500	LOC_OS12G16760	LOC_OS12G15430	LOC_OS09G24020	LOC_OS07G31650	LOC_OS05G06470	LOC_OS08G01610	LOC_OS01G47650	LOC_OS12G35030	LOC_OS02G28460	LOC_OS01G16940	LOC_OS10G35294	LOC_OS08G11340	LOC_OS08G02939	LOC_OS07G43604	LOC_OS01G37842	LOC_OS01G33000	LOC_OS12G02550	LOC_OS02G28465	LOC_OS11G32470	LOC_OS01G33480	LOC_OS10G05430	LOC_OS08G25990	LOC_OS04G24478	LOC_OS10G27200	LOC_OS02G54720	LOC_OS08G02930	LOC_OS02G56900	LOC_OS03G54150	LOC_OS08G34450	LOC_OS07G40580	LOC_OS03G12300	LOC_OS02G05350	LOC_OS01G15600	LOC_OS01G14750	LOC_OS03G18090	LOC_OS07G03190	LOC_OS05G32750	LOC_OS07G36090	LOC_OS02G06205	LOC_OS10G30850	LOC_OS04G32090	LOC_OS09G24008	LOC_OS05G31490	LOC_OS05G06050	LOC_OS02G32900	LOC_OS03G21664	LOC_OS01G61930	LOC_OS11G43550	LOC_OS09G07900	LOC_OS06G50539	LOC_OS04G40950	LOC_OS05G20350	LOC_OS05G08230	LOC_OS04G26240	LOC_OS12G35450	LOC_OS01G12520	LOC_OS03G01650	LOC_OS02G38680	LOC_OS05G26902	LOC_OS12G02130	LOC_OS06G04640	LOC_OS04G52940	LOC_OS01G71460	LOC_OS03G09130	LOC_OS04G40960	LOC_OS03G20340	LOC_OS02G51670	LOC_OS07G12920	LOC_OS09G26650	LOC_OS06G45180	LOC_OS03G03820	LOC_OS05G44792	LOC_OS05G43460	LOC_OS01G09340	LOC_OS07G32990	LOC_OS04G26230	LOC_OS07G41014	LOC_OS04G08812	LOC_OS03G53240	LOC_OS08G02909	LOC_OS04G25380	LOC_OS04G08815	LOC_OS04G47110	LOC_OS06G50530	LOC_OS06G15760	LOC_OS01G64700	LOC_OS12G02120	LOC_OS03G08270	LOC_OS02G04440	LOC_OS01G53060	LOC_OS07G41490	LOC_OS07G06240	LOC_OS02G13390	LOC_OS01G71474	LOC_OS06G37570	LOC_OS01G57420	LOC_OS12G04300	LOC_OS10G38314	LOC_OS07G30369	LOC_OS01G37800	LOC_OS09G27970	LOC_OS08G02904	LOC_OS01G46760	LOC_OS08G08205	LOC_OS06G49530	LOC_OS05G47810	LOC_OS03G30160	LOC_OS02G32920	LOC_OS03G14910	LOC_OS04G51630	LOC_OS12G36320	LOC_OS01G14720	LOC_OS08G12230	LOC_OS02G02270	LOC_OS10G35250	LOC_OS07G06250	LOC_OS12G01260	LOC_OS10G37430	LOC_OS05G34500	LOC_OS02G36040	LOC_OS09G33820	LOC_OS02G41840	LOC_OS01G71490	LOC_OS07G10760	LOC_OS10G40610	LOC_OS01G48930	LOC_OS01G20140	LOC_OS11G43540	LOC_OS02G18612	LOC_OS12G37669	LOC_OS09G28810	LOC_OS03G30150	LOC_OS11G42690	LOC_OS10G03210	LOC_OS05G22990	LOC_OS02G18614	LOC_OS06G50510	LOC_OS04G05770	LOC_OS02G38210	LOC_OS02G05790	LOC_OS01G47600	LOC_OS08G14420	
LOC_OS02G20934	LOC_OS01G12530	LOC_OS02G38690	LOC_OS12G35480	LOC_OS02G05310	LOC_OS01G33450	LOC_OS10G39620	LOC_OS02G07970	LOC_OS02G04460	LOC_OS07G22730	LOC_OS11G17280	LOC_OS08G44290	LOC_OS05G34970	LOC_OS07G05740	LOC_OS03G62170	LOC_OS12G14160	LOC_OS03G39390	LOC_OS01G24950	LOC_OS11G08740	LOC_OS05G42980	LOC_OS06G17510	LOC_OS08G33190	LOC_OS05G03380	LOC_OS11G32859	LOC_OS07G38664	LOC_OS03G55870	LOC_OS09G06690	LOC_OS08G06480	LOC_OS10G41110	LOC_OS07G39990	LOC_OS03G58910	LOC_OS11G44840	LOC_OS06G15330	LOC_OS05G38480	LOC_OS05G15360	LOC_OS01G54360	LOC_OS09G37760	LOC_OS08G26890	LOC_OS06G50580	LOC_OS12G35090	LOC_OS03G63020	LOC_OS12G08710	LOC_OS10G33500	LOC_OS03G43880	LOC_OS01G28089	LOC_OS03G20780	LOC_OS09G16010	LOC_OS01G35610	LOC_OS05G26490	LOC_OS08G08655	LOC_OS11G29670	LOC_OS10G41120	LOC_OS08G38870	LOC_OS08G08650	LOC_OS02G55670	LOC_OS09G03190	LOC_OS12G38130	LOC_OS10G33980	LOC_OS06G38460	LOC_OS12G06520	LOC_OS06G01190	LOC_OS02G55649	LOC_OS10G27274	LOC_OS04G45821	LOC_OS04G17310	LOC_OS10G27270	LOC_OS05G43810	LOC_OS06G01195	LOC_OS06G31800	LOC_OS02G55640	LOC_OS05G26480	LOC_OS06G49570	LOC_OS04G38290	LOC_OS10G21970	LOC_OS07G16420	LOC_OS01G64750	LOC_OS07G36020	LOC_OS01G65600	LOC_OS03G11840	LOC_OS01G21420	LOC_OS11G32870	LOC_OS05G36280	LOC_OS06G50560	LOC_OS04G32510	LOC_OS03G20790	LOC_OS06G04690	LOC_OS03G62160	LOC_OS04G14270	LOC_OS09G37790	LOC_OS08G07300	LOC_OS11G06590	LOC_OS04G07500	LOC_OS03G30590	LOC_OS02G55658	LOC_OS05G02040	LOC_OS10G42430	LOC_OS08G38410	LOC_OS05G48250	LOC_OS08G25590	LOC_OS12G39480	LOC_OS07G03590	LOC_OS06G34080	LOC_OS05G37120	LOC_OS01G53000	LOC_OS06G09900	LOC_OS06G04699	LOC_OS04G39560	LOC_OS07G26240	LOC_OS06G29540	LOC_OS02G30320	LOC_OS02G27150	LOC_OS11G26130	LOC_OS02G15178	LOC_OS04G24900	LOC_OS03G51470	LOC_OS07G36040	LOC_OS10G40220	LOC_OS08G37595	LOC_OS02G05360	LOC_OS08G18830	LOC_OS06G19730	LOC_OS09G21802	LOC_OS02G05365	LOC_OS11G38590	LOC_OS11G08707	LOC_OS04G12920	LOC_OS01G16040	LOC_OS07G07974	LOC_OS07G05310	LOC_OS12G13280	LOC_OS11G31950	LOC_OS02G44980	LOC_OS02G17340	LOC_OS05G11810	LOC_OS01G08890	LOC_OS05G44710	LOC_OS03G55820	LOC_OS09G08840	LOC_OS02G15169	LOC_OS01G64780	LOC_OS10G20630	LOC_OS06G15360	LOC_OS09G29760	LOC_OS07G39540	LOC_OS04G28010	LOC_OS06G17540	LOC_OS12G08740	LOC_OS03G06490	LOC_OS04G49370	LOC_OS01G74100	LOC_OS07G27110	LOC_OS03G41690	LOC_OS10G28560	LOC_OS04G16020	LOC_OS12G13290	LOC_OS02G18220	LOC_OS12G15470	LOC_OS11G04360	LOC_OS01G56969	LOC_OS09G29750	LOC_OS04G21850	LOC_OS11G26150	LOC_OS05G04250	LOC_OS04G36070	LOC_OS05G26049	LOC_OS06G41650	LOC_OS09G36010	LOC_OS09G37340	LOC_OS01G01810	LOC_OS07G02290	LOC_OS12G05220	LOC_OS05G15380	LOC_OS01G56960	LOC_OS09G37344	LOC_OS01G74110	LOC_OS04G48050	LOC_OS08G31814	LOC_OS05G02080	LOC_OS11G30640	LOC_OS05G10940	LOC_OS02G16030	LOC_OS01G10750	LOC_OS04G07540	LOC_OS02G55610	LOC_OS04G38260	LOC_OS11G02190	LOC_OS08G06415	LOC_OS06G32700	LOC_OS03G51000	LOC_OS06G15380	LOC_OS01G64320	LOC_OS07G15130	LOC_OS04G31630	LOC_OS10G39220	LOC_OS05G49140	LOC_OS04G52550	LOC_OS03G10960	LOC_OS05G38010	LOC_OS08G28660	LOC_OS01G24900	LOC_OS12G42600	LOC_OS12G40290	LOC_OS06G04280	LOC_OS09G23999	LOC_OS07G10139	LOC_OS06G06460	LOC_OS08G39450	LOC_OS08G16330	LOC_OS07G37610	LOC_OS01G05350	LOC_OS01G04020	LOC_OS12G34840	LOC_OS04G24820	LOC_OS12G08550	LOC_OS02G15810	LOC_OS12G13910	LOC_OS06G17590	LOC_OS05G48440	LOC_OS03G47050	LOC_OS04G21790	LOC_OS10G35870	LOC_OS11G11070	LOC_OS05G37310	LOC_OS02G24750	LOC_OS02G02500	LOC_OS06G34940	LOC_OS01G04010	LOC_OS12G41130	LOC_OS01G07520	LOC_OS04G33790	LOC_OS11G04310	LOC_OS05G03550	LOC_OS11G03460	LOC_OS12G35700	LOC_OS03G16320	LOC_OS01G68700	LOC_OS12G28177	LOC_OS04G11980	LOC_OS01G74146	LOC_OS03G01280	LOC_OS04G24804	LOC_OS01G33800	LOC_OS01G51230	LOC_OS11G26594	LOC_OS10G32348	LOC_OS06G29560	LOC_OS11G04320	LOC_OS06G06480	LOC_OS04G32470	LOC_OS08G17680	LOC_OS08G06500	LOC_OS07G36300	LOC_OS01G29780	LOC_OS01G39100	LOC_OS02G31070	
LOC_OS01G60180	LOC_OS11G35060	LOC_OS09G29270	LOC_OS07G33270	LOC_OS08G31990	LOC_OS06G43870	LOC_OS08G31510	LOC_OS09G10660	LOC_OS01G39580	LOC_OS06G21600	LOC_OS06G28240	LOC_OS05G35580	LOC_OS09G23966	LOC_OS11G03484	LOC_OS02G46540	LOC_OS06G31890	LOC_OS05G02680	LOC_OS03G52410	LOC_OS07G37620	LOC_OS01G67870	LOC_OS07G11490	LOC_OS02G54160	LOC_OS11G43900	LOC_OS09G32020	LOC_OS08G41300	LOC_OS06G43860	LOC_OS08G04790	LOC_OS10G10580	LOC_OS08G27010	LOC_OS10G36710	LOC_OS09G35530	LOC_OS02G03850	LOC_OS11G01230	LOC_OS06G10520	LOC_OS04G40030	LOC_OS01G07970	LOC_OS11G04740	LOC_OS09G23957	LOC_OS05G35170	LOC_OS01G08820	LOC_OS08G02120	LOC_OS03G58150	LOC_OS05G23194	LOC_OS01G63040	LOC_OS07G03409	LOC_OS05G48489	LOC_OS03G12390	LOC_OS01G02280	LOC_OS08G23900	LOC_OS01G65220	LOC_OS06G18000	LOC_OS05G28404	LOC_OS06G41270	LOC_OS03G22190	LOC_OS05G48480	LOC_OS02G56310	LOC_OS06G46960	LOC_OS09G23948	LOC_OS08G04780	LOC_OS08G01270	LOC_OS03G03034	LOC_OS12G01960	LOC_OS02G46520	LOC_OS05G35160	LOC_OS04G07040	LOC_OS12G40240	LOC_OS11G04750	LOC_OS03G58160	LOC_OS09G31190	LOC_OS03G52830	LOC_OS07G03418	LOC_OS04G24850	LOC_OS03G14100	LOC_OS12G32630	LOC_OS08G15050	LOC_OS07G38970	LOC_OS03G37680	LOC_OS01G02270	LOC_OS03G39860	LOC_OS01G42730	LOC_OS06G44770	LOC_OS02G55470	LOC_OS01G16430	LOC_OS04G57700	LOC_OS03G05200	LOC_OS11G38500	LOC_OS05G48470	LOC_OS06G42110	LOC_OS05G30710	LOC_OS08G33700	LOC_OS12G28137	LOC_OS11G06934	LOC_OS07G25660	LOC_OS06G34950	LOC_OS12G01940	LOC_OS01G25386	LOC_OS12G17010	LOC_OS11G04760	LOC_OS02G45640	LOC_OS04G08360	LOC_OS01G04005	LOC_OS11G03430	LOC_OS04G24840	LOC_OS05G02230	LOC_OS11G47455	LOC_OS11G47453	LOC_OS01G60140	LOC_OS04G39060	LOC_OS01G67420	LOC_OS12G31790	LOC_OS12G05060	LOC_OS01G41870	LOC_OS03G08700	LOC_OS02G54110	LOC_OS12G43300	LOC_OS09G34230	LOC_OS05G37330	LOC_OS02G51080	LOC_OS01G35184	LOC_OS10G32300	LOC_OS03G03490	LOC_OS01G03144	LOC_OS09G21740	LOC_OS05G16889	LOC_OS04G24830	LOC_OS08G23930	LOC_OS01G07980	LOC_OS04G51180	LOC_OS11G39850	LOC_OS02G29180	LOC_OS06G40390	LOC_OS03G05660	LOC_OS11G38520	LOC_OS09G26190	LOC_OS05G48450	LOC_OS03G61319	LOC_OS07G40820	LOC_OS04G57720	LOC_OS05G17730	LOC_OS03G25250	LOC_OS12G39280	LOC_OS11G02520	LOC_OS04G34230	LOC_OS04G58200	LOC_OS01G68770	LOC_OS11G47432	LOC_OS01G20910	LOC_OS01G19910	LOC_OS06G24730	LOC_OS11G47438	LOC_OS03G03870	LOC_OS02G39850	LOC_OS01G42700	LOC_OS11G12320	LOC_OS02G35010	LOC_OS08G42220	LOC_OS04G50720	LOC_OS10G37650	LOC_OS05G34200	LOC_OS09G15970	LOC_OS08G15090	LOC_OS06G32360	LOC_OS01G50310	LOC_OS06G34540	LOC_OS03G57270	LOC_OS10G25200	LOC_OS09G25760	LOC_OS03G04710	LOC_OS06G29190	LOC_OS04G57340	LOC_OS04G25740	LOC_OS01G66120	LOC_OS01G61440	LOC_OS05G46650	LOC_OS04G24414	LOC_OS06G44330	LOC_OS01G40990	LOC_OS06G46990	LOC_OS08G42210	LOC_OS07G43470	LOC_OS08G43540	LOC_OS03G23010	LOC_OS01G71950	LOC_OS02G05610	LOC_OS08G12820	LOC_OS03G49620	LOC_OS11G04720	LOC_OS02G46130	LOC_OS11G23000	LOC_OS11G01210	LOC_OS01G66130	LOC_OS01G49310	LOC_OS05G20010	LOC_OS01G62760	LOC_OS05G45310	LOC_OS03G12370	LOC_OS12G35310	LOC_OS11G13670	LOC_OS12G32280	LOC_OS10G43075	LOC_OS11G39820	LOC_OS12G08130	LOC_OS12G35790	LOC_OS03G03850	LOC_OS07G42590	LOC_OS02G37690	LOC_OS08G42240	LOC_OS12G22489	LOC_OS06G03810	LOC_OS01G37320	LOC_OS11G36790	LOC_OS06G19390	LOC_OS01G12060	LOC_OS11G01220	LOC_OS06G34520	LOC_OS03G02514	LOC_OS02G27400	LOC_OS05G07050	LOC_OS02G26550	LOC_OS03G03840	LOC_OS04G04800	LOC_OS09G25740	LOC_OS09G30240	LOC_OS08G31580	LOC_OS09G14614	LOC_OS09G14610	LOC_OS11G34120	LOC_OS07G46960	LOC_OS05G34650	LOC_OS03G49640	LOC_OS03G23030	LOC_OS04G12480	LOC_OS05G11120	LOC_OS02G22140	LOC_OS04G34670	LOC_OS06G12780	LOC_OS01G66150	LOC_OS01G67480	LOC_OS06G47890	LOC_OS07G33690	LOC_OS04G55130	LOC_OS02G43080	LOC_OS01G49770	LOC_OS05G25770	LOC_OS04G24469	LOC_OS04G25790	LOC_OS02G57240	LOC_OS05G46220	LOC_OS09G14600	LOC_OS07G06070	LOC_OS03G04760	LOC_OS11G14940	LOC_OS08G42268	LOC_OS04G24460	LOC_OS11G10100	
LOC_OS02G36780	LOC_OS01G71980	LOC_OS06G31060	LOC_OS10G36760	LOC_OS09G15930	LOC_OS11G03810	LOC_OS05G13780	LOC_OS02G03860	LOC_OS02G46120	LOC_OS09G27900	LOC_OS04G33350	LOC_OS07G32350	LOC_OS01G62730	LOC_OS02G14990	LOC_OS12G37920	LOC_OS06G15800	LOC_OS10G02509	LOC_OS04G22270	LOC_OS09G36800	LOC_OS02G38950	LOC_OS02G10160	LOC_OS11G43049	LOC_OS08G35960	LOC_OS10G43060	LOC_OS07G43030	LOC_OS04G37710	LOC_OS12G02880	LOC_OS10G12300	LOC_OS08G43580	LOC_OS02G04720	LOC_OS12G01550	LOC_OS10G39800	LOC_OS08G40070	LOC_OS05G13790	LOC_OS06G33220	LOC_OS04G12460	LOC_OS01G52920	LOC_OS02G38508	LOC_OS03G13660	LOC_OS03G12330	LOC_OS09G20020	LOC_OS06G45210	LOC_OS01G15530	LOC_OS09G33780	LOC_OS02G38980	LOC_OS11G13630	LOC_OS02G10170	LOC_OS01G63900	LOC_OS10G33230	LOC_OS08G43130	LOC_OS04G34699	LOC_OS11G31060	LOC_OS09G35960	LOC_OS03G22130	LOC_OS05G37720	LOC_OS12G23780	LOC_OS04G36880	LOC_OS07G02500	LOC_OS04G34220	LOC_OS01G52910	LOC_OS06G09140	LOC_OS03G37620	LOC_OS03G11010	LOC_OS10G03850	LOC_OS04G31190	LOC_OS02G14530	LOC_OS07G10120	LOC_OS07G12780	LOC_OS06G08290	LOC_OS02G50600	LOC_OS08G11550	LOC_OS02G39820	LOC_OS08G35980	LOC_OS09G13720	LOC_OS11G36740	LOC_OS04G24430	LOC_OS10G03855	LOC_OS03G16700	LOC_OS10G36750	LOC_OS04G44020	LOC_OS02G03890	LOC_OS12G01530	LOC_OS05G34210	LOC_OS08G42180	LOC_OS01G19080	LOC_OS10G26000	LOC_OS01G68370	LOC_OS09G11090	LOC_OS07G27490	LOC_OS06G43090	LOC_OS12G13110	LOC_OS01G49730	LOC_OS11G06040	LOC_OS04G59010	LOC_OS08G02600	LOC_OS04G58160	LOC_OS10G39790	LOC_OS03G57300	LOC_OS01G09280	LOC_OS10G40780	LOC_OS07G40470	LOC_OS06G50620	LOC_OS12G38880	LOC_OS08G42189	LOC_OS06G38970	LOC_OS12G01120	LOC_OS01G71540	LOC_OS01G36410	LOC_OS06G01210	LOC_OS03G12879	LOC_OS06G04722	LOC_OS05G30240	LOC_OS04G46170	LOC_OS09G14590	LOC_OS04G39890	LOC_OS07G32830	LOC_OS01G68380	LOC_OS07G11910	LOC_OS05G42210	LOC_OS02G53770	LOC_OS03G11550	LOC_OS03G57790	LOC_OS03G19030	LOC_OS11G09560	LOC_OS01G47540	LOC_OS08G07040	LOC_OS01G09270	LOC_OS01G11580	LOC_OS02G38598	LOC_OS01G71558	LOC_OS01G59520	LOC_OS09G32800	LOC_OS01G57340	LOC_OS06G01200	LOC_OS02G05692	LOC_OS03G24860	LOC_OS05G18120	LOC_OS12G01110	LOC_OS08G42170	LOC_OS06G04710	LOC_OS04G35060	LOC_OS10G02050	LOC_OS09G14580	LOC_OS07G11920	LOC_OS06G46580	LOC_OS01G69240	LOC_OS03G19040	LOC_OS02G27490	LOC_OS05G07440	LOC_OS12G30940	LOC_OS04G05600	LOC_OS08G08360	LOC_OS06G50600	LOC_OS12G38420	LOC_OS11G01610	LOC_OS05G33730	LOC_OS10G30960	LOC_OS12G42930	LOC_OS12G01100	LOC_OS04G12370	LOC_OS04G40420	LOC_OS01G57324	LOC_OS09G04300	LOC_OS06G21290	LOC_OS05G20420	LOC_OS02G27480	LOC_OS12G31800	LOC_OS03G31160	LOC_OS04G42600	LOC_OS06G44390	LOC_OS05G06120	LOC_OS10G40770	LOC_OS07G40460	LOC_OS08G09200	LOC_OS12G37100	LOC_OS12G38430	LOC_OS12G01570	LOC_OS12G25120	LOC_OS08G42198	LOC_OS05G30695	LOC_OS02G21700	LOC_OS09G14570	LOC_OS01G71570	LOC_OS06G04734	LOC_OS03G08330	LOC_OS01G59980	LOC_OS10G30970	LOC_OS09G31970	LOC_OS04G19830	LOC_OS02G50210	LOC_OS03G40060	LOC_OS04G17650	LOC_OS10G24260	LOC_OS04G37660	LOC_OS04G14140	LOC_OS01G43150	LOC_OS11G20790	LOC_OS05G45770	LOC_OS06G50659	LOC_OS08G37630	LOC_OS05G18150	LOC_OS03G35950	LOC_OS05G39090	LOC_OS12G01160	LOC_OS12G37990	LOC_OS04G48310	LOC_OS11G20310	LOC_OS11G10980	LOC_OS09G11050	LOC_OS02G02130	LOC_OS07G20420	LOC_OS10G18810	LOC_OS09G14560	LOC_OS01G57310	LOC_OS02G31922	LOC_OS01G71590	LOC_OS01G24880	LOC_OS04G14130	LOC_OS02G14590	LOC_OS01G48830	LOC_OS01G43140	LOC_OS05G43582	LOC_OS04G40840	LOC_OS12G33165	LOC_OS08G38950	LOC_OS05G39080	LOC_OS11G10990	LOC_OS12G33160	LOC_OS04G48320	LOC_OS01G71599	LOC_OS01G64820	LOC_OS06G50650	LOC_OS03G60920	LOC_OS12G01150	LOC_OS10G30951	LOC_OS09G14550	LOC_OS12G26875	LOC_OS02G42600	LOC_OS08G43090	LOC_OS02G50670	LOC_OS03G45779	LOC_OS02G14140	LOC_OS06G22170	LOC_OS08G35470	LOC_OS03G54240	LOC_OS02G38589	LOC_OS10G33190	LOC_OS04G29610	LOC_OS02G38580	LOC_OS01G59950	LOC_OS12G01140	LOC_OS01G04800	LOC_OS04G14110	LOC_OS04G18950	LOC_OS09G09180	
LOC_OS11G32300	LOC_OS01G01760	LOC_OS02G14130	LOC_OS11G08210	LOC_OS08G13690	LOC_OS02G49690	LOC_OS03G18160	LOC_OS12G39710	LOC_OS11G05180	LOC_OS05G42230	LOC_OS01G40094	LOC_OS12G16610	LOC_OS08G33280	LOC_OS05G23960	LOC_OS06G50630	LOC_OS06G48310	LOC_OS02G38574	LOC_OS01G55580	LOC_OS02G03010	LOC_OS05G33760	LOC_OS04G31910	LOC_OS06G06980	LOC_OS04G39000	LOC_OS03G23920	LOC_OS03G15060	LOC_OS04G18540	LOC_OS11G04267	LOC_OS05G26140	LOC_OS11G04260	LOC_OS02G12810	LOC_OS03G52000	LOC_OS07G35030	LOC_OS10G38060	LOC_OS12G02050	LOC_OS07G43900	LOC_OS09G27030	LOC_OS12G38000	LOC_OS06G40420	LOC_OS09G34130	LOC_OS05G39450	LOC_OS09G23908	LOC_OS06G11090	LOC_OS04G17680	LOC_OS07G03458	LOC_OS12G32710	LOC_OS01G43580	LOC_OS01G40070	LOC_OS11G04274	LOC_OS02G27060	LOC_OS01G43100	LOC_OS03G23935	LOC_OS11G04270	LOC_OS03G52470	LOC_OS07G35020	LOC_OS10G40390	LOC_OS12G01190	LOC_OS01G56890	LOC_OS01G52050	LOC_OS10G28280	LOC_OS12G38490	LOC_OS06G40415	LOC_OS11G09979	LOC_OS12G15390	LOC_OS03G45730	LOC_OS07G03467	LOC_OS08G28730	LOC_OS10G07340	LOC_OS11G32759	LOC_OS09G08730	LOC_OS05G26120	LOC_OS07G38560	LOC_OS01G64870	LOC_OS12G27370	LOC_OS02G32440	LOC_OS12G29550	LOC_OS11G39380	LOC_OS01G51190	LOC_OS06G38550	LOC_OS01G18160	LOC_OS12G42530	LOC_OS07G06970	LOC_OS04G25290	LOC_OS10G32740	LOC_OS07G06500	LOC_OS10G10500	LOC_OS05G40410	LOC_OS02G57710	LOC_OS11G43860	LOC_OS11G04290	LOC_OS01G09680	LOC_OS06G31930	LOC_OS06G50679	LOC_OS04G55500	LOC_OS02G09670	LOC_OS03G12820	LOC_OS12G31880	LOC_OS03G51160	LOC_OS12G04680	LOC_OS12G01170	LOC_OS09G27480	LOC_OS06G41720	LOC_OS06G50670	LOC_OS11G31890	LOC_OS06G06510	LOC_OS10G19314	LOC_OS10G10980	LOC_OS03G37290	LOC_OS03G19860	LOC_OS02G33710	LOC_OS03G56800	LOC_OS07G38100	LOC_OS11G17530	LOC_OS07G38580	LOC_OS01G23940	LOC_OS11G19710	LOC_OS05G39490	LOC_OS01G47910	LOC_OS06G07878	LOC_OS05G50690	LOC_OS11G42989	LOC_OS03G40460	LOC_OS10G32730	LOC_OS03G17690	LOC_OS07G03499	LOC_OS06G05200	LOC_OS10G26050	LOC_OS09G36360	LOC_OS01G09620	LOC_OS12G39770	LOC_OS03G27019	LOC_OS09G28310	LOC_OS08G34190	LOC_OS01G10610	LOC_OS07G16790	LOC_OS01G06590	LOC_OS09G04360	LOC_OS01G42210	LOC_OS12G04260	LOC_OS07G36390	LOC_OS09G35030	LOC_OS06G07869	LOC_OS02G52480	LOC_OS05G31520	LOC_OS03G27010	LOC_OS04G26190	LOC_OS10G27350	LOC_OS06G08740	LOC_OS07G08710	LOC_OS10G29530	LOC_OS06G31960	LOC_OS03G23900	LOC_OS03G21720	LOC_OS09G13290	LOC_OS01G20890	LOC_OS10G40324	LOC_OS08G13280	LOC_OS12G18860	LOC_OS05G41795	LOC_OS05G04370	LOC_OS11G26030	LOC_OS04G56800	LOC_OS10G22900	LOC_OS06G03059	LOC_OS08G30620	LOC_OS02G39030	LOC_OS06G07896	LOC_OS03G43980	LOC_OS03G38150	LOC_OS01G35910	LOC_OS11G09940	LOC_OS10G27360	LOC_OS07G43925	LOC_OS05G20860	LOC_OS03G56810	LOC_OS02G56820	LOC_OS01G08790	LOC_OS05G41780	LOC_OS03G17230	LOC_OS01G66620	LOC_OS08G40410	LOC_OS12G03390	LOC_OS08G07860	LOC_OS04G05250	LOC_OS08G26120	LOC_OS06G42610	LOC_OS01G32880	LOC_OS09G19820	LOC_OS06G07887	

No annotations were retrieved for the following entities:
LOC_OS02G45580	LOC_OS06G03070	LOC_OS09G00999	LOC_OS04G09790	LOC_OS06G07670	LOC_OS08G36060	LOC_OS01G25080	LOC_OS03G14254	LOC_OS04G22760	LOC_OS01G08980	LOC_OS12G32544	LOC_OS01G69900	LOC_OS11G40760	LOC_OS03G03110	LOC_OS05G47470	LOC_OS01G69904	LOC_OS03G14258	LOC_OS07G15959	LOC_OS03G62570	LOC_OS02G27910	LOC_OS09G36950	LOC_OS07G01790	LOC_OS06G28144	LOC_OS01G64460	LOC_OS01G28120	LOC_OS12G10980	LOC_OS06G40010	LOC_OS05G02100	LOC_OS09G10550	LOC_OS07G24890	LOC_OS05G36330	LOC_OS03G29990	LOC_OS11G46280	LOC_OS11G08800	LOC_OS02G46410	LOC_OS06G03099	LOC_OS05G08090	LOC_OS12G33415	LOC_OS08G14050	LOC_OS08G16470	LOC_OS01G53779	LOC_OS07G10030	LOC_OS06G32610	LOC_OS12G11870	LOC_OS05G48540	LOC_OS12G32320	LOC_OS01G37280	LOC_OS08G30540	LOC_OS04G06490	LOC_OS07G27710	LOC_OS05G11260	LOC_OS09G35640	LOC_OS09G22510	LOC_OS01G28100	LOC_OS02G20290	LOC_OS07G37500	LOC_OS02G09280	LOC_OS04G24910	LOC_OS08G39580	LOC_OS05G26990	LOC_OS06G44830	LOC_OS06G42410	LOC_OS10G11550	LOC_OS03G02230	LOC_OS09G11860	LOC_OS03G62560	LOC_OS05G50440	LOC_OS04G11840	LOC_OS06G30250	LOC_OS11G01350	LOC_OS01G50000	LOC_OS09G22500	LOC_OS01G33900	LOC_OS04G09350	LOC_OS04G25830	LOC_OS02G32465	LOC_OS05G04310	LOC_OS04G53470	LOC_OS05G50850	LOC_OS07G10290	LOC_OS04G54564	LOC_OS12G07380	LOC_OS09G31060	LOC_OS08G43630	LOC_OS11G01118	LOC_OS05G36380	LOC_OS12G39130	LOC_OS04G33620	LOC_OS04G13610	LOC_OS11G22040	LOC_OS06G04195	LOC_OS01G50230	LOC_OS02G18150	LOC_OS07G44080	LOC_OS04G09580	LOC_OS10G29040	LOC_OS07G01114	LOC_OS04G41010	LOC_OS08G18200	LOC_OS05G41960	LOC_OS12G31420	LOC_OS07G15980	LOC_OS06G22400	LOC_OS01G59040	LOC_OS05G49684	LOC_OS01G18730	LOC_OS09G11840	LOC_OS08G43620	LOC_OS09G32160	LOC_OS09G34340	LOC_OS09G32169	LOC_OS06G15080	LOC_OS04G36900	LOC_OS12G16280	LOC_OS06G32410	LOC_OS07G46470	LOC_OS07G06810	LOC_OS04G46950	LOC_OS03G39530	LOC_OS12G11830	LOC_OS03G38689	LOC_OS09G04290	LOC_OS10G27080	LOC_OS02G42497	LOC_OS07G26890	LOC_OS01G50450	LOC_OS11G26660	LOC_OS11G03320	LOC_OS12G40140	LOC_OS03G42930	LOC_OS03G12064	LOC_OS03G16660	LOC_OS04G02940	LOC_OS06G28160	LOC_OS07G14440	LOC_OS12G10760	LOC_OS01G41740	LOC_OS02G09230	LOC_OS07G32090	LOC_OS12G28270	LOC_OS01G70720	LOC_OS08G42310	LOC_OS05G46390	LOC_OS08G26080	LOC_OS07G28830	LOC_OS06G09698	LOC_OS04G37860	LOC_OS08G02680	LOC_OS01G29600	LOC_OS07G11980	LOC_OS08G02204	LOC_OS07G32440	LOC_OS06G42040	LOC_OS01G59250	LOC_OS01G38310	LOC_OS11G12680	LOC_OS11G16800	LOC_OS11G38830	LOC_OS04G39800	LOC_OS04G50840	LOC_OS07G20220	LOC_OS01G29610	LOC_OS02G50540	LOC_OS04G12550	LOC_OS08G21890	LOC_OS06G09200	LOC_OS04G12790	LOC_OS04G02520	LOC_OS07G33520	LOC_OS03G12480	LOC_OS12G10100	LOC_OS08G23829	LOC_OS01G59240	LOC_OS01G16990	LOC_OS03G56030	LOC_OS01G72920	LOC_OS04G47670	LOC_OS10G35360	LOC_OS06G23770	LOC_OS08G42330	LOC_OS07G06166	LOC_OS07G09675	LOC_OS03G49740	LOC_OS12G03800	LOC_OS11G26630	LOC_OS06G33780	LOC_OS04G34130	LOC_OS02G48670	LOC_OS06G31360	LOC_OS07G17070	LOC_OS03G04820	LOC_OS04G57250	LOC_OS11G13550	LOC_OS01G15210	LOC_OS03G40725	LOC_OS06G20470	LOC_OS12G08250	LOC_OS03G48440	LOC_OS03G09030	LOC_OS11G40900	LOC_OS03G61860	LOC_OS02G06830	LOC_OS09G31442	LOC_OS11G24440	LOC_OS04G39830	LOC_OS12G23460	LOC_OS03G07090	LOC_OS11G01100	LOC_OS01G61300	LOC_OS12G11240	LOC_OS07G11530	LOC_OS07G32210	LOC_OS06G43580	LOC_OS06G20480	LOC_OS12G08240	LOC_OS03G56290	LOC_OS12G28910	LOC_OS11G01109	LOC_OS09G04910	LOC_OS05G09160	LOC_OS06G09010	LOC_OS07G11300	LOC_OS06G24890	LOC_OS03G12670	LOC_OS06G12660	LOC_OS06G13750	LOC_OS02G58214	LOC_OS03G37730	LOC_OS08G11640	LOC_OS06G44020	LOC_OS04G24340	LOC_OS09G10360	LOC_OS10G42080	LOC_OS07G06199	LOC_OS11G44490	LOC_OS03G25510	LOC_OS11G01760	LOC_OS10G26850	LOC_OS06G42070	LOC_OS01G10170	LOC_OS08G32570	LOC_OS03G61610	LOC_OS01G11020	LOC_OS05G02540	LOC_OS01G41920	LOC_OS06G47520	LOC_OS11G36600	LOC_OS10G26859	LOC_OS10G11570	LOC_OS06G33370	LOC_OS04G13200	LOC_OS03G22240	LOC_OS01G36340	LOC_OS07G44004	LOC_OS05G37860	
LOC_OS05G37610	LOC_OS04G32390	LOC_OS04G34570	LOC_OS09G23899	LOC_OS12G20380	LOC_OS07G11560	LOC_OS06G42060	LOC_OS04G24328	LOC_OS09G23894	LOC_OS07G35530	LOC_OS12G36960	LOC_OS04G46790	LOC_OS08G11669	LOC_OS01G57250	LOC_OS10G12450	LOC_OS03G49970	LOC_OS05G32150	LOC_OS02G25300	LOC_OS08G02610	LOC_OS05G36994	LOC_OS04G24319	LOC_OS06G10010	LOC_OS03G32290	LOC_OS06G09020	LOC_OS01G23010	LOC_OS11G44470	LOC_OS09G24730	LOC_OS03G56010	LOC_OS01G10195	LOC_OS10G11590	LOC_OS03G56490	LOC_OS12G32370	LOC_OS04G47650	LOC_OS03G05940	LOC_OS03G01614	LOC_OS08G26810	LOC_OS10G07602	LOC_OS11G22650	LOC_OS09G12060	LOC_OS06G36430	LOC_OS10G07604	LOC_OS07G41439	LOC_OS02G30760	LOC_OS05G10754	LOC_OS06G45390	LOC_OS01G50849	LOC_OS04G26680	LOC_OS06G50742	LOC_OS04G25110	LOC_OS08G43150	LOC_OS12G40850	LOC_OS03G44340	LOC_OS10G29880	LOC_OS04G35170	LOC_OS09G24038	LOC_OS12G13480	LOC_OS04G15780	LOC_OS05G27180	LOC_OS05G17390	LOC_OS09G23180	LOC_OS05G16060	LOC_OS02G53890	LOC_OS09G17500	LOC_OS02G40340	LOC_OS02G06420	LOC_OS04G14200	LOC_OS02G16480	LOC_OS06G12000	LOC_OS02G10930	LOC_OS12G16760	LOC_OS12G15430	LOC_OS09G24020	LOC_OS12G16524	LOC_OS06G50715	LOC_OS05G07560	LOC_OS01G10160	LOC_OS06G49730	LOC_OS06G24430	LOC_OS02G28460	LOC_OS08G11340	LOC_OS08G02939	LOC_OS07G43604	LOC_OS12G29830	LOC_OS02G28465	LOC_OS01G33480	LOC_OS10G05430	LOC_OS04G41630	LOC_OS04G24478	LOC_OS06G50706	LOC_OS02G55810	LOC_OS10G27200	LOC_OS04G43810	LOC_OS08G02930	LOC_OS10G35060	LOC_OS08G34450	LOC_OS02G05350	LOC_OS12G36130	LOC_OS06G15980	LOC_OS03G18090	LOC_OS05G32750	LOC_OS08G11599	LOC_OS09G24008	LOC_OS02G32900	LOC_OS04G14020	LOC_OS03G21664	LOC_OS06G50539	LOC_OS08G40910	LOC_OS05G20350	LOC_OS05G08230	LOC_OS08G09790	LOC_OS06G50789	LOC_OS04G29510	LOC_OS04G26240	LOC_OS12G35450	LOC_OS12G03220	LOC_OS01G55010	LOC_OS03G09130	LOC_OS02G30955	LOC_OS10G01250	LOC_OS04G40960	LOC_OS06G27530	LOC_OS05G12500	LOC_OS11G13900	LOC_OS01G09340	LOC_OS07G32990	LOC_OS12G17804	LOC_OS10G12380	LOC_OS04G25140	LOC_OS04G08812	LOC_OS03G53240	LOC_OS08G02909	LOC_OS08G35560	LOC_OS04G08815	LOC_OS04G47110	LOC_OS06G50530	LOC_OS06G50770	LOC_OS07G41490	LOC_OS07G06240	LOC_OS02G13390	LOC_OS07G42580	LOC_OS01G31050	LOC_OS10G16740	LOC_OS02G58060	LOC_OS04G34050	LOC_OS09G27734	LOC_OS04G13150	LOC_OS11G13910	LOC_OS09G27970	LOC_OS08G08205	LOC_OS09G01580	LOC_OS02G32920	LOC_OS03G14910	LOC_OS12G35230	LOC_OS04G02490	LOC_OS12G36320	LOC_OS08G12230	LOC_OS02G02270	LOC_OS08G14650	LOC_OS12G04530	LOC_OS07G06250	LOC_OS05G34500	LOC_OS02G36040	LOC_OS01G71490	LOC_OS07G10760	LOC_OS01G20140	LOC_OS11G43540	LOC_OS02G18612	LOC_OS05G09310	LOC_OS12G37669	LOC_OS03G30150	LOC_OS11G42690	LOC_OS10G03210	LOC_OS02G18614	LOC_OS02G05790	LOC_OS08G14420	LOC_OS02G20934	LOC_OS09G15740	LOC_OS12G35480	LOC_OS01G33450	LOC_OS12G25440	LOC_OS02G07970	LOC_OS11G17280	LOC_OS05G34970	LOC_OS12G14160	LOC_OS06G03110	LOC_OS03G39390	LOC_OS04G20749	LOC_OS11G08740	LOC_OS05G42980	LOC_OS06G17510	LOC_OS10G42202	LOC_OS11G32859	LOC_OS07G38664	LOC_OS09G06690	LOC_OS07G39990	LOC_OS07G34060	LOC_OS06G38210	LOC_OS01G54360	LOC_OS05G17300	LOC_OS06G50580	LOC_OS08G24470	LOC_OS12G35090	LOC_OS12G07620	LOC_OS12G08710	LOC_OS10G33500	LOC_OS10G30230	LOC_OS01G36700	LOC_OS01G35610	LOC_OS05G26490	LOC_OS06G30740	LOC_OS08G08655	LOC_OS10G23940	LOC_OS11G29670	LOC_OS08G38870	LOC_OS08G08650	LOC_OS02G55430	LOC_OS06G14230	LOC_OS09G03190	LOC_OS06G01190	LOC_OS02G55649	LOC_OS10G27274	LOC_OS04G17310	LOC_OS02G20340	LOC_OS11G34810	LOC_OS10G27270	LOC_OS04G43880	LOC_OS06G01195	LOC_OS05G26480	LOC_OS09G07764	LOC_OS02G34500	LOC_OS06G49570	LOC_OS04G38290	LOC_OS10G21970	LOC_OS07G36020	LOC_OS03G11840	LOC_OS04G54540	LOC_OS11G32870	LOC_OS09G38870	LOC_OS06G06630	LOC_OS07G45194	LOC_OS04G14270	LOC_OS01G35830	LOC_OS02G32310	LOC_OS03G56974	LOC_OS04G07500	LOC_OS03G30590	LOC_OS02G55658	LOC_OS07G14480	LOC_OS12G01050	LOC_OS11G42410	LOC_OS05G48250	LOC_OS02G05199	LOC_OS08G19910	LOC_OS12G39480	LOC_OS06G34080	
LOC_OS06G04699	LOC_OS07G26240	LOC_OS08G26210	LOC_OS06G29540	LOC_OS02G30320	LOC_OS02G27150	LOC_OS04G24900	LOC_OS03G51470	LOC_OS05G40120	LOC_OS10G40220	LOC_OS08G37595	LOC_OS08G12059	LOC_OS08G41850	LOC_OS02G05360	LOC_OS08G18830	LOC_OS09G21802	LOC_OS02G05365	LOC_OS06G39100	LOC_OS11G38590	LOC_OS11G08707	LOC_OS04G12920	LOC_OS05G50330	LOC_OS07G05310	LOC_OS11G09800	LOC_OS12G13280	LOC_OS02G17340	LOC_OS01G08890	LOC_OS05G44710	LOC_OS09G08840	LOC_OS07G39540	LOC_OS06G17540	LOC_OS01G19780	LOC_OS01G52370	LOC_OS03G06490	LOC_OS01G74100	LOC_OS03G41690	LOC_OS10G28560	LOC_OS03G20990	LOC_OS04G16020	LOC_OS12G13290	LOC_OS02G18220	LOC_OS02G55840	LOC_OS04G21850	LOC_OS11G26150	LOC_OS05G04250	LOC_OS09G29990	LOC_OS06G41650	LOC_OS06G41890	LOC_OS01G43895	LOC_OS08G05330	LOC_OS09G36010	LOC_OS01G01810	LOC_OS06G05355	LOC_OS12G05220	LOC_OS09G37344	LOC_OS06G03160	LOC_OS04G18430	LOC_OS11G30640	LOC_OS11G09820	LOC_OS01G10750	LOC_OS11G08970	LOC_OS11G07640	LOC_OS08G15590	LOC_OS01G43880	LOC_OS04G07540	LOC_OS04G38260	LOC_OS04G21600	LOC_OS08G06415	LOC_OS06G32700	LOC_OS07G16210	LOC_OS01G64320	LOC_OS09G14019	LOC_OS07G15130	LOC_OS04G31630	LOC_OS03G10960	LOC_OS08G28660	LOC_OS01G24900	LOC_OS10G08018	LOC_OS12G40290	LOC_OS09G23999	LOC_OS07G10139	LOC_OS08G16330	LOC_OS05G05960	LOC_OS01G05350	LOC_OS07G12550	LOC_OS10G24500	LOC_OS09G20240	LOC_OS05G23393	LOC_OS04G24820	LOC_OS12G07460	LOC_OS12G08550	LOC_OS06G18680	LOC_OS06G17590	LOC_OS06G20530	LOC_OS01G37180	LOC_OS03G47050	LOC_OS11G08909	LOC_OS10G33450	LOC_OS04G35720	LOC_OS04G32210	LOC_OS05G37310	LOC_OS01G51000	LOC_OS02G24750	LOC_OS06G03180	LOC_OS12G17280	LOC_OS11G02379	LOC_OS06G34940	LOC_OS12G41130	LOC_OS04G33790	LOC_OS10G31280	LOC_OS07G34330	LOC_OS03G39660	LOC_OS12G35700	LOC_OS03G16320	LOC_OS01G02070	LOC_OS11G39630	LOC_OS12G12830	LOC_OS05G03310	LOC_OS08G36179	LOC_OS12G03094	LOC_OS04G11980	LOC_OS11G08918	LOC_OS05G51870	LOC_OS05G36210	LOC_OS03G31706	LOC_OS03G01280	LOC_OS04G24804	LOC_OS11G26594	LOC_OS02G24540	LOC_OS06G29560	LOC_OS11G26350	LOC_OS07G12570	LOC_OS01G62120	LOC_OS01G29780	LOC_OS01G60180	LOC_OS09G29270	LOC_OS08G31990	LOC_OS06G43870	LOC_OS04G29490	LOC_OS08G31510	LOC_OS11G17870	LOC_OS10G33430	LOC_OS09G10660	LOC_OS01G54980	LOC_OS05G38860	LOC_OS06G28240	LOC_OS05G34490	LOC_OS09G23966	LOC_OS11G08930	LOC_OS07G45470	LOC_OS02G46540	LOC_OS11G01060	LOC_OS07G11490	LOC_OS09G13920	LOC_OS02G08060	LOC_OS03G48150	LOC_OS09G35530	LOC_OS01G16250	LOC_OS11G01230	LOC_OS09G23957	LOC_OS05G26460	LOC_OS05G23194	LOC_OS01G64130	LOC_OS05G48489	LOC_OS08G23900	LOC_OS05G28404	LOC_OS06G41270	LOC_OS10G01820	LOC_OS09G23948	LOC_OS04G49080	LOC_OS12G01960	LOC_OS12G40240	LOC_OS11G04750	LOC_OS09G31190	LOC_OS03G52830	LOC_OS03G37680	LOC_OS01G02270	LOC_OS09G20670	LOC_OS06G44770	LOC_OS12G27040	LOC_OS05G48470	LOC_OS06G42110	LOC_OS09G36640	LOC_OS11G06934	LOC_OS07G25660	LOC_OS06G34950	LOC_OS07G05840	LOC_OS12G17010	LOC_OS11G04760	LOC_OS02G45640	LOC_OS04G08360	LOC_OS01G04005	LOC_OS03G39655	LOC_OS05G02230	LOC_OS04G55790	LOC_OS11G47455	LOC_OS02G55689	LOC_OS11G47453	LOC_OS05G26440	LOC_OS12G05060	LOC_OS01G36270	LOC_OS08G31790	LOC_OS05G05500	LOC_OS03G30840	LOC_OS01G59390	LOC_OS10G10310	LOC_OS03G03490	LOC_OS05G16889	LOC_OS08G19670	LOC_OS03G51760	LOC_OS04G24830	LOC_OS05G03330	LOC_OS02G55698	LOC_OS11G39850	LOC_OS02G29180	LOC_OS06G40390	LOC_OS07G45039	LOC_OS05G03339	LOC_OS11G47229	LOC_OS05G05510	LOC_OS04G29040	LOC_OS05G17730	LOC_OS10G11630	LOC_OS11G36580	LOC_OS12G39280	LOC_OS10G23250	LOC_OS11G47432	LOC_OS01G59370	LOC_OS01G19910	LOC_OS11G47438	LOC_OS03G38745	LOC_OS08G42220	LOC_OS08G42460	LOC_OS08G11720	LOC_OS09G15970	LOC_OS01G51880	LOC_OS12G24410	LOC_OS06G36960	LOC_OS06G32360	LOC_OS01G50310	LOC_OS09G09040	LOC_OS08G19210	LOC_OS06G29190	LOC_OS04G25740	LOC_OS05G46650	LOC_OS04G02400	LOC_OS04G24414	LOC_OS06G44330	LOC_OS05G45560	LOC_OS11G11240	LOC_OS12G09230	LOC_OS07G07130	LOC_OS01G71950	LOC_OS11G03630	LOC_OS12G01744	
LOC_OS03G01436	LOC_OS11G23242	LOC_OS01G03350	LOC_OS11G23000	LOC_OS11G27600	LOC_OS05G20010	LOC_OS12G35310	LOC_OS10G43075	LOC_OS11G39820	LOC_OS12G35790	LOC_OS03G01430	LOC_OS07G22300	LOC_OS08G42240	LOC_OS12G22489	LOC_OS06G03810	LOC_OS01G37320	LOC_OS01G12060	LOC_OS02G26310	LOC_OS02G26550	LOC_OS03G01420	LOC_OS03G03840	LOC_OS12G06190	LOC_OS02G17840	LOC_OS09G25740	LOC_OS06G44550	LOC_OS05G23760	LOC_OS05G44690	LOC_OS02G35260	LOC_OS09G14614	LOC_OS07G46960	LOC_OS06G50818	LOC_OS04G24469	LOC_OS04G25790	LOC_OS08G11760	LOC_OS01G40720	LOC_OS07G06070	LOC_OS03G04760	LOC_OS11G14940	LOC_OS04G24460	LOC_OS06G31060	LOC_OS12G23514	LOC_OS09G15930	LOC_OS09G30498	LOC_OS03G01490	LOC_OS06G10355	LOC_OS02G45030	LOC_OS02G22374	LOC_OS06G50809	LOC_OS01G62730	LOC_OS09G24630	LOC_OS11G47640	LOC_OS06G15800	LOC_OS04G22270	LOC_OS11G14710	LOC_OS10G28914	LOC_OS03G62820	LOC_OS11G37810	LOC_OS10G33020	LOC_OS10G12300	LOC_OS08G42010	LOC_OS08G34879	LOC_OS08G14800	LOC_OS02G04720	LOC_OS04G50910	LOC_OS05G13790	LOC_OS06G33220	LOC_OS02G38508	LOC_OS01G67260	LOC_OS07G32140	LOC_OS03G13660	LOC_OS03G12330	LOC_OS04G02410	LOC_OS01G45150	LOC_OS11G14720	LOC_OS05G50910	LOC_OS04G46430	LOC_OS02G10170	LOC_OS11G31060	LOC_OS03G22130	LOC_OS07G20164	LOC_OS05G37720	LOC_OS05G13530	LOC_OS02G45490	LOC_OS12G23780	LOC_OS04G36880	LOC_OS11G26700	LOC_OS09G25945	LOC_OS04G33130	LOC_OS04G34220	LOC_OS01G52910	LOC_OS06G09140	LOC_OS03G37620	LOC_OS10G01430	LOC_OS07G10120	LOC_OS08G11550	LOC_OS02G39820	LOC_OS08G35980	LOC_OS11G36980	LOC_OS09G13720	LOC_OS08G34895	LOC_OS10G03855	LOC_OS09G33559	LOC_OS04G44020	LOC_OS04G42080	LOC_OS02G28930	LOC_OS08G42180	LOC_OS01G19080	LOC_OS07G29430	LOC_OS07G06315	LOC_OS09G11090	LOC_OS11G35600	LOC_OS01G60760	LOC_OS01G49730	LOC_OS04G59010	LOC_OS06G50620	LOC_OS01G71540	LOC_OS01G36410	LOC_OS03G12879	LOC_OS06G04722	LOC_OS04G46170	LOC_OS07G33921	LOC_OS08G23670	LOC_OS09G24159	LOC_OS04G39890	LOC_OS07G32830	LOC_OS07G25060	LOC_OS07G11910	LOC_OS11G36920	LOC_OS12G39970	LOC_OS11G20580	LOC_OS03G19030	LOC_OS11G41060	LOC_OS02G55710	LOC_OS11G09560	LOC_OS01G45120	LOC_OS08G07040	LOC_OS01G09270	LOC_OS04G05870	LOC_OS02G38598	LOC_OS09G25480	LOC_OS04G51760	LOC_OS07G38370	LOC_OS12G01355	LOC_OS05G18120	LOC_OS12G01110	LOC_OS03G21590	LOC_OS06G04710	LOC_OS01G01570	LOC_OS10G02050	LOC_OS08G25864	LOC_OS12G29719	LOC_OS07G11920	LOC_OS02G50470	LOC_OS09G24140	LOC_OS05G07440	LOC_OS12G19910	LOC_OS12G30940	LOC_OS04G05600	LOC_OS08G11220	LOC_OS08G08360	LOC_OS10G15120	LOC_OS12G38420	LOC_OS10G05329	LOC_OS06G23220	LOC_OS04G24120	LOC_OS05G32640	LOC_OS10G30960	LOC_OS12G42930	LOC_OS12G01100	LOC_OS04G12370	LOC_OS07G06345	LOC_OS09G04300	LOC_OS06G21290	LOC_OS05G20420	LOC_OS09G24130	LOC_OS03G31160	LOC_OS06G44390	LOC_OS02G19629	LOC_OS12G35160	LOC_OS05G30695	LOC_OS01G71570	LOC_OS06G04734	LOC_OS10G30970	LOC_OS04G19830	LOC_OS02G27674	LOC_OS03G40060	LOC_OS10G24260	LOC_OS04G14140	LOC_OS09G24120	LOC_OS09G01000	LOC_OS06G25460	LOC_OS06G50659	LOC_OS08G37630	LOC_OS05G18150	LOC_OS03G35950	LOC_OS03G32200	LOC_OS12G37990	LOC_OS11G20310	LOC_OS05G50050	LOC_OS06G38770	LOC_OS06G04520	LOC_OS01G65904	LOC_OS09G11050	LOC_OS10G18810	LOC_OS09G14560	LOC_OS02G31922	LOC_OS01G71590	LOC_OS06G40609	LOC_OS09G24110	LOC_OS12G20090	LOC_OS06G25470	LOC_OS10G03550	LOC_OS12G33165	LOC_OS08G38950	LOC_OS08G35680	LOC_OS08G11250	LOC_OS04G48320	LOC_OS01G71599	LOC_OS04G29860	LOC_OS12G01150	LOC_OS10G30951	LOC_OS01G70020	LOC_OS12G26875	LOC_OS02G50670	LOC_OS03G45779	LOC_OS06G22170	LOC_OS05G06399	LOC_OS09G24100	LOC_OS05G43330	LOC_OS03G54240	LOC_OS02G38589	LOC_OS10G33190	LOC_OS04G29610	LOC_OS06G33060	LOC_OS10G26670	LOC_OS09G37070	LOC_OS09G04508	LOC_OS04G18950	LOC_OS09G09180	LOC_OS11G32300	LOC_OS07G33988	LOC_OS01G01760	LOC_OS09G23240	LOC_OS07G49070	LOC_OS12G39710	LOC_OS11G05180	LOC_OS06G45040	LOC_OS12G16610	LOC_OS08G33280	LOC_OS10G25349	LOC_OS08G13450	LOC_OS04G26330	LOC_OS02G05430	LOC_OS03G23920	LOC_OS03G15060	
LOC_OS11G04267	LOC_OS05G40680	LOC_OS01G10420	LOC_OS05G26140	LOC_OS11G08860	LOC_OS11G04260	LOC_OS05G26386	LOC_OS03G55750	LOC_OS04G50040	LOC_OS07G35030	LOC_OS12G02050	LOC_OS06G15210	LOC_OS05G15240	LOC_OS02G45500	LOC_OS06G40420	LOC_OS06G50460	LOC_OS06G42840	LOC_OS05G14390	LOC_OS09G23908	LOC_OS10G32520	LOC_OS07G03210	LOC_OS05G43700	LOC_OS10G10724	LOC_OS04G17680	LOC_OS02G18350	LOC_OS11G26280	LOC_OS06G51300	LOC_OS03G21999	LOC_OS11G04274	LOC_OS11G04270	LOC_OS05G26377	LOC_OS07G35020	LOC_OS02G55790	LOC_OS08G15650	LOC_OS01G62090	LOC_OS10G28280	LOC_OS06G40415	LOC_OS11G09979	LOC_OS10G11600	LOC_OS12G15390	LOC_OS05G25030	LOC_OS11G08880	LOC_OS10G07340	LOC_OS11G32759	LOC_OS05G26120	LOC_OS05G26368	LOC_OS10G18234	LOC_OS04G56600	LOC_OS02G32440	LOC_OS06G50440	LOC_OS11G39380	LOC_OS01G18160	LOC_OS12G42530	LOC_OS08G45070	LOC_OS12G07960	LOC_OS10G10750	LOC_OS04G25290	LOC_OS10G10744	LOC_OS04G43770	LOC_OS11G28480	LOC_OS05G26350	LOC_OS08G12160	LOC_OS01G09680	LOC_OS12G04680	LOC_OS11G45800	LOC_OS06G50430	LOC_OS09G27480	LOC_OS12G43610	LOC_OS06G41720	LOC_OS06G50670	LOC_OS12G21840	LOC_OS06G35290	LOC_OS10G19314	LOC_OS10G10980	LOC_OS03G19860	LOC_OS02G15290	LOC_OS11G05310	LOC_OS08G14350	LOC_OS10G14290	LOC_OS01G23940	LOC_OS04G06350	LOC_OS11G19710	LOC_OS05G39490	LOC_OS01G47910	LOC_OS01G33980	LOC_OS05G50450	LOC_OS09G17430	LOC_OS01G18340	LOC_OS03G40460	LOC_OS05G28590	LOC_OS12G39770	LOC_OS07G16790	LOC_OS09G04360	LOC_OS06G50499	LOC_OS11G18630	LOC_OS03G57910	LOC_OS12G27560	LOC_OS12G03170	LOC_OS12G35180	LOC_OS02G52480	LOC_OS02G51390	LOC_OS05G31520	LOC_OS06G50490	LOC_OS10G29530	LOC_OS03G23900	LOC_OS07G25050	LOC_OS02G55729	LOC_OS02G16160	LOC_OS06G08980	LOC_OS09G13290	LOC_OS01G20890	LOC_OS08G13280	LOC_OS01G13910	LOC_OS05G41550	LOC_OS05G04130	LOC_OS04G30410	LOC_OS12G05340	LOC_OS04G52680	LOC_OS12G42739	LOC_OS10G22900	LOC_OS12G04490	LOC_OS06G03059	LOC_OS11G39580	LOC_OS08G30620	LOC_OS03G38150	LOC_OS10G24090	LOC_OS01G35910	LOC_OS11G09940	LOC_OS04G18790	LOC_OS05G20860	LOC_OS01G08790	LOC_OS06G48150	LOC_OS06G33910	LOC_OS07G37020	LOC_OS02G08540	LOC_OS05G03299	LOC_OS09G26350	LOC_OS08G07860	LOC_OS05G31744	LOC_OS02G07690	LOC_OS04G05250	LOC_OS08G26360	LOC_OS04G05490	LOC_OS06G50470	LOC_OS08G26120	

GO-ID	p-value	corr p-value	x	n	X	N	Description	Genes in test set
6259	1.7026E-6	7.9670E-5	59	434	1828	25460	DNA metabolic process	LOC_OS04G32090|LOC_OS03G17084|LOC_OS06G01050|LOC_OS01G67160|LOC_OS06G06460|LOC_OS01G05630|LOC_OS08G33190|LOC_OS11G38310|LOC_OS10G41790|LOC_OS11G44840|LOC_OS02G45940|LOC_OS05G38480|LOC_OS02G05440|LOC_OS11G11070|LOC_OS05G13780|LOC_OS12G43600|LOC_OS06G04030|LOC_OS11G01880|LOC_OS09G38020|LOC_OS11G41180|LOC_OS05G44792|LOC_OS06G15360|LOC_OS01G64820|LOC_OS03G08270|LOC_OS09G12570|LOC_OS10G34750|LOC_OS01G05900|LOC_OS09G37930|LOC_OS01G05610|LOC_OS09G23730|LOC_OS07G08710|LOC_OS12G01940|LOC_OS06G06480|LOC_OS01G05970|LOC_OS11G03430|LOC_OS01G50622|LOC_OS09G24220|LOC_OS06G14620|LOC_OS07G36140|LOC_OS06G41050|LOC_OS01G36390|LOC_OS04G49420|LOC_OS12G27370|LOC_OS05G36280|LOC_OS01G63900|LOC_OS10G39410|LOC_OS02G02870|LOC_OS05G02080|LOC_OS05G01230|LOC_OS09G01670|LOC_OS05G27760|LOC_OS05G02040|LOC_OS04G55500|LOC_OS01G12530|LOC_OS04G51700|LOC_OS12G25120|LOC_OS03G27310|LOC_OS09G14610|LOC_OS06G06510
90304	1.7026E-6	7.9670E-5	59	434	1828	25460	nucleic acid metabolic process	LOC_OS04G32090|LOC_OS03G17084|LOC_OS06G01050|LOC_OS01G67160|LOC_OS06G06460|LOC_OS01G05630|LOC_OS08G33190|LOC_OS11G38310|LOC_OS10G41790|LOC_OS11G44840|LOC_OS02G45940|LOC_OS05G38480|LOC_OS02G05440|LOC_OS11G11070|LOC_OS05G13780|LOC_OS12G43600|LOC_OS06G04030|LOC_OS11G01880|LOC_OS09G38020|LOC_OS11G41180|LOC_OS05G44792|LOC_OS06G15360|LOC_OS01G64820|LOC_OS03G08270|LOC_OS09G12570|LOC_OS10G34750|LOC_OS01G05900|LOC_OS09G37930|LOC_OS01G05610|LOC_OS09G23730|LOC_OS07G08710|LOC_OS12G01940|LOC_OS06G06480|LOC_OS01G05970|LOC_OS11G03430|LOC_OS01G50622|LOC_OS09G24220|LOC_OS06G14620|LOC_OS07G36140|LOC_OS06G41050|LOC_OS01G36390|LOC_OS04G49420|LOC_OS12G27370|LOC_OS05G36280|LOC_OS01G63900|LOC_OS10G39410|LOC_OS02G02870|LOC_OS05G02080|LOC_OS05G01230|LOC_OS09G01670|LOC_OS05G27760|LOC_OS05G02040|LOC_OS04G55500|LOC_OS01G12530|LOC_OS04G51700|LOC_OS12G25120|LOC_OS03G27310|LOC_OS09G14610|LOC_OS06G06510
34641	2.4590E-6	7.9670E-5	350	3898	1828	25460	cellular nitrogen compound metabolic process	LOC_OS03G17084|LOC_OS01G25880|LOC_OS03G60390|LOC_OS01G50960|LOC_OS01G68370|LOC_OS01G67160|LOC_OS06G06460|LOC_OS03G44900|LOC_OS12G39860|LOC_OS07G37610|LOC_OS06G43090|LOC_OS01G22010|LOC_OS01G04020|LOC_OS12G34840|LOC_OS06G35900|LOC_OS11G38310|LOC_OS03G61249|LOC_OS01G09280|LOC_OS04G24140|LOC_OS02G15810|LOC_OS02G09480|LOC_OS12G01120|LOC_OS03G28410|LOC_OS02G05440|LOC_OS11G11070|LOC_OS07G44950|LOC_OS06G04030|LOC_OS06G51260|LOC_OS01G68380|LOC_OS04G42020|LOC_OS02G53770|LOC_OS08G06630|LOC_OS03G12760|LOC_OS05G03550|LOC_OS01G07880|LOC_OS11G41180|LOC_OS05G26890|LOC_OS11G06170|LOC_OS06G50724|LOC_OS01G68700|LOC_OS03G03100|LOC_OS03G14700|LOC_OS06G43760|LOC_OS04G42140|LOC_OS12G28177|LOC_OS12G27520|LOC_OS12G04500|LOC_OS01G05900|LOC_OS06G14190|LOC_OS09G37930|LOC_OS09G23730|LOC_OS04G35060|LOC_OS06G06480|LOC_OS06G47550|LOC_OS05G03760|LOC_OS02G13400|LOC_OS05G27730|LOC_OS06G50600|LOC_OS05G03400|LOC_OS12G35030|LOC_OS02G29550|LOC_OS04G28280|LOC_OS09G35880|LOC_OS10G39410|LOC_OS11G32110|LOC_OS02G02870|LOC_OS01G39580|LOC_OS05G35580|LOC_OS02G52780|LOC_OS04G31270|LOC_OS03G17310|LOC_OS05G01230|LOC_OS04G49110|LOC_OS02G54160|LOC_OS10G40770|LOC_OS01G14750|LOC_OS06G43860|LOC_OS12G38430|LOC_OS05G06920|LOC_OS07G47530|LOC_OS12G25120|LOC_OS10G10580|LOC_OS08G43160|LOC_OS04G32090|LOC_OS01G08700|LOC_OS06G10520|LOC_OS02G51300|LOC_OS01G54600|LOC_OS05G35170|LOC_OS03G51870|LOC_OS01G43150|LOC_OS11G20790|LOC_OS03G12390|LOC_OS03G50780|LOC_OS04G39160|LOC_OS03G14690|LOC_OS01G65220|LOC_OS05G48240|LOC_OS02G13020|LOC_OS12G07140|LOC_OS08G33830|LOC_OS09G30412|LOC_OS06G04640|LOC_OS02G51310|LOC_OS02G51670|LOC_OS09G38020|LOC_OS03G58160|LOC_OS10G21560|LOC_OS03G03820|LOC_OS03G14100|LOC_OS10G02584|LOC_OS05G28630|LOC_OS05G44792|LOC_OS08G15050|LOC_OS11G41820|LOC_OS06G19444|LOC_OS01G64820|LOC_OS01G64700|LOC_OS03G08270|LOC_OS09G35790|LOC_OS10G36810|LOC_OS10G34750|LOC_OS04G34720|LOC_OS12G28137|LOC_OS02G05410|LOC_OS07G08540|LOC_OS02G42600|LOC_OS03G45410|LOC_OS02G19150|LOC_OS02G51400|LOC_OS11G01130|LOC_OS12G01940|LOC_OS01G25386|LOC_OS08G43090|LOC_OS10G28040|LOC_OS11G03430|LOC_OS09G24220|LOC_OS12G31430|LOC_OS04G39060|LOC_OS03G32220|LOC_OS02G11780|LOC_OS02G35630|LOC_OS01G36390|LOC_OS04G49420|LOC_OS01G14720|LOC_OS10G18150|LOC_OS12G07480|LOC_OS06G40600|LOC_OS01G04800|LOC_OS07G07220|LOC_OS11G25330|LOC_OS01G03144|LOC_OS02G42380|LOC_OS05G34050|LOC_OS02G43350|LOC_OS04G39190|LOC_OS10G41820|LOC_OS11G08210|LOC_OS03G50310|LOC_OS01G09120|LOC_OS05G27760|LOC_OS06G45840|LOC_OS04G58810|LOC_OS02G53150|LOC_OS06G50510|LOC_OS02G38210|LOC_OS03G61319|LOC_OS01G47600|LOC_OS04G57720|LOC_OS06G48310|LOC_OS01G12530|LOC_OS04G32560|LOC_OS01G55580|LOC_OS02G09910|LOC_OS02G05310|LOC_OS03G27310|LOC_OS07G22730|LOC_OS09G36300|LOC_OS03G29970|LOC_OS08G44290|LOC_OS07G25440|LOC_OS11G26850|LOC_OS11G02520|LOC_OS02G46030|LOC_OS12G40570|LOC_OS06G01050|LOC_OS06G13839|LOC_OS01G05630|LOC_OS02G55300|LOC_OS07G32560|LOC_OS03G58350|LOC_OS09G24680|LOC_OS04G21950|LOC_OS08G33190|LOC_OS07G10890|LOC_OS03G17000|LOC_OS08G06480|LOC_OS05G50930|LOC_OS11G44840|LOC_OS06G15330|LOC_OS03G49990|LOC_OS05G38480|LOC_OS12G43600|LOC_OS03G20780|LOC_OS02G43330|LOC_OS09G02540|LOC_OS04G57340|LOC_OS02G27060|LOC_OS06G41060|LOC_OS01G66120|LOC_OS03G23935|LOC_OS03G52230|LOC_OS10G40390|LOC_OS07G43470|LOC_OS02G10080|LOC_OS09G12570|LOC_OS06G36160|LOC_OS06G38460|LOC_OS02G05610|LOC_OS12G38490|LOC_OS11G34460|LOC_OS12G06520|LOC_OS04G51800|LOC_OS06G04580|LOC_OS11G04720|LOC_OS02G46130|LOC_OS11G01210|LOC_OS03G50520|LOC_OS04G02850|LOC_OS03G58330|LOC_OS05G44340|LOC_OS03G12370|LOC_OS07G36140|LOC_OS06G41050|LOC_OS08G05490|LOC_OS10G41330|LOC_OS12G01060|LOC_OS12G09580|LOC_OS12G27370|LOC_OS01G65600|LOC_OS03G08500|LOC_OS01G21420|LOC_OS03G03850|LOC_OS05G36280|LOC_OS06G50560|LOC_OS08G36920|LOC_OS03G20790|LOC_OS07G06970|LOC_OS06G34520|LOC_OS10G10500|LOC_OS05G07050|LOC_OS06G10330|LOC_OS01G01960|LOC_OS10G25300|LOC_OS06G06190|LOC_OS03G16980|LOC_OS01G61780|LOC_OS09G01670|LOC_OS05G02040|LOC_OS11G37990|LOC_OS01G14110|LOC_OS10G42430|LOC_OS06G50679|LOC_OS04G55500|LOC_OS02G09670|LOC_OS08G31580|LOC_OS12G31880|LOC_OS02G35140|LOC_OS06G50310|LOC_OS04G51700|LOC_OS09G36220|LOC_OS09G14610|LOC_OS06G06510|LOC_OS08G29150|LOC_OS03G01018|LOC_OS11G01074|LOC_OS02G22140|LOC_OS05G41450|LOC_OS07G12510|LOC_OS01G67480|LOC_OS03G56800|LOC_OS01G48320|LOC_OS03G39110|LOC_OS05G25770|LOC_OS10G41790|LOC_OS06G36990|LOC_OS02G45940|LOC_OS01G32770|LOC_OS02G06330|LOC_OS05G13780|LOC_OS01G17010|LOC_OS11G01880|LOC_OS07G07974|LOC_OS06G51220|LOC_OS10G26050|LOC_OS01G09620|LOC_OS09G24990|LOC_OS09G28310|LOC_OS01G10610|LOC_OS11G09370|LOC_OS01G15860|LOC_OS10G02509|LOC_OS06G15360|LOC_OS02G12460|LOC_OS11G12650|LOC_OS07G43030|LOC_OS09G35030|LOC_OS10G37500|LOC_OS08G40070|LOC_OS01G05610|LOC_OS11G01890|LOC_OS07G08710|LOC_OS01G05970|LOC_OS06G29400|LOC_OS01G50622|LOC_OS06G14620|LOC_OS01G56969|LOC_OS05G41795|LOC_OS08G38220|LOC_OS05G48500|LOC_OS04G36070|LOC_OS02G39710|LOC_OS03G54084|LOC_OS02G56250|LOC_OS05G33810|LOC_OS06G47630|LOC_OS01G63900|LOC_OS09G29190|LOC_OS06G09717|LOC_OS06G50480|LOC_OS08G43130|LOC_OS09G35960|LOC_OS02G50840|LOC_OS05G32270|LOC_OS05G02080|LOC_OS10G27360|LOC_OS04G31190|LOC_OS02G10860|LOC_OS06G08290|LOC_OS05G41780|LOC_OS03G17230|LOC_OS09G37910|LOC_OS07G37140|LOC_OS11G11100|LOC_OS07G09370|LOC_OS07G36170|LOC_OS03G16700|LOC_OS11G34200|LOC_OS02G01350|LOC_OS05G34210
6807	2.4590E-6	7.9670E-5	350	3898	1828	25460	nitrogen compound metabolic process	LOC_OS03G17084|LOC_OS01G25880|LOC_OS03G60390|LOC_OS01G50960|LOC_OS01G68370|LOC_OS01G67160|LOC_OS06G06460|LOC_OS03G44900|LOC_OS12G39860|LOC_OS07G37610|LOC_OS06G43090|LOC_OS01G22010|LOC_OS01G04020|LOC_OS12G34840|LOC_OS06G35900|LOC_OS11G38310|LOC_OS03G61249|LOC_OS01G09280|LOC_OS04G24140|LOC_OS02G15810|LOC_OS02G09480|LOC_OS12G01120|LOC_OS03G28410|LOC_OS02G05440|LOC_OS11G11070|LOC_OS07G44950|LOC_OS06G04030|LOC_OS06G51260|LOC_OS01G68380|LOC_OS04G42020|LOC_OS02G53770|LOC_OS08G06630|LOC_OS03G12760|LOC_OS05G03550|LOC_OS01G07880|LOC_OS11G41180|LOC_OS05G26890|LOC_OS11G06170|LOC_OS06G50724|LOC_OS01G68700|LOC_OS03G03100|LOC_OS03G14700|LOC_OS06G43760|LOC_OS04G42140|LOC_OS12G28177|LOC_OS12G27520|LOC_OS12G04500|LOC_OS01G05900|LOC_OS06G14190|LOC_OS09G37930|LOC_OS09G23730|LOC_OS04G35060|LOC_OS06G06480|LOC_OS06G47550|LOC_OS05G03760|LOC_OS02G13400|LOC_OS05G27730|LOC_OS06G50600|LOC_OS05G03400|LOC_OS12G35030|LOC_OS02G29550|LOC_OS04G28280|LOC_OS09G35880|LOC_OS10G39410|LOC_OS11G32110|LOC_OS02G02870|LOC_OS01G39580|LOC_OS05G35580|LOC_OS02G52780|LOC_OS04G31270|LOC_OS03G17310|LOC_OS05G01230|LOC_OS04G49110|LOC_OS02G54160|LOC_OS10G40770|LOC_OS01G14750|LOC_OS06G43860|LOC_OS12G38430|LOC_OS05G06920|LOC_OS07G47530|LOC_OS12G25120|LOC_OS10G10580|LOC_OS08G43160|LOC_OS04G32090|LOC_OS01G08700|LOC_OS06G10520|LOC_OS02G51300|LOC_OS01G54600|LOC_OS05G35170|LOC_OS03G51870|LOC_OS01G43150|LOC_OS11G20790|LOC_OS03G12390|LOC_OS03G50780|LOC_OS04G39160|LOC_OS03G14690|LOC_OS01G65220|LOC_OS05G48240|LOC_OS02G13020|LOC_OS12G07140|LOC_OS08G33830|LOC_OS09G30412|LOC_OS06G04640|LOC_OS02G51310|LOC_OS02G51670|LOC_OS09G38020|LOC_OS03G58160|LOC_OS10G21560|LOC_OS03G03820|LOC_OS03G14100|LOC_OS10G02584|LOC_OS05G28630|LOC_OS05G44792|LOC_OS08G15050|LOC_OS11G41820|LOC_OS06G19444|LOC_OS01G64820|LOC_OS01G64700|LOC_OS03G08270|LOC_OS09G35790|LOC_OS10G36810|LOC_OS10G34750|LOC_OS04G34720|LOC_OS12G28137|LOC_OS02G05410|LOC_OS07G08540|LOC_OS02G42600|LOC_OS03G45410|LOC_OS02G19150|LOC_OS02G51400|LOC_OS11G01130|LOC_OS12G01940|LOC_OS01G25386|LOC_OS08G43090|LOC_OS10G28040|LOC_OS11G03430|LOC_OS09G24220|LOC_OS12G31430|LOC_OS04G39060|LOC_OS03G32220|LOC_OS02G11780|LOC_OS02G35630|LOC_OS01G36390|LOC_OS04G49420|LOC_OS01G14720|LOC_OS10G18150|LOC_OS12G07480|LOC_OS06G40600|LOC_OS01G04800|LOC_OS07G07220|LOC_OS11G25330|LOC_OS01G03144|LOC_OS02G42380|LOC_OS05G34050|LOC_OS02G43350|LOC_OS04G39190|LOC_OS10G41820|LOC_OS11G08210|LOC_OS03G50310|LOC_OS01G09120|LOC_OS05G27760|LOC_OS06G45840|LOC_OS04G58810|LOC_OS02G53150|LOC_OS06G50510|LOC_OS02G38210|LOC_OS03G61319|LOC_OS01G47600|LOC_OS04G57720|LOC_OS06G48310|LOC_OS01G12530|LOC_OS04G32560|LOC_OS01G55580|LOC_OS02G09910|LOC_OS02G05310|LOC_OS03G27310|LOC_OS07G22730|LOC_OS09G36300|LOC_OS03G29970|LOC_OS08G44290|LOC_OS07G25440|LOC_OS11G26850|LOC_OS11G02520|LOC_OS02G46030|LOC_OS12G40570|LOC_OS06G01050|LOC_OS06G13839|LOC_OS01G05630|LOC_OS02G55300|LOC_OS07G32560|LOC_OS03G58350|LOC_OS09G24680|LOC_OS04G21950|LOC_OS08G33190|LOC_OS07G10890|LOC_OS03G17000|LOC_OS08G06480|LOC_OS05G50930|LOC_OS11G44840|LOC_OS06G15330|LOC_OS03G49990|LOC_OS05G38480|LOC_OS12G43600|LOC_OS03G20780|LOC_OS02G43330|LOC_OS09G02540|LOC_OS04G57340|LOC_OS02G27060|LOC_OS06G41060|LOC_OS01G66120|LOC_OS03G23935|LOC_OS03G52230|LOC_OS10G40390|LOC_OS07G43470|LOC_OS02G10080|LOC_OS09G12570|LOC_OS06G36160|LOC_OS06G38460|LOC_OS02G05610|LOC_OS12G38490|LOC_OS11G34460|LOC_OS12G06520|LOC_OS04G51800|LOC_OS06G04580|LOC_OS11G04720|LOC_OS02G46130|LOC_OS11G01210|LOC_OS03G50520|LOC_OS04G02850|LOC_OS03G58330|LOC_OS05G44340|LOC_OS03G12370|LOC_OS07G36140|LOC_OS06G41050|LOC_OS08G05490|LOC_OS10G41330|LOC_OS12G01060|LOC_OS12G09580|LOC_OS12G27370|LOC_OS01G65600|LOC_OS03G08500|LOC_OS01G21420|LOC_OS03G03850|LOC_OS05G36280|LOC_OS06G50560|LOC_OS08G36920|LOC_OS03G20790|LOC_OS07G06970|LOC_OS06G34520|LOC_OS10G10500|LOC_OS05G07050|LOC_OS06G10330|LOC_OS01G01960|LOC_OS10G25300|LOC_OS06G06190|LOC_OS03G16980|LOC_OS01G61780|LOC_OS09G01670|LOC_OS05G02040|LOC_OS11G37990|LOC_OS01G14110|LOC_OS10G42430|LOC_OS06G50679|LOC_OS04G55500|LOC_OS02G09670|LOC_OS08G31580|LOC_OS12G31880|LOC_OS02G35140|LOC_OS06G50310|LOC_OS04G51700|LOC_OS09G36220|LOC_OS09G14610|LOC_OS06G06510|LOC_OS08G29150|LOC_OS03G01018|LOC_OS11G01074|LOC_OS02G22140|LOC_OS05G41450|LOC_OS07G12510|LOC_OS01G67480|LOC_OS03G56800|LOC_OS01G48320|LOC_OS03G39110|LOC_OS05G25770|LOC_OS10G41790|LOC_OS06G36990|LOC_OS02G45940|LOC_OS01G32770|LOC_OS02G06330|LOC_OS05G13780|LOC_OS01G17010|LOC_OS11G01880|LOC_OS07G07974|LOC_OS06G51220|LOC_OS10G26050|LOC_OS01G09620|LOC_OS09G24990|LOC_OS09G28310|LOC_OS01G10610|LOC_OS11G09370|LOC_OS01G15860|LOC_OS10G02509|LOC_OS06G15360|LOC_OS02G12460|LOC_OS11G12650|LOC_OS07G43030|LOC_OS09G35030|LOC_OS10G37500|LOC_OS08G40070|LOC_OS01G05610|LOC_OS11G01890|LOC_OS07G08710|LOC_OS01G05970|LOC_OS06G29400|LOC_OS01G50622|LOC_OS06G14620|LOC_OS01G56969|LOC_OS05G41795|LOC_OS08G38220|LOC_OS05G48500|LOC_OS04G36070|LOC_OS02G39710|LOC_OS03G54084|LOC_OS02G56250|LOC_OS05G33810|LOC_OS06G47630|LOC_OS01G63900|LOC_OS09G29190|LOC_OS06G09717|LOC_OS06G50480|LOC_OS08G43130|LOC_OS09G35960|LOC_OS02G50840|LOC_OS05G32270|LOC_OS05G02080|LOC_OS10G27360|LOC_OS04G31190|LOC_OS02G10860|LOC_OS06G08290|LOC_OS05G41780|LOC_OS03G17230|LOC_OS09G37910|LOC_OS07G37140|LOC_OS11G11100|LOC_OS07G09370|LOC_OS07G36170|LOC_OS03G16700|LOC_OS11G34200|LOC_OS02G01350|LOC_OS05G34210
6139	2.4590E-6	7.9670E-5	350	3898	1828	25460	nucleobase, nucleoside, nucleotide and nucleic acid metabolic process	LOC_OS03G17084|LOC_OS01G25880|LOC_OS03G60390|LOC_OS01G50960|LOC_OS01G68370|LOC_OS01G67160|LOC_OS06G06460|LOC_OS03G44900|LOC_OS12G39860|LOC_OS07G37610|LOC_OS06G43090|LOC_OS01G22010|LOC_OS01G04020|LOC_OS12G34840|LOC_OS06G35900|LOC_OS11G38310|LOC_OS03G61249|LOC_OS01G09280|LOC_OS04G24140|LOC_OS02G15810|LOC_OS02G09480|LOC_OS12G01120|LOC_OS03G28410|LOC_OS02G05440|LOC_OS11G11070|LOC_OS07G44950|LOC_OS06G04030|LOC_OS06G51260|LOC_OS01G68380|LOC_OS04G42020|LOC_OS02G53770|LOC_OS08G06630|LOC_OS03G12760|LOC_OS05G03550|LOC_OS01G07880|LOC_OS11G41180|LOC_OS05G26890|LOC_OS11G06170|LOC_OS06G50724|LOC_OS01G68700|LOC_OS03G03100|LOC_OS03G14700|LOC_OS06G43760|LOC_OS04G42140|LOC_OS12G28177|LOC_OS12G27520|LOC_OS12G04500|LOC_OS01G05900|LOC_OS06G14190|LOC_OS09G37930|LOC_OS09G23730|LOC_OS04G35060|LOC_OS06G06480|LOC_OS06G47550|LOC_OS05G03760|LOC_OS02G13400|LOC_OS05G27730|LOC_OS06G50600|LOC_OS05G03400|LOC_OS12G35030|LOC_OS02G29550|LOC_OS04G28280|LOC_OS09G35880|LOC_OS10G39410|LOC_OS11G32110|LOC_OS02G02870|LOC_OS01G39580|LOC_OS05G35580|LOC_OS02G52780|LOC_OS04G31270|LOC_OS03G17310|LOC_OS05G01230|LOC_OS04G49110|LOC_OS02G54160|LOC_OS10G40770|LOC_OS01G14750|LOC_OS06G43860|LOC_OS12G38430|LOC_OS05G06920|LOC_OS07G47530|LOC_OS12G25120|LOC_OS10G10580|LOC_OS08G43160|LOC_OS04G32090|LOC_OS01G08700|LOC_OS06G10520|LOC_OS02G51300|LOC_OS01G54600|LOC_OS05G35170|LOC_OS03G51870|LOC_OS01G43150|LOC_OS11G20790|LOC_OS03G12390|LOC_OS03G50780|LOC_OS04G39160|LOC_OS03G14690|LOC_OS01G65220|LOC_OS05G48240|LOC_OS02G13020|LOC_OS12G07140|LOC_OS08G33830|LOC_OS09G30412|LOC_OS06G04640|LOC_OS02G51310|LOC_OS02G51670|LOC_OS09G38020|LOC_OS03G58160|LOC_OS10G21560|LOC_OS03G03820|LOC_OS03G14100|LOC_OS10G02584|LOC_OS05G28630|LOC_OS05G44792|LOC_OS08G15050|LOC_OS11G41820|LOC_OS06G19444|LOC_OS01G64820|LOC_OS01G64700|LOC_OS03G08270|LOC_OS09G35790|LOC_OS10G36810|LOC_OS10G34750|LOC_OS04G34720|LOC_OS12G28137|LOC_OS02G05410|LOC_OS07G08540|LOC_OS02G42600|LOC_OS03G45410|LOC_OS02G19150|LOC_OS02G51400|LOC_OS11G01130|LOC_OS12G01940|LOC_OS01G25386|LOC_OS08G43090|LOC_OS10G28040|LOC_OS11G03430|LOC_OS09G24220|LOC_OS12G31430|LOC_OS04G39060|LOC_OS03G32220|LOC_OS02G11780|LOC_OS02G35630|LOC_OS01G36390|LOC_OS04G49420|LOC_OS01G14720|LOC_OS10G18150|LOC_OS12G07480|LOC_OS06G40600|LOC_OS01G04800|LOC_OS07G07220|LOC_OS11G25330|LOC_OS01G03144|LOC_OS02G42380|LOC_OS05G34050|LOC_OS02G43350|LOC_OS04G39190|LOC_OS10G41820|LOC_OS11G08210|LOC_OS03G50310|LOC_OS01G09120|LOC_OS05G27760|LOC_OS06G45840|LOC_OS04G58810|LOC_OS02G53150|LOC_OS06G50510|LOC_OS02G38210|LOC_OS03G61319|LOC_OS01G47600|LOC_OS04G57720|LOC_OS06G48310|LOC_OS01G12530|LOC_OS04G32560|LOC_OS01G55580|LOC_OS02G09910|LOC_OS02G05310|LOC_OS03G27310|LOC_OS07G22730|LOC_OS09G36300|LOC_OS03G29970|LOC_OS08G44290|LOC_OS07G25440|LOC_OS11G26850|LOC_OS11G02520|LOC_OS02G46030|LOC_OS12G40570|LOC_OS06G01050|LOC_OS06G13839|LOC_OS01G05630|LOC_OS02G55300|LOC_OS07G32560|LOC_OS03G58350|LOC_OS09G24680|LOC_OS04G21950|LOC_OS08G33190|LOC_OS07G10890|LOC_OS03G17000|LOC_OS08G06480|LOC_OS05G50930|LOC_OS11G44840|LOC_OS06G15330|LOC_OS03G49990|LOC_OS05G38480|LOC_OS12G43600|LOC_OS03G20780|LOC_OS02G43330|LOC_OS09G02540|LOC_OS04G57340|LOC_OS02G27060|LOC_OS06G41060|LOC_OS01G66120|LOC_OS03G23935|LOC_OS03G52230|LOC_OS10G40390|LOC_OS07G43470|LOC_OS02G10080|LOC_OS09G12570|LOC_OS06G36160|LOC_OS06G38460|LOC_OS02G05610|LOC_OS12G38490|LOC_OS11G34460|LOC_OS12G06520|LOC_OS04G51800|LOC_OS06G04580|LOC_OS11G04720|LOC_OS02G46130|LOC_OS11G01210|LOC_OS03G50520|LOC_OS04G02850|LOC_OS03G58330|LOC_OS05G44340|LOC_OS03G12370|LOC_OS07G36140|LOC_OS06G41050|LOC_OS08G05490|LOC_OS10G41330|LOC_OS12G01060|LOC_OS12G09580|LOC_OS12G27370|LOC_OS01G65600|LOC_OS03G08500|LOC_OS01G21420|LOC_OS03G03850|LOC_OS05G36280|LOC_OS06G50560|LOC_OS08G36920|LOC_OS03G20790|LOC_OS07G06970|LOC_OS06G34520|LOC_OS10G10500|LOC_OS05G07050|LOC_OS06G10330|LOC_OS01G01960|LOC_OS10G25300|LOC_OS06G06190|LOC_OS03G16980|LOC_OS01G61780|LOC_OS09G01670|LOC_OS05G02040|LOC_OS11G37990|LOC_OS01G14110|LOC_OS10G42430|LOC_OS06G50679|LOC_OS04G55500|LOC_OS02G09670|LOC_OS08G31580|LOC_OS12G31880|LOC_OS02G35140|LOC_OS06G50310|LOC_OS04G51700|LOC_OS09G36220|LOC_OS09G14610|LOC_OS06G06510|LOC_OS08G29150|LOC_OS03G01018|LOC_OS11G01074|LOC_OS02G22140|LOC_OS05G41450|LOC_OS07G12510|LOC_OS01G67480|LOC_OS03G56800|LOC_OS01G48320|LOC_OS03G39110|LOC_OS05G25770|LOC_OS10G41790|LOC_OS06G36990|LOC_OS02G45940|LOC_OS01G32770|LOC_OS02G06330|LOC_OS05G13780|LOC_OS01G17010|LOC_OS11G01880|LOC_OS07G07974|LOC_OS06G51220|LOC_OS10G26050|LOC_OS01G09620|LOC_OS09G24990|LOC_OS09G28310|LOC_OS01G10610|LOC_OS11G09370|LOC_OS01G15860|LOC_OS10G02509|LOC_OS06G15360|LOC_OS02G12460|LOC_OS11G12650|LOC_OS07G43030|LOC_OS09G35030|LOC_OS10G37500|LOC_OS08G40070|LOC_OS01G05610|LOC_OS11G01890|LOC_OS07G08710|LOC_OS01G05970|LOC_OS06G29400|LOC_OS01G50622|LOC_OS06G14620|LOC_OS01G56969|LOC_OS05G41795|LOC_OS08G38220|LOC_OS05G48500|LOC_OS04G36070|LOC_OS02G39710|LOC_OS03G54084|LOC_OS02G56250|LOC_OS05G33810|LOC_OS06G47630|LOC_OS01G63900|LOC_OS09G29190|LOC_OS06G09717|LOC_OS06G50480|LOC_OS08G43130|LOC_OS09G35960|LOC_OS02G50840|LOC_OS05G32270|LOC_OS05G02080|LOC_OS10G27360|LOC_OS04G31190|LOC_OS02G10860|LOC_OS06G08290|LOC_OS05G41780|LOC_OS03G17230|LOC_OS09G37910|LOC_OS07G37140|LOC_OS11G11100|LOC_OS07G09370|LOC_OS07G36170|LOC_OS03G16700|LOC_OS11G34200|LOC_OS02G01350|LOC_OS05G34210
44237	1.2024E-5	3.2465E-4	619	7497	1828	25460	cellular metabolic process	LOC_OS07G47780|LOC_OS03G60390|LOC_OS06G06460|LOC_OS03G44900|LOC_OS08G39450|LOC_OS07G37610|LOC_OS11G05990|LOC_OS01G43870|LOC_OS01G04020|LOC_OS12G34840|LOC_OS06G35900|LOC_OS11G38310|LOC_OS03G61249|LOC_OS02G15810|LOC_OS04G37904|LOC_OS02G09480|LOC_OS04G21790|LOC_OS03G63300|LOC_OS03G28410|LOC_OS11G11070|LOC_OS06G04030|LOC_OS06G51260|LOC_OS04G42020|LOC_OS08G06630|LOC_OS03G50330|LOC_OS07G12200|LOC_OS05G03550|LOC_OS01G07880|LOC_OS05G03430|LOC_OS05G26890|LOC_OS05G48310|LOC_OS01G68700|LOC_OS09G31031|LOC_OS12G03090|LOC_OS12G05394|LOC_OS03G03100|LOC_OS02G33580|LOC_OS02G34790|LOC_OS06G43760|LOC_OS04G56530|LOC_OS04G42140|LOC_OS12G28177|LOC_OS06G14190|LOC_OS09G37930|LOC_OS09G23730|LOC_OS10G32348|LOC_OS06G06480|LOC_OS05G03760|LOC_OS02G13400|LOC_OS05G27730|LOC_OS05G03400|LOC_OS04G28280|LOC_OS09G35880|LOC_OS02G02870|LOC_OS01G39580|LOC_OS05G41900|LOC_OS05G35580|LOC_OS06G09860|LOC_OS10G02720|LOC_OS04G31270|LOC_OS03G17310|LOC_OS05G01230|LOC_OS02G54160|LOC_OS08G41300|LOC_OS06G43860|LOC_OS05G44290|LOC_OS05G06920|LOC_OS07G47530|LOC_OS08G33920|LOC_OS10G10580|LOC_OS06G50030|LOC_OS10G36710|LOC_OS01G08700|LOC_OS06G10520|LOC_OS06G05050|LOC_OS10G29274|LOC_OS06G08320|LOC_OS01G54600|LOC_OS05G35170|LOC_OS08G02120|LOC_OS03G50540|LOC_OS03G51870|LOC_OS03G12390|LOC_OS03G50780|LOC_OS04G39160|LOC_OS03G14690|LOC_OS07G37410|LOC_OS01G10900|LOC_OS01G65220|LOC_OS06G18000|LOC_OS11G37540|LOC_OS05G48240|LOC_OS10G42240|LOC_OS02G56310|LOC_OS12G07140|LOC_OS04G30470|LOC_OS08G33830|LOC_OS08G04780|LOC_OS08G01270|LOC_OS02G19000|LOC_OS05G35160|LOC_OS03G58160|LOC_OS10G21560|LOC_OS07G03418|LOC_OS03G14100|LOC_OS05G28630|LOC_OS08G15050|LOC_OS05G28750|LOC_OS01G42730|LOC_OS11G41820|LOC_OS06G19444|LOC_OS12G30570|LOC_OS03G06410|LOC_OS09G35790|LOC_OS09G36760|LOC_OS03G61690|LOC_OS08G32610|LOC_OS10G36810|LOC_OS10G34750|LOC_OS04G34720|LOC_OS12G28137|LOC_OS03G04590|LOC_OS02G19150|LOC_OS11G01130|LOC_OS12G01940|LOC_OS01G25386|LOC_OS10G28040|LOC_OS04G44650|LOC_OS11G03430|LOC_OS03G50325|LOC_OS04G30370|LOC_OS06G06280|LOC_OS12G31430|LOC_OS04G39060|LOC_OS02G11780|LOC_OS02G35630|LOC_OS01G41870|LOC_OS01G36390|LOC_OS05G46040|LOC_OS10G18150|LOC_OS12G07480|LOC_OS04G35700|LOC_OS05G37330|LOC_OS01G35184|LOC_OS10G32300|LOC_OS11G25330|LOC_OS01G03144|LOC_OS07G06820|LOC_OS09G21740|LOC_OS02G42380|LOC_OS05G34050|LOC_OS02G43350|LOC_OS04G46960|LOC_OS05G03450|LOC_OS04G39190|LOC_OS03G50310|LOC_OS11G03680|LOC_OS05G27760|LOC_OS01G37130|LOC_OS06G45840|LOC_OS04G58810|LOC_OS02G53150|LOC_OS03G61319|LOC_OS04G57720|LOC_OS02G09359|LOC_OS04G32560|LOC_OS03G27310|LOC_OS09G36300|LOC_OS03G29970|LOC_OS07G25440|LOC_OS11G26850|LOC_OS07G33898|LOC_OS11G02520|LOC_OS02G46030|LOC_OS06G08005|LOC_OS06G13839|LOC_OS01G05630|LOC_OS03G03510|LOC_OS07G32560|LOC_OS03G58350|LOC_OS09G24680|LOC_OS07G10890|LOC_OS01G20910|LOC_OS05G50930|LOC_OS12G32380|LOC_OS02G35010|LOC_OS07G07240|LOC_OS03G49990|LOC_OS03G49750|LOC_OS12G01760|LOC_OS08G15090|LOC_OS04G34000|LOC_OS09G02540|LOC_OS07G10660|LOC_OS06G21590|LOC_OS08G23710|LOC_OS04G57340|LOC_OS06G41060|LOC_OS01G66120|LOC_OS07G43470|LOC_OS02G10080|LOC_OS09G12570|LOC_OS07G09670|LOC_OS02G05610|LOC_OS03G49620|LOC_OS11G34460|LOC_OS04G51800|LOC_OS11G04720|LOC_OS11G02300|LOC_OS01G45070|LOC_OS02G46130|LOC_OS11G01210|LOC_OS03G50520|LOC_OS01G66130|LOC_OS04G02850|LOC_OS03G58330|LOC_OS05G44340|LOC_OS07G32100|LOC_OS03G12370|LOC_OS06G41050|LOC_OS12G09580|LOC_OS03G03850|LOC_OS07G42590|LOC_OS08G36920|LOC_OS09G31200|LOC_OS08G31219|LOC_OS06G34520|LOC_OS05G07050|LOC_OS06G10330|LOC_OS01G03464|LOC_OS10G25300|LOC_OS06G06190|LOC_OS04G04800|LOC_OS03G16980|LOC_OS01G61780|LOC_OS09G01670|LOC_OS11G37990|LOC_OS01G14110|LOC_OS09G30240|LOC_OS08G31580|LOC_OS07G09690|LOC_OS05G41060|LOC_OS02G35140|LOC_OS10G33040|LOC_OS04G51700|LOC_OS01G72940|LOC_OS09G14610|LOC_OS08G31228|LOC_OS08G29150|LOC_OS03G49640|LOC_OS11G02840|LOC_OS03G01018|LOC_OS04G15630|LOC_OS02G50970|LOC_OS02G22140|LOC_OS07G12510|LOC_OS06G13870|LOC_OS01G67480|LOC_OS06G47890|LOC_OS01G48320|LOC_OS05G25770|LOC_OS05G03620|LOC_OS01G15630|LOC_OS11G10100|LOC_OS06G36990|LOC_OS02G02890|LOC_OS10G34220|LOC_OS05G13780|LOC_OS02G03620|LOC_OS07G47500|LOC_OS11G01880|LOC_OS12G42260|LOC_OS05G32170|LOC_OS01G52810|LOC_OS03G50810|LOC_OS10G01410|LOC_OS09G24990|LOC_OS11G09370|LOC_OS01G15860|LOC_OS10G02509|LOC_OS02G12460|LOC_OS04G25540|LOC_OS11G12650|LOC_OS07G43030|LOC_OS10G37500|LOC_OS12G03970|LOC_OS08G40070|LOC_OS01G05610|LOC_OS11G01890|LOC_OS01G05970|LOC_OS01G50622|LOC_OS06G14620|LOC_OS05G48500|LOC_OS02G39710|LOC_OS03G54084|LOC_OS02G56250|LOC_OS12G10250|LOC_OS06G47630|LOC_OS01G63900|LOC_OS09G29190|LOC_OS08G43130|LOC_OS10G37830|LOC_OS09G35960|LOC_OS02G50840|LOC_OS11G01780|LOC_OS08G21590|LOC_OS05G32270|LOC_OS06G35530|LOC_OS04G31190|LOC_OS02G14530|LOC_OS06G08290|LOC_OS09G37910|LOC_OS06G46770|LOC_OS03G38710|LOC_OS11G11100|LOC_OS03G56250|LOC_OS07G09370|LOC_OS03G16700|LOC_OS04G46320|LOC_OS03G21170|LOC_OS11G34200|LOC_OS02G01350|LOC_OS12G01530|LOC_OS05G34210|LOC_OS05G33000|LOC_OS05G04190|LOC_OS03G17084|LOC_OS01G25880|LOC_OS10G26000|LOC_OS01G50960|LOC_OS01G68370|LOC_OS01G67160|LOC_OS12G39860|LOC_OS06G43090|LOC_OS01G22010|LOC_OS01G09280|LOC_OS04G24140|LOC_OS06G38970|LOC_OS12G01120|LOC_OS02G13180|LOC_OS02G05440|LOC_OS06G01210|LOC_OS03G07150|LOC_OS07G44950|LOC_OS07G30410|LOC_OS04G37590|LOC_OS01G68380|LOC_OS05G42210|LOC_OS02G53770|LOC_OS02G24190|LOC_OS03G12760|LOC_OS03G57790|LOC_OS11G41180|LOC_OS11G06170|LOC_OS01G47540|LOC_OS06G50724|LOC_OS03G56670|LOC_OS03G14700|LOC_OS02G39560|LOC_OS02G04240|LOC_OS12G27520|LOC_OS01G57460|LOC_OS07G33915|LOC_OS12G04500|LOC_OS03G43360|LOC_OS01G05900|LOC_OS07G33954|LOC_OS04G35060|LOC_OS09G14580|LOC_OS06G47550|LOC_OS05G41110|LOC_OS04G29930|LOC_OS06G50600|LOC_OS10G12090|LOC_OS12G35030|LOC_OS02G29550|LOC_OS10G39410|LOC_OS11G32110|LOC_OS09G15670|LOC_OS02G09940|LOC_OS05G11710|LOC_OS02G52780|LOC_OS04G14790|LOC_OS09G25100|LOC_OS12G39630|LOC_OS04G42600|LOC_OS05G06120|LOC_OS12G41956|LOC_OS04G49110|LOC_OS10G40770|LOC_OS07G40580|LOC_OS05G38290|LOC_OS06G12590|LOC_OS12G37100|LOC_OS02G38494|LOC_OS01G14750|LOC_OS12G38430|LOC_OS07G06460|LOC_OS12G25120|LOC_OS07G36090|LOC_OS02G21700|LOC_OS02G06205|LOC_OS08G43160|LOC_OS12G41830|LOC_OS04G32090|LOC_OS03G21540|LOC_OS02G51300|LOC_OS03G24930|LOC_OS02G14480|LOC_OS09G07900|LOC_OS01G43150|LOC_OS06G49430|LOC_OS11G20790|LOC_OS04G40950|LOC_OS10G06950|LOC_OS05G39090|LOC_OS02G13020|LOC_OS11G10980|LOC_OS12G02250|LOC_OS09G30412|LOC_OS06G04640|LOC_OS02G02130|LOC_OS01G73880|LOC_OS03G20340|LOC_OS02G51310|LOC_OS01G24880|LOC_OS02G51670|LOC_OS09G38020|LOC_OS03G03820|LOC_OS10G02584|LOC_OS05G44792|LOC_OS04G40840|LOC_OS05G39080|LOC_OS06G07905|LOC_OS06G50410|LOC_OS01G64820|LOC_OS01G64700|LOC_OS04G03370|LOC_OS12G02120|LOC_OS03G08270|LOC_OS02G05410|LOC_OS01G57420|LOC_OS07G08540|LOC_OS02G42600|LOC_OS03G45410|LOC_OS02G51400|LOC_OS07G33997|LOC_OS08G43090|LOC_OS06G37420|LOC_OS09G24220|LOC_OS08G02904|LOC_OS07G34840|LOC_OS09G26400|LOC_OS03G32220|LOC_OS04G49420|LOC_OS04G51630|LOC_OS01G14720|LOC_OS02G38580|LOC_OS01G59950|LOC_OS12G01140|LOC_OS06G40600|LOC_OS01G04800|LOC_OS07G07220|LOC_OS06G05860|LOC_OS02G14130|LOC_OS10G41820|LOC_OS11G08210|LOC_OS08G13690|LOC_OS01G09120|LOC_OS01G40094|LOC_OS08G40930|LOC_OS10G39860|LOC_OS06G50510|LOC_OS02G38210|LOC_OS01G47600|LOC_OS06G48310|LOC_OS01G12530|LOC_OS02G38690|LOC_OS01G55580|LOC_OS02G09910|LOC_OS02G05310|LOC_OS02G04460|LOC_OS07G22730|LOC_OS08G44290|LOC_OS09G10054|LOC_OS10G32400|LOC_OS07G05740|LOC_OS03G20530|LOC_OS07G06710|LOC_OS12G40570|LOC_OS06G01050|LOC_OS02G55300|LOC_OS07G03328|LOC_OS02G12810|LOC_OS04G21950|LOC_OS08G33190|LOC_OS03G17000|LOC_OS08G41810|LOC_OS03G29460|LOC_OS01G65940|LOC_OS08G06480|LOC_OS04G51370|LOC_OS07G43900|LOC_OS11G44840|LOC_OS06G15330|LOC_OS12G38000|LOC_OS05G18750|LOC_OS05G38480|LOC_OS05G15360|LOC_OS03G63020|LOC_OS12G43600|LOC_OS03G20780|LOC_OS02G43330|LOC_OS02G27060|LOC_OS01G43100|LOC_OS03G23935|LOC_OS07G13010|LOC_OS03G52230|LOC_OS10G40390|LOC_OS12G38130|LOC_OS12G05430|LOC_OS01G52050|LOC_OS06G36160|LOC_OS06G38460|LOC_OS12G38490|LOC_OS12G06520|LOC_OS03G41460|LOC_OS06G04580|LOC_OS09G20740|LOC_OS06G06640|LOC_OS05G40660|LOC_OS07G36140|LOC_OS07G14470|LOC_OS08G05490|LOC_OS10G41330|LOC_OS12G01060|LOC_OS12G27370|LOC_OS04G52361|LOC_OS01G65600|LOC_OS03G08500|LOC_OS01G21420|LOC_OS05G36280|LOC_OS06G50560|LOC_OS03G20790|LOC_OS07G06970|LOC_OS05G16430|LOC_OS10G32740|LOC_OS10G10500|LOC_OS06G26340|LOC_OS01G01960|LOC_OS09G37790|LOC_OS05G02040|LOC_OS10G42430|LOC_OS06G50679|LOC_OS04G55500|LOC_OS02G09670|LOC_OS12G31880|LOC_OS06G50310|LOC_OS09G36220|LOC_OS01G56630|LOC_OS06G06510|LOC_OS11G01074|LOC_OS03G19500|LOC_OS05G41450|LOC_OS03G56800|LOC_OS03G39110|LOC_OS11G26130|LOC_OS05G06690|LOC_OS10G41790|LOC_OS07G14490|LOC_OS09G27350|LOC_OS02G45940|LOC_OS01G32770|LOC_OS02G06330|LOC_OS08G03170|LOC_OS06G20610|LOC_OS01G17010|LOC_OS01G16040|LOC_OS07G07974|LOC_OS06G51220|LOC_OS10G26050|LOC_OS01G09620|LOC_OS09G28310|LOC_OS01G10610|LOC_OS01G11700|LOC_OS02G32610|LOC_OS04G53620|LOC_OS06G15360|LOC_OS09G35030|LOC_OS04G49490|LOC_OS07G33910|LOC_OS07G08710|LOC_OS06G29400|LOC_OS01G56969|LOC_OS05G41795|LOC_OS08G38220|LOC_OS04G36070|LOC_OS04G56800|LOC_OS12G06670|LOC_OS05G33810|LOC_OS06G09717|LOC_OS06G50480|LOC_OS06G07896|LOC_OS06G36170|LOC_OS04G48050|LOC_OS03G01900|LOC_OS07G30510|LOC_OS10G33800|LOC_OS05G02080|LOC_OS10G27360|LOC_OS09G07730|LOC_OS02G10860|LOC_OS05G41780|LOC_OS03G17230|LOC_OS07G37140|LOC_OS07G36170|LOC_OS05G49140|LOC_OS08G30850|LOC_OS05G38010
44424	1.7669E-5	4.0891E-4	826	10327	1828	25460	intracellular part	LOC_OS11G01154|LOC_OS07G47780|LOC_OS03G60390|LOC_OS01G49290|LOC_OS11G05990|LOC_OS04G02910|LOC_OS07G14850|LOC_OS11G01390|LOC_OS03G61249|LOC_OS02G54290|LOC_OS02G07060|LOC_OS01G61170|LOC_OS07G08170|LOC_OS06G41110|LOC_OS03G28410|LOC_OS01G50032|LOC_OS05G35480|LOC_OS03G58080|LOC_OS08G06630|LOC_OS11G04670|LOC_OS07G12200|LOC_OS01G07880|LOC_OS05G03430|LOC_OS03G14260|LOC_OS03G15350|LOC_OS05G48310|LOC_OS02G56480|LOC_OS06G18790|LOC_OS01G16110|LOC_OS09G31031|LOC_OS12G05394|LOC_OS03G03100|LOC_OS02G33580|LOC_OS06G43760|LOC_OS04G56530|LOC_OS04G42140|LOC_OS10G35520|LOC_OS06G14190|LOC_OS12G22760|LOC_OS03G19720|LOC_OS11G01170|LOC_OS06G45930|LOC_OS05G03400|LOC_OS04G28280|LOC_OS07G45100|LOC_OS07G46670|LOC_OS03G02480|LOC_OS03G14280|LOC_OS01G53520|LOC_OS06G08530|LOC_OS01G08510|LOC_OS06G30440|LOC_OS01G55700|LOC_OS07G39920|LOC_OS03G17310|LOC_OS05G01230|LOC_OS11G34080|LOC_OS02G10260|LOC_OS05G06920|LOC_OS04G45670|LOC_OS10G41180|LOC_OS01G08700|LOC_OS12G42550|LOC_OS06G08320|LOC_OS03G50540|LOC_OS12G32986|LOC_OS03G51870|LOC_OS08G06600|LOC_OS03G50780|LOC_OS04G39160|LOC_OS03G14690|LOC_OS01G60040|LOC_OS04G55650|LOC_OS10G42240|LOC_OS12G07140|LOC_OS08G33830|LOC_OS03G45194|LOC_OS01G04330|LOC_OS10G21560|LOC_OS05G28750|LOC_OS06G40050|LOC_OS11G41820|LOC_OS11G36440|LOC_OS03G06410|LOC_OS07G23120|LOC_OS10G36810|LOC_OS11G01130|LOC_OS11G03794|LOC_OS03G50325|LOC_OS12G31430|LOC_OS02G11780|LOC_OS01G36390|LOC_OS03G05310|LOC_OS03G48000|LOC_OS11G37560|LOC_OS02G43110|LOC_OS02G43350|LOC_OS04G46960|LOC_OS04G39190|LOC_OS10G07010|LOC_OS08G17370|LOC_OS03G05780|LOC_OS07G13590|LOC_OS01G71810|LOC_OS04G32560|LOC_OS09G36300|LOC_OS03G29970|LOC_OS11G26850|LOC_OS12G01400|LOC_OS05G09360|LOC_OS06G32230|LOC_OS01G05630|LOC_OS09G24320|LOC_OS07G10890|LOC_OS03G10050|LOC_OS11G09280|LOC_OS04G22360|LOC_OS12G32380|LOC_OS03G56280|LOC_OS07G07240|LOC_OS03G49990|LOC_OS08G41250|LOC_OS06G09688|LOC_OS04G33030|LOC_OS09G02540|LOC_OS01G69990|LOC_OS07G10660|LOC_OS06G21590|LOC_OS05G03830|LOC_OS03G61890|LOC_OS09G12570|LOC_OS07G07010|LOC_OS10G38630|LOC_OS07G09670|LOC_OS11G24450|LOC_OS01G45070|LOC_OS12G02710|LOC_OS03G50520|LOC_OS07G19494|LOC_OS06G40080|LOC_OS05G44100|LOC_OS07G35970|LOC_OS12G09580|LOC_OS08G34740|LOC_OS10G39930|LOC_OS05G26926|LOC_OS08G36920|LOC_OS09G31200|LOC_OS08G31219|LOC_OS02G52940|LOC_OS03G51600|LOC_OS02G48680|LOC_OS03G50510|LOC_OS01G03464|LOC_OS06G06190|LOC_OS01G61780|LOC_OS09G01670|LOC_OS04G55060|LOC_OS11G37990|LOC_OS01G14110|LOC_OS07G09690|LOC_OS05G41060|LOC_OS02G35140|LOC_OS03G27510|LOC_OS04G51700|LOC_OS01G72940|LOC_OS01G15680|LOC_OS08G31228|LOC_OS01G13260|LOC_OS04G33460|LOC_OS06G21380|LOC_OS03G32040|LOC_OS07G35990|LOC_OS03G56000|LOC_OS01G72710|LOC_OS10G11340|LOC_OS02G02890|LOC_OS07G47500|LOC_OS09G24990|LOC_OS01G15860|LOC_OS05G25640|LOC_OS08G31240|LOC_OS02G12460|LOC_OS11G13500|LOC_OS03G16800|LOC_OS03G05720|LOC_OS11G33330|LOC_OS10G35320|LOC_OS02G40940|LOC_OS01G05610|LOC_OS06G45570|LOC_OS05G48500|LOC_OS09G29190|LOC_OS02G28820|LOC_OS03G32050|LOC_OS09G21460|LOC_OS04G56590|LOC_OS08G12760|LOC_OS01G11040|LOC_OS08G33440|LOC_OS11G38800|LOC_OS05G26954|LOC_OS11G34200|LOC_OS10G35540|LOC_OS01G25880|LOC_OS03G47610|LOC_OS01G67160|LOC_OS06G11130|LOC_OS05G28280|LOC_OS12G39860|LOC_OS06G22030|LOC_OS05G44760|LOC_OS03G55470|LOC_OS02G29530|LOC_OS02G13180|LOC_OS01G56140|LOC_OS11G34870|LOC_OS02G38480|LOC_OS03G07150|LOC_OS07G44950|LOC_OS10G32810|LOC_OS02G54980|LOC_OS09G28630|LOC_OS03G12760|LOC_OS11G41180|LOC_OS11G06170|LOC_OS06G50724|LOC_OS03G14700|LOC_OS06G03980|LOC_OS01G57460|LOC_OS07G43870|LOC_OS12G04500|LOC_OS03G21000|LOC_OS01G48500|LOC_OS06G47550|LOC_OS07G31650|LOC_OS08G01610|LOC_OS01G47650|LOC_OS04G54940|LOC_OS12G35030|LOC_OS01G16940|LOC_OS02G29550|LOC_OS10G39410|LOC_OS11G32470|LOC_OS02G09940|LOC_OS02G52780|LOC_OS12G39630|LOC_OS02G56900|LOC_OS04G49110|LOC_OS03G54150|LOC_OS03G12300|LOC_OS01G15600|LOC_OS02G39340|LOC_OS02G41650|LOC_OS07G36090|LOC_OS08G43160|LOC_OS05G31490|LOC_OS08G40919|LOC_OS03G24930|LOC_OS01G61930|LOC_OS09G07900|LOC_OS04G40950|LOC_OS10G06950|LOC_OS06G50300|LOC_OS01G12520|LOC_OS03G07190|LOC_OS12G01040|LOC_OS10G37210|LOC_OS04G46010|LOC_OS05G26902|LOC_OS06G07914|LOC_OS12G02130|LOC_OS06G04640|LOC_OS04G52940|LOC_OS01G73880|LOC_OS02G51670|LOC_OS09G38020|LOC_OS09G26650|LOC_OS03G03820|LOC_OS10G02584|LOC_OS05G44792|LOC_OS07G41014|LOC_OS12G02120|LOC_OS03G08270|LOC_OS02G04440|LOC_OS01G53060|LOC_OS01G71474|LOC_OS10G38314|LOC_OS03G45410|LOC_OS01G37800|LOC_OS09G24220|LOC_OS01G46760|LOC_OS09G26880|LOC_OS09G26400|LOC_OS04G51630|LOC_OS10G35250|LOC_OS12G01020|LOC_OS10G37430|LOC_OS06G07932|LOC_OS01G01640|LOC_OS02G18850|LOC_OS02G52744|LOC_OS08G40930|LOC_OS10G39860|LOC_OS06G50510|LOC_OS02G38210|LOC_OS01G47600|LOC_OS06G07923|LOC_OS02G09910|LOC_OS02G05310|LOC_OS02G04460|LOC_OS07G22730|LOC_OS08G44290|LOC_OS12G04520|LOC_OS10G32400|LOC_OS03G62170|LOC_OS03G44500|LOC_OS01G24950|LOC_OS07G03328|LOC_OS08G33190|LOC_OS05G03380|LOC_OS08G41810|LOC_OS08G06480|LOC_OS10G41110|LOC_OS03G58910|LOC_OS11G44840|LOC_OS05G38480|LOC_OS05G15360|LOC_OS10G38189|LOC_OS12G36180|LOC_OS03G20780|LOC_OS02G55670|LOC_OS12G05430|LOC_OS06G38460|LOC_OS12G06520|LOC_OS03G41460|LOC_OS07G27790|LOC_OS05G43810|LOC_OS01G64750|LOC_OS10G41330|LOC_OS04G52361|LOC_OS04G04230|LOC_OS01G21420|LOC_OS06G07978|LOC_OS06G50560|LOC_OS01G74310|LOC_OS08G23160|LOC_OS03G20790|LOC_OS11G06590|LOC_OS05G02040|LOC_OS10G42430|LOC_OS06G50310|LOC_OS08G25590|LOC_OS09G36220|LOC_OS06G07969|LOC_OS05G37120|LOC_OS01G53000|LOC_OS04G39560|LOC_OS05G41450|LOC_OS03G39110|LOC_OS07G36040|LOC_OS09G36230|LOC_OS01G16040|LOC_OS01G54560|LOC_OS07G07974|LOC_OS06G51220|LOC_OS03G55820|LOC_OS11G25030|LOC_OS10G20630|LOC_OS06G15360|LOC_OS04G49370|LOC_OS01G49190|LOC_OS12G15470|LOC_OS01G56969|LOC_OS09G29750|LOC_OS08G37370|LOC_OS04G21610|LOC_OS04G36070|LOC_OS05G33810|LOC_OS05G39110|LOC_OS08G04480|LOC_OS06G09717|LOC_OS02G43860|LOC_OS11G39220|LOC_OS07G04230|LOC_OS03G07570|LOC_OS04G48050|LOC_OS03G18200|LOC_OS02G14090|LOC_OS05G02080|LOC_OS05G10940|LOC_OS11G02190|LOC_OS01G40370|LOC_OS10G41780|LOC_OS02G06480|LOC_OS05G31620|LOC_OS09G15340|LOC_OS11G01030|LOC_OS06G04280|LOC_OS08G39450|LOC_OS08G16570|LOC_OS01G43870|LOC_OS01G04020|LOC_OS10G25830|LOC_OS11G38310|LOC_OS02G15810|LOC_OS04G37904|LOC_OS07G48510|LOC_OS03G63300|LOC_OS10G35870|LOC_OS05G37550|LOC_OS05G13580|LOC_OS01G07520|LOC_OS04G42020|LOC_OS01G07760|LOC_OS02G36974|LOC_OS05G26890|LOC_OS01G68700|LOC_OS12G03090|LOC_OS12G28177|LOC_OS01G74146|LOC_OS09G37930|LOC_OS01G14050|LOC_OS09G23730|LOC_OS10G32348|LOC_OS08G17680|LOC_OS08G06500|LOC_OS11G01050|LOC_OS02G13400|LOC_OS09G12600|LOC_OS02G31070|LOC_OS11G35060|LOC_OS06G43630|LOC_OS04G42030|LOC_OS01G39580|LOC_OS06G21600|LOC_OS05G35580|LOC_OS10G02720|LOC_OS02G54160|LOC_OS11G43900|LOC_OS09G32020|LOC_OS08G41300|LOC_OS06G43860|LOC_OS05G44290|LOC_OS08G04790|LOC_OS08G33920|LOC_OS10G10580|LOC_OS08G27010|LOC_OS11G39650|LOC_OS02G03850|LOC_OS06G10520|LOC_OS11G04740|LOC_OS05G35170|LOC_OS01G63040|LOC_OS03G12390|LOC_OS07G37410|LOC_OS01G65220|LOC_OS05G48240|LOC_OS11G39600|LOC_OS04G30470|LOC_OS08G01270|LOC_OS04G07280|LOC_OS01G06876|LOC_OS02G46520|LOC_OS08G04530|LOC_OS03G58160|LOC_OS07G03418|LOC_OS07G38970|LOC_OS02G55470|LOC_OS01G16430|LOC_OS09G35790|LOC_OS10G34750|LOC_OS12G28137|LOC_OS03G04590|LOC_OS02G19150|LOC_OS01G25386|LOC_OS10G28040|LOC_OS04G44650|LOC_OS04G39060|LOC_OS03G08700|LOC_OS05G37330|LOC_OS02G51080|LOC_OS10G32300|LOC_OS01G03144|LOC_OS09G21740|LOC_OS02G42380|LOC_OS05G34050|LOC_OS11G39618|LOC_OS04G55780|LOC_OS03G39640|LOC_OS01G37130|LOC_OS01G16210|LOC_OS04G58810|LOC_OS09G26190|LOC_OS05G48450|LOC_OS03G61319|LOC_OS04G57720|LOC_OS08G32630|LOC_OS03G25250|LOC_OS07G33898|LOC_OS07G32560|LOC_OS07G10770|LOC_OS04G58200|LOC_OS01G68770|LOC_OS03G58350|LOC_OS09G24680|LOC_OS07G34740|LOC_OS02G57040|LOC_OS06G24730|LOC_OS02G39850|LOC_OS11G01439|LOC_OS06G07140|LOC_OS04G34000|LOC_OS06G34540|LOC_OS03G57270|LOC_OS03G04710|LOC_OS08G23710|LOC_OS03G38730|LOC_OS01G66360|LOC_OS04G57340|LOC_OS06G41060|LOC_OS01G61440|LOC_OS01G34080|LOC_OS07G43470|LOC_OS08G43540|LOC_OS03G23010|LOC_OS02G05610|LOC_OS08G12820|LOC_OS01G39770|LOC_OS11G04720|LOC_OS05G11780|LOC_OS02G46130|LOC_OS06G08023|LOC_OS11G01210|LOC_OS04G02850|LOC_OS03G58330|LOC_OS07G32100|LOC_OS05G45310|LOC_OS03G12370|LOC_OS12G32280|LOC_OS08G42000|LOC_OS09G33500|LOC_OS11G36790|LOC_OS06G08014|LOC_OS06G34520|LOC_OS03G02514|LOC_OS05G07050|LOC_OS06G10330|LOC_OS09G30240|LOC_OS08G31580|LOC_OS02G01030|LOC_OS03G49640|LOC_OS04G12480|LOC_OS05G11120|LOC_OS03G01018|LOC_OS07G12510|LOC_OS06G12780|LOC_OS01G67480|LOC_OS06G47890|LOC_OS04G55130|LOC_OS09G26820|LOC_OS02G43080|LOC_OS05G25770|LOC_OS05G46220|LOC_OS09G14600|LOC_OS04G25550|LOC_OS02G36780|LOC_OS06G32150|LOC_OS10G36760|LOC_OS05G13780|LOC_OS02G03860|LOC_OS02G03620|LOC_OS02G46120|LOC_OS12G42260|LOC_OS09G27900|LOC_OS06G08032|LOC_OS04G33350|LOC_OS03G12560|LOC_OS11G09370|LOC_OS10G02509|LOC_OS08G32690|LOC_OS09G36800|LOC_OS04G25540|LOC_OS05G05930|LOC_OS11G43049|LOC_OS08G43580|LOC_OS10G39800|LOC_OS12G03970|LOC_OS11G01890|LOC_OS05G48620|LOC_OS02G38980|LOC_OS06G47630|LOC_OS01G63900|LOC_OS08G43130|LOC_OS09G35960|LOC_OS02G50840|LOC_OS08G21590|LOC_OS05G32270|LOC_OS12G43130|LOC_OS03G32170|LOC_OS03G11010|LOC_OS04G31190|LOC_OS02G50600|LOC_OS03G60620|LOC_OS08G37920|LOC_OS07G09370|LOC_OS10G36750|LOC_OS12G01530|LOC_OS05G04190|LOC_OS03G17084|LOC_OS01G68370|LOC_OS01G22010|LOC_OS04G24140|LOC_OS10G40780|LOC_OS06G47210|LOC_OS12G38640|LOC_OS12G01120|LOC_OS02G05440|LOC_OS06G01210|LOC_OS05G30240|LOC_OS01G15709|LOC_OS01G68380|LOC_OS05G42210|LOC_OS02G53770|LOC_OS03G11550|LOC_OS03G57790|LOC_OS01G47540|LOC_OS03G56670|LOC_OS09G32800|LOC_OS07G33915|LOC_OS01G05900|LOC_OS07G33954|LOC_OS03G49930|LOC_OS04G13470|LOC_OS02G27490|LOC_OS05G41110|LOC_OS06G50600|LOC_OS03G53190|LOC_OS11G32110|LOC_OS02G22800|LOC_OS11G01610|LOC_OS04G42840|LOC_OS03G42050|LOC_OS04G40420|LOC_OS05G11710|LOC_OS04G14790|LOC_OS12G31800|LOC_OS10G42710|LOC_OS05G41100|LOC_OS04G42600|LOC_OS05G06120|LOC_OS04G30860|LOC_OS10G40770|LOC_OS07G40460|LOC_OS08G09200|LOC_OS12G37100|LOC_OS12G38430|LOC_OS12G25120|LOC_OS05G32630|LOC_OS03G08330|LOC_OS01G59980|LOC_OS12G41830|LOC_OS09G31970|LOC_OS02G51300|LOC_OS04G37660|LOC_OS01G43150|LOC_OS06G49430|LOC_OS11G20790|LOC_OS05G45770|LOC_OS08G15600|LOC_OS02G13020|LOC_OS12G01160|LOC_OS11G10980|LOC_OS09G30412|LOC_OS02G02130|LOC_OS07G20420|LOC_OS01G43140|LOC_OS06G23290|LOC_OS05G43582|LOC_OS04G40840|LOC_OS05G39080|LOC_OS11G10990|LOC_OS01G64820|LOC_OS02G05410|LOC_OS07G08540|LOC_OS02G42600|LOC_OS07G33997|LOC_OS08G43090|LOC_OS02G48110|LOC_OS08G35470|LOC_OS03G32220|LOC_OS04G49420|LOC_OS06G28950|LOC_OS12G01140|LOC_OS06G40600|LOC_OS01G04800|LOC_OS07G07220|LOC_OS04G14110|LOC_OS06G05860|LOC_OS03G02830|LOC_OS11G29370|LOC_OS10G41820|LOC_OS08G13690|LOC_OS02G49690|LOC_OS03G18160|LOC_OS05G42230|LOC_OS05G22870|LOC_OS02G04100|LOC_OS07G06380|LOC_OS02G03010|LOC_OS07G01020|LOC_OS07G06710|LOC_OS06G06980|LOC_OS12G40570|LOC_OS06G01050|LOC_OS06G04560|LOC_OS02G55300|LOC_OS04G21950|LOC_OS03G17000|LOC_OS04G38390|LOC_OS03G29460|LOC_OS04G51370|LOC_OS09G27030|LOC_OS12G38000|LOC_OS05G18750|LOC_OS12G43600|LOC_OS10G34710|LOC_OS02G43330|LOC_OS06G05880|LOC_OS01G43580|LOC_OS01G40070|LOC_OS03G23935|LOC_OS03G52230|LOC_OS10G40390|LOC_OS03G10860|LOC_OS01G56890|LOC_OS01G24600|LOC_OS01G52050|LOC_OS06G36160|LOC_OS12G38490|LOC_OS12G08820|LOC_OS06G04580|LOC_OS03G63360|LOC_OS01G22870|LOC_OS02G11740|LOC_OS03G04140|LOC_OS07G38560|LOC_OS07G36140|LOC_OS08G05490|LOC_OS12G27370|LOC_OS03G08500|LOC_OS07G06970|LOC_OS10G10500|LOC_OS01G69090|LOC_OS01G01960|LOC_OS06G49440|LOC_OS02G57710|LOC_OS11G43860|LOC_OS03G53580|LOC_OS06G50679|LOC_OS03G12820|LOC_OS12G01170|LOC_OS04G54890|LOC_OS02G55770|LOC_OS12G04440|LOC_OS11G31890|LOC_OS06G07600|LOC_OS03G37290|LOC_OS09G16580|LOC_OS03G56800|LOC_OS05G45930|LOC_OS11G39568|LOC_OS11G17530|LOC_OS12G37350|LOC_OS06G07878|LOC_OS02G45940|LOC_OS02G06330|LOC_OS06G20610|LOC_OS11G42989|LOC_OS10G29320|LOC_OS03G17690|LOC_OS10G26050|LOC_OS09G28310|LOC_OS08G34190|LOC_OS02G32610|LOC_OS12G04260|LOC_OS07G36390|LOC_OS09G35030|LOC_OS06G07869|LOC_OS11G39550|LOC_OS04G49490|LOC_OS07G33910|LOC_OS07G07620|LOC_OS07G08710|LOC_OS06G29400|LOC_OS03G21720|LOC_OS01G08560|LOC_OS10G40324|LOC_OS09G27210|LOC_OS02G55720|LOC_OS05G41795|LOC_OS11G26030|LOC_OS04G56800|LOC_OS12G06670|LOC_OS07G39690|LOC_OS07G38360|LOC_OS02G39030|LOC_OS06G50480|LOC_OS06G07896|LOC_OS03G09870|LOC_OS03G01900|LOC_OS10G33800|LOC_OS12G18630|LOC_OS03G56810|LOC_OS03G55720|LOC_OS06G10810|LOC_OS11G04490|LOC_OS02G10860|LOC_OS03G17230|LOC_OS01G61180|LOC_OS08G40410|LOC_OS07G36170|LOC_OS12G04000|LOC_OS04G28590|LOC_OS01G32880|LOC_OS09G19820
3677	4.9040E-5	9.9306E-4	224	2434	1828	25460	DNA binding	LOC_OS03G17084|LOC_OS03G60390|LOC_OS01G50960|LOC_OS01G68370|LOC_OS06G06460|LOC_OS06G22030|LOC_OS07G37610|LOC_OS06G43090|LOC_OS01G04020|LOC_OS11G38310|LOC_OS03G61249|LOC_OS01G09280|LOC_OS02G15810|LOC_OS02G09480|LOC_OS12G01120|LOC_OS02G05440|LOC_OS07G44950|LOC_OS06G04030|LOC_OS02G02500|LOC_OS06G51260|LOC_OS04G42020|LOC_OS08G06630|LOC_OS03G12760|LOC_OS05G03550|LOC_OS01G07880|LOC_OS05G03430|LOC_OS11G41180|LOC_OS11G06170|LOC_OS06G50724|LOC_OS01G68700|LOC_OS01G11580|LOC_OS08G09340|LOC_OS03G03100|LOC_OS03G14700|LOC_OS03G40650|LOC_OS01G05900|LOC_OS06G14190|LOC_OS09G37930|LOC_OS09G23730|LOC_OS06G06480|LOC_OS06G20190|LOC_OS05G03760|LOC_OS05G27730|LOC_OS06G50600|LOC_OS12G35030|LOC_OS02G29550|LOC_OS03G53190|LOC_OS04G28280|LOC_OS09G35880|LOC_OS10G39410|LOC_OS11G32110|LOC_OS02G02870|LOC_OS01G39580|LOC_OS04G40420|LOC_OS01G08510|LOC_OS02G52780|LOC_OS05G01230|LOC_OS04G49110|LOC_OS02G54160|LOC_OS06G43860|LOC_OS12G25120|LOC_OS08G43160|LOC_OS02G51300|LOC_OS12G42550|LOC_OS01G54600|LOC_OS05G35170|LOC_OS03G51870|LOC_OS03G50780|LOC_OS09G30414|LOC_OS06G04640|LOC_OS11G10060|LOC_OS02G51310|LOC_OS01G24880|LOC_OS02G51670|LOC_OS09G38020|LOC_OS03G58160|LOC_OS10G21560|LOC_OS03G14100|LOC_OS10G02584|LOC_OS05G44792|LOC_OS08G15050|LOC_OS06G19444|LOC_OS01G64700|LOC_OS03G08270|LOC_OS09G35790|LOC_OS10G36810|LOC_OS10G34750|LOC_OS04G34720|LOC_OS11G10070|LOC_OS07G08540|LOC_OS03G45410|LOC_OS11G01130|LOC_OS12G01940|LOC_OS08G43090|LOC_OS10G28040|LOC_OS09G24220|LOC_OS12G31430|LOC_OS03G32220|LOC_OS01G36390|LOC_OS04G49420|LOC_OS12G07480|LOC_OS01G04800|LOC_OS02G42380|LOC_OS05G34050|LOC_OS04G42120|LOC_OS11G08210|LOC_OS03G50310|LOC_OS06G45840|LOC_OS06G50510|LOC_OS03G61319|LOC_OS01G47600|LOC_OS01G12530|LOC_OS07G07350|LOC_OS01G55580|LOC_OS02G09910|LOC_OS03G27310|LOC_OS07G22730|LOC_OS09G36300|LOC_OS03G29970|LOC_OS11G01550|LOC_OS11G02520|LOC_OS02G46030|LOC_OS12G40570|LOC_OS01G05630|LOC_OS03G58350|LOC_OS04G21950|LOC_OS08G33190|LOC_OS07G10890|LOC_OS05G50930|LOC_OS11G44840|LOC_OS03G03870|LOC_OS06G15330|LOC_OS03G49990|LOC_OS05G38480|LOC_OS09G37760|LOC_OS12G43600|LOC_OS03G20780|LOC_OS02G43330|LOC_OS04G57340|LOC_OS02G27060|LOC_OS06G41060|LOC_OS01G66120|LOC_OS10G40390|LOC_OS02G10080|LOC_OS02G05610|LOC_OS12G38490|LOC_OS12G06520|LOC_OS04G51800|LOC_OS03G58330|LOC_OS03G12370|LOC_OS07G36140|LOC_OS10G41330|LOC_OS12G27370|LOC_OS01G65600|LOC_OS03G08500|LOC_OS03G03850|LOC_OS05G36280|LOC_OS06G50560|LOC_OS08G36920|LOC_OS03G20790|LOC_OS11G36790|LOC_OS06G10330|LOC_OS08G39980|LOC_OS05G02040|LOC_OS01G14110|LOC_OS10G42430|LOC_OS06G50679|LOC_OS02G09670|LOC_OS08G31580|LOC_OS02G35140|LOC_OS06G50310|LOC_OS09G36220|LOC_OS06G06510|LOC_OS03G49640|LOC_OS05G41450|LOC_OS07G12510|LOC_OS01G67480|LOC_OS01G48320|LOC_OS05G25770|LOC_OS02G45940|LOC_OS02G06330|LOC_OS05G13780|LOC_OS11G01880|LOC_OS07G07974|LOC_OS06G51220|LOC_OS01G09620|LOC_OS09G28310|LOC_OS10G02509|LOC_OS11G12650|LOC_OS08G33420|LOC_OS09G35030|LOC_OS12G01550|LOC_OS08G40070|LOC_OS01G05610|LOC_OS07G08710|LOC_OS01G05970|LOC_OS01G50622|LOC_OS01G56969|LOC_OS08G38220|LOC_OS09G29750|LOC_OS02G39710|LOC_OS02G56250|LOC_OS02G38980|LOC_OS06G24870|LOC_OS05G33810|LOC_OS06G47630|LOC_OS06G09717|LOC_OS06G50480|LOC_OS02G50840|LOC_OS05G32270|LOC_OS05G02080|LOC_OS10G27360|LOC_OS02G10860|LOC_OS06G08290|LOC_OS05G41780|LOC_OS09G37910|LOC_OS07G37140|LOC_OS08G37920|LOC_OS11G11100|LOC_OS07G36170|LOC_OS03G16700|LOC_OS08G30850|LOC_OS11G34200|LOC_OS05G34210
5634	7.9811E-5	1.4366E-3	269	3020	1828	25460	nucleus	LOC_OS11G01154|LOC_OS03G17084|LOC_OS03G60390|LOC_OS01G68370|LOC_OS01G67160|LOC_OS01G49290|LOC_OS05G28280|LOC_OS08G39450|LOC_OS01G43870|LOC_OS01G04020|LOC_OS05G44760|LOC_OS11G38310|LOC_OS03G61249|LOC_OS02G54290|LOC_OS02G15810|LOC_OS04G37904|LOC_OS07G08170|LOC_OS03G63300|LOC_OS12G01120|LOC_OS02G05440|LOC_OS10G35870|LOC_OS03G07150|LOC_OS07G44950|LOC_OS05G30240|LOC_OS10G32810|LOC_OS01G68380|LOC_OS01G07760|LOC_OS03G12760|LOC_OS03G11550|LOC_OS01G07880|LOC_OS05G03430|LOC_OS11G41180|LOC_OS02G36974|LOC_OS03G14260|LOC_OS11G06170|LOC_OS01G47540|LOC_OS06G50724|LOC_OS01G68700|LOC_OS01G16110|LOC_OS09G31031|LOC_OS03G03100|LOC_OS03G14700|LOC_OS04G42140|LOC_OS12G04500|LOC_OS01G05900|LOC_OS06G14190|LOC_OS09G37930|LOC_OS09G23730|LOC_OS03G49930|LOC_OS02G13400|LOC_OS06G50600|LOC_OS05G03400|LOC_OS12G35030|LOC_OS02G29550|LOC_OS03G53190|LOC_OS04G28280|LOC_OS11G32110|LOC_OS02G22800|LOC_OS01G39580|LOC_OS03G42050|LOC_OS04G40420|LOC_OS05G11710|LOC_OS06G30440|LOC_OS02G52780|LOC_OS12G39630|LOC_OS07G39920|LOC_OS05G01230|LOC_OS10G42710|LOC_OS02G56900|LOC_OS04G49110|LOC_OS02G54160|LOC_OS11G34080|LOC_OS08G41300|LOC_OS06G43860|LOC_OS12G38430|LOC_OS02G39340|LOC_OS12G25120|LOC_OS08G33920|LOC_OS03G08330|LOC_OS08G43160|LOC_OS01G08700|LOC_OS02G51300|LOC_OS12G42550|LOC_OS05G35170|LOC_OS01G61930|LOC_OS09G07900|LOC_OS03G51870|LOC_OS06G49430|LOC_OS04G40950|LOC_OS03G50780|LOC_OS04G39160|LOC_OS01G65220|LOC_OS06G50300|LOC_OS02G13020|LOC_OS12G01160|LOC_OS04G30470|LOC_OS08G33830|LOC_OS09G30412|LOC_OS06G04640|LOC_OS01G73880|LOC_OS04G07280|LOC_OS02G51670|LOC_OS03G58160|LOC_OS10G21560|LOC_OS03G03820|LOC_OS10G02584|LOC_OS05G44792|LOC_OS05G28750|LOC_OS11G41820|LOC_OS01G64820|LOC_OS09G35790|LOC_OS10G36810|LOC_OS10G34750|LOC_OS07G08540|LOC_OS02G42600|LOC_OS03G45410|LOC_OS11G01130|LOC_OS10G28040|LOC_OS11G03794|LOC_OS09G24220|LOC_OS12G31430|LOC_OS09G26400|LOC_OS03G32220|LOC_OS02G11780|LOC_OS01G36390|LOC_OS04G51630|LOC_OS06G40600|LOC_OS05G37330|LOC_OS07G07220|LOC_OS02G42380|LOC_OS05G34050|LOC_OS01G37130|LOC_OS04G58810|LOC_OS06G50510|LOC_OS02G38210|LOC_OS03G61319|LOC_OS01G47600|LOC_OS04G57720|LOC_OS02G09910|LOC_OS07G22730|LOC_OS03G25250|LOC_OS03G29970|LOC_OS12G40570|LOC_OS06G01050|LOC_OS01G05630|LOC_OS02G55300|LOC_OS03G58350|LOC_OS04G21950|LOC_OS08G33190|LOC_OS07G10890|LOC_OS07G34740|LOC_OS03G10050|LOC_OS08G41810|LOC_OS08G06480|LOC_OS03G58910|LOC_OS11G44840|LOC_OS03G49990|LOC_OS12G43600|LOC_OS03G20780|LOC_OS02G43330|LOC_OS04G33030|LOC_OS06G05880|LOC_OS01G43580|LOC_OS04G57340|LOC_OS06G41060|LOC_OS03G23935|LOC_OS02G55670|LOC_OS12G05430|LOC_OS06G36160|LOC_OS06G38460|LOC_OS02G05610|LOC_OS12G38490|LOC_OS08G12820|LOC_OS12G08820|LOC_OS12G06520|LOC_OS03G41460|LOC_OS06G04580|LOC_OS11G04720|LOC_OS07G19494|LOC_OS03G58330|LOC_OS07G32100|LOC_OS03G12370|LOC_OS07G36140|LOC_OS10G41330|LOC_OS12G27370|LOC_OS03G08500|LOC_OS01G21420|LOC_OS08G42000|LOC_OS06G50560|LOC_OS08G36920|LOC_OS09G33500|LOC_OS03G20790|LOC_OS07G06970|LOC_OS09G31200|LOC_OS06G34520|LOC_OS06G10330|LOC_OS01G01960|LOC_OS01G03464|LOC_OS11G06590|LOC_OS09G01670|LOC_OS05G02040|LOC_OS01G14110|LOC_OS10G42430|LOC_OS06G50679|LOC_OS03G12820|LOC_OS08G31580|LOC_OS02G35140|LOC_OS06G50310|LOC_OS02G55770|LOC_OS04G51700|LOC_OS09G36220|LOC_OS11G31890|LOC_OS01G13260|LOC_OS03G49640|LOC_OS05G41450|LOC_OS07G12510|LOC_OS06G12780|LOC_OS06G47890|LOC_OS05G25770|LOC_OS04G25550|LOC_OS02G06330|LOC_OS06G20610|LOC_OS05G13780|LOC_OS02G03860|LOC_OS02G03620|LOC_OS07G47500|LOC_OS10G29320|LOC_OS07G07974|LOC_OS06G51220|LOC_OS09G24990|LOC_OS09G28310|LOC_OS11G09370|LOC_OS01G15860|LOC_OS10G02509|LOC_OS06G15360|LOC_OS08G32690|LOC_OS08G31240|LOC_OS02G12460|LOC_OS03G16800|LOC_OS03G05720|LOC_OS09G35030|LOC_OS04G49370|LOC_OS01G05610|LOC_OS07G08710|LOC_OS06G29400|LOC_OS01G08560|LOC_OS01G56969|LOC_OS05G41795|LOC_OS09G29750|LOC_OS05G48500|LOC_OS05G48620|LOC_OS04G21610|LOC_OS04G36070|LOC_OS05G33810|LOC_OS07G38360|LOC_OS01G63900|LOC_OS06G09717|LOC_OS02G39030|LOC_OS06G50480|LOC_OS02G50840|LOC_OS05G32270|LOC_OS05G02080|LOC_OS04G56590|LOC_OS02G10860|LOC_OS03G60620|LOC_OS08G37920|LOC_OS11G38800|LOC_OS05G31620|LOC_OS11G34200
5622	1.0123E-4	1.6399E-3	850	10775	1828	25460	intracellular	LOC_OS11G01154|LOC_OS07G47780|LOC_OS03G60390|LOC_OS01G49290|LOC_OS11G05990|LOC_OS04G02910|LOC_OS07G14850|LOC_OS11G01390|LOC_OS03G61249|LOC_OS02G54290|LOC_OS02G07060|LOC_OS01G61170|LOC_OS04G55210|LOC_OS07G08170|LOC_OS06G41110|LOC_OS03G28410|LOC_OS01G50032|LOC_OS05G35480|LOC_OS03G58080|LOC_OS08G06630|LOC_OS11G04670|LOC_OS07G12200|LOC_OS01G07880|LOC_OS05G03430|LOC_OS03G14260|LOC_OS03G15350|LOC_OS05G48310|LOC_OS02G56480|LOC_OS06G18790|LOC_OS01G16110|LOC_OS09G31031|LOC_OS12G05394|LOC_OS03G03100|LOC_OS02G33580|LOC_OS06G43760|LOC_OS04G56530|LOC_OS04G42140|LOC_OS10G35520|LOC_OS06G14190|LOC_OS12G22760|LOC_OS03G19720|LOC_OS11G01170|LOC_OS06G45930|LOC_OS05G03400|LOC_OS04G28280|LOC_OS07G45100|LOC_OS07G46670|LOC_OS09G35880|LOC_OS03G02480|LOC_OS03G14280|LOC_OS01G53520|LOC_OS06G08530|LOC_OS01G08510|LOC_OS06G30440|LOC_OS01G55700|LOC_OS07G39920|LOC_OS03G17310|LOC_OS05G01230|LOC_OS11G34080|LOC_OS02G10260|LOC_OS05G06920|LOC_OS04G45670|LOC_OS10G41180|LOC_OS01G08700|LOC_OS12G42550|LOC_OS06G08320|LOC_OS03G50540|LOC_OS12G32986|LOC_OS03G51870|LOC_OS08G06600|LOC_OS03G50780|LOC_OS04G39160|LOC_OS03G14690|LOC_OS01G60040|LOC_OS04G55650|LOC_OS10G42240|LOC_OS12G07140|LOC_OS08G33830|LOC_OS03G45194|LOC_OS01G04330|LOC_OS10G21560|LOC_OS05G28750|LOC_OS06G40050|LOC_OS11G41820|LOC_OS11G36440|LOC_OS03G06410|LOC_OS09G36760|LOC_OS07G23120|LOC_OS10G36810|LOC_OS11G01130|LOC_OS11G03794|LOC_OS03G50325|LOC_OS12G31430|LOC_OS02G11780|LOC_OS01G36390|LOC_OS03G05310|LOC_OS10G18150|LOC_OS03G48000|LOC_OS11G37560|LOC_OS02G43110|LOC_OS02G43350|LOC_OS04G46960|LOC_OS04G39190|LOC_OS10G07010|LOC_OS08G17370|LOC_OS03G05780|LOC_OS07G13590|LOC_OS01G71810|LOC_OS04G32560|LOC_OS09G36300|LOC_OS03G29970|LOC_OS11G26850|LOC_OS12G01400|LOC_OS05G09360|LOC_OS06G32230|LOC_OS01G05630|LOC_OS09G24320|LOC_OS07G10890|LOC_OS03G10050|LOC_OS11G09280|LOC_OS04G22360|LOC_OS12G32380|LOC_OS03G56280|LOC_OS07G07240|LOC_OS03G49990|LOC_OS08G41250|LOC_OS06G09688|LOC_OS04G33030|LOC_OS09G02540|LOC_OS01G69990|LOC_OS07G10660|LOC_OS06G21590|LOC_OS05G03830|LOC_OS03G61890|LOC_OS09G12570|LOC_OS07G07010|LOC_OS10G38630|LOC_OS03G27970|LOC_OS07G09670|LOC_OS11G24450|LOC_OS01G45070|LOC_OS12G02710|LOC_OS03G50520|LOC_OS07G19494|LOC_OS06G40080|LOC_OS05G44100|LOC_OS07G35970|LOC_OS12G09580|LOC_OS08G34740|LOC_OS10G39930|LOC_OS05G26926|LOC_OS08G36920|LOC_OS09G31200|LOC_OS08G31219|LOC_OS02G52940|LOC_OS03G51600|LOC_OS02G48680|LOC_OS03G50510|LOC_OS01G03464|LOC_OS06G06190|LOC_OS01G61780|LOC_OS09G01670|LOC_OS04G55060|LOC_OS11G37990|LOC_OS01G14110|LOC_OS07G09690|LOC_OS05G41060|LOC_OS02G35140|LOC_OS03G27510|LOC_OS04G51700|LOC_OS01G72940|LOC_OS01G15680|LOC_OS08G31228|LOC_OS01G13260|LOC_OS04G33460|LOC_OS06G21380|LOC_OS03G32040|LOC_OS07G35990|LOC_OS03G56000|LOC_OS01G72710|LOC_OS10G11340|LOC_OS02G02890|LOC_OS07G47500|LOC_OS09G24990|LOC_OS01G15860|LOC_OS05G25640|LOC_OS08G31240|LOC_OS02G12460|LOC_OS11G13500|LOC_OS03G16800|LOC_OS03G05720|LOC_OS11G33330|LOC_OS10G35320|LOC_OS02G40940|LOC_OS01G05610|LOC_OS06G45570|LOC_OS05G48500|LOC_OS02G39710|LOC_OS09G29190|LOC_OS02G28820|LOC_OS03G32050|LOC_OS09G21460|LOC_OS04G56590|LOC_OS08G12760|LOC_OS01G11040|LOC_OS08G33440|LOC_OS11G38800|LOC_OS05G26954|LOC_OS11G34200|LOC_OS10G35540|LOC_OS02G01350|LOC_OS01G25880|LOC_OS03G47610|LOC_OS01G67160|LOC_OS06G11130|LOC_OS05G28280|LOC_OS12G39860|LOC_OS06G22030|LOC_OS05G44760|LOC_OS03G55470|LOC_OS02G29530|LOC_OS02G13180|LOC_OS01G56140|LOC_OS11G34870|LOC_OS02G38480|LOC_OS03G07150|LOC_OS07G44950|LOC_OS10G32810|LOC_OS02G54980|LOC_OS09G28630|LOC_OS03G12760|LOC_OS11G41180|LOC_OS11G06170|LOC_OS06G50724|LOC_OS03G14700|LOC_OS06G03980|LOC_OS01G57460|LOC_OS07G43870|LOC_OS12G04500|LOC_OS03G21000|LOC_OS01G48500|LOC_OS06G47550|LOC_OS07G31650|LOC_OS08G01610|LOC_OS01G47650|LOC_OS04G54940|LOC_OS12G35030|LOC_OS01G16940|LOC_OS02G29550|LOC_OS10G39410|LOC_OS11G32470|LOC_OS02G09940|LOC_OS02G52780|LOC_OS12G39630|LOC_OS02G56900|LOC_OS04G49110|LOC_OS03G54150|LOC_OS03G12300|LOC_OS01G15600|LOC_OS02G39340|LOC_OS02G41650|LOC_OS07G36090|LOC_OS08G43160|LOC_OS05G31490|LOC_OS08G40919|LOC_OS03G24930|LOC_OS01G61930|LOC_OS09G07900|LOC_OS04G40950|LOC_OS10G06950|LOC_OS06G50300|LOC_OS01G12520|LOC_OS03G07190|LOC_OS12G01040|LOC_OS10G37210|LOC_OS04G46010|LOC_OS05G26902|LOC_OS06G07914|LOC_OS12G02130|LOC_OS06G04640|LOC_OS04G52940|LOC_OS01G73880|LOC_OS02G51670|LOC_OS09G38020|LOC_OS09G26650|LOC_OS03G03820|LOC_OS10G02584|LOC_OS05G44792|LOC_OS07G41014|LOC_OS12G02120|LOC_OS03G08270|LOC_OS02G04440|LOC_OS01G53060|LOC_OS01G71474|LOC_OS10G38314|LOC_OS03G45410|LOC_OS01G37800|LOC_OS09G24220|LOC_OS08G02904|LOC_OS01G46760|LOC_OS09G26880|LOC_OS09G26400|LOC_OS04G51630|LOC_OS10G35250|LOC_OS12G01020|LOC_OS10G37430|LOC_OS06G07932|LOC_OS01G01640|LOC_OS02G18850|LOC_OS02G52744|LOC_OS08G40930|LOC_OS10G39860|LOC_OS06G50510|LOC_OS02G38210|LOC_OS01G47600|LOC_OS06G07923|LOC_OS02G09910|LOC_OS02G05310|LOC_OS02G04460|LOC_OS07G22730|LOC_OS08G44290|LOC_OS12G04520|LOC_OS10G32400|LOC_OS03G62170|LOC_OS03G44500|LOC_OS01G24950|LOC_OS07G03328|LOC_OS08G33190|LOC_OS05G03380|LOC_OS08G41810|LOC_OS08G06480|LOC_OS10G41110|LOC_OS03G58910|LOC_OS11G44840|LOC_OS05G38480|LOC_OS05G15360|LOC_OS10G38189|LOC_OS12G36180|LOC_OS03G20780|LOC_OS02G55670|LOC_OS12G05430|LOC_OS06G38460|LOC_OS12G06520|LOC_OS03G41460|LOC_OS07G27790|LOC_OS05G43810|LOC_OS01G64750|LOC_OS10G41330|LOC_OS04G52361|LOC_OS04G04230|LOC_OS01G21420|LOC_OS06G07978|LOC_OS06G50560|LOC_OS01G74310|LOC_OS08G23160|LOC_OS03G20790|LOC_OS11G06590|LOC_OS05G02040|LOC_OS10G42430|LOC_OS06G50310|LOC_OS08G25590|LOC_OS09G36220|LOC_OS06G07969|LOC_OS05G37120|LOC_OS01G53000|LOC_OS04G39560|LOC_OS05G41450|LOC_OS03G39110|LOC_OS05G06690|LOC_OS07G36040|LOC_OS09G36230|LOC_OS01G16040|LOC_OS01G54560|LOC_OS07G07974|LOC_OS06G51220|LOC_OS03G55820|LOC_OS11G25030|LOC_OS10G20630|LOC_OS06G15360|LOC_OS12G08740|LOC_OS04G49370|LOC_OS01G49190|LOC_OS12G15470|LOC_OS01G56969|LOC_OS09G29750|LOC_OS08G37370|LOC_OS04G21610|LOC_OS04G36070|LOC_OS05G33810|LOC_OS05G39110|LOC_OS08G04480|LOC_OS06G09717|LOC_OS02G43860|LOC_OS11G39220|LOC_OS07G04230|LOC_OS03G07570|LOC_OS04G48050|LOC_OS03G18200|LOC_OS02G14090|LOC_OS05G02080|LOC_OS05G10940|LOC_OS11G02190|LOC_OS01G40370|LOC_OS10G41780|LOC_OS02G06480|LOC_OS05G31620|LOC_OS09G15340|LOC_OS11G01030|LOC_OS06G04280|LOC_OS08G39450|LOC_OS08G16570|LOC_OS01G43870|LOC_OS01G04020|LOC_OS12G34840|LOC_OS10G25830|LOC_OS11G38310|LOC_OS02G15810|LOC_OS04G37904|LOC_OS07G48510|LOC_OS03G63300|LOC_OS10G35870|LOC_OS05G37550|LOC_OS05G13580|LOC_OS01G07520|LOC_OS04G42020|LOC_OS01G07760|LOC_OS02G36974|LOC_OS05G26890|LOC_OS01G68700|LOC_OS12G03090|LOC_OS12G28177|LOC_OS01G74146|LOC_OS09G37930|LOC_OS01G14050|LOC_OS09G23730|LOC_OS10G32348|LOC_OS08G17680|LOC_OS08G06500|LOC_OS11G01050|LOC_OS02G13400|LOC_OS09G12600|LOC_OS02G31070|LOC_OS11G35060|LOC_OS06G43630|LOC_OS04G42030|LOC_OS01G39580|LOC_OS06G21600|LOC_OS05G35580|LOC_OS10G02720|LOC_OS02G54160|LOC_OS11G43900|LOC_OS09G32020|LOC_OS08G41300|LOC_OS06G43860|LOC_OS05G44290|LOC_OS08G04790|LOC_OS08G33920|LOC_OS10G10580|LOC_OS08G27010|LOC_OS11G39650|LOC_OS02G03850|LOC_OS06G10520|LOC_OS11G04740|LOC_OS05G35170|LOC_OS01G63040|LOC_OS03G12390|LOC_OS07G37410|LOC_OS01G65220|LOC_OS05G48240|LOC_OS11G39600|LOC_OS04G30470|LOC_OS08G01270|LOC_OS04G07280|LOC_OS01G06876|LOC_OS02G46520|LOC_OS08G04530|LOC_OS03G58160|LOC_OS07G03418|LOC_OS08G15050|LOC_OS07G38970|LOC_OS01G28680|LOC_OS02G55470|LOC_OS01G16430|LOC_OS09G35790|LOC_OS08G32610|LOC_OS10G34750|LOC_OS12G28137|LOC_OS03G04590|LOC_OS02G19150|LOC_OS01G25386|LOC_OS10G28040|LOC_OS04G44650|LOC_OS04G39060|LOC_OS03G08700|LOC_OS05G37330|LOC_OS02G51080|LOC_OS10G32300|LOC_OS01G03144|LOC_OS09G21740|LOC_OS02G42380|LOC_OS05G34050|LOC_OS11G39618|LOC_OS04G55780|LOC_OS03G39640|LOC_OS01G37130|LOC_OS01G16210|LOC_OS04G58810|LOC_OS09G26190|LOC_OS05G48450|LOC_OS03G61319|LOC_OS04G57720|LOC_OS08G32630|LOC_OS03G25250|LOC_OS07G33898|LOC_OS07G32560|LOC_OS07G10770|LOC_OS04G58200|LOC_OS01G68770|LOC_OS03G58350|LOC_OS09G24680|LOC_OS07G34740|LOC_OS02G57040|LOC_OS06G24730|LOC_OS02G39850|LOC_OS11G01439|LOC_OS06G07140|LOC_OS04G34000|LOC_OS06G34540|LOC_OS03G57270|LOC_OS03G04710|LOC_OS08G23710|LOC_OS03G38730|LOC_OS01G66360|LOC_OS04G57340|LOC_OS06G41060|LOC_OS01G61440|LOC_OS01G34080|LOC_OS07G43470|LOC_OS08G43540|LOC_OS03G23010|LOC_OS02G05610|LOC_OS08G12820|LOC_OS02G04520|LOC_OS01G39770|LOC_OS11G04720|LOC_OS05G11780|LOC_OS02G46130|LOC_OS06G08023|LOC_OS11G01210|LOC_OS04G02850|LOC_OS03G58330|LOC_OS07G32100|LOC_OS05G45310|LOC_OS03G12370|LOC_OS12G32280|LOC_OS08G42000|LOC_OS09G33500|LOC_OS11G36790|LOC_OS06G08014|LOC_OS06G34520|LOC_OS03G02514|LOC_OS05G07050|LOC_OS06G10330|LOC_OS09G30240|LOC_OS08G31580|LOC_OS02G01030|LOC_OS09G14610|LOC_OS03G49640|LOC_OS04G12480|LOC_OS05G11120|LOC_OS03G01018|LOC_OS11G01872|LOC_OS07G12510|LOC_OS06G12780|LOC_OS06G13870|LOC_OS01G67480|LOC_OS06G47890|LOC_OS04G55130|LOC_OS09G26820|LOC_OS02G43080|LOC_OS05G25770|LOC_OS05G46220|LOC_OS09G14600|LOC_OS04G25550|LOC_OS02G36780|LOC_OS06G32150|LOC_OS10G36760|LOC_OS05G13780|LOC_OS02G03860|LOC_OS02G03620|LOC_OS02G46120|LOC_OS12G42260|LOC_OS09G27900|LOC_OS06G08032|LOC_OS04G33350|LOC_OS03G12560|LOC_OS07G32350|LOC_OS10G26730|LOC_OS11G09370|LOC_OS10G02509|LOC_OS08G32690|LOC_OS09G36800|LOC_OS04G25540|LOC_OS05G05930|LOC_OS11G43049|LOC_OS08G43580|LOC_OS10G39800|LOC_OS12G03970|LOC_OS11G01890|LOC_OS05G48620|LOC_OS02G38980|LOC_OS06G47630|LOC_OS01G63900|LOC_OS08G43130|LOC_OS09G35960|LOC_OS02G50840|LOC_OS08G21590|LOC_OS05G32270|LOC_OS12G43130|LOC_OS03G32170|LOC_OS03G11010|LOC_OS04G31190|LOC_OS02G50600|LOC_OS09G37910|LOC_OS03G60620|LOC_OS08G37920|LOC_OS07G09370|LOC_OS10G36750|LOC_OS02G03890|LOC_OS12G01530|LOC_OS05G04190|LOC_OS03G17084|LOC_OS01G68370|LOC_OS01G22010|LOC_OS04G24140|LOC_OS10G40780|LOC_OS06G47210|LOC_OS12G38640|LOC_OS12G01120|LOC_OS02G05440|LOC_OS06G01210|LOC_OS05G30240|LOC_OS01G15709|LOC_OS01G68380|LOC_OS05G42210|LOC_OS02G53770|LOC_OS03G11550|LOC_OS03G57790|LOC_OS01G47540|LOC_OS03G56670|LOC_OS09G32800|LOC_OS07G33915|LOC_OS01G05900|LOC_OS07G33954|LOC_OS03G49930|LOC_OS04G13470|LOC_OS02G27490|LOC_OS05G41110|LOC_OS06G50600|LOC_OS03G53190|LOC_OS11G32110|LOC_OS02G22800|LOC_OS11G01610|LOC_OS04G42840|LOC_OS03G42050|LOC_OS04G40420|LOC_OS05G11710|LOC_OS04G14790|LOC_OS12G31800|LOC_OS10G42710|LOC_OS05G41100|LOC_OS04G42600|LOC_OS05G06120|LOC_OS04G30860|LOC_OS10G40770|LOC_OS07G40460|LOC_OS08G09200|LOC_OS12G37100|LOC_OS12G38430|LOC_OS12G25120|LOC_OS05G32630|LOC_OS03G08330|LOC_OS01G59980|LOC_OS12G41830|LOC_OS09G31970|LOC_OS02G51300|LOC_OS04G37660|LOC_OS01G43150|LOC_OS06G49430|LOC_OS11G20790|LOC_OS05G45770|LOC_OS08G15600|LOC_OS02G13020|LOC_OS12G01160|LOC_OS11G10980|LOC_OS09G30412|LOC_OS02G02130|LOC_OS07G20420|LOC_OS11G34700|LOC_OS01G43140|LOC_OS06G23290|LOC_OS05G43582|LOC_OS04G40840|LOC_OS05G39080|LOC_OS11G10990|LOC_OS01G64820|LOC_OS02G05410|LOC_OS07G08540|LOC_OS02G42600|LOC_OS07G33997|LOC_OS08G43090|LOC_OS02G48110|LOC_OS07G34840|LOC_OS08G35470|LOC_OS03G32220|LOC_OS04G49420|LOC_OS06G28950|LOC_OS12G01140|LOC_OS06G40600|LOC_OS01G04800|LOC_OS07G07220|LOC_OS04G14110|LOC_OS06G05860|LOC_OS03G02830|LOC_OS11G29370|LOC_OS10G41820|LOC_OS08G13690|LOC_OS02G49690|LOC_OS03G18160|LOC_OS05G42230|LOC_OS05G22870|LOC_OS02G04100|LOC_OS07G06380|LOC_OS02G03010|LOC_OS07G01020|LOC_OS07G06710|LOC_OS06G06980|LOC_OS12G40570|LOC_OS06G01050|LOC_OS06G04560|LOC_OS02G55300|LOC_OS04G21950|LOC_OS03G17000|LOC_OS04G38390|LOC_OS03G29460|LOC_OS04G51370|LOC_OS09G27030|LOC_OS12G38000|LOC_OS05G18750|LOC_OS12G43600|LOC_OS10G34710|LOC_OS02G43330|LOC_OS06G05880|LOC_OS01G43580|LOC_OS01G40070|LOC_OS03G23935|LOC_OS03G52230|LOC_OS10G40390|LOC_OS03G10860|LOC_OS01G56890|LOC_OS01G24600|LOC_OS01G52050|LOC_OS06G36160|LOC_OS12G38490|LOC_OS12G08820|LOC_OS06G04580|LOC_OS03G63360|LOC_OS01G22870|LOC_OS02G11740|LOC_OS03G04140|LOC_OS07G38560|LOC_OS07G36140|LOC_OS08G05490|LOC_OS12G27370|LOC_OS03G08500|LOC_OS07G06970|LOC_OS10G10500|LOC_OS01G69090|LOC_OS01G01960|LOC_OS06G49440|LOC_OS02G57710|LOC_OS11G43860|LOC_OS03G53580|LOC_OS06G50679|LOC_OS03G12820|LOC_OS12G01170|LOC_OS04G54890|LOC_OS02G55770|LOC_OS12G04440|LOC_OS11G31890|LOC_OS06G07600|LOC_OS03G37290|LOC_OS09G16580|LOC_OS03G56800|LOC_OS05G45930|LOC_OS11G39568|LOC_OS11G17530|LOC_OS12G37350|LOC_OS06G07878|LOC_OS02G45940|LOC_OS02G06330|LOC_OS06G20610|LOC_OS11G42989|LOC_OS10G29320|LOC_OS03G17690|LOC_OS10G26050|LOC_OS09G28310|LOC_OS08G34190|LOC_OS02G32610|LOC_OS12G04260|LOC_OS07G36390|LOC_OS09G35030|LOC_OS06G07869|LOC_OS11G39550|LOC_OS04G49490|LOC_OS07G33910|LOC_OS07G07620|LOC_OS07G08710|LOC_OS06G29400|LOC_OS03G21720|LOC_OS01G08560|LOC_OS10G40324|LOC_OS09G27210|LOC_OS02G55720|LOC_OS05G41795|LOC_OS11G26030|LOC_OS04G56800|LOC_OS12G06670|LOC_OS07G39690|LOC_OS07G38360|LOC_OS02G39030|LOC_OS06G50480|LOC_OS06G07896|LOC_OS03G09870|LOC_OS03G01900|LOC_OS10G33800|LOC_OS12G18630|LOC_OS03G56810|LOC_OS03G55720|LOC_OS06G10810|LOC_OS11G04490|LOC_OS02G10860|LOC_OS03G17230|LOC_OS01G61180|LOC_OS08G40410|LOC_OS07G36170|LOC_OS12G04000|LOC_OS04G28590|LOC_OS01G32880|LOC_OS09G19820
43226	3.8602E-4	5.2112E-3	694	8737	1828	25460	organelle	LOC_OS11G01154|LOC_OS11G01030|LOC_OS06G04280|LOC_OS07G47780|LOC_OS03G60390|LOC_OS01G49290|LOC_OS08G39450|LOC_OS11G05990|LOC_OS04G02910|LOC_OS08G16570|LOC_OS01G43870|LOC_OS07G14850|LOC_OS01G04020|LOC_OS10G25830|LOC_OS11G38310|LOC_OS03G61249|LOC_OS02G54290|LOC_OS02G15810|LOC_OS02G07060|LOC_OS04G37904|LOC_OS01G61170|LOC_OS07G08170|LOC_OS07G48510|LOC_OS03G63300|LOC_OS03G28410|LOC_OS10G35870|LOC_OS05G37550|LOC_OS05G13580|LOC_OS05G35480|LOC_OS03G58080|LOC_OS04G42020|LOC_OS08G06630|LOC_OS11G04670|LOC_OS07G12200|LOC_OS01G07760|LOC_OS01G07880|LOC_OS05G03430|LOC_OS02G36974|LOC_OS03G14260|LOC_OS05G26890|LOC_OS03G15350|LOC_OS05G48310|LOC_OS02G56480|LOC_OS01G68700|LOC_OS01G16110|LOC_OS09G31031|LOC_OS12G03090|LOC_OS12G05394|LOC_OS03G03100|LOC_OS02G33580|LOC_OS04G42140|LOC_OS12G28177|LOC_OS01G74146|LOC_OS06G14190|LOC_OS09G37930|LOC_OS01G14050|LOC_OS12G22760|LOC_OS09G23730|LOC_OS10G32348|LOC_OS08G17680|LOC_OS08G06500|LOC_OS11G01170|LOC_OS02G13400|LOC_OS09G12600|LOC_OS02G31070|LOC_OS06G45930|LOC_OS11G35060|LOC_OS05G03400|LOC_OS04G28280|LOC_OS07G45100|LOC_OS04G42030|LOC_OS01G39580|LOC_OS03G02480|LOC_OS06G21600|LOC_OS03G14280|LOC_OS01G53520|LOC_OS06G08530|LOC_OS01G08510|LOC_OS06G30440|LOC_OS01G55700|LOC_OS10G02720|LOC_OS07G39920|LOC_OS03G17310|LOC_OS05G01230|LOC_OS02G54160|LOC_OS11G34080|LOC_OS08G41300|LOC_OS02G10260|LOC_OS06G43860|LOC_OS05G06920|LOC_OS08G04790|LOC_OS08G33920|LOC_OS10G41180|LOC_OS10G10580|LOC_OS08G27010|LOC_OS11G39650|LOC_OS02G03850|LOC_OS01G08700|LOC_OS12G42550|LOC_OS06G08320|LOC_OS11G04740|LOC_OS05G35170|LOC_OS03G50540|LOC_OS12G32986|LOC_OS03G51870|LOC_OS08G06600|LOC_OS01G63040|LOC_OS03G12390|LOC_OS03G50780|LOC_OS04G39160|LOC_OS03G14690|LOC_OS01G65220|LOC_OS01G60040|LOC_OS05G48240|LOC_OS04G55650|LOC_OS10G42240|LOC_OS12G07140|LOC_OS04G30470|LOC_OS08G33830|LOC_OS03G45194|LOC_OS04G07280|LOC_OS01G06876|LOC_OS01G04330|LOC_OS08G04530|LOC_OS03G58160|LOC_OS10G21560|LOC_OS07G03418|LOC_OS07G38970|LOC_OS05G28750|LOC_OS06G40050|LOC_OS11G41820|LOC_OS11G36440|LOC_OS02G55470|LOC_OS03G06410|LOC_OS09G35790|LOC_OS10G36810|LOC_OS10G34750|LOC_OS12G28137|LOC_OS03G04590|LOC_OS02G19150|LOC_OS11G01130|LOC_OS01G25386|LOC_OS10G28040|LOC_OS04G44650|LOC_OS11G03794|LOC_OS12G31430|LOC_OS04G39060|LOC_OS02G11780|LOC_OS01G36390|LOC_OS03G05310|LOC_OS03G08700|LOC_OS03G48000|LOC_OS05G37330|LOC_OS02G51080|LOC_OS11G37560|LOC_OS10G32300|LOC_OS01G03144|LOC_OS09G21740|LOC_OS02G42380|LOC_OS05G34050|LOC_OS02G43110|LOC_OS02G43350|LOC_OS04G46960|LOC_OS04G39190|LOC_OS11G39618|LOC_OS04G55780|LOC_OS10G07010|LOC_OS08G17370|LOC_OS03G39640|LOC_OS03G05780|LOC_OS01G37130|LOC_OS07G13590|LOC_OS01G16210|LOC_OS04G58810|LOC_OS05G48450|LOC_OS03G61319|LOC_OS04G57720|LOC_OS01G71810|LOC_OS04G32560|LOC_OS08G32630|LOC_OS09G36300|LOC_OS03G25250|LOC_OS03G29970|LOC_OS11G26850|LOC_OS07G33898|LOC_OS05G09360|LOC_OS01G05630|LOC_OS07G32560|LOC_OS07G10770|LOC_OS04G58200|LOC_OS03G58350|LOC_OS09G24680|LOC_OS09G24320|LOC_OS07G10890|LOC_OS07G34740|LOC_OS03G10050|LOC_OS02G57040|LOC_OS11G09280|LOC_OS06G24730|LOC_OS04G22360|LOC_OS12G32380|LOC_OS03G56280|LOC_OS03G49990|LOC_OS08G41250|LOC_OS11G01439|LOC_OS06G09688|LOC_OS06G07140|LOC_OS04G33030|LOC_OS04G34000|LOC_OS09G02540|LOC_OS01G69990|LOC_OS03G57270|LOC_OS07G10660|LOC_OS06G21590|LOC_OS03G04710|LOC_OS08G23710|LOC_OS03G38730|LOC_OS01G66360|LOC_OS04G57340|LOC_OS06G41060|LOC_OS01G61440|LOC_OS01G34080|LOC_OS05G03830|LOC_OS03G61890|LOC_OS07G07010|LOC_OS08G43540|LOC_OS10G38630|LOC_OS07G09670|LOC_OS02G05610|LOC_OS08G12820|LOC_OS01G39770|LOC_OS11G24450|LOC_OS11G04720|LOC_OS05G11780|LOC_OS01G45070|LOC_OS11G01210|LOC_OS07G19494|LOC_OS04G02850|LOC_OS03G58330|LOC_OS06G40080|LOC_OS07G32100|LOC_OS07G35970|LOC_OS05G45310|LOC_OS03G12370|LOC_OS12G32280|LOC_OS08G34740|LOC_OS10G39930|LOC_OS05G26926|LOC_OS08G42000|LOC_OS08G36920|LOC_OS09G33500|LOC_OS09G31200|LOC_OS08G31219|LOC_OS02G52940|LOC_OS06G34520|LOC_OS03G02514|LOC_OS05G07050|LOC_OS03G51600|LOC_OS02G48680|LOC_OS06G10330|LOC_OS03G50510|LOC_OS01G03464|LOC_OS06G06190|LOC_OS01G61780|LOC_OS09G01670|LOC_OS04G55060|LOC_OS11G37990|LOC_OS01G14110|LOC_OS08G31580|LOC_OS07G09690|LOC_OS05G41060|LOC_OS02G35140|LOC_OS03G27510|LOC_OS04G51700|LOC_OS01G72940|LOC_OS01G15680|LOC_OS08G31228|LOC_OS01G13260|LOC_OS03G49640|LOC_OS05G11120|LOC_OS03G01018|LOC_OS04G33460|LOC_OS06G21380|LOC_OS07G12510|LOC_OS06G12780|LOC_OS06G47890|LOC_OS04G55130|LOC_OS07G35990|LOC_OS02G43080|LOC_OS05G25770|LOC_OS03G56000|LOC_OS05G46220|LOC_OS09G14600|LOC_OS01G72710|LOC_OS04G25550|LOC_OS02G36780|LOC_OS10G11340|LOC_OS10G36760|LOC_OS05G13780|LOC_OS02G03860|LOC_OS02G03620|LOC_OS07G47500|LOC_OS02G46120|LOC_OS09G27900|LOC_OS04G33350|LOC_OS03G12560|LOC_OS09G24990|LOC_OS11G09370|LOC_OS01G15860|LOC_OS05G25640|LOC_OS10G02509|LOC_OS08G32690|LOC_OS09G36800|LOC_OS08G31240|LOC_OS02G12460|LOC_OS11G13500|LOC_OS03G16800|LOC_OS04G25540|LOC_OS03G05720|LOC_OS05G05930|LOC_OS08G43580|LOC_OS10G39800|LOC_OS02G40940|LOC_OS01G05610|LOC_OS11G01890|LOC_OS06G45570|LOC_OS05G48500|LOC_OS05G48620|LOC_OS02G38980|LOC_OS01G63900|LOC_OS09G29190|LOC_OS02G28820|LOC_OS09G35960|LOC_OS02G50840|LOC_OS05G32270|LOC_OS12G43130|LOC_OS03G11010|LOC_OS09G21460|LOC_OS04G56590|LOC_OS04G31190|LOC_OS02G50600|LOC_OS03G60620|LOC_OS08G37920|LOC_OS08G33440|LOC_OS07G09370|LOC_OS11G38800|LOC_OS05G26954|LOC_OS10G36750|LOC_OS11G34200|LOC_OS12G01530|LOC_OS05G04190|LOC_OS03G17084|LOC_OS01G25880|LOC_OS03G47610|LOC_OS01G68370|LOC_OS01G67160|LOC_OS05G28280|LOC_OS12G39860|LOC_OS05G44760|LOC_OS03G55470|LOC_OS06G47210|LOC_OS12G38640|LOC_OS02G29530|LOC_OS12G01120|LOC_OS01G56140|LOC_OS11G34870|LOC_OS02G38480|LOC_OS02G05440|LOC_OS06G01210|LOC_OS03G07150|LOC_OS07G44950|LOC_OS05G30240|LOC_OS10G32810|LOC_OS01G15709|LOC_OS01G68380|LOC_OS02G54980|LOC_OS05G42210|LOC_OS02G53770|LOC_OS03G12760|LOC_OS03G11550|LOC_OS11G41180|LOC_OS11G06170|LOC_OS01G47540|LOC_OS06G50724|LOC_OS03G56670|LOC_OS03G14700|LOC_OS09G32800|LOC_OS06G03980|LOC_OS01G57460|LOC_OS07G33915|LOC_OS07G43870|LOC_OS12G04500|LOC_OS01G05900|LOC_OS07G33954|LOC_OS03G21000|LOC_OS03G49930|LOC_OS04G13470|LOC_OS01G48500|LOC_OS06G47550|LOC_OS02G27490|LOC_OS07G31650|LOC_OS08G01610|LOC_OS01G47650|LOC_OS05G41110|LOC_OS06G50600|LOC_OS04G54940|LOC_OS12G35030|LOC_OS01G16940|LOC_OS02G29550|LOC_OS03G53190|LOC_OS10G39410|LOC_OS11G32110|LOC_OS02G22800|LOC_OS11G01610|LOC_OS11G32470|LOC_OS02G09940|LOC_OS04G42840|LOC_OS03G42050|LOC_OS04G40420|LOC_OS05G11710|LOC_OS02G52780|LOC_OS04G14790|LOC_OS12G39630|LOC_OS12G31800|LOC_OS10G42710|LOC_OS02G56900|LOC_OS04G49110|LOC_OS04G30860|LOC_OS03G54150|LOC_OS10G40770|LOC_OS03G12300|LOC_OS08G09200|LOC_OS12G37100|LOC_OS12G38430|LOC_OS02G39340|LOC_OS12G25120|LOC_OS05G32630|LOC_OS07G36090|LOC_OS03G08330|LOC_OS01G59980|LOC_OS08G43160|LOC_OS12G41830|LOC_OS09G31970|LOC_OS02G51300|LOC_OS08G40919|LOC_OS03G24930|LOC_OS01G61930|LOC_OS09G07900|LOC_OS01G43150|LOC_OS06G49430|LOC_OS11G20790|LOC_OS04G40950|LOC_OS05G45770|LOC_OS08G15600|LOC_OS06G50300|LOC_OS02G13020|LOC_OS12G01160|LOC_OS01G12520|LOC_OS03G07190|LOC_OS10G37210|LOC_OS04G46010|LOC_OS05G26902|LOC_OS09G30412|LOC_OS12G02130|LOC_OS06G04640|LOC_OS02G02130|LOC_OS04G52940|LOC_OS07G20420|LOC_OS01G73880|LOC_OS02G51670|LOC_OS09G38020|LOC_OS01G43140|LOC_OS09G26650|LOC_OS03G03820|LOC_OS10G02584|LOC_OS05G44792|LOC_OS05G43582|LOC_OS07G41014|LOC_OS11G10990|LOC_OS01G64820|LOC_OS12G02120|LOC_OS03G08270|LOC_OS02G04440|LOC_OS01G53060|LOC_OS01G71474|LOC_OS02G05410|LOC_OS07G08540|LOC_OS10G38314|LOC_OS02G42600|LOC_OS03G45410|LOC_OS07G33997|LOC_OS02G48110|LOC_OS01G37800|LOC_OS09G24220|LOC_OS01G46760|LOC_OS09G26400|LOC_OS03G32220|LOC_OS04G49420|LOC_OS04G51630|LOC_OS12G01020|LOC_OS06G28950|LOC_OS12G01140|LOC_OS06G40600|LOC_OS01G04800|LOC_OS07G07220|LOC_OS04G14110|LOC_OS01G01640|LOC_OS03G02830|LOC_OS11G29370|LOC_OS10G41820|LOC_OS08G13690|LOC_OS03G18160|LOC_OS02G52744|LOC_OS08G40930|LOC_OS05G22870|LOC_OS10G39860|LOC_OS06G50510|LOC_OS02G38210|LOC_OS01G47600|LOC_OS02G09910|LOC_OS02G05310|LOC_OS02G04460|LOC_OS07G22730|LOC_OS02G03010|LOC_OS08G44290|LOC_OS12G04520|LOC_OS10G32400|LOC_OS03G62170|LOC_OS12G40570|LOC_OS06G01050|LOC_OS06G04560|LOC_OS02G55300|LOC_OS07G03328|LOC_OS04G21950|LOC_OS08G33190|LOC_OS05G03380|LOC_OS04G38390|LOC_OS08G41810|LOC_OS03G29460|LOC_OS08G06480|LOC_OS03G58910|LOC_OS11G44840|LOC_OS09G27030|LOC_OS12G38000|LOC_OS05G18750|LOC_OS05G38480|LOC_OS05G15360|LOC_OS10G38189|LOC_OS12G43600|LOC_OS10G34710|LOC_OS03G20780|LOC_OS02G43330|LOC_OS06G05880|LOC_OS01G43580|LOC_OS01G40070|LOC_OS03G23935|LOC_OS03G52230|LOC_OS02G55670|LOC_OS10G40390|LOC_OS03G10860|LOC_OS01G56890|LOC_OS01G24600|LOC_OS12G05430|LOC_OS01G52050|LOC_OS06G36160|LOC_OS06G38460|LOC_OS12G38490|LOC_OS12G08820|LOC_OS12G06520|LOC_OS03G41460|LOC_OS06G04580|LOC_OS07G27790|LOC_OS03G63360|LOC_OS05G43810|LOC_OS01G22870|LOC_OS02G11740|LOC_OS07G36140|LOC_OS01G64750|LOC_OS10G41330|LOC_OS12G27370|LOC_OS04G52361|LOC_OS04G04230|LOC_OS03G08500|LOC_OS01G21420|LOC_OS06G07978|LOC_OS06G50560|LOC_OS01G74310|LOC_OS08G23160|LOC_OS03G20790|LOC_OS07G06970|LOC_OS10G10500|LOC_OS01G69090|LOC_OS01G01960|LOC_OS06G49440|LOC_OS02G57710|LOC_OS11G43860|LOC_OS11G06590|LOC_OS05G02040|LOC_OS03G53580|LOC_OS10G42430|LOC_OS06G50679|LOC_OS03G12820|LOC_OS12G01170|LOC_OS04G54890|LOC_OS06G50310|LOC_OS02G55770|LOC_OS08G25590|LOC_OS12G04440|LOC_OS09G36220|LOC_OS06G07969|LOC_OS11G31890|LOC_OS06G07600|LOC_OS03G37290|LOC_OS09G16580|LOC_OS04G39560|LOC_OS05G41450|LOC_OS03G39110|LOC_OS07G36040|LOC_OS11G39568|LOC_OS11G17530|LOC_OS12G37350|LOC_OS06G07878|LOC_OS02G45940|LOC_OS02G06330|LOC_OS06G20610|LOC_OS01G16040|LOC_OS10G29320|LOC_OS07G07974|LOC_OS03G17690|LOC_OS06G51220|LOC_OS03G55820|LOC_OS09G28310|LOC_OS08G34190|LOC_OS11G25030|LOC_OS02G32610|LOC_OS10G20630|LOC_OS06G15360|LOC_OS12G04260|LOC_OS07G36390|LOC_OS09G35030|LOC_OS06G07869|LOC_OS04G49370|LOC_OS04G49490|LOC_OS07G33910|LOC_OS07G07620|LOC_OS07G08710|LOC_OS01G49190|LOC_OS06G29400|LOC_OS03G21720|LOC_OS12G15470|LOC_OS01G08560|LOC_OS10G40324|LOC_OS09G27210|LOC_OS02G55720|LOC_OS01G56969|LOC_OS05G41795|LOC_OS09G29750|LOC_OS08G37370|LOC_OS04G21610|LOC_OS04G36070|LOC_OS11G26030|LOC_OS05G33810|LOC_OS07G38360|LOC_OS05G39110|LOC_OS06G09717|LOC_OS02G43860|LOC_OS02G39030|LOC_OS06G50480|LOC_OS06G07896|LOC_OS03G09870|LOC_OS11G39220|LOC_OS07G04230|LOC_OS03G07570|LOC_OS04G48050|LOC_OS03G01900|LOC_OS03G18200|LOC_OS05G02080|LOC_OS05G10940|LOC_OS12G18630|LOC_OS03G56810|LOC_OS03G55720|LOC_OS06G10810|LOC_OS11G04490|LOC_OS11G02190|LOC_OS01G40370|LOC_OS02G10860|LOC_OS03G17230|LOC_OS10G41780|LOC_OS02G06480|LOC_OS05G31620|LOC_OS12G04000|LOC_OS04G28590|LOC_OS01G32880|LOC_OS09G15340
43229	3.8602E-4	5.2112E-3	694	8737	1828	25460	intracellular organelle	LOC_OS11G01154|LOC_OS11G01030|LOC_OS06G04280|LOC_OS07G47780|LOC_OS03G60390|LOC_OS01G49290|LOC_OS08G39450|LOC_OS11G05990|LOC_OS04G02910|LOC_OS08G16570|LOC_OS01G43870|LOC_OS07G14850|LOC_OS01G04020|LOC_OS10G25830|LOC_OS11G38310|LOC_OS03G61249|LOC_OS02G54290|LOC_OS02G15810|LOC_OS02G07060|LOC_OS04G37904|LOC_OS01G61170|LOC_OS07G08170|LOC_OS07G48510|LOC_OS03G63300|LOC_OS03G28410|LOC_OS10G35870|LOC_OS05G37550|LOC_OS05G13580|LOC_OS05G35480|LOC_OS03G58080|LOC_OS04G42020|LOC_OS08G06630|LOC_OS11G04670|LOC_OS07G12200|LOC_OS01G07760|LOC_OS01G07880|LOC_OS05G03430|LOC_OS02G36974|LOC_OS03G14260|LOC_OS05G26890|LOC_OS03G15350|LOC_OS05G48310|LOC_OS02G56480|LOC_OS01G68700|LOC_OS01G16110|LOC_OS09G31031|LOC_OS12G03090|LOC_OS12G05394|LOC_OS03G03100|LOC_OS02G33580|LOC_OS04G42140|LOC_OS12G28177|LOC_OS01G74146|LOC_OS06G14190|LOC_OS09G37930|LOC_OS01G14050|LOC_OS12G22760|LOC_OS09G23730|LOC_OS10G32348|LOC_OS08G17680|LOC_OS08G06500|LOC_OS11G01170|LOC_OS02G13400|LOC_OS09G12600|LOC_OS02G31070|LOC_OS06G45930|LOC_OS11G35060|LOC_OS05G03400|LOC_OS04G28280|LOC_OS07G45100|LOC_OS04G42030|LOC_OS01G39580|LOC_OS03G02480|LOC_OS06G21600|LOC_OS03G14280|LOC_OS01G53520|LOC_OS06G08530|LOC_OS01G08510|LOC_OS06G30440|LOC_OS01G55700|LOC_OS10G02720|LOC_OS07G39920|LOC_OS03G17310|LOC_OS05G01230|LOC_OS02G54160|LOC_OS11G34080|LOC_OS08G41300|LOC_OS02G10260|LOC_OS06G43860|LOC_OS05G06920|LOC_OS08G04790|LOC_OS08G33920|LOC_OS10G41180|LOC_OS10G10580|LOC_OS08G27010|LOC_OS11G39650|LOC_OS02G03850|LOC_OS01G08700|LOC_OS12G42550|LOC_OS06G08320|LOC_OS11G04740|LOC_OS05G35170|LOC_OS03G50540|LOC_OS12G32986|LOC_OS03G51870|LOC_OS08G06600|LOC_OS01G63040|LOC_OS03G12390|LOC_OS03G50780|LOC_OS04G39160|LOC_OS03G14690|LOC_OS01G65220|LOC_OS01G60040|LOC_OS05G48240|LOC_OS04G55650|LOC_OS10G42240|LOC_OS12G07140|LOC_OS04G30470|LOC_OS08G33830|LOC_OS03G45194|LOC_OS04G07280|LOC_OS01G06876|LOC_OS01G04330|LOC_OS08G04530|LOC_OS03G58160|LOC_OS10G21560|LOC_OS07G03418|LOC_OS07G38970|LOC_OS05G28750|LOC_OS06G40050|LOC_OS11G41820|LOC_OS11G36440|LOC_OS02G55470|LOC_OS03G06410|LOC_OS09G35790|LOC_OS10G36810|LOC_OS10G34750|LOC_OS12G28137|LOC_OS03G04590|LOC_OS02G19150|LOC_OS11G01130|LOC_OS01G25386|LOC_OS10G28040|LOC_OS04G44650|LOC_OS11G03794|LOC_OS12G31430|LOC_OS04G39060|LOC_OS02G11780|LOC_OS01G36390|LOC_OS03G05310|LOC_OS03G08700|LOC_OS03G48000|LOC_OS05G37330|LOC_OS02G51080|LOC_OS11G37560|LOC_OS10G32300|LOC_OS01G03144|LOC_OS09G21740|LOC_OS02G42380|LOC_OS05G34050|LOC_OS02G43110|LOC_OS02G43350|LOC_OS04G46960|LOC_OS04G39190|LOC_OS11G39618|LOC_OS04G55780|LOC_OS10G07010|LOC_OS08G17370|LOC_OS03G39640|LOC_OS03G05780|LOC_OS01G37130|LOC_OS07G13590|LOC_OS01G16210|LOC_OS04G58810|LOC_OS05G48450|LOC_OS03G61319|LOC_OS04G57720|LOC_OS01G71810|LOC_OS04G32560|LOC_OS08G32630|LOC_OS09G36300|LOC_OS03G25250|LOC_OS03G29970|LOC_OS11G26850|LOC_OS07G33898|LOC_OS05G09360|LOC_OS01G05630|LOC_OS07G32560|LOC_OS07G10770|LOC_OS04G58200|LOC_OS03G58350|LOC_OS09G24680|LOC_OS09G24320|LOC_OS07G10890|LOC_OS07G34740|LOC_OS03G10050|LOC_OS02G57040|LOC_OS11G09280|LOC_OS06G24730|LOC_OS04G22360|LOC_OS12G32380|LOC_OS03G56280|LOC_OS03G49990|LOC_OS08G41250|LOC_OS11G01439|LOC_OS06G09688|LOC_OS06G07140|LOC_OS04G33030|LOC_OS04G34000|LOC_OS09G02540|LOC_OS01G69990|LOC_OS03G57270|LOC_OS07G10660|LOC_OS06G21590|LOC_OS03G04710|LOC_OS08G23710|LOC_OS03G38730|LOC_OS01G66360|LOC_OS04G57340|LOC_OS06G41060|LOC_OS01G61440|LOC_OS01G34080|LOC_OS05G03830|LOC_OS03G61890|LOC_OS07G07010|LOC_OS08G43540|LOC_OS10G38630|LOC_OS07G09670|LOC_OS02G05610|LOC_OS08G12820|LOC_OS01G39770|LOC_OS11G24450|LOC_OS11G04720|LOC_OS05G11780|LOC_OS01G45070|LOC_OS11G01210|LOC_OS07G19494|LOC_OS04G02850|LOC_OS03G58330|LOC_OS06G40080|LOC_OS07G32100|LOC_OS07G35970|LOC_OS05G45310|LOC_OS03G12370|LOC_OS12G32280|LOC_OS08G34740|LOC_OS10G39930|LOC_OS05G26926|LOC_OS08G42000|LOC_OS08G36920|LOC_OS09G33500|LOC_OS09G31200|LOC_OS08G31219|LOC_OS02G52940|LOC_OS06G34520|LOC_OS03G02514|LOC_OS05G07050|LOC_OS03G51600|LOC_OS02G48680|LOC_OS06G10330|LOC_OS03G50510|LOC_OS01G03464|LOC_OS06G06190|LOC_OS01G61780|LOC_OS09G01670|LOC_OS04G55060|LOC_OS11G37990|LOC_OS01G14110|LOC_OS08G31580|LOC_OS07G09690|LOC_OS05G41060|LOC_OS02G35140|LOC_OS03G27510|LOC_OS04G51700|LOC_OS01G72940|LOC_OS01G15680|LOC_OS08G31228|LOC_OS01G13260|LOC_OS03G49640|LOC_OS05G11120|LOC_OS03G01018|LOC_OS04G33460|LOC_OS06G21380|LOC_OS07G12510|LOC_OS06G12780|LOC_OS06G47890|LOC_OS04G55130|LOC_OS07G35990|LOC_OS02G43080|LOC_OS05G25770|LOC_OS03G56000|LOC_OS05G46220|LOC_OS09G14600|LOC_OS01G72710|LOC_OS04G25550|LOC_OS02G36780|LOC_OS10G11340|LOC_OS10G36760|LOC_OS05G13780|LOC_OS02G03860|LOC_OS02G03620|LOC_OS07G47500|LOC_OS02G46120|LOC_OS09G27900|LOC_OS04G33350|LOC_OS03G12560|LOC_OS09G24990|LOC_OS11G09370|LOC_OS01G15860|LOC_OS05G25640|LOC_OS10G02509|LOC_OS08G32690|LOC_OS09G36800|LOC_OS08G31240|LOC_OS02G12460|LOC_OS11G13500|LOC_OS03G16800|LOC_OS04G25540|LOC_OS03G05720|LOC_OS05G05930|LOC_OS08G43580|LOC_OS10G39800|LOC_OS02G40940|LOC_OS01G05610|LOC_OS11G01890|LOC_OS06G45570|LOC_OS05G48500|LOC_OS05G48620|LOC_OS02G38980|LOC_OS01G63900|LOC_OS09G29190|LOC_OS02G28820|LOC_OS09G35960|LOC_OS02G50840|LOC_OS05G32270|LOC_OS12G43130|LOC_OS03G11010|LOC_OS09G21460|LOC_OS04G56590|LOC_OS04G31190|LOC_OS02G50600|LOC_OS03G60620|LOC_OS08G37920|LOC_OS08G33440|LOC_OS07G09370|LOC_OS11G38800|LOC_OS05G26954|LOC_OS10G36750|LOC_OS11G34200|LOC_OS12G01530|LOC_OS05G04190|LOC_OS03G17084|LOC_OS01G25880|LOC_OS03G47610|LOC_OS01G68370|LOC_OS01G67160|LOC_OS05G28280|LOC_OS12G39860|LOC_OS05G44760|LOC_OS03G55470|LOC_OS06G47210|LOC_OS12G38640|LOC_OS02G29530|LOC_OS12G01120|LOC_OS01G56140|LOC_OS11G34870|LOC_OS02G38480|LOC_OS02G05440|LOC_OS06G01210|LOC_OS03G07150|LOC_OS07G44950|LOC_OS05G30240|LOC_OS10G32810|LOC_OS01G15709|LOC_OS01G68380|LOC_OS02G54980|LOC_OS05G42210|LOC_OS02G53770|LOC_OS03G12760|LOC_OS03G11550|LOC_OS11G41180|LOC_OS11G06170|LOC_OS01G47540|LOC_OS06G50724|LOC_OS03G56670|LOC_OS03G14700|LOC_OS09G32800|LOC_OS06G03980|LOC_OS01G57460|LOC_OS07G33915|LOC_OS07G43870|LOC_OS12G04500|LOC_OS01G05900|LOC_OS07G33954|LOC_OS03G21000|LOC_OS03G49930|LOC_OS04G13470|LOC_OS01G48500|LOC_OS06G47550|LOC_OS02G27490|LOC_OS07G31650|LOC_OS08G01610|LOC_OS01G47650|LOC_OS05G41110|LOC_OS06G50600|LOC_OS04G54940|LOC_OS12G35030|LOC_OS01G16940|LOC_OS02G29550|LOC_OS03G53190|LOC_OS10G39410|LOC_OS11G32110|LOC_OS02G22800|LOC_OS11G01610|LOC_OS11G32470|LOC_OS02G09940|LOC_OS04G42840|LOC_OS03G42050|LOC_OS04G40420|LOC_OS05G11710|LOC_OS02G52780|LOC_OS04G14790|LOC_OS12G39630|LOC_OS12G31800|LOC_OS10G42710|LOC_OS02G56900|LOC_OS04G49110|LOC_OS04G30860|LOC_OS03G54150|LOC_OS10G40770|LOC_OS03G12300|LOC_OS08G09200|LOC_OS12G37100|LOC_OS12G38430|LOC_OS02G39340|LOC_OS12G25120|LOC_OS05G32630|LOC_OS07G36090|LOC_OS03G08330|LOC_OS01G59980|LOC_OS08G43160|LOC_OS12G41830|LOC_OS09G31970|LOC_OS02G51300|LOC_OS08G40919|LOC_OS03G24930|LOC_OS01G61930|LOC_OS09G07900|LOC_OS01G43150|LOC_OS06G49430|LOC_OS11G20790|LOC_OS04G40950|LOC_OS05G45770|LOC_OS08G15600|LOC_OS06G50300|LOC_OS02G13020|LOC_OS12G01160|LOC_OS01G12520|LOC_OS03G07190|LOC_OS10G37210|LOC_OS04G46010|LOC_OS05G26902|LOC_OS09G30412|LOC_OS12G02130|LOC_OS06G04640|LOC_OS02G02130|LOC_OS04G52940|LOC_OS07G20420|LOC_OS01G73880|LOC_OS02G51670|LOC_OS09G38020|LOC_OS01G43140|LOC_OS09G26650|LOC_OS03G03820|LOC_OS10G02584|LOC_OS05G44792|LOC_OS05G43582|LOC_OS07G41014|LOC_OS11G10990|LOC_OS01G64820|LOC_OS12G02120|LOC_OS03G08270|LOC_OS02G04440|LOC_OS01G53060|LOC_OS01G71474|LOC_OS02G05410|LOC_OS07G08540|LOC_OS10G38314|LOC_OS02G42600|LOC_OS03G45410|LOC_OS07G33997|LOC_OS02G48110|LOC_OS01G37800|LOC_OS09G24220|LOC_OS01G46760|LOC_OS09G26400|LOC_OS03G32220|LOC_OS04G49420|LOC_OS04G51630|LOC_OS12G01020|LOC_OS06G28950|LOC_OS12G01140|LOC_OS06G40600|LOC_OS01G04800|LOC_OS07G07220|LOC_OS04G14110|LOC_OS01G01640|LOC_OS03G02830|LOC_OS11G29370|LOC_OS10G41820|LOC_OS08G13690|LOC_OS03G18160|LOC_OS02G52744|LOC_OS08G40930|LOC_OS05G22870|LOC_OS10G39860|LOC_OS06G50510|LOC_OS02G38210|LOC_OS01G47600|LOC_OS02G09910|LOC_OS02G05310|LOC_OS02G04460|LOC_OS07G22730|LOC_OS02G03010|LOC_OS08G44290|LOC_OS12G04520|LOC_OS10G32400|LOC_OS03G62170|LOC_OS12G40570|LOC_OS06G01050|LOC_OS06G04560|LOC_OS02G55300|LOC_OS07G03328|LOC_OS04G21950|LOC_OS08G33190|LOC_OS05G03380|LOC_OS04G38390|LOC_OS08G41810|LOC_OS03G29460|LOC_OS08G06480|LOC_OS03G58910|LOC_OS11G44840|LOC_OS09G27030|LOC_OS12G38000|LOC_OS05G18750|LOC_OS05G38480|LOC_OS05G15360|LOC_OS10G38189|LOC_OS12G43600|LOC_OS10G34710|LOC_OS03G20780|LOC_OS02G43330|LOC_OS06G05880|LOC_OS01G43580|LOC_OS01G40070|LOC_OS03G23935|LOC_OS03G52230|LOC_OS02G55670|LOC_OS10G40390|LOC_OS03G10860|LOC_OS01G56890|LOC_OS01G24600|LOC_OS12G05430|LOC_OS01G52050|LOC_OS06G36160|LOC_OS06G38460|LOC_OS12G38490|LOC_OS12G08820|LOC_OS12G06520|LOC_OS03G41460|LOC_OS06G04580|LOC_OS07G27790|LOC_OS03G63360|LOC_OS05G43810|LOC_OS01G22870|LOC_OS02G11740|LOC_OS07G36140|LOC_OS01G64750|LOC_OS10G41330|LOC_OS12G27370|LOC_OS04G52361|LOC_OS04G04230|LOC_OS03G08500|LOC_OS01G21420|LOC_OS06G07978|LOC_OS06G50560|LOC_OS01G74310|LOC_OS08G23160|LOC_OS03G20790|LOC_OS07G06970|LOC_OS10G10500|LOC_OS01G69090|LOC_OS01G01960|LOC_OS06G49440|LOC_OS02G57710|LOC_OS11G43860|LOC_OS11G06590|LOC_OS05G02040|LOC_OS03G53580|LOC_OS10G42430|LOC_OS06G50679|LOC_OS03G12820|LOC_OS12G01170|LOC_OS04G54890|LOC_OS06G50310|LOC_OS02G55770|LOC_OS08G25590|LOC_OS12G04440|LOC_OS09G36220|LOC_OS06G07969|LOC_OS11G31890|LOC_OS06G07600|LOC_OS03G37290|LOC_OS09G16580|LOC_OS04G39560|LOC_OS05G41450|LOC_OS03G39110|LOC_OS07G36040|LOC_OS11G39568|LOC_OS11G17530|LOC_OS12G37350|LOC_OS06G07878|LOC_OS02G45940|LOC_OS02G06330|LOC_OS06G20610|LOC_OS01G16040|LOC_OS10G29320|LOC_OS07G07974|LOC_OS03G17690|LOC_OS06G51220|LOC_OS03G55820|LOC_OS09G28310|LOC_OS08G34190|LOC_OS11G25030|LOC_OS02G32610|LOC_OS10G20630|LOC_OS06G15360|LOC_OS12G04260|LOC_OS07G36390|LOC_OS09G35030|LOC_OS06G07869|LOC_OS04G49370|LOC_OS04G49490|LOC_OS07G33910|LOC_OS07G07620|LOC_OS07G08710|LOC_OS01G49190|LOC_OS06G29400|LOC_OS03G21720|LOC_OS12G15470|LOC_OS01G08560|LOC_OS10G40324|LOC_OS09G27210|LOC_OS02G55720|LOC_OS01G56969|LOC_OS05G41795|LOC_OS09G29750|LOC_OS08G37370|LOC_OS04G21610|LOC_OS04G36070|LOC_OS11G26030|LOC_OS05G33810|LOC_OS07G38360|LOC_OS05G39110|LOC_OS06G09717|LOC_OS02G43860|LOC_OS02G39030|LOC_OS06G50480|LOC_OS06G07896|LOC_OS03G09870|LOC_OS11G39220|LOC_OS07G04230|LOC_OS03G07570|LOC_OS04G48050|LOC_OS03G01900|LOC_OS03G18200|LOC_OS05G02080|LOC_OS05G10940|LOC_OS12G18630|LOC_OS03G56810|LOC_OS03G55720|LOC_OS06G10810|LOC_OS11G04490|LOC_OS11G02190|LOC_OS01G40370|LOC_OS02G10860|LOC_OS03G17230|LOC_OS10G41780|LOC_OS02G06480|LOC_OS05G31620|LOC_OS12G04000|LOC_OS04G28590|LOC_OS01G32880|LOC_OS09G15340
44238	8.7203E-4	1.0191E-2	750	9565	1828	25460	primary metabolic process	LOC_OS07G47780|LOC_OS03G60390|LOC_OS06G06460|LOC_OS03G44900|LOC_OS08G39450|LOC_OS07G37610|LOC_OS11G05990|LOC_OS01G43870|LOC_OS07G14850|LOC_OS01G04020|LOC_OS12G34840|LOC_OS06G35900|LOC_OS11G38310|LOC_OS03G61249|LOC_OS02G15810|LOC_OS04G37904|LOC_OS02G09480|LOC_OS04G21790|LOC_OS03G63300|LOC_OS03G28410|LOC_OS11G11070|LOC_OS05G37550|LOC_OS06G04030|LOC_OS01G50032|LOC_OS06G51260|LOC_OS04G42020|LOC_OS08G06630|LOC_OS03G50330|LOC_OS07G12200|LOC_OS01G07760|LOC_OS05G03550|LOC_OS01G07880|LOC_OS05G03430|LOC_OS05G26890|LOC_OS03G15350|LOC_OS07G37960|LOC_OS05G48310|LOC_OS01G68700|LOC_OS09G31031|LOC_OS12G03090|LOC_OS12G05394|LOC_OS03G03100|LOC_OS02G33580|LOC_OS02G34790|LOC_OS06G43760|LOC_OS04G56530|LOC_OS04G42140|LOC_OS12G28177|LOC_OS06G14190|LOC_OS09G37930|LOC_OS01G33800|LOC_OS09G23730|LOC_OS06G06480|LOC_OS02G46650|LOC_OS05G03760|LOC_OS02G13400|LOC_OS05G30900|LOC_OS05G27730|LOC_OS06G43630|LOC_OS05G03400|LOC_OS04G28280|LOC_OS09G35880|LOC_OS02G02870|LOC_OS01G39580|LOC_OS03G14280|LOC_OS05G41900|LOC_OS06G08530|LOC_OS05G35580|LOC_OS06G09860|LOC_OS10G02720|LOC_OS04G31270|LOC_OS03G17310|LOC_OS05G01230|LOC_OS02G54160|LOC_OS09G32020|LOC_OS09G31050|LOC_OS08G41300|LOC_OS06G43860|LOC_OS05G44290|LOC_OS05G06920|LOC_OS07G47530|LOC_OS08G04790|LOC_OS08G33920|LOC_OS10G10580|LOC_OS06G50030|LOC_OS10G36710|LOC_OS01G08700|LOC_OS06G10520|LOC_OS06G05050|LOC_OS10G29274|LOC_OS06G08320|LOC_OS01G54600|LOC_OS05G35170|LOC_OS08G02120|LOC_OS12G32986|LOC_OS03G51870|LOC_OS01G63040|LOC_OS03G12390|LOC_OS03G50780|LOC_OS04G39160|LOC_OS03G14690|LOC_OS07G37410|LOC_OS01G10900|LOC_OS01G65220|LOC_OS06G18000|LOC_OS11G37540|LOC_OS06G46600|LOC_OS05G48240|LOC_OS02G56310|LOC_OS12G07140|LOC_OS04G30470|LOC_OS08G33830|LOC_OS08G04780|LOC_OS08G01270|LOC_OS03G45194|LOC_OS02G17060|LOC_OS02G19000|LOC_OS02G46520|LOC_OS05G35160|LOC_OS03G58160|LOC_OS10G21560|LOC_OS07G03418|LOC_OS03G14100|LOC_OS05G28630|LOC_OS08G15050|LOC_OS05G28750|LOC_OS03G39860|LOC_OS01G42730|LOC_OS11G41820|LOC_OS11G36440|LOC_OS02G55470|LOC_OS06G19444|LOC_OS12G30570|LOC_OS03G06410|LOC_OS09G35790|LOC_OS09G36760|LOC_OS03G61690|LOC_OS08G32610|LOC_OS10G36810|LOC_OS10G34750|LOC_OS10G33420|LOC_OS04G34720|LOC_OS12G28137|LOC_OS03G04590|LOC_OS02G19150|LOC_OS11G01130|LOC_OS12G01940|LOC_OS01G25386|LOC_OS10G28040|LOC_OS11G03430|LOC_OS03G50325|LOC_OS04G30370|LOC_OS06G06280|LOC_OS12G31430|LOC_OS04G39060|LOC_OS01G67420|LOC_OS02G11780|LOC_OS02G35630|LOC_OS01G41870|LOC_OS01G36390|LOC_OS05G06710|LOC_OS03G08700|LOC_OS05G46040|LOC_OS10G18150|LOC_OS12G07480|LOC_OS10G07270|LOC_OS08G41110|LOC_OS04G35700|LOC_OS05G37330|LOC_OS01G35184|LOC_OS11G25330|LOC_OS01G03144|LOC_OS07G06820|LOC_OS09G21740|LOC_OS02G42380|LOC_OS05G34050|LOC_OS02G43350|LOC_OS04G46960|LOC_OS05G03450|LOC_OS04G39190|LOC_OS10G07010|LOC_OS03G50310|LOC_OS11G03680|LOC_OS05G27760|LOC_OS02G12520|LOC_OS03G05780|LOC_OS06G45840|LOC_OS01G15000|LOC_OS04G58810|LOC_OS02G53150|LOC_OS03G61319|LOC_OS04G57720|LOC_OS06G42210|LOC_OS02G09359|LOC_OS04G32560|LOC_OS08G32630|LOC_OS03G27310|LOC_OS09G36300|LOC_OS03G29970|LOC_OS07G25440|LOC_OS11G26850|LOC_OS07G33898|LOC_OS11G02520|LOC_OS02G46030|LOC_OS06G08005|LOC_OS05G07180|LOC_OS06G13839|LOC_OS01G05630|LOC_OS03G03510|LOC_OS07G32560|LOC_OS07G10770|LOC_OS03G58350|LOC_OS09G24680|LOC_OS07G10890|LOC_OS11G37980|LOC_OS01G20910|LOC_OS05G50930|LOC_OS12G32380|LOC_OS03G56280|LOC_OS02G35010|LOC_OS07G07240|LOC_OS03G49990|LOC_OS10G37650|LOC_OS03G49750|LOC_OS12G01760|LOC_OS08G15090|LOC_OS06G07140|LOC_OS04G34000|LOC_OS09G02540|LOC_OS07G10660|LOC_OS08G23710|LOC_OS01G66360|LOC_OS04G57340|LOC_OS06G41060|LOC_OS01G66120|LOC_OS12G38930|LOC_OS04G58555|LOC_OS07G43470|LOC_OS02G10080|LOC_OS09G12570|LOC_OS08G43540|LOC_OS07G09670|LOC_OS02G05610|LOC_OS08G12820|LOC_OS03G49620|LOC_OS11G34460|LOC_OS04G51800|LOC_OS11G04720|LOC_OS11G02300|LOC_OS01G45070|LOC_OS02G46130|LOC_OS11G01210|LOC_OS03G50520|LOC_OS01G66130|LOC_OS04G02850|LOC_OS03G58330|LOC_OS05G44340|LOC_OS05G44100|LOC_OS07G32100|LOC_OS03G12370|LOC_OS06G41050|LOC_OS11G36430|LOC_OS12G09580|LOC_OS03G03850|LOC_OS10G39930|LOC_OS05G26926|LOC_OS07G42590|LOC_OS08G36920|LOC_OS09G31200|LOC_OS08G31219|LOC_OS06G34520|LOC_OS05G07050|LOC_OS06G10330|LOC_OS01G03464|LOC_OS10G25300|LOC_OS06G06190|LOC_OS04G04800|LOC_OS03G16980|LOC_OS01G61780|LOC_OS09G01670|LOC_OS04G55060|LOC_OS11G37990|LOC_OS01G14110|LOC_OS09G30240|LOC_OS08G31580|LOC_OS12G36770|LOC_OS07G09690|LOC_OS05G41060|LOC_OS02G35140|LOC_OS10G33040|LOC_OS03G27510|LOC_OS04G51700|LOC_OS01G72940|LOC_OS09G14610|LOC_OS08G31228|LOC_OS08G29150|LOC_OS03G49640|LOC_OS11G02840|LOC_OS03G01018|LOC_OS04G15630|LOC_OS02G50970|LOC_OS04G33460|LOC_OS02G22140|LOC_OS06G21380|LOC_OS07G12510|LOC_OS06G12780|LOC_OS06G13870|LOC_OS01G67480|LOC_OS06G47890|LOC_OS01G48320|LOC_OS05G25770|LOC_OS05G03620|LOC_OS01G15630|LOC_OS11G10100|LOC_OS06G36990|LOC_OS02G02890|LOC_OS04G43380|LOC_OS10G34220|LOC_OS10G36760|LOC_OS05G13780|LOC_OS02G03620|LOC_OS07G47500|LOC_OS11G01880|LOC_OS12G42260|LOC_OS05G32170|LOC_OS05G38710|LOC_OS01G52810|LOC_OS03G50810|LOC_OS10G01410|LOC_OS09G24990|LOC_OS11G09370|LOC_OS01G15860|LOC_OS10G02509|LOC_OS02G12460|LOC_OS11G13500|LOC_OS04G25540|LOC_OS11G12650|LOC_OS07G43030|LOC_OS08G43580|LOC_OS10G37500|LOC_OS12G03970|LOC_OS02G40940|LOC_OS08G40070|LOC_OS01G05610|LOC_OS11G01890|LOC_OS09G26800|LOC_OS01G05970|LOC_OS01G50622|LOC_OS06G14620|LOC_OS09G23650|LOC_OS05G48500|LOC_OS02G39710|LOC_OS03G54084|LOC_OS02G56250|LOC_OS12G10250|LOC_OS06G47630|LOC_OS11G38810|LOC_OS01G63900|LOC_OS09G29190|LOC_OS08G43130|LOC_OS10G37830|LOC_OS09G35960|LOC_OS02G50840|LOC_OS11G01780|LOC_OS08G21590|LOC_OS05G32270|LOC_OS06G35530|LOC_OS12G43130|LOC_OS03G32170|LOC_OS11G42050|LOC_OS04G31190|LOC_OS02G14530|LOC_OS06G08290|LOC_OS02G50600|LOC_OS12G32130|LOC_OS09G37910|LOC_OS03G60500|LOC_OS03G60620|LOC_OS06G46770|LOC_OS03G38710|LOC_OS11G11100|LOC_OS03G56250|LOC_OS09G30160|LOC_OS07G09370|LOC_OS04G24430|LOC_OS03G16700|LOC_OS05G26954|LOC_OS04G46320|LOC_OS03G21170|LOC_OS11G34200|LOC_OS02G01350|LOC_OS05G34210|LOC_OS05G33000|LOC_OS05G04190|LOC_OS03G17084|LOC_OS01G25880|LOC_OS04G40750|LOC_OS10G26000|LOC_OS01G50960|LOC_OS01G68370|LOC_OS01G67160|LOC_OS03G26910|LOC_OS05G28280|LOC_OS12G39860|LOC_OS06G43090|LOC_OS01G22010|LOC_OS05G44760|LOC_OS01G09280|LOC_OS04G24140|LOC_OS06G47210|LOC_OS02G05320|LOC_OS06G38970|LOC_OS02G29530|LOC_OS12G01120|LOC_OS02G13180|LOC_OS02G05440|LOC_OS06G01210|LOC_OS03G07150|LOC_OS03G22790|LOC_OS07G44950|LOC_OS07G30410|LOC_OS04G37590|LOC_OS10G32810|LOC_OS01G68380|LOC_OS05G42210|LOC_OS02G53770|LOC_OS02G24190|LOC_OS03G12760|LOC_OS03G57790|LOC_OS11G41180|LOC_OS11G06170|LOC_OS01G47540|LOC_OS06G50724|LOC_OS04G26790|LOC_OS10G40550|LOC_OS03G14700|LOC_OS02G39560|LOC_OS09G32800|LOC_OS02G04240|LOC_OS12G27520|LOC_OS09G37012|LOC_OS07G33915|LOC_OS07G43870|LOC_OS12G04500|LOC_OS03G43360|LOC_OS01G05900|LOC_OS04G35060|LOC_OS09G14580|LOC_OS06G20190|LOC_OS06G47550|LOC_OS05G41110|LOC_OS04G29930|LOC_OS06G50600|LOC_OS10G12090|LOC_OS12G35030|LOC_OS02G29550|LOC_OS10G39410|LOC_OS11G32110|LOC_OS05G33730|LOC_OS09G15670|LOC_OS02G41520|LOC_OS02G09940|LOC_OS03G49800|LOC_OS05G11710|LOC_OS02G52780|LOC_OS04G14790|LOC_OS09G25100|LOC_OS12G39630|LOC_OS04G42600|LOC_OS05G06120|LOC_OS12G41956|LOC_OS04G49110|LOC_OS04G30860|LOC_OS10G40770|LOC_OS07G40460|LOC_OS07G40580|LOC_OS05G38290|LOC_OS06G12590|LOC_OS02G38494|LOC_OS01G14750|LOC_OS12G38430|LOC_OS07G06460|LOC_OS12G25120|LOC_OS05G32630|LOC_OS07G36090|LOC_OS02G21700|LOC_OS02G06205|LOC_OS08G43160|LOC_OS12G41830|LOC_OS09G31970|LOC_OS04G32090|LOC_OS03G21540|LOC_OS02G51300|LOC_OS05G06050|LOC_OS04G17650|LOC_OS03G24930|LOC_OS02G14480|LOC_OS09G07900|LOC_OS01G43150|LOC_OS06G49430|LOC_OS11G20790|LOC_OS04G40950|LOC_OS10G06950|LOC_OS05G39090|LOC_OS06G50300|LOC_OS02G13020|LOC_OS11G10980|LOC_OS09G30414|LOC_OS12G02250|LOC_OS05G26902|LOC_OS09G30412|LOC_OS06G04640|LOC_OS02G02130|LOC_OS01G73880|LOC_OS03G20340|LOC_OS02G51310|LOC_OS01G24880|LOC_OS11G34700|LOC_OS01G69030|LOC_OS02G51670|LOC_OS09G38020|LOC_OS01G43140|LOC_OS03G03820|LOC_OS10G02584|LOC_OS05G44792|LOC_OS04G40840|LOC_OS05G39080|LOC_OS11G10990|LOC_OS06G07905|LOC_OS06G50410|LOC_OS01G64820|LOC_OS06G15760|LOC_OS01G64700|LOC_OS04G03370|LOC_OS12G02120|LOC_OS03G08270|LOC_OS02G05410|LOC_OS01G57420|LOC_OS07G08540|LOC_OS12G04300|LOC_OS02G42600|LOC_OS03G45410|LOC_OS02G51400|LOC_OS07G33997|LOC_OS08G43090|LOC_OS06G37420|LOC_OS09G24220|LOC_OS08G02904|LOC_OS07G34840|LOC_OS09G26400|LOC_OS03G56540|LOC_OS03G32220|LOC_OS04G49420|LOC_OS04G51630|LOC_OS01G14720|LOC_OS02G38580|LOC_OS01G59950|LOC_OS12G01140|LOC_OS09G33820|LOC_OS06G40600|LOC_OS01G04800|LOC_OS07G41220|LOC_OS07G07220|LOC_OS06G05860|LOC_OS02G18850|LOC_OS02G14130|LOC_OS10G41820|LOC_OS11G08210|LOC_OS08G13690|LOC_OS01G09120|LOC_OS01G40094|LOC_OS08G40930|LOC_OS10G39860|LOC_OS06G50510|LOC_OS02G38210|LOC_OS01G47600|LOC_OS06G48310|LOC_OS01G12530|LOC_OS02G38690|LOC_OS01G55580|LOC_OS02G09910|LOC_OS02G04100|LOC_OS02G05310|LOC_OS02G04460|LOC_OS07G22730|LOC_OS08G44290|LOC_OS09G10054|LOC_OS07G05740|LOC_OS03G20530|LOC_OS07G06710|LOC_OS12G40570|LOC_OS06G01050|LOC_OS02G55300|LOC_OS07G03328|LOC_OS02G12810|LOC_OS04G21950|LOC_OS08G33190|LOC_OS03G17000|LOC_OS08G41810|LOC_OS03G29460|LOC_OS01G65940|LOC_OS08G06480|LOC_OS04G51370|LOC_OS07G43900|LOC_OS11G44840|LOC_OS09G27030|LOC_OS06G15330|LOC_OS12G38000|LOC_OS05G18750|LOC_OS05G38480|LOC_OS05G15360|LOC_OS03G63020|LOC_OS12G43600|LOC_OS03G43880|LOC_OS03G20780|LOC_OS12G18770|LOC_OS02G43330|LOC_OS02G27060|LOC_OS01G43100|LOC_OS03G23935|LOC_OS07G13010|LOC_OS03G52230|LOC_OS10G40390|LOC_OS01G24600|LOC_OS12G38130|LOC_OS12G05430|LOC_OS01G52050|LOC_OS06G36160|LOC_OS06G38460|LOC_OS12G38490|LOC_OS12G06520|LOC_OS03G41460|LOC_OS06G04580|LOC_OS04G45821|LOC_OS09G20740|LOC_OS06G06640|LOC_OS07G27790|LOC_OS11G09850|LOC_OS05G40660|LOC_OS07G36140|LOC_OS01G64750|LOC_OS07G14470|LOC_OS08G05490|LOC_OS10G41330|LOC_OS12G01060|LOC_OS12G27370|LOC_OS04G52361|LOC_OS04G04230|LOC_OS01G65600|LOC_OS03G08500|LOC_OS01G21420|LOC_OS05G36280|LOC_OS06G07978|LOC_OS06G50560|LOC_OS03G20790|LOC_OS07G06970|LOC_OS05G16430|LOC_OS10G32740|LOC_OS10G10500|LOC_OS06G26340|LOC_OS01G01960|LOC_OS09G37790|LOC_OS02G57710|LOC_OS05G02040|LOC_OS03G53580|LOC_OS10G42430|LOC_OS06G50679|LOC_OS04G55500|LOC_OS02G09670|LOC_OS12G31880|LOC_OS07G42800|LOC_OS04G54890|LOC_OS06G50310|LOC_OS09G36220|LOC_OS01G56630|LOC_OS06G06510|LOC_OS01G53000|LOC_OS03G37290|LOC_OS11G01074|LOC_OS03G19500|LOC_OS05G41450|LOC_OS03G56800|LOC_OS03G39110|LOC_OS11G26130|LOC_OS05G06690|LOC_OS10G41790|LOC_OS07G14490|LOC_OS09G27350|LOC_OS12G37350|LOC_OS06G07878|LOC_OS02G45940|LOC_OS01G32770|LOC_OS02G06330|LOC_OS08G03170|LOC_OS06G20610|LOC_OS01G17010|LOC_OS01G16040|LOC_OS01G54560|LOC_OS07G07974|LOC_OS06G51220|LOC_OS10G26050|LOC_OS01G09620|LOC_OS05G11810|LOC_OS09G28310|LOC_OS01G10610|LOC_OS01G11700|LOC_OS02G32610|LOC_OS04G53620|LOC_OS06G15360|LOC_OS10G40590|LOC_OS09G35030|LOC_OS04G49490|LOC_OS07G08710|LOC_OS06G29400|LOC_OS12G15470|LOC_OS09G27210|LOC_OS01G56969|LOC_OS12G18860|LOC_OS05G41795|LOC_OS08G38220|LOC_OS04G36070|LOC_OS04G56800|LOC_OS12G06670|LOC_OS05G33810|LOC_OS06G09717|LOC_OS05G15380|LOC_OS06G50480|LOC_OS06G07896|LOC_OS11G39220|LOC_OS06G36170|LOC_OS04G48050|LOC_OS03G01900|LOC_OS03G18200|LOC_OS07G30510|LOC_OS10G33800|LOC_OS05G02080|LOC_OS10G27360|LOC_OS09G07730|LOC_OS03G51000|LOC_OS02G10860|LOC_OS05G41780|LOC_OS03G17230|LOC_OS07G37140|LOC_OS11G42730|LOC_OS07G36170|LOC_OS05G49140|LOC_OS08G30850|LOC_OS04G28590|LOC_OS05G38010|LOC_OS12G42600
43170	8.8070E-4	1.0191E-2	404	4902	1828	25460	macromolecule metabolic process	LOC_OS07G47780|LOC_OS06G06460|LOC_OS08G39450|LOC_OS01G43870|LOC_OS11G38310|LOC_OS04G37904|LOC_OS04G21790|LOC_OS03G63300|LOC_OS03G28410|LOC_OS11G11070|LOC_OS05G37550|LOC_OS06G04030|LOC_OS03G50330|LOC_OS07G12200|LOC_OS05G03430|LOC_OS05G26890|LOC_OS03G15350|LOC_OS05G48310|LOC_OS09G31031|LOC_OS12G03090|LOC_OS12G05394|LOC_OS02G34790|LOC_OS06G43760|LOC_OS04G56530|LOC_OS04G42140|LOC_OS09G37930|LOC_OS01G33800|LOC_OS09G23730|LOC_OS06G06480|LOC_OS02G46650|LOC_OS02G02870|LOC_OS03G14280|LOC_OS05G41900|LOC_OS06G08530|LOC_OS06G09860|LOC_OS10G02720|LOC_OS05G01230|LOC_OS09G32020|LOC_OS08G41300|LOC_OS05G44290|LOC_OS08G33920|LOC_OS06G50030|LOC_OS10G36710|LOC_OS06G05050|LOC_OS10G29274|LOC_OS06G08320|LOC_OS12G32986|LOC_OS01G63040|LOC_OS03G12390|LOC_OS04G39160|LOC_OS07G37410|LOC_OS01G10900|LOC_OS06G18000|LOC_OS11G37540|LOC_OS06G46600|LOC_OS02G56310|LOC_OS04G30470|LOC_OS08G33830|LOC_OS08G04780|LOC_OS08G01270|LOC_OS03G45194|LOC_OS02G17060|LOC_OS02G19000|LOC_OS02G46520|LOC_OS05G35160|LOC_OS07G03418|LOC_OS05G28750|LOC_OS12G30570|LOC_OS03G06410|LOC_OS09G36760|LOC_OS03G61690|LOC_OS08G32610|LOC_OS10G36810|LOC_OS10G34750|LOC_OS03G04590|LOC_OS02G19150|LOC_OS12G01940|LOC_OS10G28040|LOC_OS11G03430|LOC_OS03G50325|LOC_OS04G30370|LOC_OS06G06280|LOC_OS02G35630|LOC_OS01G41870|LOC_OS01G36390|LOC_OS05G46040|LOC_OS10G07270|LOC_OS08G41110|LOC_OS04G35700|LOC_OS05G37330|LOC_OS01G35184|LOC_OS07G06820|LOC_OS09G21740|LOC_OS02G43350|LOC_OS04G46960|LOC_OS05G03450|LOC_OS11G03680|LOC_OS05G27760|LOC_OS06G42210|LOC_OS02G09359|LOC_OS03G27310|LOC_OS09G36300|LOC_OS11G26850|LOC_OS07G33898|LOC_OS06G08005|LOC_OS05G07180|LOC_OS01G05630|LOC_OS03G03510|LOC_OS07G32560|LOC_OS01G20910|LOC_OS12G32380|LOC_OS02G35010|LOC_OS07G07240|LOC_OS03G49750|LOC_OS12G01760|LOC_OS08G15090|LOC_OS06G07140|LOC_OS07G10660|LOC_OS08G23710|LOC_OS09G12570|LOC_OS08G43540|LOC_OS07G09670|LOC_OS02G05610|LOC_OS08G12820|LOC_OS03G49620|LOC_OS11G34460|LOC_OS11G02300|LOC_OS01G45070|LOC_OS02G46130|LOC_OS01G66130|LOC_OS05G44340|LOC_OS07G32100|LOC_OS06G41050|LOC_OS11G36430|LOC_OS12G09580|LOC_OS05G26926|LOC_OS07G42590|LOC_OS09G31200|LOC_OS08G31219|LOC_OS01G03464|LOC_OS06G06190|LOC_OS04G04800|LOC_OS09G01670|LOC_OS07G09690|LOC_OS05G41060|LOC_OS10G33040|LOC_OS03G27510|LOC_OS04G51700|LOC_OS01G72940|LOC_OS09G14610|LOC_OS08G31228|LOC_OS03G49640|LOC_OS11G02840|LOC_OS04G15630|LOC_OS02G50970|LOC_OS06G21380|LOC_OS06G12780|LOC_OS06G13870|LOC_OS06G47890|LOC_OS05G03620|LOC_OS01G15630|LOC_OS11G10100|LOC_OS02G02890|LOC_OS10G34220|LOC_OS10G36760|LOC_OS05G13780|LOC_OS02G03620|LOC_OS07G47500|LOC_OS11G01880|LOC_OS12G42260|LOC_OS05G32170|LOC_OS01G52810|LOC_OS03G50810|LOC_OS10G01410|LOC_OS11G09370|LOC_OS11G13500|LOC_OS04G25540|LOC_OS12G03970|LOC_OS02G40940|LOC_OS01G05610|LOC_OS01G05970|LOC_OS01G50622|LOC_OS06G14620|LOC_OS09G23650|LOC_OS03G54084|LOC_OS12G10250|LOC_OS01G63900|LOC_OS10G37830|LOC_OS11G01780|LOC_OS08G21590|LOC_OS06G35530|LOC_OS02G14530|LOC_OS03G60500|LOC_OS03G60620|LOC_OS06G46770|LOC_OS03G38710|LOC_OS03G56250|LOC_OS04G46320|LOC_OS03G21170|LOC_OS05G33000|LOC_OS05G04190|LOC_OS03G17084|LOC_OS04G40750|LOC_OS10G26000|LOC_OS01G67160|LOC_OS05G28280|LOC_OS06G47210|LOC_OS06G38970|LOC_OS02G13180|LOC_OS02G05440|LOC_OS06G01210|LOC_OS03G07150|LOC_OS07G30410|LOC_OS04G37590|LOC_OS05G42210|LOC_OS02G53770|LOC_OS02G24190|LOC_OS03G57790|LOC_OS11G41180|LOC_OS01G47540|LOC_OS04G26790|LOC_OS02G39560|LOC_OS09G32800|LOC_OS02G04240|LOC_OS12G27520|LOC_OS09G37012|LOC_OS07G33915|LOC_OS07G43870|LOC_OS03G43360|LOC_OS01G05900|LOC_OS09G14580|LOC_OS06G20190|LOC_OS05G41110|LOC_OS04G29930|LOC_OS10G12090|LOC_OS10G39410|LOC_OS09G15670|LOC_OS02G09940|LOC_OS05G11710|LOC_OS09G25100|LOC_OS12G39630|LOC_OS04G42600|LOC_OS05G06120|LOC_OS12G41956|LOC_OS04G30860|LOC_OS07G40460|LOC_OS07G40580|LOC_OS05G38290|LOC_OS06G12590|LOC_OS02G38494|LOC_OS07G06460|LOC_OS12G25120|LOC_OS07G36090|LOC_OS02G21700|LOC_OS02G06205|LOC_OS12G41830|LOC_OS04G32090|LOC_OS03G21540|LOC_OS03G24930|LOC_OS02G14480|LOC_OS09G07900|LOC_OS01G43150|LOC_OS06G49430|LOC_OS10G06950|LOC_OS05G39090|LOC_OS06G50300|LOC_OS09G30414|LOC_OS12G02250|LOC_OS05G26902|LOC_OS09G30412|LOC_OS02G02130|LOC_OS01G73880|LOC_OS03G20340|LOC_OS01G24880|LOC_OS11G34700|LOC_OS09G38020|LOC_OS05G44792|LOC_OS04G40840|LOC_OS05G39080|LOC_OS11G10990|LOC_OS06G07905|LOC_OS06G50410|LOC_OS01G64820|LOC_OS06G15760|LOC_OS04G03370|LOC_OS12G02120|LOC_OS03G08270|LOC_OS01G57420|LOC_OS07G33997|LOC_OS06G37420|LOC_OS09G24220|LOC_OS08G02904|LOC_OS07G34840|LOC_OS09G26400|LOC_OS03G56540|LOC_OS04G49420|LOC_OS04G51630|LOC_OS02G38580|LOC_OS01G59950|LOC_OS12G01140|LOC_OS06G40600|LOC_OS07G41220|LOC_OS02G18850|LOC_OS02G14130|LOC_OS08G13690|LOC_OS01G09120|LOC_OS01G40094|LOC_OS10G39860|LOC_OS02G38210|LOC_OS01G12530|LOC_OS02G38690|LOC_OS02G09910|LOC_OS02G04100|LOC_OS02G04460|LOC_OS09G10054|LOC_OS07G05740|LOC_OS03G20530|LOC_OS07G06710|LOC_OS06G01050|LOC_OS07G03328|LOC_OS02G12810|LOC_OS08G33190|LOC_OS08G41810|LOC_OS03G29460|LOC_OS01G65940|LOC_OS04G51370|LOC_OS07G43900|LOC_OS11G44840|LOC_OS09G27030|LOC_OS12G38000|LOC_OS05G18750|LOC_OS05G38480|LOC_OS05G15360|LOC_OS03G63020|LOC_OS12G43600|LOC_OS01G43100|LOC_OS07G13010|LOC_OS01G24600|LOC_OS12G38130|LOC_OS12G05430|LOC_OS01G52050|LOC_OS06G36160|LOC_OS06G38460|LOC_OS03G41460|LOC_OS04G45821|LOC_OS09G20740|LOC_OS06G06640|LOC_OS05G40660|LOC_OS07G36140|LOC_OS07G14470|LOC_OS08G05490|LOC_OS12G27370|LOC_OS04G52361|LOC_OS05G36280|LOC_OS06G07978|LOC_OS07G06970|LOC_OS05G16430|LOC_OS10G32740|LOC_OS06G26340|LOC_OS09G37790|LOC_OS02G57710|LOC_OS05G02040|LOC_OS04G55500|LOC_OS12G31880|LOC_OS07G42800|LOC_OS04G54890|LOC_OS01G56630|LOC_OS06G06510|LOC_OS03G19500|LOC_OS03G39110|LOC_OS11G26130|LOC_OS05G06690|LOC_OS10G41790|LOC_OS07G14490|LOC_OS09G27350|LOC_OS06G07878|LOC_OS02G45940|LOC_OS08G03170|LOC_OS06G20610|LOC_OS01G16040|LOC_OS10G26050|LOC_OS02G32610|LOC_OS04G53620|LOC_OS06G15360|LOC_OS04G49490|LOC_OS07G08710|LOC_OS12G15470|LOC_OS12G18860|LOC_OS05G41795|LOC_OS04G56800|LOC_OS12G06670|LOC_OS06G07896|LOC_OS06G36170|LOC_OS04G48050|LOC_OS03G01900|LOC_OS03G18200|LOC_OS07G30510|LOC_OS05G02080|LOC_OS09G07730|LOC_OS05G49140|LOC_OS08G30850|LOC_OS04G28590|LOC_OS05G38010|LOC_OS12G42600
3676	1.5218E-3	1.6435E-2	283	3349	1828	25460	nucleic acid binding	LOC_OS03G17084|LOC_OS03G60390|LOC_OS01G50960|LOC_OS01G68370|LOC_OS12G18120|LOC_OS06G06460|LOC_OS06G22030|LOC_OS07G37610|LOC_OS06G43090|LOC_OS01G04020|LOC_OS11G38310|LOC_OS03G61249|LOC_OS01G09280|LOC_OS02G15810|LOC_OS02G09480|LOC_OS12G01120|LOC_OS02G05440|LOC_OS07G44950|LOC_OS06G04030|LOC_OS02G02500|LOC_OS06G51260|LOC_OS04G42020|LOC_OS08G06630|LOC_OS03G12760|LOC_OS05G03550|LOC_OS01G07880|LOC_OS05G03430|LOC_OS11G41180|LOC_OS11G06170|LOC_OS06G50724|LOC_OS01G68700|LOC_OS01G11580|LOC_OS08G09340|LOC_OS03G03100|LOC_OS03G14700|LOC_OS08G09100|LOC_OS04G42140|LOC_OS05G27749|LOC_OS03G40650|LOC_OS01G05900|LOC_OS06G14190|LOC_OS09G37930|LOC_OS09G23730|LOC_OS06G06480|LOC_OS06G20190|LOC_OS05G03760|LOC_OS01G39100|LOC_OS05G27730|LOC_OS06G50600|LOC_OS11G35060|LOC_OS12G35030|LOC_OS02G29550|LOC_OS03G53190|LOC_OS04G28280|LOC_OS09G35880|LOC_OS10G39410|LOC_OS11G32110|LOC_OS02G02870|LOC_OS01G39580|LOC_OS05G41900|LOC_OS04G40420|LOC_OS01G08510|LOC_OS02G52780|LOC_OS12G31800|LOC_OS05G01230|LOC_OS04G42600|LOC_OS04G49110|LOC_OS02G54160|LOC_OS07G40580|LOC_OS01G15600|LOC_OS06G43860|LOC_OS12G38430|LOC_OS12G25120|LOC_OS08G43160|LOC_OS12G41830|LOC_OS02G51300|LOC_OS12G42550|LOC_OS01G54600|LOC_OS05G35170|LOC_OS03G51870|LOC_OS03G50780|LOC_OS06G46960|LOC_OS08G33830|LOC_OS09G30414|LOC_OS06G04640|LOC_OS11G10060|LOC_OS01G73880|LOC_OS02G51310|LOC_OS01G24880|LOC_OS02G51670|LOC_OS09G38020|LOC_OS03G58160|LOC_OS10G21560|LOC_OS03G14100|LOC_OS10G02584|LOC_OS05G44792|LOC_OS08G15050|LOC_OS11G41820|LOC_OS06G19444|LOC_OS01G64700|LOC_OS03G60920|LOC_OS03G08270|LOC_OS09G35790|LOC_OS10G36810|LOC_OS10G34750|LOC_OS04G34720|LOC_OS09G14550|LOC_OS11G10070|LOC_OS07G08540|LOC_OS02G42600|LOC_OS03G45410|LOC_OS11G01130|LOC_OS12G01940|LOC_OS08G43090|LOC_OS10G28040|LOC_OS09G24220|LOC_OS12G31430|LOC_OS04G39060|LOC_OS03G32220|LOC_OS01G36390|LOC_OS04G49420|LOC_OS12G07480|LOC_OS06G40600|LOC_OS01G04800|LOC_OS02G42380|LOC_OS05G34050|LOC_OS04G42120|LOC_OS11G39618|LOC_OS11G08210|LOC_OS03G50310|LOC_OS09G28810|LOC_OS05G27760|LOC_OS06G45840|LOC_OS06G50510|LOC_OS02G38210|LOC_OS03G61319|LOC_OS01G47600|LOC_OS06G48310|LOC_OS01G12530|LOC_OS07G07350|LOC_OS01G55580|LOC_OS02G09910|LOC_OS03G27310|LOC_OS07G22730|LOC_OS09G36300|LOC_OS03G29970|LOC_OS08G44290|LOC_OS11G01550|LOC_OS11G02520|LOC_OS02G46030|LOC_OS12G40570|LOC_OS06G13839|LOC_OS01G05630|LOC_OS02G55300|LOC_OS03G58350|LOC_OS04G21950|LOC_OS08G33190|LOC_OS07G10890|LOC_OS05G50930|LOC_OS11G44840|LOC_OS03G03870|LOC_OS06G15330|LOC_OS03G49990|LOC_OS05G38480|LOC_OS09G37760|LOC_OS12G43600|LOC_OS03G20780|LOC_OS02G43330|LOC_OS04G57340|LOC_OS02G27060|LOC_OS01G62650|LOC_OS06G41060|LOC_OS01G66120|LOC_OS06G43120|LOC_OS10G40390|LOC_OS12G01190|LOC_OS02G10080|LOC_OS02G05610|LOC_OS12G38490|LOC_OS12G06520|LOC_OS04G51800|LOC_OS02G46130|LOC_OS03G45730|LOC_OS11G01210|LOC_OS09G23690|LOC_OS03G58330|LOC_OS09G08730|LOC_OS03G12370|LOC_OS07G36140|LOC_OS10G41330|LOC_OS12G27370|LOC_OS01G65600|LOC_OS03G08500|LOC_OS01G21420|LOC_OS03G03850|LOC_OS05G36280|LOC_OS06G50560|LOC_OS08G36920|LOC_OS03G20790|LOC_OS11G36790|LOC_OS06G10330|LOC_OS10G25300|LOC_OS08G39980|LOC_OS05G02040|LOC_OS11G37990|LOC_OS01G14110|LOC_OS10G42430|LOC_OS06G50679|LOC_OS02G09670|LOC_OS08G38410|LOC_OS08G31580|LOC_OS12G31880|LOC_OS02G35140|LOC_OS06G50310|LOC_OS09G36220|LOC_OS09G14610|LOC_OS06G06510|LOC_OS03G49640|LOC_OS04G12480|LOC_OS05G41450|LOC_OS07G12510|LOC_OS01G67480|LOC_OS01G48320|LOC_OS05G25770|LOC_OS10G41790|LOC_OS11G39568|LOC_OS02G45940|LOC_OS02G06330|LOC_OS05G13780|LOC_OS11G01880|LOC_OS07G07974|LOC_OS12G42260|LOC_OS06G51220|LOC_OS10G26050|LOC_OS01G09620|LOC_OS09G24990|LOC_OS09G28310|LOC_OS10G26730|LOC_OS10G02509|LOC_OS11G12650|LOC_OS08G33420|LOC_OS09G35030|LOC_OS12G08740|LOC_OS12G01550|LOC_OS08G40070|LOC_OS07G27110|LOC_OS01G05610|LOC_OS07G08710|LOC_OS01G05970|LOC_OS06G29400|LOC_OS01G50622|LOC_OS01G56969|LOC_OS08G38220|LOC_OS09G29750|LOC_OS02G39710|LOC_OS05G26049|LOC_OS02G56250|LOC_OS02G38980|LOC_OS06G24870|LOC_OS05G33810|LOC_OS06G47630|LOC_OS10G33230|LOC_OS06G09717|LOC_OS06G50480|LOC_OS02G50840|LOC_OS05G32270|LOC_OS05G02080|LOC_OS10G27360|LOC_OS02G10860|LOC_OS06G08290|LOC_OS05G41780|LOC_OS09G37910|LOC_OS07G37140|LOC_OS08G37920|LOC_OS11G11100|LOC_OS07G36170|LOC_OS03G16700|LOC_OS04G52550|LOC_OS08G30850|LOC_OS11G34200|LOC_OS02G03890|LOC_OS08G43360|LOC_OS05G34210
43227	1.8326E-3	1.7464E-2	665	8465	1828	25460	membrane-bounded organelle	LOC_OS11G01154|LOC_OS11G01030|LOC_OS06G04280|LOC_OS07G47780|LOC_OS03G60390|LOC_OS01G49290|LOC_OS08G39450|LOC_OS11G05990|LOC_OS04G02910|LOC_OS08G16570|LOC_OS01G43870|LOC_OS07G14850|LOC_OS01G04020|LOC_OS10G25830|LOC_OS11G38310|LOC_OS03G61249|LOC_OS02G54290|LOC_OS02G15810|LOC_OS04G37904|LOC_OS01G61170|LOC_OS07G08170|LOC_OS07G48510|LOC_OS03G63300|LOC_OS03G28410|LOC_OS10G35870|LOC_OS05G37550|LOC_OS05G35480|LOC_OS03G58080|LOC_OS04G42020|LOC_OS08G06630|LOC_OS11G04670|LOC_OS07G12200|LOC_OS01G07760|LOC_OS01G07880|LOC_OS05G03430|LOC_OS02G36974|LOC_OS03G14260|LOC_OS05G26890|LOC_OS03G15350|LOC_OS02G56480|LOC_OS01G68700|LOC_OS01G16110|LOC_OS09G31031|LOC_OS12G03090|LOC_OS12G05394|LOC_OS03G03100|LOC_OS02G33580|LOC_OS04G42140|LOC_OS12G28177|LOC_OS01G74146|LOC_OS06G14190|LOC_OS09G37930|LOC_OS01G14050|LOC_OS12G22760|LOC_OS09G23730|LOC_OS10G32348|LOC_OS08G17680|LOC_OS08G06500|LOC_OS02G13400|LOC_OS09G12600|LOC_OS02G31070|LOC_OS06G45930|LOC_OS11G35060|LOC_OS05G03400|LOC_OS04G28280|LOC_OS07G45100|LOC_OS04G42030|LOC_OS01G39580|LOC_OS03G02480|LOC_OS06G21600|LOC_OS03G14280|LOC_OS01G53520|LOC_OS06G08530|LOC_OS01G08510|LOC_OS06G30440|LOC_OS01G55700|LOC_OS10G02720|LOC_OS07G39920|LOC_OS03G17310|LOC_OS05G01230|LOC_OS02G54160|LOC_OS11G34080|LOC_OS08G41300|LOC_OS02G10260|LOC_OS06G43860|LOC_OS05G06920|LOC_OS08G04790|LOC_OS08G33920|LOC_OS10G41180|LOC_OS10G10580|LOC_OS08G27010|LOC_OS11G39650|LOC_OS02G03850|LOC_OS01G08700|LOC_OS12G42550|LOC_OS11G04740|LOC_OS05G35170|LOC_OS03G50540|LOC_OS12G32986|LOC_OS03G51870|LOC_OS08G06600|LOC_OS01G63040|LOC_OS03G12390|LOC_OS03G50780|LOC_OS04G39160|LOC_OS03G14690|LOC_OS01G65220|LOC_OS05G48240|LOC_OS04G55650|LOC_OS10G42240|LOC_OS12G07140|LOC_OS04G30470|LOC_OS08G33830|LOC_OS03G45194|LOC_OS04G07280|LOC_OS01G06876|LOC_OS08G04530|LOC_OS03G58160|LOC_OS10G21560|LOC_OS07G03418|LOC_OS07G38970|LOC_OS05G28750|LOC_OS06G40050|LOC_OS11G41820|LOC_OS11G36440|LOC_OS02G55470|LOC_OS03G06410|LOC_OS09G35790|LOC_OS10G36810|LOC_OS10G34750|LOC_OS12G28137|LOC_OS02G19150|LOC_OS11G01130|LOC_OS01G25386|LOC_OS10G28040|LOC_OS04G44650|LOC_OS11G03794|LOC_OS12G31430|LOC_OS04G39060|LOC_OS02G11780|LOC_OS01G36390|LOC_OS03G05310|LOC_OS03G08700|LOC_OS03G48000|LOC_OS05G37330|LOC_OS02G51080|LOC_OS11G37560|LOC_OS10G32300|LOC_OS01G03144|LOC_OS09G21740|LOC_OS02G42380|LOC_OS05G34050|LOC_OS02G43110|LOC_OS02G43350|LOC_OS04G46960|LOC_OS04G39190|LOC_OS11G39618|LOC_OS04G55780|LOC_OS10G07010|LOC_OS08G17370|LOC_OS03G39640|LOC_OS03G05780|LOC_OS01G37130|LOC_OS07G13590|LOC_OS01G16210|LOC_OS04G58810|LOC_OS05G48450|LOC_OS03G61319|LOC_OS04G57720|LOC_OS01G71810|LOC_OS04G32560|LOC_OS08G32630|LOC_OS09G36300|LOC_OS03G25250|LOC_OS03G29970|LOC_OS11G26850|LOC_OS05G09360|LOC_OS01G05630|LOC_OS07G32560|LOC_OS07G10770|LOC_OS04G58200|LOC_OS03G58350|LOC_OS09G24680|LOC_OS09G24320|LOC_OS07G10890|LOC_OS07G34740|LOC_OS03G10050|LOC_OS02G57040|LOC_OS11G09280|LOC_OS06G24730|LOC_OS04G22360|LOC_OS03G56280|LOC_OS03G49990|LOC_OS08G41250|LOC_OS11G01439|LOC_OS06G09688|LOC_OS06G07140|LOC_OS04G33030|LOC_OS04G34000|LOC_OS09G02540|LOC_OS01G69990|LOC_OS03G57270|LOC_OS06G21590|LOC_OS03G04710|LOC_OS08G23710|LOC_OS03G38730|LOC_OS01G66360|LOC_OS04G57340|LOC_OS06G41060|LOC_OS01G61440|LOC_OS01G34080|LOC_OS05G03830|LOC_OS03G61890|LOC_OS07G07010|LOC_OS08G43540|LOC_OS10G38630|LOC_OS07G09670|LOC_OS02G05610|LOC_OS08G12820|LOC_OS01G39770|LOC_OS11G24450|LOC_OS11G04720|LOC_OS05G11780|LOC_OS01G45070|LOC_OS11G01210|LOC_OS07G19494|LOC_OS04G02850|LOC_OS03G58330|LOC_OS06G40080|LOC_OS07G32100|LOC_OS07G35970|LOC_OS05G45310|LOC_OS03G12370|LOC_OS12G32280|LOC_OS08G34740|LOC_OS10G39930|LOC_OS05G26926|LOC_OS08G42000|LOC_OS08G36920|LOC_OS09G33500|LOC_OS09G31200|LOC_OS02G52940|LOC_OS06G34520|LOC_OS03G02514|LOC_OS05G07050|LOC_OS03G51600|LOC_OS02G48680|LOC_OS06G10330|LOC_OS03G50510|LOC_OS01G03464|LOC_OS06G06190|LOC_OS01G61780|LOC_OS09G01670|LOC_OS04G55060|LOC_OS11G37990|LOC_OS01G14110|LOC_OS08G31580|LOC_OS07G09690|LOC_OS05G41060|LOC_OS02G35140|LOC_OS03G27510|LOC_OS04G51700|LOC_OS01G72940|LOC_OS01G15680|LOC_OS01G13260|LOC_OS03G49640|LOC_OS05G11120|LOC_OS03G01018|LOC_OS04G33460|LOC_OS06G21380|LOC_OS07G12510|LOC_OS06G12780|LOC_OS06G47890|LOC_OS04G55130|LOC_OS07G35990|LOC_OS02G43080|LOC_OS05G25770|LOC_OS03G56000|LOC_OS05G46220|LOC_OS09G14600|LOC_OS01G72710|LOC_OS04G25550|LOC_OS02G36780|LOC_OS10G11340|LOC_OS10G36760|LOC_OS05G13780|LOC_OS02G03860|LOC_OS02G03620|LOC_OS07G47500|LOC_OS02G46120|LOC_OS09G27900|LOC_OS04G33350|LOC_OS03G12560|LOC_OS09G24990|LOC_OS11G09370|LOC_OS01G15860|LOC_OS05G25640|LOC_OS10G02509|LOC_OS08G32690|LOC_OS09G36800|LOC_OS08G31240|LOC_OS02G12460|LOC_OS11G13500|LOC_OS03G16800|LOC_OS03G05720|LOC_OS05G05930|LOC_OS08G43580|LOC_OS10G39800|LOC_OS02G40940|LOC_OS01G05610|LOC_OS11G01890|LOC_OS06G45570|LOC_OS05G48500|LOC_OS05G48620|LOC_OS02G38980|LOC_OS01G63900|LOC_OS09G29190|LOC_OS02G28820|LOC_OS09G35960|LOC_OS02G50840|LOC_OS05G32270|LOC_OS12G43130|LOC_OS03G11010|LOC_OS09G21460|LOC_OS04G56590|LOC_OS04G31190|LOC_OS02G50600|LOC_OS03G60620|LOC_OS08G37920|LOC_OS08G33440|LOC_OS07G09370|LOC_OS11G38800|LOC_OS05G26954|LOC_OS10G36750|LOC_OS11G34200|LOC_OS12G01530|LOC_OS05G04190|LOC_OS03G17084|LOC_OS01G25880|LOC_OS03G47610|LOC_OS01G68370|LOC_OS01G67160|LOC_OS05G28280|LOC_OS12G39860|LOC_OS05G44760|LOC_OS03G55470|LOC_OS06G47210|LOC_OS12G38640|LOC_OS02G29530|LOC_OS12G01120|LOC_OS01G56140|LOC_OS11G34870|LOC_OS02G38480|LOC_OS02G05440|LOC_OS06G01210|LOC_OS03G07150|LOC_OS07G44950|LOC_OS05G30240|LOC_OS10G32810|LOC_OS01G15709|LOC_OS01G68380|LOC_OS02G54980|LOC_OS05G42210|LOC_OS02G53770|LOC_OS03G12760|LOC_OS03G11550|LOC_OS11G41180|LOC_OS11G06170|LOC_OS01G47540|LOC_OS06G50724|LOC_OS03G56670|LOC_OS03G14700|LOC_OS09G32800|LOC_OS06G03980|LOC_OS01G57460|LOC_OS07G43870|LOC_OS12G04500|LOC_OS01G05900|LOC_OS07G33954|LOC_OS03G21000|LOC_OS03G49930|LOC_OS04G13470|LOC_OS01G48500|LOC_OS06G47550|LOC_OS02G27490|LOC_OS07G31650|LOC_OS08G01610|LOC_OS01G47650|LOC_OS06G50600|LOC_OS12G35030|LOC_OS01G16940|LOC_OS02G29550|LOC_OS03G53190|LOC_OS10G39410|LOC_OS11G32110|LOC_OS02G22800|LOC_OS11G01610|LOC_OS11G32470|LOC_OS02G09940|LOC_OS03G42050|LOC_OS04G40420|LOC_OS05G11710|LOC_OS02G52780|LOC_OS04G14790|LOC_OS12G39630|LOC_OS12G31800|LOC_OS10G42710|LOC_OS02G56900|LOC_OS04G49110|LOC_OS04G30860|LOC_OS03G54150|LOC_OS10G40770|LOC_OS03G12300|LOC_OS08G09200|LOC_OS12G37100|LOC_OS12G38430|LOC_OS02G39340|LOC_OS12G25120|LOC_OS05G32630|LOC_OS03G08330|LOC_OS01G59980|LOC_OS08G43160|LOC_OS12G41830|LOC_OS09G31970|LOC_OS02G51300|LOC_OS08G40919|LOC_OS03G24930|LOC_OS01G61930|LOC_OS09G07900|LOC_OS01G43150|LOC_OS06G49430|LOC_OS11G20790|LOC_OS04G40950|LOC_OS05G45770|LOC_OS08G15600|LOC_OS06G50300|LOC_OS02G13020|LOC_OS12G01160|LOC_OS01G12520|LOC_OS03G07190|LOC_OS10G37210|LOC_OS04G46010|LOC_OS05G26902|LOC_OS09G30412|LOC_OS12G02130|LOC_OS06G04640|LOC_OS04G52940|LOC_OS07G20420|LOC_OS01G73880|LOC_OS02G51670|LOC_OS09G38020|LOC_OS01G43140|LOC_OS09G26650|LOC_OS03G03820|LOC_OS10G02584|LOC_OS05G44792|LOC_OS05G43582|LOC_OS07G41014|LOC_OS11G10990|LOC_OS01G64820|LOC_OS12G02120|LOC_OS03G08270|LOC_OS02G04440|LOC_OS01G53060|LOC_OS01G71474|LOC_OS02G05410|LOC_OS07G08540|LOC_OS10G38314|LOC_OS02G42600|LOC_OS03G45410|LOC_OS02G48110|LOC_OS01G37800|LOC_OS09G24220|LOC_OS01G46760|LOC_OS09G26400|LOC_OS03G32220|LOC_OS04G49420|LOC_OS04G51630|LOC_OS12G01020|LOC_OS06G28950|LOC_OS12G01140|LOC_OS06G40600|LOC_OS01G04800|LOC_OS07G07220|LOC_OS04G14110|LOC_OS01G01640|LOC_OS03G02830|LOC_OS11G29370|LOC_OS10G41820|LOC_OS08G13690|LOC_OS03G18160|LOC_OS02G52744|LOC_OS08G40930|LOC_OS05G22870|LOC_OS10G39860|LOC_OS06G50510|LOC_OS02G38210|LOC_OS01G47600|LOC_OS02G09910|LOC_OS02G05310|LOC_OS02G04460|LOC_OS07G22730|LOC_OS02G03010|LOC_OS08G44290|LOC_OS12G04520|LOC_OS10G32400|LOC_OS03G62170|LOC_OS12G40570|LOC_OS06G01050|LOC_OS02G55300|LOC_OS07G03328|LOC_OS04G21950|LOC_OS08G33190|LOC_OS05G03380|LOC_OS04G38390|LOC_OS08G41810|LOC_OS08G06480|LOC_OS03G58910|LOC_OS11G44840|LOC_OS09G27030|LOC_OS12G38000|LOC_OS05G38480|LOC_OS10G38189|LOC_OS12G43600|LOC_OS10G34710|LOC_OS03G20780|LOC_OS02G43330|LOC_OS06G05880|LOC_OS01G43580|LOC_OS01G40070|LOC_OS03G23935|LOC_OS03G52230|LOC_OS02G55670|LOC_OS10G40390|LOC_OS03G10860|LOC_OS01G56890|LOC_OS01G24600|LOC_OS12G05430|LOC_OS01G52050|LOC_OS06G36160|LOC_OS06G38460|LOC_OS12G38490|LOC_OS12G08820|LOC_OS12G06520|LOC_OS03G41460|LOC_OS06G04580|LOC_OS07G27790|LOC_OS03G63360|LOC_OS05G43810|LOC_OS01G22870|LOC_OS02G11740|LOC_OS07G36140|LOC_OS01G64750|LOC_OS10G41330|LOC_OS12G27370|LOC_OS04G04230|LOC_OS03G08500|LOC_OS01G21420|LOC_OS06G07978|LOC_OS06G50560|LOC_OS01G74310|LOC_OS08G23160|LOC_OS03G20790|LOC_OS07G06970|LOC_OS10G10500|LOC_OS01G69090|LOC_OS01G01960|LOC_OS06G49440|LOC_OS02G57710|LOC_OS11G43860|LOC_OS11G06590|LOC_OS05G02040|LOC_OS03G53580|LOC_OS10G42430|LOC_OS06G50679|LOC_OS03G12820|LOC_OS04G54890|LOC_OS06G50310|LOC_OS02G55770|LOC_OS08G25590|LOC_OS12G04440|LOC_OS09G36220|LOC_OS06G07969|LOC_OS11G31890|LOC_OS06G07600|LOC_OS03G37290|LOC_OS09G16580|LOC_OS04G39560|LOC_OS05G41450|LOC_OS03G39110|LOC_OS07G36040|LOC_OS11G39568|LOC_OS11G17530|LOC_OS12G37350|LOC_OS06G07878|LOC_OS02G45940|LOC_OS02G06330|LOC_OS06G20610|LOC_OS01G16040|LOC_OS10G29320|LOC_OS07G07974|LOC_OS03G17690|LOC_OS06G51220|LOC_OS03G55820|LOC_OS09G28310|LOC_OS08G34190|LOC_OS11G25030|LOC_OS02G32610|LOC_OS10G20630|LOC_OS06G15360|LOC_OS12G04260|LOC_OS07G36390|LOC_OS09G35030|LOC_OS06G07869|LOC_OS04G49370|LOC_OS04G49490|LOC_OS07G33910|LOC_OS07G07620|LOC_OS07G08710|LOC_OS01G49190|LOC_OS06G29400|LOC_OS03G21720|LOC_OS12G15470|LOC_OS01G08560|LOC_OS10G40324|LOC_OS09G27210|LOC_OS02G55720|LOC_OS01G56969|LOC_OS05G41795|LOC_OS09G29750|LOC_OS08G37370|LOC_OS04G21610|LOC_OS04G36070|LOC_OS11G26030|LOC_OS05G33810|LOC_OS07G38360|LOC_OS05G39110|LOC_OS06G09717|LOC_OS02G43860|LOC_OS02G39030|LOC_OS06G50480|LOC_OS06G07896|LOC_OS03G09870|LOC_OS11G39220|LOC_OS07G04230|LOC_OS03G07570|LOC_OS04G48050|LOC_OS03G18200|LOC_OS05G02080|LOC_OS05G10940|LOC_OS12G18630|LOC_OS03G55720|LOC_OS06G10810|LOC_OS11G04490|LOC_OS11G02190|LOC_OS01G40370|LOC_OS02G10860|LOC_OS03G17230|LOC_OS10G41780|LOC_OS02G06480|LOC_OS05G31620|LOC_OS12G04000|LOC_OS04G28590|LOC_OS01G32880|LOC_OS09G15340
43231	1.8326E-3	1.7464E-2	665	8465	1828	25460	intracellular membrane-bounded organelle	LOC_OS11G01154|LOC_OS11G01030|LOC_OS06G04280|LOC_OS07G47780|LOC_OS03G60390|LOC_OS01G49290|LOC_OS08G39450|LOC_OS11G05990|LOC_OS04G02910|LOC_OS08G16570|LOC_OS01G43870|LOC_OS07G14850|LOC_OS01G04020|LOC_OS10G25830|LOC_OS11G38310|LOC_OS03G61249|LOC_OS02G54290|LOC_OS02G15810|LOC_OS04G37904|LOC_OS01G61170|LOC_OS07G08170|LOC_OS07G48510|LOC_OS03G63300|LOC_OS03G28410|LOC_OS10G35870|LOC_OS05G37550|LOC_OS05G35480|LOC_OS03G58080|LOC_OS04G42020|LOC_OS08G06630|LOC_OS11G04670|LOC_OS07G12200|LOC_OS01G07760|LOC_OS01G07880|LOC_OS05G03430|LOC_OS02G36974|LOC_OS03G14260|LOC_OS05G26890|LOC_OS03G15350|LOC_OS02G56480|LOC_OS01G68700|LOC_OS01G16110|LOC_OS09G31031|LOC_OS12G03090|LOC_OS12G05394|LOC_OS03G03100|LOC_OS02G33580|LOC_OS04G42140|LOC_OS12G28177|LOC_OS01G74146|LOC_OS06G14190|LOC_OS09G37930|LOC_OS01G14050|LOC_OS12G22760|LOC_OS09G23730|LOC_OS10G32348|LOC_OS08G17680|LOC_OS08G06500|LOC_OS02G13400|LOC_OS09G12600|LOC_OS02G31070|LOC_OS06G45930|LOC_OS11G35060|LOC_OS05G03400|LOC_OS04G28280|LOC_OS07G45100|LOC_OS04G42030|LOC_OS01G39580|LOC_OS03G02480|LOC_OS06G21600|LOC_OS03G14280|LOC_OS01G53520|LOC_OS06G08530|LOC_OS01G08510|LOC_OS06G30440|LOC_OS01G55700|LOC_OS10G02720|LOC_OS07G39920|LOC_OS03G17310|LOC_OS05G01230|LOC_OS02G54160|LOC_OS11G34080|LOC_OS08G41300|LOC_OS02G10260|LOC_OS06G43860|LOC_OS05G06920|LOC_OS08G04790|LOC_OS08G33920|LOC_OS10G41180|LOC_OS10G10580|LOC_OS08G27010|LOC_OS11G39650|LOC_OS02G03850|LOC_OS01G08700|LOC_OS12G42550|LOC_OS11G04740|LOC_OS05G35170|LOC_OS03G50540|LOC_OS12G32986|LOC_OS03G51870|LOC_OS08G06600|LOC_OS01G63040|LOC_OS03G12390|LOC_OS03G50780|LOC_OS04G39160|LOC_OS03G14690|LOC_OS01G65220|LOC_OS05G48240|LOC_OS04G55650|LOC_OS10G42240|LOC_OS12G07140|LOC_OS04G30470|LOC_OS08G33830|LOC_OS03G45194|LOC_OS04G07280|LOC_OS01G06876|LOC_OS08G04530|LOC_OS03G58160|LOC_OS10G21560|LOC_OS07G03418|LOC_OS07G38970|LOC_OS05G28750|LOC_OS06G40050|LOC_OS11G41820|LOC_OS11G36440|LOC_OS02G55470|LOC_OS03G06410|LOC_OS09G35790|LOC_OS10G36810|LOC_OS10G34750|LOC_OS12G28137|LOC_OS02G19150|LOC_OS11G01130|LOC_OS01G25386|LOC_OS10G28040|LOC_OS04G44650|LOC_OS11G03794|LOC_OS12G31430|LOC_OS04G39060|LOC_OS02G11780|LOC_OS01G36390|LOC_OS03G05310|LOC_OS03G08700|LOC_OS03G48000|LOC_OS05G37330|LOC_OS02G51080|LOC_OS11G37560|LOC_OS10G32300|LOC_OS01G03144|LOC_OS09G21740|LOC_OS02G42380|LOC_OS05G34050|LOC_OS02G43110|LOC_OS02G43350|LOC_OS04G46960|LOC_OS04G39190|LOC_OS11G39618|LOC_OS04G55780|LOC_OS10G07010|LOC_OS08G17370|LOC_OS03G39640|LOC_OS03G05780|LOC_OS01G37130|LOC_OS07G13590|LOC_OS01G16210|LOC_OS04G58810|LOC_OS05G48450|LOC_OS03G61319|LOC_OS04G57720|LOC_OS01G71810|LOC_OS04G32560|LOC_OS08G32630|LOC_OS09G36300|LOC_OS03G25250|LOC_OS03G29970|LOC_OS11G26850|LOC_OS05G09360|LOC_OS01G05630|LOC_OS07G32560|LOC_OS07G10770|LOC_OS04G58200|LOC_OS03G58350|LOC_OS09G24680|LOC_OS09G24320|LOC_OS07G10890|LOC_OS07G34740|LOC_OS03G10050|LOC_OS02G57040|LOC_OS11G09280|LOC_OS06G24730|LOC_OS04G22360|LOC_OS03G56280|LOC_OS03G49990|LOC_OS08G41250|LOC_OS11G01439|LOC_OS06G09688|LOC_OS06G07140|LOC_OS04G33030|LOC_OS04G34000|LOC_OS09G02540|LOC_OS01G69990|LOC_OS03G57270|LOC_OS06G21590|LOC_OS03G04710|LOC_OS08G23710|LOC_OS03G38730|LOC_OS01G66360|LOC_OS04G57340|LOC_OS06G41060|LOC_OS01G61440|LOC_OS01G34080|LOC_OS05G03830|LOC_OS03G61890|LOC_OS07G07010|LOC_OS08G43540|LOC_OS10G38630|LOC_OS07G09670|LOC_OS02G05610|LOC_OS08G12820|LOC_OS01G39770|LOC_OS11G24450|LOC_OS11G04720|LOC_OS05G11780|LOC_OS01G45070|LOC_OS11G01210|LOC_OS07G19494|LOC_OS04G02850|LOC_OS03G58330|LOC_OS06G40080|LOC_OS07G32100|LOC_OS07G35970|LOC_OS05G45310|LOC_OS03G12370|LOC_OS12G32280|LOC_OS08G34740|LOC_OS10G39930|LOC_OS05G26926|LOC_OS08G42000|LOC_OS08G36920|LOC_OS09G33500|LOC_OS09G31200|LOC_OS02G52940|LOC_OS06G34520|LOC_OS03G02514|LOC_OS05G07050|LOC_OS03G51600|LOC_OS02G48680|LOC_OS06G10330|LOC_OS03G50510|LOC_OS01G03464|LOC_OS06G06190|LOC_OS01G61780|LOC_OS09G01670|LOC_OS04G55060|LOC_OS11G37990|LOC_OS01G14110|LOC_OS08G31580|LOC_OS07G09690|LOC_OS05G41060|LOC_OS02G35140|LOC_OS03G27510|LOC_OS04G51700|LOC_OS01G72940|LOC_OS01G15680|LOC_OS01G13260|LOC_OS03G49640|LOC_OS05G11120|LOC_OS03G01018|LOC_OS04G33460|LOC_OS06G21380|LOC_OS07G12510|LOC_OS06G12780|LOC_OS06G47890|LOC_OS04G55130|LOC_OS07G35990|LOC_OS02G43080|LOC_OS05G25770|LOC_OS03G56000|LOC_OS05G46220|LOC_OS09G14600|LOC_OS01G72710|LOC_OS04G25550|LOC_OS02G36780|LOC_OS10G11340|LOC_OS10G36760|LOC_OS05G13780|LOC_OS02G03860|LOC_OS02G03620|LOC_OS07G47500|LOC_OS02G46120|LOC_OS09G27900|LOC_OS04G33350|LOC_OS03G12560|LOC_OS09G24990|LOC_OS11G09370|LOC_OS01G15860|LOC_OS05G25640|LOC_OS10G02509|LOC_OS08G32690|LOC_OS09G36800|LOC_OS08G31240|LOC_OS02G12460|LOC_OS11G13500|LOC_OS03G16800|LOC_OS03G05720|LOC_OS05G05930|LOC_OS08G43580|LOC_OS10G39800|LOC_OS02G40940|LOC_OS01G05610|LOC_OS11G01890|LOC_OS06G45570|LOC_OS05G48500|LOC_OS05G48620|LOC_OS02G38980|LOC_OS01G63900|LOC_OS09G29190|LOC_OS02G28820|LOC_OS09G35960|LOC_OS02G50840|LOC_OS05G32270|LOC_OS12G43130|LOC_OS03G11010|LOC_OS09G21460|LOC_OS04G56590|LOC_OS04G31190|LOC_OS02G50600|LOC_OS03G60620|LOC_OS08G37920|LOC_OS08G33440|LOC_OS07G09370|LOC_OS11G38800|LOC_OS05G26954|LOC_OS10G36750|LOC_OS11G34200|LOC_OS12G01530|LOC_OS05G04190|LOC_OS03G17084|LOC_OS01G25880|LOC_OS03G47610|LOC_OS01G68370|LOC_OS01G67160|LOC_OS05G28280|LOC_OS12G39860|LOC_OS05G44760|LOC_OS03G55470|LOC_OS06G47210|LOC_OS12G38640|LOC_OS02G29530|LOC_OS12G01120|LOC_OS01G56140|LOC_OS11G34870|LOC_OS02G38480|LOC_OS02G05440|LOC_OS06G01210|LOC_OS03G07150|LOC_OS07G44950|LOC_OS05G30240|LOC_OS10G32810|LOC_OS01G15709|LOC_OS01G68380|LOC_OS02G54980|LOC_OS05G42210|LOC_OS02G53770|LOC_OS03G12760|LOC_OS03G11550|LOC_OS11G41180|LOC_OS11G06170|LOC_OS01G47540|LOC_OS06G50724|LOC_OS03G56670|LOC_OS03G14700|LOC_OS09G32800|LOC_OS06G03980|LOC_OS01G57460|LOC_OS07G43870|LOC_OS12G04500|LOC_OS01G05900|LOC_OS07G33954|LOC_OS03G21000|LOC_OS03G49930|LOC_OS04G13470|LOC_OS01G48500|LOC_OS06G47550|LOC_OS02G27490|LOC_OS07G31650|LOC_OS08G01610|LOC_OS01G47650|LOC_OS06G50600|LOC_OS12G35030|LOC_OS01G16940|LOC_OS02G29550|LOC_OS03G53190|LOC_OS10G39410|LOC_OS11G32110|LOC_OS02G22800|LOC_OS11G01610|LOC_OS11G32470|LOC_OS02G09940|LOC_OS03G42050|LOC_OS04G40420|LOC_OS05G11710|LOC_OS02G52780|LOC_OS04G14790|LOC_OS12G39630|LOC_OS12G31800|LOC_OS10G42710|LOC_OS02G56900|LOC_OS04G49110|LOC_OS04G30860|LOC_OS03G54150|LOC_OS10G40770|LOC_OS03G12300|LOC_OS08G09200|LOC_OS12G37100|LOC_OS12G38430|LOC_OS02G39340|LOC_OS12G25120|LOC_OS05G32630|LOC_OS03G08330|LOC_OS01G59980|LOC_OS08G43160|LOC_OS12G41830|LOC_OS09G31970|LOC_OS02G51300|LOC_OS08G40919|LOC_OS03G24930|LOC_OS01G61930|LOC_OS09G07900|LOC_OS01G43150|LOC_OS06G49430|LOC_OS11G20790|LOC_OS04G40950|LOC_OS05G45770|LOC_OS08G15600|LOC_OS06G50300|LOC_OS02G13020|LOC_OS12G01160|LOC_OS01G12520|LOC_OS03G07190|LOC_OS10G37210|LOC_OS04G46010|LOC_OS05G26902|LOC_OS09G30412|LOC_OS12G02130|LOC_OS06G04640|LOC_OS04G52940|LOC_OS07G20420|LOC_OS01G73880|LOC_OS02G51670|LOC_OS09G38020|LOC_OS01G43140|LOC_OS09G26650|LOC_OS03G03820|LOC_OS10G02584|LOC_OS05G44792|LOC_OS05G43582|LOC_OS07G41014|LOC_OS11G10990|LOC_OS01G64820|LOC_OS12G02120|LOC_OS03G08270|LOC_OS02G04440|LOC_OS01G53060|LOC_OS01G71474|LOC_OS02G05410|LOC_OS07G08540|LOC_OS10G38314|LOC_OS02G42600|LOC_OS03G45410|LOC_OS02G48110|LOC_OS01G37800|LOC_OS09G24220|LOC_OS01G46760|LOC_OS09G26400|LOC_OS03G32220|LOC_OS04G49420|LOC_OS04G51630|LOC_OS12G01020|LOC_OS06G28950|LOC_OS12G01140|LOC_OS06G40600|LOC_OS01G04800|LOC_OS07G07220|LOC_OS04G14110|LOC_OS01G01640|LOC_OS03G02830|LOC_OS11G29370|LOC_OS10G41820|LOC_OS08G13690|LOC_OS03G18160|LOC_OS02G52744|LOC_OS08G40930|LOC_OS05G22870|LOC_OS10G39860|LOC_OS06G50510|LOC_OS02G38210|LOC_OS01G47600|LOC_OS02G09910|LOC_OS02G05310|LOC_OS02G04460|LOC_OS07G22730|LOC_OS02G03010|LOC_OS08G44290|LOC_OS12G04520|LOC_OS10G32400|LOC_OS03G62170|LOC_OS12G40570|LOC_OS06G01050|LOC_OS02G55300|LOC_OS07G03328|LOC_OS04G21950|LOC_OS08G33190|LOC_OS05G03380|LOC_OS04G38390|LOC_OS08G41810|LOC_OS08G06480|LOC_OS03G58910|LOC_OS11G44840|LOC_OS09G27030|LOC_OS12G38000|LOC_OS05G38480|LOC_OS10G38189|LOC_OS12G43600|LOC_OS10G34710|LOC_OS03G20780|LOC_OS02G43330|LOC_OS06G05880|LOC_OS01G43580|LOC_OS01G40070|LOC_OS03G23935|LOC_OS03G52230|LOC_OS02G55670|LOC_OS10G40390|LOC_OS03G10860|LOC_OS01G56890|LOC_OS01G24600|LOC_OS12G05430|LOC_OS01G52050|LOC_OS06G36160|LOC_OS06G38460|LOC_OS12G38490|LOC_OS12G08820|LOC_OS12G06520|LOC_OS03G41460|LOC_OS06G04580|LOC_OS07G27790|LOC_OS03G63360|LOC_OS05G43810|LOC_OS01G22870|LOC_OS02G11740|LOC_OS07G36140|LOC_OS01G64750|LOC_OS10G41330|LOC_OS12G27370|LOC_OS04G04230|LOC_OS03G08500|LOC_OS01G21420|LOC_OS06G07978|LOC_OS06G50560|LOC_OS01G74310|LOC_OS08G23160|LOC_OS03G20790|LOC_OS07G06970|LOC_OS10G10500|LOC_OS01G69090|LOC_OS01G01960|LOC_OS06G49440|LOC_OS02G57710|LOC_OS11G43860|LOC_OS11G06590|LOC_OS05G02040|LOC_OS03G53580|LOC_OS10G42430|LOC_OS06G50679|LOC_OS03G12820|LOC_OS04G54890|LOC_OS06G50310|LOC_OS02G55770|LOC_OS08G25590|LOC_OS12G04440|LOC_OS09G36220|LOC_OS06G07969|LOC_OS11G31890|LOC_OS06G07600|LOC_OS03G37290|LOC_OS09G16580|LOC_OS04G39560|LOC_OS05G41450|LOC_OS03G39110|LOC_OS07G36040|LOC_OS11G39568|LOC_OS11G17530|LOC_OS12G37350|LOC_OS06G07878|LOC_OS02G45940|LOC_OS02G06330|LOC_OS06G20610|LOC_OS01G16040|LOC_OS10G29320|LOC_OS07G07974|LOC_OS03G17690|LOC_OS06G51220|LOC_OS03G55820|LOC_OS09G28310|LOC_OS08G34190|LOC_OS11G25030|LOC_OS02G32610|LOC_OS10G20630|LOC_OS06G15360|LOC_OS12G04260|LOC_OS07G36390|LOC_OS09G35030|LOC_OS06G07869|LOC_OS04G49370|LOC_OS04G49490|LOC_OS07G33910|LOC_OS07G07620|LOC_OS07G08710|LOC_OS01G49190|LOC_OS06G29400|LOC_OS03G21720|LOC_OS12G15470|LOC_OS01G08560|LOC_OS10G40324|LOC_OS09G27210|LOC_OS02G55720|LOC_OS01G56969|LOC_OS05G41795|LOC_OS09G29750|LOC_OS08G37370|LOC_OS04G21610|LOC_OS04G36070|LOC_OS11G26030|LOC_OS05G33810|LOC_OS07G38360|LOC_OS05G39110|LOC_OS06G09717|LOC_OS02G43860|LOC_OS02G39030|LOC_OS06G50480|LOC_OS06G07896|LOC_OS03G09870|LOC_OS11G39220|LOC_OS07G04230|LOC_OS03G07570|LOC_OS04G48050|LOC_OS03G18200|LOC_OS05G02080|LOC_OS05G10940|LOC_OS12G18630|LOC_OS03G55720|LOC_OS06G10810|LOC_OS11G04490|LOC_OS11G02190|LOC_OS01G40370|LOC_OS02G10860|LOC_OS03G17230|LOC_OS10G41780|LOC_OS02G06480|LOC_OS05G31620|LOC_OS12G04000|LOC_OS04G28590|LOC_OS01G32880|LOC_OS09G15340
5515	1.9674E-3	1.7707E-2	302	3612	1828	25460	protein binding	LOC_OS04G40750|LOC_OS10G26000|LOC_OS03G60390|LOC_OS01G50960|LOC_OS01G68370|LOC_OS01G67160|LOC_OS06G06460|LOC_OS07G27490|LOC_OS08G39450|LOC_OS06G43090|LOC_OS01G04020|LOC_OS05G44760|LOC_OS02G54290|LOC_OS02G07060|LOC_OS04G55210|LOC_OS02G09480|LOC_OS07G08170|LOC_OS02G13180|LOC_OS02G05440|LOC_OS05G30240|LOC_OS07G30410|LOC_OS04G37590|LOC_OS01G61720|LOC_OS05G42210|LOC_OS08G06630|LOC_OS01G07760|LOC_OS03G11550|LOC_OS01G07880|LOC_OS05G03430|LOC_OS02G36974|LOC_OS05G26890|LOC_OS11G06170|LOC_OS12G32790|LOC_OS04G26790|LOC_OS03G03100|LOC_OS08G09100|LOC_OS01G57340|LOC_OS02G04240|LOC_OS12G27520|LOC_OS07G43870|LOC_OS01G15020|LOC_OS12G04500|LOC_OS03G43360|LOC_OS01G05900|LOC_OS01G33800|LOC_OS01G51230|LOC_OS06G06480|LOC_OS11G45190|LOC_OS03G32140|LOC_OS11G01170|LOC_OS02G13400|LOC_OS03G09310|LOC_OS06G50600|LOC_OS04G54940|LOC_OS03G53190|LOC_OS07G46670|LOC_OS10G39410|LOC_OS11G32110|LOC_OS02G22800|LOC_OS05G33730|LOC_OS01G39580|LOC_OS12G29710|LOC_OS02G09940|LOC_OS03G14280|LOC_OS03G49800|LOC_OS02G52780|LOC_OS06G31890|LOC_OS10G02720|LOC_OS09G25100|LOC_OS12G39630|LOC_OS07G39920|LOC_OS05G01230|LOC_OS10G42710|LOC_OS03G57530|LOC_OS03G54150|LOC_OS07G40460|LOC_OS06G43860|LOC_OS04G45670|LOC_OS06G50030|LOC_OS02G21700|LOC_OS10G36710|LOC_OS03G08330|LOC_OS01G59980|LOC_OS09G31970|LOC_OS01G08700|LOC_OS06G10520|LOC_OS02G50210|LOC_OS06G05050|LOC_OS10G25230|LOC_OS03G12390|LOC_OS01G02280|LOC_OS01G60040|LOC_OS12G29690|LOC_OS05G48240|LOC_OS04G55650|LOC_OS06G50300|LOC_OS02G13020|LOC_OS04G30470|LOC_OS12G02250|LOC_OS05G26902|LOC_OS09G30412|LOC_OS11G10060|LOC_OS01G57310|LOC_OS01G73880|LOC_OS11G45180|LOC_OS06G32200|LOC_OS03G20340|LOC_OS02G17060|LOC_OS05G35160|LOC_OS02G51670|LOC_OS09G38020|LOC_OS03G58160|LOC_OS07G03418|LOC_OS04G12190|LOC_OS05G43460|LOC_OS12G32630|LOC_OS04G26350|LOC_OS11G10990|LOC_OS06G19444|LOC_OS03G08270|LOC_OS01G71474|LOC_OS10G39520|LOC_OS11G10070|LOC_OS02G42600|LOC_OS03G45410|LOC_OS02G19150|LOC_OS10G28040|LOC_OS11G03794|LOC_OS03G50325|LOC_OS08G02904|LOC_OS09G26400|LOC_OS03G56540|LOC_OS02G35630|LOC_OS04G49420|LOC_OS05G46040|LOC_OS08G41110|LOC_OS10G33990|LOC_OS12G01140|LOC_OS02G41840|LOC_OS02G51080|LOC_OS11G37560|LOC_OS11G25330|LOC_OS02G42380|LOC_OS06G05860|LOC_OS03G18600|LOC_OS11G44990|LOC_OS02G14130|LOC_OS10G07010|LOC_OS01G09120|LOC_OS04G51180|LOC_OS02G12520|LOC_OS11G38520|LOC_OS02G38210|LOC_OS04G57720|LOC_OS06G48310|LOC_OS06G42210|LOC_OS02G09910|LOC_OS07G06380|LOC_OS07G01020|LOC_OS03G62170|LOC_OS12G40570|LOC_OS06G13839|LOC_OS01G05630|LOC_OS07G03328|LOC_OS03G58350|LOC_OS04G21950|LOC_OS11G09280|LOC_OS08G06480|LOC_OS10G38060|LOC_OS07G43900|LOC_OS11G12320|LOC_OS09G27030|LOC_OS03G49990|LOC_OS03G63020|LOC_OS12G36180|LOC_OS07G07000|LOC_OS06G09688|LOC_OS03G20780|LOC_OS06G32240|LOC_OS06G05880|LOC_OS12G32710|LOC_OS01G44310|LOC_OS04G57340|LOC_OS02G55670|LOC_OS10G40390|LOC_OS08G34830|LOC_OS09G12570|LOC_OS03G23010|LOC_OS01G52050|LOC_OS11G37050|LOC_OS06G38460|LOC_OS02G05610|LOC_OS11G34460|LOC_OS12G06520|LOC_OS03G41460|LOC_OS02G04520|LOC_OS01G39770|LOC_OS11G04720|LOC_OS11G02300|LOC_OS06G06640|LOC_OS08G28730|LOC_OS06G31800|LOC_OS07G19494|LOC_OS05G44340|LOC_OS01G62760|LOC_OS02G11740|LOC_OS03G12370|LOC_OS08G07550|LOC_OS05G26926|LOC_OS05G36280|LOC_OS08G42000|LOC_OS03G20790|LOC_OS09G31200|LOC_OS06G26340|LOC_OS04G04800|LOC_OS06G31930|LOC_OS09G01670|LOC_OS03G13590|LOC_OS10G42430|LOC_OS09G30240|LOC_OS03G12820|LOC_OS08G31580|LOC_OS12G01170|LOC_OS05G41060|LOC_OS07G42800|LOC_OS02G35140|LOC_OS06G50310|LOC_OS02G55770|LOC_OS04G51700|LOC_OS09G14610|LOC_OS11G31890|LOC_OS06G06510|LOC_OS03G49640|LOC_OS05G11120|LOC_OS11G01872|LOC_OS07G12510|LOC_OS03G32160|LOC_OS06G47890|LOC_OS05G45930|LOC_OS07G33690|LOC_OS11G26130|LOC_OS07G14490|LOC_OS05G03620|LOC_OS07G38580|LOC_OS07G06190|LOC_OS12G37350|LOC_OS02G45940|LOC_OS02G06330|LOC_OS01G17010|LOC_OS02G03620|LOC_OS07G47500|LOC_OS10G29320|LOC_OS10G32730|LOC_OS03G17690|LOC_OS03G50810|LOC_OS09G28310|LOC_OS03G32150|LOC_OS09G23660|LOC_OS02G32610|LOC_OS11G09370|LOC_OS06G15360|LOC_OS02G12460|LOC_OS03G16800|LOC_OS07G43030|LOC_OS06G32160|LOC_OS01G05610|LOC_OS06G31960|LOC_OS06G29400|LOC_OS04G12460|LOC_OS03G21720|LOC_OS05G41795|LOC_OS08G38220|LOC_OS09G23650|LOC_OS05G48500|LOC_OS05G48620|LOC_OS04G36070|LOC_OS04G56800|LOC_OS01G18800|LOC_OS03G54084|LOC_OS05G15380|LOC_OS08G43130|LOC_OS10G37830|LOC_OS05G14500|LOC_OS07G06300|LOC_OS07G30510|LOC_OS06G32020|LOC_OS05G10940|LOC_OS06G35530|LOC_OS10G27360|LOC_OS03G32050|LOC_OS03G56810|LOC_OS04G31190|LOC_OS02G10860|LOC_OS01G11040|LOC_OS03G60620|LOC_OS11G11100|LOC_OS11G36740|LOC_OS09G30160|LOC_OS11G42730|LOC_OS05G49140|LOC_OS03G21170|LOC_OS01G32880
9058	2.6657E-3	2.2728E-2	429	5311	1828	25460	biosynthetic process	LOC_OS06G04280|LOC_OS07G47780|LOC_OS03G60390|LOC_OS03G44900|LOC_OS07G37610|LOC_OS11G05990|LOC_OS07G14850|LOC_OS01G04020|LOC_OS06G35900|LOC_OS11G38310|LOC_OS03G61249|LOC_OS02G15810|LOC_OS02G09480|LOC_OS03G28410|LOC_OS11G11070|LOC_OS01G50032|LOC_OS06G51260|LOC_OS04G42020|LOC_OS08G06630|LOC_OS11G04670|LOC_OS07G12200|LOC_OS05G03550|LOC_OS01G07880|LOC_OS05G26890|LOC_OS07G37960|LOC_OS05G48310|LOC_OS01G68700|LOC_OS09G31031|LOC_OS12G03090|LOC_OS03G03100|LOC_OS02G33580|LOC_OS06G43760|LOC_OS04G42140|LOC_OS06G14190|LOC_OS09G23730|LOC_OS05G03760|LOC_OS05G27730|LOC_OS06G45930|LOC_OS06G43630|LOC_OS04G28280|LOC_OS09G35880|LOC_OS01G39580|LOC_OS05G41900|LOC_OS05G35580|LOC_OS03G17310|LOC_OS05G01230|LOC_OS09G28050|LOC_OS02G54160|LOC_OS09G31050|LOC_OS08G41300|LOC_OS06G43860|LOC_OS08G04790|LOC_OS08G33920|LOC_OS06G50030|LOC_OS10G36710|LOC_OS02G03850|LOC_OS01G08700|LOC_OS06G10520|LOC_OS06G08320|LOC_OS01G54600|LOC_OS11G04740|LOC_OS05G35170|LOC_OS08G02120|LOC_OS03G50540|LOC_OS03G51870|LOC_OS03G12390|LOC_OS03G50780|LOC_OS03G14690|LOC_OS04G54560|LOC_OS12G07140|LOC_OS08G33830|LOC_OS03G03034|LOC_OS02G19000|LOC_OS05G35160|LOC_OS03G58160|LOC_OS10G21560|LOC_OS03G14100|LOC_OS06G04070|LOC_OS05G28630|LOC_OS08G15050|LOC_OS05G28750|LOC_OS03G39860|LOC_OS01G42730|LOC_OS11G36440|LOC_OS02G55470|LOC_OS06G19444|LOC_OS09G35790|LOC_OS09G36760|LOC_OS10G36810|LOC_OS10G34750|LOC_OS04G34720|LOC_OS03G04590|LOC_OS11G01130|LOC_OS12G01940|LOC_OS10G28040|LOC_OS11G03430|LOC_OS06G06280|LOC_OS12G31430|LOC_OS02G11780|LOC_OS01G36390|LOC_OS12G07480|LOC_OS05G37330|LOC_OS02G51080|LOC_OS05G38420|LOC_OS02G42380|LOC_OS05G34050|LOC_OS04G46960|LOC_OS04G55780|LOC_OS10G07010|LOC_OS03G50310|LOC_OS05G27760|LOC_OS03G05780|LOC_OS06G45840|LOC_OS02G53150|LOC_OS03G61319|LOC_OS04G57720|LOC_OS04G32560|LOC_OS08G32630|LOC_OS03G29970|LOC_OS05G38410|LOC_OS11G26850|LOC_OS07G33898|LOC_OS11G02520|LOC_OS02G46030|LOC_OS06G08005|LOC_OS06G13839|LOC_OS07G10770|LOC_OS04G58200|LOC_OS03G58350|LOC_OS09G24320|LOC_OS07G10890|LOC_OS11G37980|LOC_OS05G50930|LOC_OS12G32380|LOC_OS02G39850|LOC_OS03G56280|LOC_OS03G49990|LOC_OS04G34000|LOC_OS07G10660|LOC_OS08G23710|LOC_OS01G66360|LOC_OS04G57340|LOC_OS06G41060|LOC_OS01G66120|LOC_OS12G38930|LOC_OS02G10080|LOC_OS07G09670|LOC_OS02G05610|LOC_OS11G34460|LOC_OS04G51800|LOC_OS11G04720|LOC_OS01G45070|LOC_OS02G46130|LOC_OS03G58330|LOC_OS06G40080|LOC_OS05G44100|LOC_OS07G35970|LOC_OS03G12370|LOC_OS03G03850|LOC_OS10G39930|LOC_OS08G36920|LOC_OS08G31219|LOC_OS06G10210|LOC_OS06G10330|LOC_OS03G50510|LOC_OS01G61780|LOC_OS04G55060|LOC_OS01G14110|LOC_OS08G31580|LOC_OS07G09690|LOC_OS05G41060|LOC_OS02G35140|LOC_OS01G72940|LOC_OS08G31228|LOC_OS08G29150|LOC_OS11G02840|LOC_OS03G01018|LOC_OS04G33460|LOC_OS07G12510|LOC_OS01G67480|LOC_OS06G08041|LOC_OS01G48320|LOC_OS03G32040|LOC_OS07G35990|LOC_OS05G25770|LOC_OS01G15630|LOC_OS06G36990|LOC_OS11G01880|LOC_OS12G42260|LOC_OS11G09370|LOC_OS05G25640|LOC_OS10G02509|LOC_OS09G36800|LOC_OS04G25540|LOC_OS11G12650|LOC_OS07G43030|LOC_OS04G37710|LOC_OS08G43580|LOC_OS12G03970|LOC_OS08G40070|LOC_OS11G01890|LOC_OS06G14620|LOC_OS05G48500|LOC_OS02G39710|LOC_OS03G54084|LOC_OS02G56250|LOC_OS12G10250|LOC_OS06G47630|LOC_OS09G29190|LOC_OS08G43130|LOC_OS10G37830|LOC_OS02G50840|LOC_OS08G21590|LOC_OS05G32270|LOC_OS12G43130|LOC_OS06G08290|LOC_OS02G50600|LOC_OS12G32130|LOC_OS09G37910|LOC_OS11G11100|LOC_OS08G33440|LOC_OS04G24430|LOC_OS03G16700|LOC_OS03G21170|LOC_OS11G34200|LOC_OS05G34210|LOC_OS05G33000|LOC_OS05G04190|LOC_OS01G25880|LOC_OS03G47610|LOC_OS01G50960|LOC_OS01G68370|LOC_OS01G67160|LOC_OS03G26910|LOC_OS12G39860|LOC_OS06G43090|LOC_OS01G22010|LOC_OS01G09280|LOC_OS04G24140|LOC_OS02G05320|LOC_OS02G29530|LOC_OS12G01120|LOC_OS02G05440|LOC_OS06G01210|LOC_OS03G22790|LOC_OS07G44950|LOC_OS01G68380|LOC_OS02G53770|LOC_OS03G12760|LOC_OS11G41180|LOC_OS11G06170|LOC_OS06G50724|LOC_OS10G40550|LOC_OS03G14700|LOC_OS07G33915|LOC_OS12G04500|LOC_OS04G35060|LOC_OS05G41110|LOC_OS06G50600|LOC_OS10G12090|LOC_OS12G35030|LOC_OS01G16940|LOC_OS02G29550|LOC_OS11G32110|LOC_OS05G33730|LOC_OS02G41520|LOC_OS05G11710|LOC_OS02G52780|LOC_OS12G39630|LOC_OS10G42710|LOC_OS04G42600|LOC_OS12G41956|LOC_OS04G49110|LOC_OS07G40580|LOC_OS02G38494|LOC_OS01G14750|LOC_OS07G06460|LOC_OS02G41650|LOC_OS07G36090|LOC_OS08G43160|LOC_OS09G31970|LOC_OS02G51300|LOC_OS05G06050|LOC_OS04G17650|LOC_OS04G40950|LOC_OS05G39090|LOC_OS01G12520|LOC_OS06G04640|LOC_OS02G02130|LOC_OS01G73880|LOC_OS03G20340|LOC_OS02G51310|LOC_OS01G69030|LOC_OS02G51670|LOC_OS03G03820|LOC_OS10G02584|LOC_OS05G44792|LOC_OS06G07905|LOC_OS06G50410|LOC_OS01G64820|LOC_OS01G64700|LOC_OS03G60920|LOC_OS07G08540|LOC_OS12G04300|LOC_OS02G42600|LOC_OS03G45410|LOC_OS07G33997|LOC_OS08G43090|LOC_OS03G32220|LOC_OS04G51630|LOC_OS01G14720|LOC_OS02G38580|LOC_OS01G59950|LOC_OS06G40600|LOC_OS01G04800|LOC_OS11G29370|LOC_OS11G08210|LOC_OS08G13690|LOC_OS01G09120|LOC_OS08G40930|LOC_OS06G50510|LOC_OS02G38210|LOC_OS01G47600|LOC_OS06G48310|LOC_OS02G38690|LOC_OS01G55580|LOC_OS02G09910|LOC_OS02G04460|LOC_OS07G22730|LOC_OS12G04520|LOC_OS09G10054|LOC_OS07G01020|LOC_OS03G20530|LOC_OS06G06980|LOC_OS12G40570|LOC_OS06G01050|LOC_OS04G21950|LOC_OS08G33190|LOC_OS03G17000|LOC_OS08G41810|LOC_OS03G29460|LOC_OS08G06480|LOC_OS11G44840|LOC_OS06G15330|LOC_OS12G38000|LOC_OS05G18750|LOC_OS05G15360|LOC_OS03G20780|LOC_OS02G43330|LOC_OS02G27060|LOC_OS10G40390|LOC_OS12G38130|LOC_OS12G05430|LOC_OS06G36160|LOC_OS06G38460|LOC_OS12G38490|LOC_OS06G07941|LOC_OS12G06520|LOC_OS03G41460|LOC_OS06G04580|LOC_OS06G06640|LOC_OS07G27790|LOC_OS11G09850|LOC_OS01G64750|LOC_OS08G05490|LOC_OS10G41330|LOC_OS12G27370|LOC_OS04G52361|LOC_OS04G04230|LOC_OS01G65600|LOC_OS03G08500|LOC_OS06G50560|LOC_OS03G20790|LOC_OS10G32740|LOC_OS10G10500|LOC_OS01G01960|LOC_OS05G02040|LOC_OS03G53580|LOC_OS10G42430|LOC_OS06G50679|LOC_OS02G09670|LOC_OS03G12820|LOC_OS04G56710|LOC_OS12G31880|LOC_OS06G50310|LOC_OS12G04440|LOC_OS09G36220|LOC_OS01G56630|LOC_OS01G53000|LOC_OS03G37290|LOC_OS05G41450|LOC_OS03G56800|LOC_OS07G36040|LOC_OS10G41790|LOC_OS12G37350|LOC_OS01G32770|LOC_OS02G06330|LOC_OS01G17010|LOC_OS01G54560|LOC_OS07G07974|LOC_OS10G32730|LOC_OS06G51220|LOC_OS10G26050|LOC_OS01G09620|LOC_OS09G28310|LOC_OS01G10610|LOC_OS01G11700|LOC_OS02G32610|LOC_OS09G35030|LOC_OS01G56969|LOC_OS05G41795|LOC_OS08G38220|LOC_OS04G36070|LOC_OS07G39690|LOC_OS05G33810|LOC_OS06G09717|LOC_OS06G50480|LOC_OS06G07896|LOC_OS06G36170|LOC_OS03G01900|LOC_OS05G02080|LOC_OS10G27360|LOC_OS02G10860|LOC_OS05G41780|LOC_OS01G66620|LOC_OS07G37140|LOC_OS10G41780|LOC_OS07G36170|LOC_OS03G63330
5829	4.6367E-3	3.5587E-2	196	2287	1828	25460	cytosol	LOC_OS07G47780|LOC_OS03G60390|LOC_OS01G68370|LOC_OS06G11130|LOC_OS12G39860|LOC_OS06G22030|LOC_OS01G22010|LOC_OS01G04020|LOC_OS04G24140|LOC_OS10G40780|LOC_OS07G08170|LOC_OS06G41110|LOC_OS03G28410|LOC_OS03G07150|LOC_OS01G50032|LOC_OS10G32810|LOC_OS01G07520|LOC_OS01G68380|LOC_OS09G28630|LOC_OS01G07760|LOC_OS03G57790|LOC_OS02G36974|LOC_OS03G14260|LOC_OS05G48310|LOC_OS06G18790|LOC_OS01G16110|LOC_OS09G31031|LOC_OS12G03090|LOC_OS06G43760|LOC_OS04G56530|LOC_OS04G42140|LOC_OS09G32800|LOC_OS07G33915|LOC_OS10G35520|LOC_OS09G23730|LOC_OS03G19720|LOC_OS05G41110|LOC_OS06G43630|LOC_OS10G39410|LOC_OS05G35580|LOC_OS05G11710|LOC_OS12G39630|LOC_OS05G41100|LOC_OS04G42600|LOC_OS05G06120|LOC_OS07G40460|LOC_OS09G32020|LOC_OS08G41300|LOC_OS08G09200|LOC_OS06G43860|LOC_OS05G44290|LOC_OS04G45670|LOC_OS06G10520|LOC_OS05G31490|LOC_OS06G08320|LOC_OS04G37660|LOC_OS09G07900|LOC_OS06G49430|LOC_OS04G40950|LOC_OS10G06950|LOC_OS07G37410|LOC_OS05G48240|LOC_OS11G10980|LOC_OS08G01270|LOC_OS06G07914|LOC_OS09G30412|LOC_OS02G02130|LOC_OS02G46520|LOC_OS09G38020|LOC_OS06G23290|LOC_OS04G40840|LOC_OS05G28750|LOC_OS01G16430|LOC_OS03G06410|LOC_OS07G23120|LOC_OS07G33997|LOC_OS08G43090|LOC_OS09G26880|LOC_OS08G35470|LOC_OS09G26400|LOC_OS01G36390|LOC_OS04G49420|LOC_OS04G51630|LOC_OS10G35250|LOC_OS10G37430|LOC_OS05G37330|LOC_OS07G07220|LOC_OS06G07932|LOC_OS06G05860|LOC_OS02G18850|LOC_OS04G46960|LOC_OS11G29370|LOC_OS08G13690|LOC_OS02G49690|LOC_OS10G07010|LOC_OS05G42230|LOC_OS09G26190|LOC_OS06G07923|LOC_OS02G04100|LOC_OS07G06380|LOC_OS07G01020|LOC_OS11G26850|LOC_OS07G33898|LOC_OS07G06710|LOC_OS06G06980|LOC_OS03G44500|LOC_OS06G32230|LOC_OS01G24950|LOC_OS01G68770|LOC_OS08G33190|LOC_OS09G24320|LOC_OS07G34740|LOC_OS03G17000|LOC_OS03G10050|LOC_OS08G41810|LOC_OS03G29460|LOC_OS02G57040|LOC_OS08G06480|LOC_OS04G51370|LOC_OS10G41110|LOC_OS12G32380|LOC_OS02G39850|LOC_OS12G38000|LOC_OS07G07240|LOC_OS12G36180|LOC_OS12G43600|LOC_OS06G07140|LOC_OS06G34540|LOC_OS09G02540|LOC_OS07G10660|LOC_OS08G23710|LOC_OS07G43470|LOC_OS09G12570|LOC_OS12G05430|LOC_OS06G36160|LOC_OS02G05610|LOC_OS12G38490|LOC_OS08G12820|LOC_OS03G41460|LOC_OS02G46130|LOC_OS12G02710|LOC_OS06G08023|LOC_OS05G44100|LOC_OS03G04140|LOC_OS07G38560|LOC_OS12G09580|LOC_OS04G52361|LOC_OS01G21420|LOC_OS06G07978|LOC_OS11G36790|LOC_OS06G08014|LOC_OS03G51600|LOC_OS09G01670|LOC_OS09G30240|LOC_OS05G41060|LOC_OS02G01030|LOC_OS01G53000|LOC_OS04G12480|LOC_OS05G41450|LOC_OS01G67480|LOC_OS03G56800|LOC_OS06G47890|LOC_OS05G45930|LOC_OS09G26820|LOC_OS03G32040|LOC_OS09G36230|LOC_OS06G07878|LOC_OS02G45940|LOC_OS02G02890|LOC_OS06G32150|LOC_OS01G54560|LOC_OS03G17690|LOC_OS06G08032|LOC_OS10G26050|LOC_OS11G33330|LOC_OS10G35320|LOC_OS01G08560|LOC_OS04G56800|LOC_OS12G06670|LOC_OS06G47630|LOC_OS08G04480|LOC_OS03G01900|LOC_OS02G14090|LOC_OS08G21590|LOC_OS10G33800|LOC_OS03G32050|LOC_OS03G32170|LOC_OS04G31190|LOC_OS08G12760|LOC_OS03G60620|LOC_OS01G61180|LOC_OS08G33440|LOC_OS08G40410|LOC_OS11G34200|LOC_OS10G35540|LOC_OS09G19820
43228	4.8328E-3	3.5587E-2	87	918	1828	25460	non-membrane-bounded organelle	LOC_OS07G33898|LOC_OS03G17084|LOC_OS07G47780|LOC_OS06G08320|LOC_OS06G04560|LOC_OS01G49290|LOC_OS01G05630|LOC_OS05G28280|LOC_OS06G12780|LOC_OS07G14850|LOC_OS04G40950|LOC_OS09G24320|LOC_OS04G39160|LOC_OS05G25770|LOC_OS08G41810|LOC_OS03G29460|LOC_OS01G60040|LOC_OS02G07060|LOC_OS05G48240|LOC_OS12G32380|LOC_OS07G08170|LOC_OS04G25550|LOC_OS12G38000|LOC_OS05G18750|LOC_OS06G07878|LOC_OS05G15360|LOC_OS03G28410|LOC_OS02G02130|LOC_OS02G03860|LOC_OS03G07150|LOC_OS05G13580|LOC_OS01G73880|LOC_OS10G34710|LOC_OS06G07140|LOC_OS01G04330|LOC_OS06G05880|LOC_OS07G10660|LOC_OS08G23710|LOC_OS05G28750|LOC_OS05G48310|LOC_OS09G31031|LOC_OS12G03090|LOC_OS08G32690|LOC_OS08G31240|LOC_OS04G25540|LOC_OS03G05720|LOC_OS12G05430|LOC_OS07G33915|LOC_OS06G36160|LOC_OS02G05610|LOC_OS01G05900|LOC_OS03G04590|LOC_OS01G05610|LOC_OS07G33997|LOC_OS07G08710|LOC_OS07G19494|LOC_OS11G01170|LOC_OS05G41110|LOC_OS04G54940|LOC_OS04G51630|LOC_OS04G52361|LOC_OS01G21420|LOC_OS06G07978|LOC_OS06G07896|LOC_OS09G33500|LOC_OS05G37330|LOC_OS08G31219|LOC_OS04G42840|LOC_OS03G01900|LOC_OS03G51600|LOC_OS05G11710|LOC_OS07G39920|LOC_OS08G13690|LOC_OS03G56810|LOC_OS10G07010|LOC_OS04G56590|LOC_OS09G01670|LOC_OS01G37130|LOC_OS03G60620|LOC_OS02G38210|LOC_OS08G41300|LOC_OS12G01170|LOC_OS08G33440|LOC_OS08G33920|LOC_OS02G04460|LOC_OS07G36090|LOC_OS08G31228
43232	4.8328E-3	3.5587E-2	87	918	1828	25460	intracellular non-membrane-bounded organelle	LOC_OS07G33898|LOC_OS03G17084|LOC_OS07G47780|LOC_OS06G08320|LOC_OS06G04560|LOC_OS01G49290|LOC_OS01G05630|LOC_OS05G28280|LOC_OS06G12780|LOC_OS07G14850|LOC_OS04G40950|LOC_OS09G24320|LOC_OS04G39160|LOC_OS05G25770|LOC_OS08G41810|LOC_OS03G29460|LOC_OS01G60040|LOC_OS02G07060|LOC_OS05G48240|LOC_OS12G32380|LOC_OS07G08170|LOC_OS04G25550|LOC_OS12G38000|LOC_OS05G18750|LOC_OS06G07878|LOC_OS05G15360|LOC_OS03G28410|LOC_OS02G02130|LOC_OS02G03860|LOC_OS03G07150|LOC_OS05G13580|LOC_OS01G73880|LOC_OS10G34710|LOC_OS06G07140|LOC_OS01G04330|LOC_OS06G05880|LOC_OS07G10660|LOC_OS08G23710|LOC_OS05G28750|LOC_OS05G48310|LOC_OS09G31031|LOC_OS12G03090|LOC_OS08G32690|LOC_OS08G31240|LOC_OS04G25540|LOC_OS03G05720|LOC_OS12G05430|LOC_OS07G33915|LOC_OS06G36160|LOC_OS02G05610|LOC_OS01G05900|LOC_OS03G04590|LOC_OS01G05610|LOC_OS07G33997|LOC_OS07G08710|LOC_OS07G19494|LOC_OS11G01170|LOC_OS05G41110|LOC_OS04G54940|LOC_OS04G51630|LOC_OS04G52361|LOC_OS01G21420|LOC_OS06G07978|LOC_OS06G07896|LOC_OS09G33500|LOC_OS05G37330|LOC_OS08G31219|LOC_OS04G42840|LOC_OS03G01900|LOC_OS03G51600|LOC_OS05G11710|LOC_OS07G39920|LOC_OS08G13690|LOC_OS03G56810|LOC_OS10G07010|LOC_OS04G56590|LOC_OS09G01670|LOC_OS01G37130|LOC_OS03G60620|LOC_OS02G38210|LOC_OS08G41300|LOC_OS12G01170|LOC_OS08G33440|LOC_OS08G33920|LOC_OS02G04460|LOC_OS07G36090|LOC_OS08G31228
44260	5.2725E-3	3.7137E-2	323	3953	1828	25460	cellular macromolecule metabolic process	LOC_OS05G04190|LOC_OS03G17084|LOC_OS10G26000|LOC_OS07G47780|LOC_OS01G67160|LOC_OS06G06460|LOC_OS08G39450|LOC_OS01G43870|LOC_OS11G38310|LOC_OS04G37904|LOC_OS04G21790|LOC_OS06G38970|LOC_OS03G63300|LOC_OS03G28410|LOC_OS02G13180|LOC_OS02G05440|LOC_OS06G01210|LOC_OS11G11070|LOC_OS03G07150|LOC_OS06G04030|LOC_OS07G30410|LOC_OS04G37590|LOC_OS05G42210|LOC_OS02G53770|LOC_OS03G50330|LOC_OS07G12200|LOC_OS02G24190|LOC_OS05G03430|LOC_OS03G57790|LOC_OS11G41180|LOC_OS05G26890|LOC_OS01G47540|LOC_OS05G48310|LOC_OS09G31031|LOC_OS12G03090|LOC_OS12G05394|LOC_OS02G34790|LOC_OS06G43760|LOC_OS04G56530|LOC_OS04G42140|LOC_OS02G39560|LOC_OS02G04240|LOC_OS12G27520|LOC_OS07G33915|LOC_OS03G43360|LOC_OS01G05900|LOC_OS09G37930|LOC_OS09G23730|LOC_OS09G14580|LOC_OS06G06480|LOC_OS05G41110|LOC_OS04G29930|LOC_OS10G12090|LOC_OS10G39410|LOC_OS02G02870|LOC_OS09G15670|LOC_OS02G09940|LOC_OS05G41900|LOC_OS05G11710|LOC_OS06G09860|LOC_OS10G02720|LOC_OS09G25100|LOC_OS12G39630|LOC_OS05G01230|LOC_OS04G42600|LOC_OS05G06120|LOC_OS12G41956|LOC_OS07G40580|LOC_OS05G38290|LOC_OS08G41300|LOC_OS06G12590|LOC_OS02G38494|LOC_OS05G44290|LOC_OS07G06460|LOC_OS12G25120|LOC_OS08G33920|LOC_OS06G50030|LOC_OS07G36090|LOC_OS02G21700|LOC_OS02G06205|LOC_OS10G36710|LOC_OS12G41830|LOC_OS04G32090|LOC_OS03G21540|LOC_OS06G05050|LOC_OS10G29274|LOC_OS06G08320|LOC_OS03G24930|LOC_OS02G14480|LOC_OS09G07900|LOC_OS06G49430|LOC_OS03G12390|LOC_OS10G06950|LOC_OS07G37410|LOC_OS01G10900|LOC_OS06G18000|LOC_OS11G37540|LOC_OS05G39090|LOC_OS02G56310|LOC_OS04G30470|LOC_OS08G33830|LOC_OS08G04780|LOC_OS08G01270|LOC_OS12G02250|LOC_OS02G02130|LOC_OS01G73880|LOC_OS03G20340|LOC_OS01G24880|LOC_OS02G19000|LOC_OS05G35160|LOC_OS09G38020|LOC_OS07G03418|LOC_OS05G44792|LOC_OS04G40840|LOC_OS05G28750|LOC_OS05G39080|LOC_OS06G07905|LOC_OS06G50410|LOC_OS12G30570|LOC_OS03G06410|LOC_OS01G64820|LOC_OS04G03370|LOC_OS12G02120|LOC_OS03G08270|LOC_OS09G36760|LOC_OS03G61690|LOC_OS08G32610|LOC_OS10G36810|LOC_OS10G34750|LOC_OS01G57420|LOC_OS03G04590|LOC_OS07G33997|LOC_OS12G01940|LOC_OS10G28040|LOC_OS06G37420|LOC_OS11G03430|LOC_OS03G50325|LOC_OS04G30370|LOC_OS09G24220|LOC_OS08G02904|LOC_OS06G06280|LOC_OS07G34840|LOC_OS09G26400|LOC_OS01G41870|LOC_OS01G36390|LOC_OS04G49420|LOC_OS04G51630|LOC_OS05G46040|LOC_OS02G38580|LOC_OS01G59950|LOC_OS12G01140|LOC_OS04G35700|LOC_OS06G40600|LOC_OS05G37330|LOC_OS01G35184|LOC_OS07G06820|LOC_OS09G21740|LOC_OS04G46960|LOC_OS05G03450|LOC_OS02G14130|LOC_OS08G13690|LOC_OS11G03680|LOC_OS01G09120|LOC_OS01G40094|LOC_OS05G27760|LOC_OS10G39860|LOC_OS02G38210|LOC_OS01G12530|LOC_OS02G09359|LOC_OS02G38690|LOC_OS02G09910|LOC_OS03G27310|LOC_OS02G04460|LOC_OS09G10054|LOC_OS07G05740|LOC_OS03G20530|LOC_OS07G33898|LOC_OS07G06710|LOC_OS06G08005|LOC_OS06G01050|LOC_OS01G05630|LOC_OS03G03510|LOC_OS07G03328|LOC_OS02G12810|LOC_OS08G33190|LOC_OS08G41810|LOC_OS03G29460|LOC_OS01G20910|LOC_OS01G65940|LOC_OS04G51370|LOC_OS07G43900|LOC_OS12G32380|LOC_OS11G44840|LOC_OS02G35010|LOC_OS12G38000|LOC_OS07G07240|LOC_OS05G18750|LOC_OS05G38480|LOC_OS05G15360|LOC_OS03G63020|LOC_OS03G49750|LOC_OS12G01760|LOC_OS12G43600|LOC_OS08G15090|LOC_OS07G10660|LOC_OS08G23710|LOC_OS01G43100|LOC_OS07G13010|LOC_OS09G12570|LOC_OS12G38130|LOC_OS12G05430|LOC_OS07G09670|LOC_OS01G52050|LOC_OS06G36160|LOC_OS06G38460|LOC_OS03G49620|LOC_OS11G34460|LOC_OS03G41460|LOC_OS11G02300|LOC_OS01G45070|LOC_OS02G46130|LOC_OS09G20740|LOC_OS06G06640|LOC_OS01G66130|LOC_OS05G40660|LOC_OS07G32100|LOC_OS07G36140|LOC_OS07G14470|LOC_OS06G41050|LOC_OS08G05490|LOC_OS12G27370|LOC_OS04G52361|LOC_OS05G36280|LOC_OS07G42590|LOC_OS05G16430|LOC_OS09G31200|LOC_OS10G32740|LOC_OS08G31219|LOC_OS06G26340|LOC_OS09G37790|LOC_OS01G03464|LOC_OS04G04800|LOC_OS09G01670|LOC_OS05G02040|LOC_OS04G55500|LOC_OS12G31880|LOC_OS07G09690|LOC_OS05G41060|LOC_OS10G33040|LOC_OS04G51700|LOC_OS01G72940|LOC_OS09G14610|LOC_OS01G56630|LOC_OS06G06510|LOC_OS08G31228|LOC_OS03G49640|LOC_OS11G02840|LOC_OS04G15630|LOC_OS02G50970|LOC_OS03G19500|LOC_OS06G13870|LOC_OS06G47890|LOC_OS11G26130|LOC_OS05G06690|LOC_OS10G41790|LOC_OS07G14490|LOC_OS09G27350|LOC_OS05G03620|LOC_OS01G15630|LOC_OS11G10100|LOC_OS02G45940|LOC_OS02G02890|LOC_OS10G34220|LOC_OS08G03170|LOC_OS06G20610|LOC_OS05G13780|LOC_OS02G03620|LOC_OS07G47500|LOC_OS11G01880|LOC_OS12G42260|LOC_OS05G32170|LOC_OS01G52810|LOC_OS03G50810|LOC_OS10G26050|LOC_OS10G01410|LOC_OS02G32610|LOC_OS11G09370|LOC_OS04G53620|LOC_OS06G15360|LOC_OS04G25540|LOC_OS12G03970|LOC_OS04G49490|LOC_OS01G05610|LOC_OS07G08710|LOC_OS01G05970|LOC_OS01G50622|LOC_OS06G14620|LOC_OS04G56800|LOC_OS12G06670|LOC_OS03G54084|LOC_OS12G10250|LOC_OS01G63900|LOC_OS06G07896|LOC_OS10G37830|LOC_OS06G36170|LOC_OS04G48050|LOC_OS03G01900|LOC_OS11G01780|LOC_OS07G30510|LOC_OS08G21590|LOC_OS05G02080|LOC_OS06G35530|LOC_OS09G07730|LOC_OS02G14530|LOC_OS06G46770|LOC_OS03G38710|LOC_OS03G56250|LOC_OS05G49140|LOC_OS04G46320|LOC_OS03G21170|LOC_OS08G30850|LOC_OS05G38010|LOC_OS05G33000
