# Supplementary material for: Rice nucleosome patterns undergo remodeling coincident with stress-induced gene expression
Source: BMC Genomics. 2018 Jan 26;19:97. doi: 10.1186/s12864-017-4397-8 (PMC5787291; doi:10.1186/s12864-017-4397-8)
Supplement: Supplementary file 7 — Figure S5. Changes in nucleosome occupancy at the exons of rice genes in response to phosphate starvation. MNase-seq density of exons grouped according to their length: (A) 170–240 bp; (B) 315–350 bp; (C) 480–550 bp (D) 645–715 bp under control and −Pi conditions. Plots are centered at the 5′ boundaries of the exons. (PDF 58 kb) [file 12864_2017_4397_MOESM7_ESM.pdf › Cluster_ABC_15400_genes.bgo]

File created with bingo (c) on Apr 25, 2017 at 10:31:17 PM

ontology: namespace
curator:  bingo

Selected ontology file : bundle://115.0:1/data/GO_Full
Selected annotation file : C:\Users\QI_ZHANG\Google Drive\LAB\Rice Project\7-28-2016 BiNGO\Rice_MSU7_nonTE_4Bingo.anno
Discarded evidence codes : 
Overrepresentation
Selected statistical test : Hypergeometric test
Selected correction : Benjamini & Hochberg False Discovery Rate (FDR) correction
Selected significance level : 0.05
Testing option : Use whole annotation as reference set
The selected cluster :
LOC_OS09G24720	LOC_OS06G09610	LOC_OS07G47780	LOC_OS01G31520	LOC_OS01G06560	LOC_OS06G35900	LOC_OS01G68810	LOC_OS02G55380	LOC_OS09G36710	LOC_OS01G43510	LOC_OS07G35790	LOC_OS02G30080	LOC_OS04G56300	LOC_OS04G31000	LOC_OS07G08170	LOC_OS01G17214	LOC_OS04G32330	LOC_OS01G19870	LOC_OS07G45120	LOC_OS06G09600	LOC_OS09G24710	LOC_OS07G46460	LOC_OS04G45650	LOC_OS04G21660	LOC_OS01G07880	LOC_OS01G06550	LOC_OS06G35910	LOC_OS02G54060	LOC_OS09G12730	LOC_OS04G31010	LOC_OS07G08180	LOC_OS04G32340	LOC_OS01G19860	LOC_OS10G37700	LOC_OS11G12290	LOC_OS09G24700	LOC_OS02G43380	LOC_OS06G08300	LOC_OS06G09630	LOC_OS02G42050	LOC_OS04G21650	LOC_OS03G21800	LOC_OS01G67500	LOC_OS07G08190	LOC_OS01G68830	LOC_OS09G36735	LOC_OS09G12720	LOC_OS01G20850	LOC_OS04G56320	LOC_OS04G31020	LOC_OS07G46430	LOC_OS07G45100	LOC_OS06G09620	LOC_OS03G21810	LOC_OS04G58970	LOC_OS04G31030	LOC_OS01G68840	LOC_OS06G10610	LOC_OS09G12710	LOC_OS01G67510	LOC_OS02G54040	LOC_OS02G55370	LOC_OS04G57640	LOC_OS01G20860	LOC_OS04G44340	LOC_OS04G45670	LOC_OS07G46440	LOC_OS09G36740	LOC_OS11G01594	LOC_OS11G25560	LOC_OS02G44690	LOC_OS04G45600	LOC_OS06G08320	LOC_OS07G46490	LOC_OS07G45160	LOC_OS11G01590	LOC_OS04G46930	LOC_OS11G26890	LOC_OS11G37540	LOC_OS11G38870	LOC_OS03G08840	LOC_OS06G46600	LOC_OS11G13570	LOC_OS02G55340	LOC_OS02G54010	LOC_OS04G34950	LOC_OS04G33620	LOC_OS06G35950	LOC_OS02G17060	LOC_OS04G45610	LOC_OS02G18390	LOC_OS02G42040	LOC_OS07G45170	LOC_OS03G08834	LOC_OS01G66200	LOC_OS01G68860	LOC_OS01G67530	LOC_OS11G37530	LOC_OS06G47920	LOC_OS01G20840	LOC_OS03G08830	LOC_OS09G36760	LOC_OS09G34100	LOC_OS07G46470	LOC_OS02G43340	LOC_OS01G06540	LOC_OS06G10660	LOC_OS06G11990	LOC_OS04G46950	LOC_OS01G07870	LOC_OS01G67540	LOC_OS01G68870	LOC_OS03G08820	LOC_OS04G34970	LOC_OS09G36770	LOC_OS04G32310	LOC_OS06G09679	LOC_OS11G37560	LOC_OS06G10650	LOC_OS01G32800	LOC_OS02G44680	LOC_OS02G43350	LOC_OS07G46480	LOC_OS06G07000	LOC_OS04G18030	LOC_OS04G46960	LOC_OS06G11980	LOC_OS01G67550	LOC_OS04G57600	LOC_OS03G08810	LOC_OS01G19840	LOC_OS02G57990	LOC_OS02G30050	LOC_OS02G55330	LOC_OS02G54000	LOC_OS04G33650	LOC_OS09G34120	LOC_OS06G47900	LOC_OS04G34984	LOC_OS11G01550	LOC_OS01G07810	LOC_OS11G26850	LOC_OS05G32140	LOC_OS12G01400	LOC_OS06G09698	LOC_OS06G07030	LOC_OS05G07180	LOC_OS06G34650	LOC_OS06G08360	LOC_OS01G67560	LOC_OS09G22140	LOC_OS04G55050	LOC_OS06G47970	LOC_OS11G38830	LOC_OS10G37770	LOC_OS06G45310	LOC_OS10G35110	LOC_OS10G11140	LOC_OS07G22400	LOC_OS07G47700	LOC_OS07G09420	LOC_OS05G33460	LOC_OS12G02720	LOC_OS06G09688	LOC_OS06G08350	LOC_OS06G07020	LOC_OS06G33330	LOC_OS01G66240	LOC_OS07G10420	LOC_OS01G67570	LOC_OS05G44110	LOC_OS04G31090	LOC_OS04G18090	LOC_OS11G14870	LOC_OS05G46770	LOC_OS07G23720	LOC_OS04G43070	LOC_OS07G47710	LOC_OS12G02710	LOC_OS06G35960	LOC_OS10G25770	LOC_OS05G45430	LOC_OS05G46760	LOC_OS05G44100	LOC_OS11G13550	LOC_OS06G22654	LOC_OS11G38850	LOC_OS11G37520	LOC_OS06G22650	LOC_OS06G47950	LOC_OS08G36920	LOC_OS05G32120	LOC_OS12G02700	LOC_OS11G26860	LOC_OS05G07170	LOC_OS11G01580	LOC_OS06G10690	LOC_OS01G66260	LOC_OS01G67590	LOC_OS10G23120	LOC_OS08G24946	LOC_OS04G55060	LOC_OS05G46750	LOC_OS05G45420	LOC_OS05G19150	LOC_OS06G47940	LOC_OS11G37510	LOC_OS06G21330	LOC_OS07G23740	LOC_OS09G12790	LOC_OS09G11460	LOC_OS07G09450	LOC_OS10G35100	LOC_OS05G32110	LOC_OS04G43090	LOC_OS11G02840	LOC_OS11G01510	LOC_OS04G32370	LOC_OS05G32180	LOC_OS12G01449	LOC_OS06G21380	LOC_OS01G66270	LOC_OS04G31040	LOC_OS06G46680	LOC_OS07G35750	LOC_OS05G44160	LOC_OS08G11640	LOC_OS06G44020	LOC_OS03G55150	LOC_OS05G45490	LOC_OS10G37730	LOC_OS04G43020	LOC_OS06G34690	LOC_OS10G36400	LOC_OS02G54090	LOC_OS08G09270	LOC_OS05G32170	LOC_OS04G32380	LOC_OS11G01520	LOC_OS01G66280	LOC_OS10G23100	LOC_OS06G08390	LOC_OS04G31050	LOC_OS04G58990	LOC_OS03G31180	LOC_OS06G21390	LOC_OS07G10460	LOC_OS03G55140	LOC_OS03G56470	LOC_OS06G45340	LOC_OS11G13500	LOC_OS08G10320	LOC_OS10G37740	LOC_OS04G43030	LOC_OS07G46420	
LOC_OS08G35600	LOC_OS06G33370	LOC_OS07G23760	LOC_OS09G12770	LOC_OS09G11440	LOC_OS12G01430	LOC_OS04G32390	LOC_OS05G32160	LOC_OS06G33340	LOC_OS11G26830	LOC_OS01G66290	LOC_OS07G33110	LOC_OS09G23410	LOC_OS06G07090	LOC_OS06G44000	LOC_OS08G09250	LOC_OS06G45330	LOC_OS06G21360	LOC_OS11G38810	LOC_OS08G11669	LOC_OS10G12450	LOC_OS07G23790	LOC_OS05G32150	LOC_OS06G32020	LOC_OS11G01540	LOC_OS04G57680	LOC_OS04G56350	LOC_OS04G31070	LOC_OS09G24730	LOC_OS07G10480	LOC_OS06G07080	LOC_OS07G33100	LOC_OS08G09240	LOC_OS03G55164	LOC_OS05G44130	LOC_OS08G35620	LOC_OS06G47980	LOC_OS07G08160	LOC_OS11G38800	LOC_OS03G56490	LOC_OS07G09490	LOC_OS09G12750	LOC_OS07G22450	LOC_OS02G54080	LOC_OS09G34090	LOC_OS05G10754	LOC_OS12G12140	LOC_OS06G20090	LOC_OS06G45390	LOC_OS08G09350	LOC_OS10G35070	LOC_OS12G36100	LOC_OS02G06410	LOC_OS02G07740	LOC_OS05G34720	LOC_OS03G44580	LOC_OS12G13480	LOC_OS12G24130	LOC_OS06G45380	LOC_OS03G32590	LOC_OS06G44050	LOC_OS05G08440	LOC_OS08G09340	LOC_OS02G44704	LOC_OS12G36110	LOC_OS01G54190	LOC_OS02G06420	LOC_OS05G34710	LOC_OS02G07750	LOC_OS02G44700	LOC_OS05G08410	LOC_OS03G31290	LOC_OS06G44040	LOC_OS03G57880	LOC_OS08G10250	LOC_OS08G34220	LOC_OS03G55250	LOC_OS05G08414	LOC_OS12G38780	LOC_OS02G06430	LOC_OS01G42190	LOC_OS12G12170	LOC_OS06G45360	LOC_OS03G31280	LOC_OS11G14810	LOC_OS06G44030	LOC_OS05G08420	LOC_OS10G35060	LOC_OS03G55240	LOC_OS12G38795	LOC_OS12G36130	LOC_OS12G38790	LOC_OS08G11599	LOC_OS02G07709	LOC_OS03G19580	LOC_OS12G14764	LOC_OS08G34240	LOC_OS07G23810	LOC_OS10G37690	LOC_OS10G11060	LOC_OS01G55490	LOC_OS08G34249	LOC_OS03G20570	LOC_OS03G18264	LOC_OS05G08480	LOC_OS05G45400	LOC_OS01G42170	LOC_OS12G13440	LOC_OS03G19590	LOC_OS03G57870	LOC_OS10G12380	LOC_OS12G12115	LOC_OS12G37400	LOC_OS08G35560	LOC_OS12G38730	LOC_OS10G35040	LOC_OS10G36370	LOC_OS09G23380	LOC_OS05G10770	LOC_OS07G35810	LOC_OS09G23370	LOC_OS06G44080	LOC_OS12G37419	LOC_OS03G32580	LOC_OS12G37415	LOC_OS03G56540	LOC_OS03G57840	LOC_OS12G37410	LOC_OS10G36340	LOC_OS10G35010	LOC_OS03G44560	LOC_OS02G07720	LOC_OS12G13460	LOC_OS09G23360	LOC_OS12G12130	LOC_OS07G10520	LOC_OS05G07130	LOC_OS03G55200	LOC_OS03G57854	LOC_OS10G36350	LOC_OS10G37680	LOC_OS08G34258	LOC_OS12G25440	LOC_OS05G34730	LOC_OS09G10054	LOC_OS03G20530	LOC_OS02G18480	LOC_OS03G44500	LOC_OS01G42140	LOC_OS02G32780	LOC_OS03G32526	LOC_OS09G36670	LOC_OS01G17170	LOC_OS09G34010	LOC_OS12G36180	LOC_OS04G34910	LOC_OS01G55450	LOC_OS03G18220	LOC_OS02G42120	LOC_OS02G44780	LOC_OS02G30114	LOC_OS08G34270	LOC_OS03G08870	LOC_OS03G06210	LOC_OS02G55430	LOC_OS02G56760	LOC_OS12G36194	LOC_OS01G17160	LOC_OS09G34020	LOC_OS01G31494	LOC_OS03G44520	LOC_OS03G21880	LOC_OS09G36690	LOC_OS03G56500	LOC_OS01G42120	LOC_OS03G19560	LOC_OS04G58900	LOC_OS03G06200	LOC_OS03G07530	LOC_OS02G30140	LOC_OS02G44750	LOC_OS04G34930	LOC_OS01G54100	LOC_OS02G18490	LOC_OS03G20560	LOC_OS07G45194	LOC_OS01G17190	LOC_OS07G45195	LOC_OS02G55410	LOC_OS02G56740	LOC_OS04G46920	LOC_OS03G19570	LOC_OS03G08850	LOC_OS02G05199	LOC_OS09G34040	LOC_OS02G43430	LOC_OS01G17180	LOC_OS01G56750	LOC_OS01G55420	LOC_OS04G34940	LOC_OS01G55410	LOC_OS03G19500	LOC_OS05G09728	LOC_OS02G07780	LOC_OS02G44730	LOC_OS01G32770	LOC_OS03G07590	LOC_OS03G19510	LOC_OS03G20500	LOC_OS12G12190	LOC_OS09G34060	LOC_OS03G21830	LOC_OS02G32730	LOC_OS01G06470	LOC_OS01G05140	LOC_OS12G24170	LOC_OS02G18430	LOC_OS04G22950	LOC_OS01G43420	LOC_OS02G06460	LOC_OS01G68900	LOC_OS02G07790	LOC_OS01G19780	LOC_OS12G37480	LOC_OS11G37490	LOC_OS03G07580	LOC_OS01G29104	LOC_OS03G19520	LOC_OS09G34070	LOC_OS01G32750	LOC_OS03G21840	LOC_OS02G18460	LOC_OS02G32760	LOC_OS01G05170	LOC_OS04G21610	LOC_OS04G22940	LOC_OS01G17150	LOC_OS09G34075	LOC_OS06G09717	LOC_OS12G36160	LOC_OS03G06240	LOC_OS02G44710	LOC_OS03G07570	LOC_OS03G21850	LOC_OS03G18200	LOC_OS02G18450	LOC_OS03G20520	LOC_OS03G45800	LOC_OS04G21600	LOC_OS01G06490	LOC_OS03G06230	LOC_OS01G43400	LOC_OS02G06480	LOC_OS02G44720	LOC_OS12G36170	
LOC_OS09G24600	LOC_OS06G08400	LOC_OS04G07250	LOC_OS09G25934	LOC_OS01G32730	LOC_OS03G21900	LOC_OS04G20220	LOC_OS09G01960	LOC_OS10G24500	LOC_OS10G25830	LOC_OS02G31290	LOC_OS01G68930	LOC_OS01G67600	LOC_OS07G08050	LOC_OS07G45000	LOC_OS04G32210	LOC_OS07G46330	LOC_OS02G43290	LOC_OS04G44200	LOC_OS04G46860	LOC_OS07G34330	LOC_OS01G07760	LOC_OS04G20210	LOC_OS09G36600	LOC_OS09G12615	LOC_OS04G58830	LOC_OS04G32220	LOC_OS07G46340	LOC_OS07G22350	LOC_OS09G37930	LOC_OS04G34890	LOC_OS01G06460	LOC_OS01G05130	LOC_OS10G25810	LOC_OS04G20200	LOC_OS11G48100	LOC_OS09G12600	LOC_OS01G67620	LOC_OS01G20730	LOC_OS09G37949	LOC_OS07G08070	LOC_OS04G46870	LOC_OS07G48970	LOC_OS06G10730	LOC_OS01G06454	LOC_OS04G08550	LOC_OS01G07780	LOC_OS01G68960	LOC_OS07G08080	LOC_OS09G13920	LOC_OS01G66300	LOC_OS05G44290	LOC_OS04G58850	LOC_OS10G13850	LOC_OS07G46320	LOC_OS07G47650	LOC_OS01G19760	LOC_OS06G34730	LOC_OS06G10760	LOC_OS10G13800	LOC_OS02G44570	LOC_OS07G46370	LOC_OS01G66310	LOC_OS03G08960	LOC_OS09G37967	LOC_OS02G56550	LOC_OS10G01820	LOC_OS07G33050	LOC_OS02G32580	LOC_OS09G36630	LOC_OS04G33500	LOC_OS06G07100	LOC_OS07G22390	LOC_OS04G07280	LOC_OS07G46380	LOC_OS02G43250	LOC_OS01G07720	LOC_OS01G66320	LOC_OS10G25800	LOC_OS07G34370	LOC_OS02G56560	LOC_OS04G33510	LOC_OS09G36640	LOC_OS06G34710	LOC_OS04G45500	LOC_OS02G44550	LOC_OS01G07750	LOC_OS07G46350	LOC_OS06G08460	LOC_OS02G43220	LOC_OS06G07130	LOC_OS01G66330	LOC_OS02G56530	LOC_OS10G01844	LOC_OS09G36650	LOC_OS04G33520	LOC_OS10G13810	LOC_OS06G10770	LOC_OS04G20230	LOC_OS01G66340	LOC_OS02G32590	LOC_OS07G45039	LOC_OS04G58810	LOC_OS07G34390	LOC_OS02G56540	LOC_OS09G37990	LOC_OS09G34000	LOC_OS05G33590	LOC_OS10G23250	LOC_OS11G02760	LOC_OS01G66350	LOC_OS09G24680	LOC_OS09G23350	LOC_OS07G36920	LOC_OS04G57590	LOC_OS05G45570	LOC_OS10G11260	LOC_OS05G19280	LOC_OS08G11720	LOC_OS11G01439	LOC_OS05G33580	LOC_OS11G02774	LOC_OS06G07140	LOC_OS06G10790	LOC_OS09G09040	LOC_OS09G24670	LOC_OS08G23710	LOC_OS06G08470	LOC_OS01G66360	LOC_OS01G65030	LOC_OS05G45560	LOC_OS06G46754	LOC_OS11G13420	LOC_OS10G35240	LOC_OS06G21470	LOC_OS08G10400	LOC_OS07G48920	LOC_OS11G01450	LOC_OS09G23334	LOC_OS09G24660	LOC_OS07G36940	LOC_OS10G23230	LOC_OS07G10310	LOC_OS01G66379	LOC_OS04G20280	LOC_OS07G09320	LOC_OS07G22300	LOC_OS08G35710	LOC_OS08G08080	LOC_OS05G32240	LOC_OS04G44290	LOC_OS01G07700	LOC_OS11G01460	LOC_OS08G23730	LOC_OS06G08490	LOC_OS01G65050	LOC_OS06G07160	LOC_OS07G35600	LOC_OS05G45540	LOC_OS12G13300	LOC_OS11G14770	LOC_OS10G37880	LOC_OS07G24950	LOC_OS10G35220	LOC_OS07G09330	LOC_OS10G36550	LOC_OS08G35700	LOC_OS05G32230	LOC_OS11G02720	LOC_OS04G57550	LOC_OS10G25870	LOC_OS04G58880	LOC_OS06G44140	LOC_OS09G25970	LOC_OS09G24640	LOC_OS07G36960	LOC_OS08G11760	LOC_OS08G35730	LOC_OS08G10430	LOC_OS03G55270	LOC_OS06G32150	LOC_OS09G10000	LOC_OS09G12660	LOC_OS08G08060	LOC_OS11G01400	LOC_OS04G33590	LOC_OS01G65070	LOC_OS10G23220	LOC_OS07G36950	LOC_OS04G57540	LOC_OS08G23754	LOC_OS09G24630	LOC_OS05G44270	LOC_OS11G14710	LOC_OS03G55260	LOC_OS03G56590	LOC_OS10G36530	LOC_OS07G47630	LOC_OS06G32160	LOC_OS04G45570	LOC_OS10G13870	LOC_OS07G46300	LOC_OS12G03970	LOC_OS11G02740	LOC_OS04G32270	LOC_OS06G21480	LOC_OS06G46780	LOC_OS05G44260	LOC_OS08G08040	LOC_OS05G45590	LOC_OS11G14720	LOC_OS08G10450	LOC_OS06G34790	LOC_OS04G45580	LOC_OS10G37830	LOC_OS12G03960	LOC_OS10G36500	LOC_OS11G02750	LOC_OS05G32270	LOC_OS11G26700	LOC_OS01G65090	LOC_OS09G25945	LOC_OS11G01420	LOC_OS01G65094	LOC_OS04G58890	LOC_OS04G57560	LOC_OS09G37910	LOC_OS05G45580	LOC_OS10G23204	LOC_OS06G46770	LOC_OS07G08040	LOC_OS07G09370	LOC_OS06G45440	LOC_OS03G55280	LOC_OS08G35740	LOC_OS10G37840	LOC_OS10G36510	LOC_OS03G17084	LOC_OS03G42040	LOC_OS12G39980	LOC_OS05G08550	LOC_OS10G35190	LOC_OS08G36980	LOC_OS08G10350	LOC_OS03G55350	LOC_OS01G54080	LOC_OS12G38640	LOC_OS08G34320	LOC_OS05G33514	LOC_OS12G01360	LOC_OS12G27994	LOC_OS08G23670	LOC_OS12G39970	LOC_OS05G07230	LOC_OS03G55340	
LOC_OS03G56670	LOC_OS05G33500	LOC_OS02G06300	LOC_OS02G07630	LOC_OS02G21920	LOC_OS12G01355	LOC_OS03G43360	LOC_OS03G42060	LOC_OS06G20190	LOC_OS05G46800	LOC_OS02G32600	LOC_OS08G08120	LOC_OS03G54040	LOC_OS08G34340	LOC_OS12G26680	LOC_OS03G42050	LOC_OS12G13380	LOC_OS06G45480	LOC_OS05G07210	LOC_OS06G44150	LOC_OS02G19629	LOC_OS08G35665	LOC_OS08G08110	LOC_OS09G23280	LOC_OS08G36994	LOC_OS12G02660	LOC_OS03G06390	LOC_OS02G07654	LOC_OS03G43330	LOC_OS05G07260	LOC_OS08G45010	LOC_OS01G43390	LOC_OS03G18370	LOC_OS05G44200	LOC_OS03G55310	LOC_OS10G35150	LOC_OS05G32220	LOC_OS12G40930	LOC_OS05G34880	LOC_OS04G44190	LOC_OS03G44660	LOC_OS05G33550	LOC_OS03G44650	LOC_OS01G42050	LOC_OS03G18380	LOC_OS03G55300	LOC_OS05G45520	LOC_OS08G35680	LOC_OS12G38610	LOC_OS12G40920	LOC_OS05G22894	LOC_OS01G55360	LOC_OS05G34870	LOC_OS08G45030	LOC_OS03G42020	LOC_OS05G08570	LOC_OS03G17060	LOC_OS09G23250	LOC_OS01G42040	LOC_OS05G45510	LOC_OS09G24580	LOC_OS03G31370	LOC_OS05G46840	LOC_OS03G55330	LOC_OS03G56660	LOC_OS12G38620	LOC_OS12G01380	LOC_OS09G11270	LOC_OS05G33530	LOC_OS07G09400	LOC_OS05G07250	LOC_OS05G45500	LOC_OS01G43360	LOC_OS09G23240	LOC_OS09G24570	LOC_OS08G34370	LOC_OS03G55320	LOC_OS05G22870	LOC_OS12G38630	LOC_OS10G36470	LOC_OS05G34854	LOC_OS01G56670	LOC_OS12G01370	LOC_OS05G33520	LOC_OS03G44670	LOC_OS01G55340	LOC_OS03G42010	LOC_OS01G54010	LOC_OS03G20650	LOC_OS03G21980	LOC_OS03G44620	LOC_OS11G48080	LOC_OS02G55300	LOC_OS12G24084	LOC_OS03G56600	LOC_OS01G05070	LOC_OS03G17000	LOC_OS03G06340	LOC_OS08G33076	LOC_OS03G57940	LOC_OS03G31310	LOC_OS03G32642	LOC_OS01G31360	LOC_OS01G17050	LOC_OS12G36060	LOC_OS09G36550	LOC_OS12G37390	LOC_OS07G45090	LOC_OS03G21990	LOC_OS03G44610	LOC_OS02G43330	LOC_OS02G18350	LOC_OS02G55310	LOC_OS03G21999	LOC_OS01G42010	LOC_OS01G06390	LOC_OS01G05060	LOC_OS03G17010	LOC_OS03G18340	LOC_OS03G06330	LOC_OS03G31300	LOC_OS01G17040	LOC_OS09G37890	LOC_OS08G45040	LOC_OS03G17020	LOC_OS02G18380	LOC_OS07G46390	LOC_OS03G20670	LOC_OS03G44642	LOC_OS08G33090	LOC_OS03G56620	LOC_OS03G19680	LOC_OS01G43330	LOC_OS04G09810	LOC_OS02G06390	LOC_OS03G30000	LOC_OS02G44630	LOC_OS01G17070	LOC_OS08G45070	LOC_OS01G56640	LOC_OS01G55300	LOC_OS07G45074	LOC_OS03G44636	LOC_OS03G19690	LOC_OS01G05080	LOC_OS03G56610	LOC_OS03G18360	LOC_OS04G46800	LOC_OS08G33082	LOC_OS03G08970	LOC_OS03G31320	LOC_OS02G44642	LOC_OS02G43310	LOC_OS01G56630	LOC_OS02G43314	LOC_OS01G56620	LOC_OS02G19650	LOC_OS05G10830	LOC_OS03G21940	LOC_OS01G45970	LOC_OS06G10800	LOC_OS03G57900	LOC_OS12G37350	LOC_OS01G19670	LOC_OS02G45940	LOC_OS08G45090	LOC_OS02G06330	LOC_OS01G33980	LOC_OS11G36050	LOC_OS02G21970	LOC_OS01G17010	LOC_OS01G18340	LOC_OS05G10840	LOC_OS03G21950	LOC_OS02G19640	LOC_OS01G45960	LOC_OS02G32610	LOC_OS02G06340	LOC_OS03G57910	LOC_OS02G07670	LOC_OS03G05049	LOC_OS02G44620	LOC_OS12G37360	LOC_OS02G45950	LOC_OS08G45080	LOC_OS01G32660	LOC_OS03G06370	LOC_OS01G17000	LOC_OS01G56600	LOC_OS06G09830	LOC_OS03G21964	LOC_OS03G45930	LOC_OS05G10810	LOC_OS04G22820	LOC_OS02G06350	LOC_OS03G32620	LOC_OS03G07690	LOC_OS03G19650	LOC_OS03G20640	LOC_OS11G48030	LOC_OS06G09820	LOC_OS12G12090	LOC_OS03G45920	LOC_OS01G32640	LOC_OS01G21990	LOC_OS02G32630	LOC_OS06G10810	LOC_OS02G06360	LOC_OS02G07690	LOC_OS02G45930	LOC_OS12G37380	LOC_OS03G06350	LOC_OS01G17020	LOC_OS01G54400	LOC_OS06G09850	LOC_OS01G55730	LOC_OS07G46690	LOC_OS04G44550	LOC_OS06G22829	LOC_OS04G43220	LOC_OS04G57870	LOC_OS01G05470	LOC_OS11G01390	LOC_OS01G69900	LOC_OS01G42420	LOC_OS09G12500	LOC_OS02G55140	LOC_OS04G55210	LOC_OS01G69904	LOC_OS07G07080	LOC_OS04G45880	LOC_OS01G16120	LOC_OS06G09840	LOC_OS02G43170	LOC_OS06G08510	LOC_OS07G45370	LOC_OS10G14800	LOC_OS04G32580	LOC_OS07G33360	LOC_OS01G04130	LOC_OS01G28120	LOC_OS02G56480	LOC_OS02G31160	LOC_OS11G37330	LOC_OS01G16110	LOC_OS04G56530	LOC_OS05G45280	LOC_OS04G44560	LOC_OS01G31770	LOC_OS06G07210	LOC_OS03G19720	LOC_OS05G33290	LOC_OS04G32590	LOC_OS06G08540	LOC_OS04G57890	
LOC_OS01G05490	LOC_OS01G42400	LOC_OS02G57780	LOC_OS01G69920	LOC_OS07G32060	LOC_OS02G55120	LOC_OS05G45270	LOC_OS07G46670	LOC_OS11G36030	LOC_OS06G22810	LOC_OS01G16140	LOC_OS06G08530	LOC_OS01G28100	LOC_OS06G07200	LOC_OS07G19080	LOC_OS07G46680	LOC_OS05G33280	LOC_OS06G09860	LOC_OS01G55700	LOC_OS02G55134	LOC_OS04G31270	LOC_OS01G29430	LOC_OS07G32050	LOC_OS07G44020	LOC_OS07G45350	LOC_OS06G22820	LOC_OS09G37830	LOC_OS06G08564	LOC_OS01G04100	LOC_OS11G01350	LOC_OS04G44510	LOC_OS06G10880	LOC_OS06G08560	LOC_OS07G44070	LOC_OS06G09890	LOC_OS06G07230	LOC_OS02G45780	LOC_OS02G32465	LOC_OS02G32469	LOC_OS01G69940	LOC_OS02G06170	LOC_OS06G45510	LOC_OS01G68610	LOC_OS03G06420	LOC_OS11G38630	LOC_OS11G37300	LOC_OS06G22870	LOC_OS07G32080	LOC_OS02G55100	LOC_OS02G32460	LOC_OS02G57760	LOC_OS01G29409	LOC_OS06G32200	LOC_OS02G18150	LOC_OS07G44080	LOC_OS06G09880	LOC_OS01G06750	LOC_OS06G34860	LOC_OS01G05420	LOC_OS02G43130	LOC_OS01G69950	LOC_OS01G68620	LOC_OS01G18730	LOC_OS02G33780	LOC_OS11G38620	LOC_OS06G45500	LOC_OS04G31210	LOC_OS06G21550	LOC_OS03G06410	LOC_OS01G70940	LOC_OS02G57770	LOC_OS06G19200	LOC_OS02G55110	LOC_OS09G36520	LOC_OS02G45760	LOC_OS07G44050	LOC_OS11G01370	LOC_OS03G07739	LOC_OS01G68630	LOC_OS11G38650	LOC_OS06G46820	LOC_OS06G22850	LOC_OS01G17430	LOC_OS03G06400	LOC_OS04G56520	LOC_OS04G33880	LOC_OS04G32550	LOC_OS09G37860	LOC_OS04G33885	LOC_OS02G18190	LOC_OS11G25330	LOC_OS06G34840	LOC_OS11G26660	LOC_OS01G04110	LOC_OS02G43110	LOC_OS04G33890	LOC_OS02G20490	LOC_OS11G01380	LOC_OS01G69970	LOC_OS07G32090	LOC_OS06G21530	LOC_OS06G20200	LOC_OS01G67314	LOC_OS02G57750	LOC_OS04G56510	LOC_OS04G31230	LOC_OS02G31140	LOC_OS04G20590	LOC_OS04G32560	LOC_OS01G70960	LOC_OS06G32230	LOC_OS11G03970	LOC_OS09G24560	LOC_OS01G69980	LOC_OS07G11980	LOC_OS04G55290	LOC_OS01G67320	LOC_OS01G68650	LOC_OS12G12300	LOC_OS05G21240	LOC_OS06G46880	LOC_OS09G11250	LOC_OS07G08330	LOC_OS07G23970	LOC_OS10G37530	LOC_OS07G46610	LOC_OS06G19250	LOC_OS07G07000	LOC_OS05G33230	LOC_OS05G10590	LOC_OS06G32240	LOC_OS06G33570	LOC_OS11G03980	LOC_OS11G02650	LOC_OS01G69990	LOC_OS09G25880	LOC_OS07G10660	LOC_OS06G21590	LOC_OS07G34610	LOC_OS09G23220	LOC_OS01G67330	LOC_OS04G55280	LOC_OS06G44210	LOC_OS12G38930	LOC_OS06G46870	LOC_OS09G12570	LOC_OS07G07010	LOC_OS09G11240	LOC_OS07G08340	LOC_OS01G70980	LOC_OS07G09670	LOC_OS07G09675	LOC_OS10G13550	LOC_OS07G47950	LOC_OS07G46620	LOC_OS05G34550	LOC_OS11G01330	LOC_OS11G26630	LOC_OS05G10570	LOC_OS12G01620	LOC_OS11G02660	LOC_OS06G33549	LOC_OS01G67340	LOC_OS05G46520	LOC_OS07G33310	LOC_OS09G24540	LOC_OS07G35970	LOC_OS07G34640	LOC_OS05G47850	LOC_OS12G38940	LOC_OS06G21560	LOC_OS11G38610	LOC_OS06G46860	LOC_OS06G44200	LOC_OS09G12560	LOC_OS07G07020	LOC_OS10G37510	LOC_OS11G40900	LOC_OS07G09680	LOC_OS05G33210	LOC_OS12G02950	LOC_OS09G11230	LOC_OS05G34540	LOC_OS01G05400	LOC_OS11G01340	LOC_OS11G02670	LOC_OS01G66020	LOC_OS12G13660	LOC_OS01G68680	LOC_OS07G33300	LOC_OS12G37620	LOC_OS07G09690	LOC_OS10G37520	LOC_OS09G13880	LOC_OS07G46600	LOC_OS05G33270	LOC_OS01G67360	LOC_OS04G55250	LOC_OS07G19030	LOC_OS06G45590	LOC_OS04G56580	LOC_OS09G24520	LOC_OS07G10690	LOC_OS07G35990	LOC_OS06G44260	LOC_OS10G01540	LOC_OS05G46580	LOC_OS03G54063	LOC_OS07G45320	LOC_OS04G44590	LOC_OS02G55180	LOC_OS07G35985	LOC_OS06G44250	LOC_OS09G25840	LOC_OS03G55389	LOC_OS10G26850	LOC_OS05G46570	LOC_OS03G55380	LOC_OS10G26859	LOC_OS07G45330	LOC_OS07G44000	LOC_OS07G46660	LOC_OS09G12530	LOC_OS10G37500	LOC_OS07G44004	LOC_OS07G22670	LOC_OS02G43180	LOC_OS07G32020	LOC_OS07G33350	LOC_OS06G45570	LOC_OS04G55270	LOC_OS12G38900	LOC_OS05G46560	LOC_OS08G12750	LOC_OS03G54084	LOC_OS05G47890	LOC_OS07G08390	LOC_OS07G46630	LOC_OS11G02630	LOC_OS05G33240	LOC_OS11G01300	LOC_OS08G23410	LOC_OS08G24740	LOC_OS06G46890	LOC_OS04G56590	LOC_OS08G12760	LOC_OS05G47880	LOC_OS06G44230	LOC_OS07G07070	LOC_OS07G46640	LOC_OS12G02980	LOC_OS07G45310	LOC_OS05G11840	LOC_OS05G09520	LOC_OS03G55470	
LOC_OS03G29184	LOC_OS08G37950	LOC_OS03G29180	LOC_OS07G09710	LOC_OS03G54130	LOC_OS03G56790	LOC_OS09G23180	LOC_OS08G36610	LOC_OS08G09100	LOC_OS08G37940	LOC_OS08G13990	LOC_OS11G03900	LOC_OS07G10710	LOC_OS02G19510	LOC_OS03G55490	LOC_OS03G54160	LOC_OS12G35030	LOC_OS07G22700	LOC_OS08G11340	LOC_OS09G23170	LOC_OS01G53090	LOC_OS07G09720	LOC_OS11G03910	LOC_OS08G35319	LOC_OS07G10720	LOC_OS08G25990	LOC_OS08G10020	LOC_OS08G37960	LOC_OS10G37480	LOC_OS03G54150	LOC_OS09G23160	LOC_OS12G35040	LOC_OS12G01690	LOC_OS02G06205	LOC_OS11G03920	LOC_OS07G09730	LOC_OS01G53079	LOC_OS08G24670	LOC_OS05G10550	LOC_OS09G23150	LOC_OS05G46500	LOC_OS05G47830	LOC_OS05G08230	LOC_OS12G13674	LOC_OS08G10030	LOC_OS08G34000	LOC_OS12G37630	LOC_OS10G37450	LOC_OS12G38960	LOC_OS07G22720	LOC_OS01G53070	LOC_OS03G44780	LOC_OS03G43440	LOC_OS05G08240	LOC_OS03G17170	LOC_OS04G08812	LOC_OS07G46700	LOC_OS05G23860	LOC_OS04G08815	LOC_OS12G37640	LOC_OS12G38970	LOC_OS07G22710	LOC_OS01G53060	LOC_OS07G08420	LOC_OS03G42110	LOC_OS10G25450	LOC_OS05G47810	LOC_OS03G30160	LOC_OS03G31490	LOC_OS05G09540	LOC_OS04G08800	LOC_OS03G55450	LOC_OS03G56781	LOC_OS05G23850	LOC_OS10G38760	LOC_OS12G36320	LOC_OS12G37650	LOC_OS10G37430	LOC_OS05G34500	LOC_OS03G43470	LOC_OS07G08430	LOC_OS03G42130	LOC_OS05G11870	LOC_OS07G10760	LOC_OS12G12370	LOC_OS12G37669	LOC_OS03G30150	LOC_OS05G09550	LOC_OS08G34010	LOC_OS05G23840	LOC_OS03G29170	LOC_OS07G08440	LOC_OS07G22730	LOC_OS04G45800	LOC_OS03G44740	LOC_OS03G18454	LOC_OS01G16090	LOC_OS01G42380	LOC_OS02G31210	LOC_OS02G32540	LOC_OS08G10070	LOC_OS03G19780	LOC_OS03G17120	LOC_OS03G05130	LOC_OS01G54360	LOC_OS01G16080	LOC_OS09G37760	LOC_OS12G35090	LOC_OS01G53030	LOC_OS04G33820	LOC_OS03G07790	LOC_OS01G28089	LOC_OS03G20780	LOC_OS02G21880	LOC_OS02G44540	LOC_OS01G42370	LOC_OS02G57854	LOC_OS04G21820	LOC_OS01G41040	LOC_OS02G57850	LOC_OS02G43210	LOC_OS01G54350	LOC_OS03G44760	LOC_OS04G45821	LOC_OS03G43430	LOC_OS03G17140	LOC_OS07G44090	LOC_OS02G57820	LOC_OS08G34060	LOC_OS01G41030	LOC_OS02G06270	LOC_OS04G57810	LOC_OS02G31230	LOC_OS09G36450	LOC_OS04G32510	LOC_OS03G20790	LOC_OS01G55670	LOC_OS01G54340	LOC_OS03G44750	LOC_OS03G43420	LOC_OS03G17150	LOC_OS09G37790	LOC_OS01G29390	LOC_OS02G57830	LOC_OS01G41020	LOC_OS03G56730	LOC_OS04G07500	LOC_OS04G45834	LOC_OS03G06430	LOC_OS02G32550	LOC_OS09G36460	LOC_OS01G53000	LOC_OS06G09900	LOC_OS01G56990	LOC_OS06G09930	LOC_OS03G18410	LOC_OS04G20540	LOC_OS01G41010	LOC_OS02G57800	LOC_OS02G45820	LOC_OS01G31680	LOC_OS11G38590	LOC_OS01G55650	LOC_OS11G37260	LOC_OS06G08600	LOC_OS01G16040	LOC_OS03G18420	LOC_OS06G22919	LOC_OS09G36480	LOC_OS05G11810	LOC_OS08G34070	LOC_OS01G05380	LOC_OS01G31690	LOC_OS02G44500	LOC_OS03G06490	LOC_OS01G16030	LOC_OS03G19760	LOC_OS03G20750	LOC_OS06G08620	LOC_OS02G18220	LOC_OS02G32520	LOC_OS01G44980	LOC_OS01G56969	LOC_OS01G43650	LOC_OS04G21850	LOC_OS02G33850	LOC_OS03G17100	LOC_OS06G10940	LOC_OS03G31410	LOC_OS01G17390	LOC_OS01G56960	LOC_OS03G06480	LOC_OS01G17396	LOC_OS03G20760	LOC_OS03G18440	LOC_OS06G08610	LOC_OS04G07540	LOC_OS04G21840	LOC_OS02G33840	LOC_OS10G36190	LOC_OS03G31400	LOC_OS12G35080	LOC_OS04G33810	LOC_OS02G43040	LOC_OS07G34589	LOC_OS07G46570	LOC_OS04G33780	LOC_OS01G05350	LOC_OS01G04020	LOC_OS05G44080	LOC_OS04G21790	LOC_OS04G57750	LOC_OS07G08290	LOC_OS01G19990	LOC_OS10G38900	LOC_OS01G18660	LOC_OS06G09960	LOC_OS01G56930	LOC_OS06G34940	LOC_OS01G04010	LOC_OS04G33790	LOC_OS04G32460	LOC_OS10G01610	LOC_OS07G33240	LOC_OS07G34570	LOC_OS10G25600	LOC_OS11G01280	LOC_OS01G68700	LOC_OS02G57690	LOC_OS02G56360	LOC_OS06G22960	LOC_OS05G44070	LOC_OS03G07820	LOC_OS01G32980	LOC_OS11G26594	LOC_OS03G18510	LOC_OS04G32470	LOC_OS03G44800	LOC_OS02G43020	LOC_OS06G08660	LOC_OS04G57770	LOC_OS04G31140	LOC_OS04G56440	LOC_OS09G37700	LOC_OS02G31070	LOC_OS01G68710	LOC_OS07G33270	LOC_OS03G07810	LOC_OS02G57660	LOC_OS01G16020	LOC_OS07G46555	LOC_OS06G46900	LOC_OS06G21600	LOC_OS02G45690	LOC_OS02G44360	
LOC_OS04G32480	LOC_OS06G08650	LOC_OS01G56910	LOC_OS04G57760	LOC_OS03G07800	LOC_OS07G34598	LOC_OS01G04030	LOC_OS11G26580	LOC_OS05G44050	LOC_OS02G57670	LOC_OS02G55010	LOC_OS06G19300	LOC_OS04G43130	LOC_OS01G16010	LOC_OS01G18670	LOC_OS11G37230	LOC_OS12G02810	LOC_OS11G01230	LOC_OS02G44330	LOC_OS11G03890	LOC_OS01G07970	LOC_OS06G07350	LOC_OS02G45660	LOC_OS02G46990	LOC_OS06G18000	LOC_OS11G38510	LOC_OS04G57710	LOC_OS03G05210	LOC_OS02G57640	LOC_OS11G14544	LOC_OS02G32340	LOC_OS02G56310	LOC_OS06G46960	LOC_OS09G37720	LOC_OS01G31610	LOC_OS11G01240	LOC_OS06G06014	LOC_OS11G02570	LOC_OS04G45730	LOC_OS06G08670	LOC_OS02G43010	LOC_OS02G45670	LOC_OS06G46950	LOC_OS04G57700	LOC_OS03G05200	LOC_OS04G20490	LOC_OS11G38500	LOC_OS06G20340	LOC_OS02G57650	LOC_OS06G34950	LOC_OS02G45640	LOC_OS06G06040	LOC_OS01G05330	LOC_OS01G04005	LOC_OS02G46970	LOC_OS02G20380	LOC_OS02G57620	LOC_OS11G02580	LOC_OS01G06660	LOC_OS01G67420	LOC_OS01G68750	LOC_OS06G46940	LOC_OS11G37200	LOC_OS06G22970	LOC_OS06G18020	LOC_OS03G07850	LOC_OS06G20310	LOC_OS04G57730	LOC_OS03G06520	LOC_OS04G33760	LOC_OS04G32430	LOC_OS02G44310	LOC_OS09G37740	LOC_OS04G56405	LOC_OS01G32920	LOC_OS06G06030	LOC_OS02G46980	LOC_OS02G56300	LOC_OS01G07980	LOC_OS04G20474	LOC_OS01G68760	LOC_OS01G66100	LOC_OS11G39850	LOC_OS06G20320	LOC_OS02G33680	LOC_OS06G18010	LOC_OS01G20940	LOC_OS06G46930	LOC_OS11G38520	LOC_OS04G57720	LOC_OS03G07840	LOC_OS02G57630	LOC_OS04G33770	LOC_OS11G14570	LOC_OS11G02520	LOC_OS01G07930	LOC_OS01G06600	LOC_OS01G68770	LOC_OS10G24340	LOC_OS09G23110	LOC_OS01G20910	LOC_OS01G19910	LOC_OS10G38980	LOC_OS06G45670	LOC_OS06G20370	LOC_OS10G12354	LOC_OS10G11022	LOC_OS07G23850	LOC_OS10G37650	LOC_OS08G09190	LOC_OS12G01520	LOC_OS07G47820	LOC_OS06G19370	LOC_OS07G08210	LOC_OS05G34670	LOC_OS06G32360	LOC_OS10G25680	LOC_OS05G07070	LOC_OS07G10540	LOC_OS09G25760	LOC_OS01G67450	LOC_OS06G07380	LOC_OS07G35820	LOC_OS06G06050	LOC_OS01G66120	LOC_OS05G46650	LOC_OS06G44330	LOC_OS05G47980	LOC_OS06G46990	LOC_OS11G40810	LOC_OS10G37660	LOC_OS06G45660	LOC_OS10G35000	LOC_OS10G13670	LOC_OS07G46500	LOC_OS08G12820	LOC_OS08G09180	LOC_OS05G07040	LOC_OS12G02830	LOC_OS12G01500	LOC_OS05G08370	LOC_OS07G34529	LOC_OS11G01210	LOC_OS01G07950	LOC_OS01G66130	LOC_OS01G68790	LOC_OS05G20010	LOC_OS04G55190	LOC_OS05G47970	LOC_OS05G45310	LOC_OS06G20354	LOC_OS11G39820	LOC_OS10G37630	LOC_OS08G09170	LOC_OS08G12830	LOC_OS06G19390	LOC_OS11G01220	LOC_OS05G07050	LOC_OS12G02820	LOC_OS10G26990	LOC_OS11G03880	LOC_OS01G07940	LOC_OS10G25660	LOC_OS01G66140	LOC_OS04G55180	LOC_OS05G45300	LOC_OS09G25740	LOC_OS05G47960	LOC_OS05G22670	LOC_OS08G12840	LOC_OS11G39810	LOC_OS07G22534	LOC_OS06G45640	LOC_OS06G44310	LOC_OS10G36310	LOC_OS10G37640	LOC_OS10G38970	LOC_OS05G33320	LOC_OS02G55090	LOC_OS05G34650	LOC_OS06G19380	LOC_OS05G35980	LOC_OS05G32060	LOC_OS04G32490	LOC_OS01G66150	LOC_OS01G67480	LOC_OS04G55130	LOC_OS02G43080	LOC_OS07G35870	LOC_OS07G33210	LOC_OS02G55060	LOC_OS08G12850	LOC_OS07G09580	LOC_OS08G36820	LOC_OS10G38940	LOC_OS07G46530	LOC_OS06G31060	LOC_OS11G03810	LOC_OS07G23890	LOC_OS03G42190	LOC_OS01G67490	LOC_OS04G56450	LOC_OS01G66160	LOC_OS04G55120	LOC_OS04G57780	LOC_OS06G44370	LOC_OS06G06090	LOC_OS07G46540	LOC_OS12G02880	LOC_OS10G12300	LOC_OS04G43150	LOC_OS09G12410	LOC_OS09G13740	LOC_OS12G01550	LOC_OS07G23880	LOC_OS01G07910	LOC_OS01G66170	LOC_OS04G43164	LOC_OS07G33230	LOC_OS07G34560	LOC_OS06G20390	LOC_OS06G44360	LOC_OS04G56480	LOC_OS04G55159	LOC_OS05G20050	LOC_OS05G44020	LOC_OS02G55040	LOC_OS05G45350	LOC_OS08G36840	LOC_OS12G02870	LOC_OS10G38920	LOC_OS07G46510	LOC_OS05G33360	LOC_OS05G34690	LOC_OS01G66180	LOC_OS07G33220	LOC_OS06G45680	LOC_OS04G31190	LOC_OS08G11550	LOC_OS06G43020	LOC_OS05G45340	LOC_OS09G13720	LOC_OS12G01530	LOC_OS07G46520	LOC_OS10G38930	LOC_OS10G37600	LOC_OS07G11900	LOC_OS05G10630	LOC_OS03G42280	LOC_OS01G66190	LOC_OS09G11090	LOC_OS12G13590	LOC_OS08G24750	LOC_OS12G12260	LOC_OS06G43090	
LOC_OS09G23070	LOC_OS03G55590	LOC_OS12G37550	LOC_OS12G38880	LOC_OS07G11910	LOC_OS08G23430	LOC_OS12G37560	LOC_OS08G11450	LOC_OS05G22614	LOC_OS12G01590	LOC_OS08G23440	LOC_OS08G24770	LOC_OS07G09600	LOC_OS07G11920	LOC_OS05G09620	LOC_OS08G09210	LOC_OS10G36260	LOC_OS12G37570	LOC_OS12G01580	LOC_OS07G10600	LOC_OS05G09630	LOC_OS06G44390	LOC_OS10G36270	LOC_OS08G09200	LOC_OS07G23900	LOC_OS12G01570	LOC_OS02G21700	LOC_OS12G01574	LOC_OS05G10670	LOC_OS07G10610	LOC_OS10G24260	LOC_OS10G25590	LOC_OS03G54220	LOC_OS05G23990	LOC_OS12G37510	LOC_OS03G29260	LOC_OS08G34120	LOC_OS10G37570	LOC_OS09G11050	LOC_OS05G34640	LOC_OS03G43570	LOC_OS05G35970	LOC_OS05G08360	LOC_OS05G10680	LOC_OS05G07030	LOC_OS01G42294	LOC_OS08G36774	LOC_OS10G36250	LOC_OS05G33300	LOC_OS12G25540	LOC_OS05G34630	LOC_OS07G08300	LOC_OS05G19010	LOC_OS12G26875	LOC_OS03G42230	LOC_OS05G11980	LOC_OS10G25570	LOC_OS07G10630	LOC_OS01G42280	LOC_OS05G47930	LOC_OS05G07000	LOC_OS08G35470	LOC_OS03G54240	LOC_OS08G34140	LOC_OS03G55570	LOC_OS12G37530	LOC_OS12G26880	LOC_OS05G11990	LOC_OS05G09670	LOC_OS12G12250	LOC_OS09G24330	LOC_OS08G36790	LOC_OS08G34130	LOC_OS03G55560	LOC_OS05G23960	LOC_OS01G55580	LOC_OS07G08320	LOC_OS03G17240	LOC_OS01G42260	LOC_OS04G21710	LOC_OS03G18570	LOC_OS08G34160	LOC_OS08G35490	LOC_OS03G31550	LOC_OS04G08749	LOC_OS02G07460	LOC_OS09G38970	LOC_OS01G55570	LOC_OS04G33700	LOC_OS03G05250	LOC_OS03G43524	LOC_OS01G43580	LOC_OS03G56830	LOC_OS08G35480	LOC_OS03G18580	LOC_OS08G34150	LOC_OS03G31540	LOC_OS01G56890	LOC_OS03G18590	LOC_OS03G54200	LOC_OS03G56860	LOC_OS03G30240	LOC_OS02G07480	LOC_OS03G29240	LOC_OS02G33770	LOC_OS02G32440	LOC_OS01G31580	LOC_OS09G38990	LOC_OS09G35000	LOC_OS03G42220	LOC_OS03G07890	LOC_OS02G57710	LOC_OS02G31100	LOC_OS02G32430	LOC_OS08G34170	LOC_OS03G56850	LOC_OS03G07880	LOC_OS02G07490	LOC_OS01G42234	LOC_OS09G35010	LOC_OS01G55540	LOC_OS01G56870	LOC_OS03G19860	LOC_OS04G20424	LOC_OS06G08720	LOC_OS03G44820	LOC_OS03G20850	LOC_OS02G33710	LOC_OS03G56800	LOC_OS05G09600	LOC_OS03G31510	LOC_OS01G32890	LOC_OS09G35020	LOC_OS12G37590	LOC_OS02G07420	LOC_OS01G31560	LOC_OS03G05290	LOC_OS01G56860	LOC_OS01G55530	LOC_OS01G17250	LOC_OS03G19870	LOC_OS03G20860	LOC_OS03G18540	LOC_OS09G36360	LOC_OS02G33700	LOC_OS08G34190	LOC_OS01G43540	LOC_OS03G17210	LOC_OS01G06590	LOC_OS01G42210	LOC_OS09G35030	LOC_OS02G45710	LOC_OS01G56850	LOC_OS03G05280	LOC_OS01G17240	LOC_OS11G37130	LOC_OS06G08740	LOC_OS03G18550	LOC_OS03G20870	LOC_OS03G44840	LOC_OS01G55510	LOC_OS03G43510	LOC_OS09G36370	LOC_OS01G20890	LOC_OS04G08764	LOC_OS01G20894	LOC_OS01G55500	LOC_OS06G08730	LOC_OS03G44830	LOC_OS01G05289	LOC_OS09G23084	LOC_OS03G56810	LOC_OS03G17230	LOC_OS01G43520	LOC_OS02G07450	LOC_OS01G17260	LOC_OS01G32880	LOC_OS03G05260	LOC_OS02G20410	LOC_OS11G01154	LOC_OS09G26900	LOC_OS01G07410	LOC_OS09G01600	LOC_OS03G44900	LOC_OS11G02480	LOC_OS04G47820	LOC_OS07G37970	LOC_OS07G35310	LOC_OS11G40760	LOC_OS06G20410	LOC_OS03G06620	LOC_OS07G47300	LOC_OS07G48630	LOC_OS04G35840	LOC_OS07G09020	LOC_OS03G18620	LOC_OS04G23849	LOC_OS01G07400	LOC_OS04G47830	LOC_OS07G37960	LOC_OS11G39750	LOC_OS06G19400	LOC_OS10G35520	LOC_OS07G34006	LOC_OS03G44920	LOC_OS06G06120	LOC_OS04G09530	LOC_OS03G56900	LOC_OS04G47840	LOC_OS01G08760	LOC_OS07G10030	LOC_OS11G01170	LOC_OS04G23830	LOC_OS04G58504	LOC_OS02G53180	LOC_OS07G37990	LOC_OS01G19410	LOC_OS07G09040	LOC_OS03G06600	LOC_OS07G22024	LOC_OS11G14480	LOC_OS06G21720	LOC_OS07G48610	LOC_OS03G19970	LOC_OS11G27799	LOC_OS01G07420	LOC_OS06G08770	LOC_OS01G08750	LOC_OS03G17310	LOC_OS06G33710	LOC_OS11G01180	LOC_OS04G23820	LOC_OS01G19400	LOC_OS06G19420	LOC_OS10G11550	LOC_OS07G48620	LOC_OS04G33210	LOC_OS07G23340	LOC_OS09G38920	LOC_OS06G20400	LOC_OS04G11840	LOC_OS10G36830	LOC_OS06G07474	LOC_OS01G08700	LOC_OS06G31100	LOC_OS07G47340	LOC_OS02G53169	LOC_OS03G07990	LOC_OS07G36680	LOC_OS03G04000	LOC_OS03G07994	LOC_OS07G09060	LOC_OS06G44420	LOC_OS11G01118	LOC_OS03G19900	
LOC_OS04G35800	LOC_OS06G31110	LOC_OS07G47350	LOC_OS04G09580	LOC_OS06G08790	LOC_OS04G08250	LOC_OS11G02450	LOC_OS07G48680	LOC_OS11G14430	LOC_OS03G05320	LOC_OS06G19444	LOC_OS01G70700	LOC_OS10G36810	LOC_OS11G01130	LOC_OS06G32410	LOC_OS04G11890	LOC_OS03G19920	LOC_OS11G03794	LOC_OS06G20430	LOC_OS03G05310	LOC_OS02G54470	LOC_OS07G34040	LOC_OS02G53140	LOC_OS02G42497	LOC_OS06G19470	LOC_OS10G11520	LOC_OS04G35820	LOC_OS11G01140	LOC_OS03G19930	LOC_OS03G18600	LOC_OS06G07480	LOC_OS04G47810	LOC_OS03G07960	LOC_OS10G24810	LOC_OS02G53150	LOC_OS07G34030	LOC_OS01G70720	LOC_OS03G05300	LOC_OS04G11880	LOC_OS09G36300	LOC_OS11G03730	LOC_OS05G31290	LOC_OS11G02400	LOC_OS07G13920	LOC_OS06G06180	LOC_OS09G25650	LOC_OS04G58560	LOC_OS09G24320	LOC_OS09G01680	LOC_OS06G43130	LOC_OS04G46570	LOC_OS10G34260	LOC_OS04G58564	LOC_OS08G34720	LOC_OS04G45240	LOC_OS11G03734	LOC_OS06G19490	LOC_OS07G12600	LOC_OS07G01950	LOC_OS04G57220	LOC_OS04G58550	LOC_OS09G01690	LOC_OS09G25640	LOC_OS01G68420	LOC_OS05G44590	LOC_OS06G43120	LOC_OS06G44450	LOC_OS06G45780	LOC_OS10G34270	LOC_OS04G58555	LOC_OS10G10280	LOC_OS11G15720	LOC_OS01G70740	LOC_OS06G18150	LOC_OS06G19480	LOC_OS06G33780	LOC_OS07G13940	LOC_OS07G12610	LOC_OS04G57250	LOC_OS05G43252	LOC_OS02G18820	LOC_OS09G26960	LOC_OS05G44580	LOC_OS06G20470	LOC_OS06G45770	LOC_OS08G19105	LOC_OS08G34740	LOC_OS02G05500	LOC_OS02G06830	LOC_OS04G33290	LOC_OS11G03760	LOC_OS11G01100	LOC_OS06G06190	LOC_OS01G68440	LOC_OS08G19110	LOC_OS05G43240	LOC_OS02G18810	LOC_OS01G67110	LOC_OS09G01670	LOC_OS05G44570	LOC_OS06G20480	LOC_OS08G34730	LOC_OS11G14410	LOC_OS10G35580	LOC_OS08G33400	LOC_OS12G28910	LOC_OS11G01109	LOC_OS02G06840	LOC_OS02G05510	LOC_OS04G45200	LOC_OS07G11300	LOC_OS01G68450	LOC_OS03G07910	LOC_OS07G36600	LOC_OS09G01640	LOC_OS07G12630	LOC_OS04G47860	LOC_OS10G35550	LOC_OS10G36880	LOC_OS10G34220	LOC_OS09G12300	LOC_OS09G13630	LOC_OS07G01990	LOC_OS04G35890	LOC_OS07G12640	LOC_OS08G34750	LOC_OS08G33420	LOC_OS06G31190	LOC_OS10G35560	LOC_OS10G11570	LOC_OS01G70780	LOC_OS12G04934	LOC_OS12G03601	LOC_OS11G03710	LOC_OS04G34570	LOC_OS09G01620	LOC_OS08G20130	LOC_OS01G43090	LOC_OS04G57210	LOC_OS07G13980	LOC_OS07G12650	LOC_OS08G19140	LOC_OS10G09290	LOC_OS09G13610	LOC_OS08G32120	LOC_OS01G55070	LOC_OS10G36860	LOC_OS07G09000	LOC_OS10G35530	LOC_OS12G04930	LOC_OS10G34200	LOC_OS01G70790	LOC_OS11G03720	LOC_OS01G68480	LOC_OS01G43080	LOC_OS01G67150	LOC_OS05G43280	LOC_OS09G13600	LOC_OS10G11590	LOC_OS08G33440	LOC_OS01G56390	LOC_OS07G09010	LOC_OS10G35540	LOC_OS10G36870	LOC_OS08G07060	LOC_OS04G57190	LOC_OS01G43070	LOC_OS09G36270	LOC_OS01G67160	LOC_OS12G39620	LOC_OS05G45850	LOC_OS08G34680	LOC_OS02G29530	LOC_OS05G32544	LOC_OS12G04990	LOC_OS01G55050	LOC_OS08G44000	LOC_OS02G18870	LOC_OS01G43060	LOC_OS01G44394	LOC_OS08G33340	LOC_OS02G43850	LOC_OS12G04980	LOC_OS02G04240	LOC_OS05G32530	LOC_OS01G55040	LOC_OS12G41930	LOC_OS09G36290	LOC_OS01G67180	LOC_OS05G45830	LOC_OS12G39640	LOC_OS01G43050	LOC_OS02G31874	LOC_OS05G07560	LOC_OS08G33370	LOC_OS09G25590	LOC_OS03G53070	LOC_OS09G24260	LOC_OS02G29550	LOC_OS02G28220	LOC_OS01G56360	LOC_OS12G41962	LOC_OS09G12270	LOC_OS03G41080	LOC_OS12G39630	LOC_OS09G24250	LOC_OS05G20540	LOC_OS02G55810	LOC_OS12G41956	LOC_OS02G04260	LOC_OS12G38310	LOC_OS09G25580	LOC_OS08G44015	LOC_OS02G28210	LOC_OS05G33840	LOC_OS12G02300	LOC_OS12G41950	LOC_OS02G43830	LOC_OS05G32580	LOC_OS04G33180	LOC_OS03G16070	LOC_OS01G18070	LOC_OS04G57154	LOC_OS01G43030	LOC_OS09G24240	LOC_OS04G57150	LOC_OS05G44560	LOC_OS04G58480	LOC_OS03G53010	LOC_OS08G33390	LOC_OS08G32060	LOC_OS08G09790	LOC_OS05G45890	LOC_OS12G41900	LOC_OS02G06850	LOC_OS05G31254	LOC_OS12G01040	LOC_OS01G18060	LOC_OS04G45160	LOC_OS01G55010	LOC_OS02G05520	LOC_OS04G33190	LOC_OS09G24230	LOC_OS09G26890	LOC_OS05G45880	LOC_OS04G58470	LOC_OS01G43020	LOC_OS03G53000	LOC_OS03G55660	LOC_OS12G03690	LOC_OS12G01030	LOC_OS01G19380	LOC_OS02G43810	LOC_OS01G31050	LOC_OS05G06270	
LOC_OS01G18090	LOC_OS09G24220	LOC_OS09G26880	LOC_OS05G45875	LOC_OS05G45870	LOC_OS09G01580	LOC_OS02G31830	LOC_OS01G45670	LOC_OS08G32085	LOC_OS03G28070	LOC_OS12G01020	LOC_OS09G12240	LOC_OS01G32350	LOC_OS09G13570	LOC_OS02G29510	LOC_OS08G20090	LOC_OS09G13575	LOC_OS04G45180	LOC_OS05G06280	LOC_OS02G18850	LOC_OS09G26870	LOC_OS09G01590	LOC_OS05G45860	LOC_OS03G28080	LOC_OS09G12230	LOC_OS12G01010	LOC_OS01G32364	LOC_OS02G06880	LOC_OS01G56310	LOC_OS05G31220	LOC_OS05G33880	LOC_OS03G44980	LOC_OS03G16030	LOC_OS07G47380	LOC_OS02G42590	LOC_OS01G07376	LOC_OS11G25080	LOC_OS01G46980	LOC_OS01G44320	LOC_OS03G18690	LOC_OS03G56960	LOC_OS01G07370	LOC_OS08G09750	LOC_OS12G01080	LOC_OS07G34060	LOC_OS03G31679	LOC_OS09G38850	LOC_OS11G37060	LOC_OS12G38360	LOC_OS01G56300	LOC_OS03G42320	LOC_OS01G57630	LOC_OS09G37520	LOC_OS03G04040	LOC_OS07G47390	LOC_OS08G44070	LOC_OS01G46970	LOC_OS01G44310	LOC_OS01G07360	LOC_OS01G08690	LOC_OS03G29350	LOC_OS03G04030	LOC_OS02G54580	LOC_OS07G34050	LOC_OS02G30590	LOC_OS08G09740	LOC_OS01G19340	LOC_OS11G37050	LOC_OS01G57620	LOC_OS03G17380	LOC_OS07G47360	LOC_OS02G42570	LOC_OS01G22990	LOC_OS01G07390	LOC_OS01G06060	LOC_OS03G31690	LOC_OS03G04020	LOC_OS03G29360	LOC_OS12G01060	LOC_OS05G08810	LOC_OS12G02390	LOC_OS11G37080	LOC_OS01G34970	LOC_OS09G36210	LOC_OS09G38870	LOC_OS12G38380	LOC_OS03G06680	LOC_OS02G42580	LOC_OS07G47370	LOC_OS05G08820	LOC_OS03G56974	LOC_OS01G07382	LOC_OS03G55640	LOC_OS03G06670	LOC_OS03G28040	LOC_OS12G02380	LOC_OS12G01050	LOC_OS03G06674	LOC_OS11G37070	LOC_OS03G42334	LOC_OS09G36220	LOC_OS12G37060	LOC_OS03G19980	LOC_OS11G01074	LOC_OS06G08840	LOC_OS12G39660	LOC_OS01G08660	LOC_OS03G56920	LOC_OS02G53200	LOC_OS01G07330	LOC_OS02G04270	LOC_OS09G36230	LOC_OS09G37560	LOC_OS05G32500	LOC_OS04G11830	LOC_OS06G08830	LOC_OS01G32300	LOC_OS12G39650	LOC_OS02G53210	LOC_OS01G07320	LOC_OS06G33810	LOC_OS11G25030	LOC_OS01G46932	LOC_OS09G36240	LOC_OS05G33820	LOC_OS06G20500	LOC_OS11G39670	LOC_OS04G11820	LOC_OS06G08860	LOC_OS03G20990	LOC_OS03G56944	LOC_OS05G08850	LOC_OS02G55840	LOC_OS11G41990	LOC_OS03G56940	LOC_OS03G16010	LOC_OS01G08680	LOC_OS03G18670	LOC_OS03G17340	LOC_OS03G32980	LOC_OS02G29590	LOC_OS01G21620	LOC_OS05G33810	LOC_OS12G38340	LOC_OS01G19330	LOC_OS02G43860	LOC_OS02G42530	LOC_OS02G43865	LOC_OS03G05390	LOC_OS06G08850	LOC_OS01G07340	LOC_OS03G55600	LOC_OS01G06010	LOC_OS03G56930	LOC_OS03G18680	LOC_OS03G16020	LOC_OS03G17359	LOC_OS02G42540	LOC_OS02G43870	LOC_OS01G19320	LOC_OS03G04050	LOC_OS10G08018	LOC_OS11G01030	LOC_OS06G07550	LOC_OS09G02810	LOC_OS04G09430	LOC_OS11G03690	LOC_OS10G08010	LOC_OS10G08011	LOC_OS01G10940	LOC_OS07G12550	LOC_OS11G28990	LOC_OS07G13880	LOC_OS07G37850	LOC_OS07G36520	LOC_OS11G38310	LOC_OS02G53080	LOC_OS11G39640	LOC_OS06G45830	LOC_OS06G20530	LOC_OS06G44500	LOC_OS03G06740	LOC_OS07G48510	LOC_OS04G35720	LOC_OS11G02369	LOC_OS10G35630	LOC_OS06G07540	LOC_OS11G02379	LOC_OS10G22330	LOC_OS11G01040	LOC_OS11G28980	LOC_OS01G10930	LOC_OS10G21000	LOC_OS07G37840	LOC_OS07G13890	LOC_OS11G39630	LOC_OS06G45820	LOC_OS03G31700	LOC_OS07G23200	LOC_OS08G10800	LOC_OS10G35644	LOC_OS03G31706	LOC_OS01G07310	LOC_OS03G43710	LOC_OS04G47720	LOC_OS11G26350	LOC_OS11G01050	LOC_OS07G12570	LOC_OS02G53060	LOC_OS03G31730	LOC_OS03G30400	LOC_OS11G40620	LOC_OS04G10400	LOC_OS06G08890	LOC_OS01G08630	LOC_OS06G07560	LOC_OS01G10950	LOC_OS11G01060	LOC_OS11G40630	LOC_OS01G70800	LOC_OS01G22920	LOC_OS06G45800	LOC_OS11G39650	LOC_OS06G31220	LOC_OS06G06260	LOC_OS04G11790	LOC_OS12G40490	LOC_OS11G02320	LOC_OS06G33880	LOC_OS04G21110	LOC_OS06G07590	LOC_OS01G10900	LOC_OS06G44540	LOC_OS11G39600	LOC_OS11G40600	LOC_OS06G45870	LOC_OS06G43210	LOC_OS11G14300	LOC_OS05G07700	LOC_OS01G70810	LOC_OS08G34800	LOC_OS10G35604	LOC_OS06G07580	LOC_OS11G03660	LOC_OS11G04990	LOC_OS01G22900	LOC_OS10G24954	LOC_OS01G68500	LOC_OS01G70820	LOC_OS05G07710	LOC_OS06G45860	LOC_OS12G38170	LOC_OS11G27640	LOC_OS10G36900	LOC_OS06G06280	
LOC_OS02G55689	LOC_OS01G10920	LOC_OS06G45850	LOC_OS06G20550	LOC_OS07G11280	LOC_OS03G06760	LOC_OS03G05430	LOC_OS03G04100	LOC_OS07G47201	LOC_OS02G42374	LOC_OS04G35700	LOC_OS10G10310	LOC_OS06G19590	LOC_OS12G38180	LOC_OS06G31210	LOC_OS02G42380	LOC_OS11G02350	LOC_OS03G18720	LOC_OS11G39618	LOC_OS02G55698	LOC_OS11G03680	LOC_OS01G69850	LOC_OS01G68524	LOC_OS06G45840	LOC_OS07G11290	LOC_OS03G06750	LOC_OS06G21890	LOC_OS09G37510	LOC_OS10G11630	LOC_OS04G08180	LOC_OS11G03610	LOC_OS04G33140	LOC_OS07G13800	LOC_OS08G22852	LOC_OS09G24200	LOC_OS05G42060	LOC_OS04G47780	LOC_OS04G46450	LOC_OS04G45120	LOC_OS01G70850	LOC_OS11G04950	LOC_OS11G03620	LOC_OS07G13810	LOC_OS08G22864	LOC_OS01G69870	LOC_OS06G06290	LOC_OS08G19210	LOC_OS01G67210	LOC_OS05G43380	LOC_OS10G34390	LOC_OS08G34830	LOC_OS11G41900	LOC_OS02G06700	LOC_OS11G04954	LOC_OS11G03630	LOC_OS11G02300	LOC_OS10G22380	LOC_OS08G21541	LOC_OS11G27600	LOC_OS01G67220	LOC_OS10G35690	LOC_OS08G33530	LOC_OS10G33030	LOC_OS04G45140	LOC_OS11G02310	LOC_OS02G06725	LOC_OS04G10470	LOC_OS07G13834	LOC_OS11G03640	LOC_OS10G21060	LOC_OS04G21120	LOC_OS09G25500	LOC_OS06G44550	LOC_OS04G46480	LOC_OS05G44690	LOC_OS05G43360	LOC_OS07G25800	LOC_OS10G33040	LOC_OS10G34370	LOC_OS04G35760	LOC_OS07G12510	LOC_OS03G06700	LOC_OS04G46410	LOC_OS09G26820	LOC_OS10G35670	LOC_OS08G44200	LOC_OS12G03500	LOC_OS08G21570	LOC_OS07G01870	LOC_OS04G35770	LOC_OS07G12520	LOC_OS06G43280	LOC_OS08G33540	LOC_OS10G35680	LOC_OS04G33110	LOC_OS10G33020	LOC_OS10G10360	LOC_OS08G34879	LOC_OS04G33115	LOC_OS09G26800	LOC_OS07G01880	LOC_OS04G34450	LOC_OS04G45100	LOC_OS01G67260	LOC_OS07G36500	LOC_OS07G12530	LOC_OS06G43270	LOC_OS04G46430	LOC_OS10G34320	LOC_OS08G21590	LOC_OS11G04930	LOC_OS04G33130	LOC_OS10G21020	LOC_OS05G42070	LOC_OS08G34895	LOC_OS04G46440	LOC_OS04G58410	LOC_OS06G31290	LOC_OS08G44210	LOC_OS10G34330	LOC_OS11G04935	LOC_OS08G19160	LOC_OS05G43310	LOC_OS05G29010	LOC_OS01G57590	LOC_OS03G53170	LOC_OS12G03540	LOC_OS02G05440	LOC_OS05G32660	LOC_OS04G58390	LOC_OS08G19170	LOC_OS09G24159	LOC_OS05G06380	LOC_OS01G67290	LOC_OS05G44630	LOC_OS12G14210	LOC_OS02G55710	LOC_OS08G34790	LOC_OS08G33460	LOC_OS08G32130	LOC_OS09G25480	LOC_OS12G27520	LOC_OS02G29400	LOC_OS12G02200	LOC_OS02G18784	LOC_OS02G30420	LOC_OS05G45950	LOC_OS09G24140	LOC_OS12G39520	LOC_OS05G06350	LOC_OS09G25470	LOC_OS02G06790	LOC_OS03G53190	LOC_OS05G32640	LOC_OS02G43700	LOC_OS12G41840	LOC_OS12G40510	LOC_OS05G07690	LOC_OS09G36180	LOC_OS09G25460	LOC_OS09G24130	LOC_OS05G06360	LOC_OS02G30410	LOC_OS03G53180	LOC_OS02G05470	LOC_OS01G56230	LOC_OS01G57560	LOC_OS05G32630	LOC_OS09G12150	LOC_OS12G40500	LOC_OS01G32280	LOC_OS12G41830	LOC_OS02G43710	LOC_OS01G32259	LOC_OS04G33060	LOC_OS03G42480	LOC_OS09G36190	LOC_OS05G29050	LOC_OS09G24120	LOC_OS09G26780	LOC_OS07G01900	LOC_OS05G42020	LOC_OS07G01904	LOC_OS01G57550	LOC_OS12G02250	LOC_OS03G28175	LOC_OS02G05400	LOC_OS01G44230	LOC_OS09G24110	LOC_OS09G26770	LOC_OS07G01910	LOC_OS04G58350	LOC_OS03G55784	LOC_OS05G42010	LOC_OS08G32170	LOC_OS04G46380	LOC_OS08G07240	LOC_OS08G08570	LOC_OS04G46384	LOC_OS05G30030	LOC_OS02G05410	LOC_OS04G33080	LOC_OS05G29030	LOC_OS07G13900	LOC_OS07G01920	LOC_OS05G06399	LOC_OS09G24100	LOC_OS05G43330	LOC_OS12G15510	LOC_OS04G58380	LOC_OS04G46390	LOC_OS12G41800	LOC_OS01G21585	LOC_OS12G02230	LOC_OS01G56200	LOC_OS07G01930	LOC_OS01G44210	LOC_OS05G29020	LOC_OS01G21590	LOC_OS02G17400	LOC_OS12G15520	LOC_OS04G58370	LOC_OS05G44650	LOC_OS03G53140	LOC_OS02G05430	LOC_OS02G04100	LOC_OS05G30010	LOC_OS05G32670	LOC_OS04G45070	LOC_OS03G43770	LOC_OS02G42470	LOC_OS12G40570	LOC_OS07G47260	LOC_OS01G45530	LOC_OS05G08950	LOC_OS01G21560	LOC_OS03G55750	LOC_OS01G07250	LOC_OS01G08580	LOC_OS03G29460	LOC_OS03G30460	LOC_OS03G28130	LOC_OS10G24900	LOC_OS03G04169	LOC_OS06G08920	LOC_OS09G38730	LOC_OS03G42440	LOC_OS07G47270	LOC_OS03G43760	LOC_OS08G44190	LOC_OS03G17490	LOC_OS12G41890	LOC_OS11G26280	LOC_OS05G08960	LOC_OS07G36590	
LOC_OS03G29470	LOC_OS02G29480	LOC_OS02G30470	LOC_OS02G55790	LOC_OS12G02280	LOC_OS09G38740	LOC_OS11G38260	LOC_OS11G39590	LOC_OS03G05480	LOC_OS06G08910	LOC_OS10G11600	LOC_OS03G16170	LOC_OS07G48570	LOC_OS02G42450	LOC_OS01G22870	LOC_OS05G08930	LOC_OS01G46840	LOC_OS03G53110	LOC_OS03G04140	LOC_OS09G38759	LOC_OS07G35290	LOC_OS09G38750	LOC_OS09G38755	LOC_OS03G43790	LOC_OS01G19250	LOC_OS03G05470	LOC_OS02G43790	LOC_OS02G53110	LOC_OS05G07610	LOC_OS01G08590	LOC_OS01G07260	LOC_OS03G28160	LOC_OS12G02260	LOC_OS02G55770	LOC_OS07G35280	LOC_OS12G03594	LOC_OS09G36100	LOC_OS06G07600	LOC_OS06G08930	LOC_OS03G41120	LOC_OS06G08960	LOC_OS06G07630	LOC_OS01G58800	LOC_OS01G10860	LOC_OS11G41890	LOC_OS05G45930	LOC_OS01G08540	LOC_OS03G16110	LOC_OS05G06330	LOC_OS03G17440	LOC_OS05G08990	LOC_OS11G39568	LOC_OS03G30420	LOC_OS02G29450	LOC_OS02G05480	LOC_OS01G21520	LOC_OS12G41860	LOC_OS09G38772	LOC_OS12G26220	LOC_OS02G43760	LOC_OS06G20610	LOC_OS06G45910	LOC_OS09G37446	LOC_OS11G15590	LOC_OS01G33514	LOC_OS03G55704	LOC_OS03G43720	LOC_OS01G07200	LOC_OS02G17460	LOC_OS05G45920	LOC_OS11G02290	LOC_OS05G07670	LOC_OS03G17450	LOC_OS03G31740	LOC_OS12G27560	LOC_OS12G38210	LOC_OS05G33940	LOC_OS09G36120	LOC_OS12G41850	LOC_OS02G42440	LOC_OS06G20620	LOC_OS12G40520	LOC_OS11G39550	LOC_OS07G47280	LOC_OS09G38790	LOC_OS02G55729	LOC_OS02G16160	LOC_OS06G08980	LOC_OS05G06310	LOC_OS01G08560	LOC_OS02G55720	LOC_OS05G07640	LOC_OS03G55730	LOC_OS05G08970	LOC_OS01G09890	LOC_OS03G16130	LOC_OS11G41875	LOC_OS02G30460	LOC_OS05G32600	LOC_OS01G46800	LOC_OS02G43740	LOC_OS09G36130	LOC_OS11G39580	LOC_OS12G41880	LOC_OS12G40550	LOC_OS11G38250	LOC_OS03G16140	LOC_OS07G47290	LOC_OS06G06310	LOC_OS09G36140	LOC_OS01G08550	LOC_OS01G09880	LOC_OS03G55720	LOC_OS05G08980	LOC_OS05G07650	LOC_OS06G33910	LOC_OS03G30430	LOC_OS06G19620	LOC_OS02G28130	LOC_OS09G24170	LOC_OS12G40540	LOC_OS12G38230	LOC_OS05G19630	LOC_OS02G43750	LOC_OS01G57910	LOC_OS11G27540	LOC_OS04G09790	LOC_OS11G02240	LOC_OS06G07670	LOC_OS03G43810	LOC_OS04G22760	LOC_OS01G08980	LOC_OS11G03570	LOC_OS03G17520	LOC_OS10G25950	LOC_OS02G54290	LOC_OS06G19650	LOC_OS06G45950	LOC_OS11G14220	LOC_OS06G21980	LOC_OS06G44620	LOC_OS06G06330	LOC_OS01G07640	LOC_OS01G57900	LOC_OS09G02700	LOC_OS04G08450	LOC_OS01G08970	LOC_OS11G03580	LOC_OS11G02250	LOC_OS07G36870	LOC_OS11G14230	LOC_OS06G19640	LOC_OS04G33430	LOC_OS07G46220	LOC_OS07G24890	LOC_OS02G42290	LOC_OS03G18870	LOC_OS04G46750	LOC_OS11G03590	LOC_OS01G05010	LOC_OS06G32610	LOC_OS01G45910	LOC_OS06G45930	LOC_OS01G21940	LOC_OS11G40500	LOC_OS04G58740	LOC_OS07G47520	LOC_OS04G33440	LOC_OS04G32110	LOC_OS11G14240	LOC_OS01G18320	LOC_OS11G15570	LOC_OS04G44100	LOC_OS11G02270	LOC_OS03G17550	LOC_OS11G38200	LOC_OS06G19660	LOC_OS01G45900	LOC_OS01G18310	LOC_OS04G57400	LOC_OS07G47530	LOC_OS03G30519	LOC_OS02G42270	LOC_OS06G05050	LOC_OS01G33900	LOC_OS07G47580	LOC_OS11G03530	LOC_OS03G18810	LOC_OS06G06380	LOC_OS07G10290	LOC_OS03G05570	LOC_OS06G44660	LOC_OS02G30280	LOC_OS06G45990	LOC_OS07G34260	LOC_OS06G42000	LOC_OS06G30020	LOC_OS10G13914	LOC_OS01G07600	LOC_OS04G46700	LOC_OS06G17020	LOC_OS11G41820	LOC_OS06G19680	LOC_OS07G34250	LOC_OS04G34720	LOC_OS09G38700	LOC_OS06G32650	LOC_OS11G04880	LOC_OS01G08960	LOC_OS11G03550	LOC_OS07G48890	LOC_OS06G33980	LOC_OS06G05070	LOC_OS03G06880	LOC_OS04G58700	LOC_OS02G55560	LOC_OS07G46230	LOC_OS02G43590	LOC_OS01G08950	LOC_OS03G18840	LOC_OS11G02230	LOC_OS07G47570	LOC_OS07G46240	LOC_OS04G08470	LOC_OS11G04894	LOC_OS08G23810	LOC_OS11G04890	LOC_OS06G06390	LOC_OS03G17510	LOC_OS06G05060	LOC_OS03G05540	LOC_OS06G44630	LOC_OS01G71810	LOC_OS09G38720	LOC_OS12G03822	LOC_OS07G36800	LOC_OS06G43370	LOC_OS09G02770	LOC_OS06G42040	LOC_OS11G16800	LOC_OS05G44360	LOC_OS10G36680	LOC_OS05G31056	LOC_OS12G03810	LOC_OS12G03816	LOC_OS09G25400	LOC_OS09G26730	LOC_OS08G23829	LOC_OS10G11370	LOC_OS10G34030	LOC_OS10G35360	LOC_OS08G10520	LOC_OS06G30060	LOC_OS02G07910	LOC_OS04G45490	
LOC_OS12G03800	LOC_OS11G04840	LOC_OS05G06070	LOC_OS04G32190	LOC_OS05G32360	LOC_OS06G32690	LOC_OS06G31360	LOC_OS07G36820	LOC_OS07G12850	LOC_OS04G56160	LOC_OS05G44340	LOC_OS06G42020	LOC_OS10G36660	LOC_OS12G27810	LOC_OS11G03520	LOC_OS11G04850	LOC_OS05G06080	LOC_OS07G11530	LOC_OS07G36810	LOC_OS05G44330	LOC_OS04G57480	LOC_OS05G45660	LOC_OS10G22039	LOC_OS10G36670	LOC_OS01G70520	LOC_OS08G08190	LOC_OS02G06600	LOC_OS05G32350	LOC_OS02G07930	LOC_OS04G33460	LOC_OS04G44110	LOC_OS05G31090	LOC_OS04G56100	LOC_OS08G35850	LOC_OS10G11340	LOC_OS10G35310	LOC_OS12G01200	LOC_OS07G47500	LOC_OS07G48830	LOC_OS12G03860	LOC_OS04G33470	LOC_OS04G58750	LOC_OS07G36830	LOC_OS07G11550	LOC_OS06G42070	LOC_OS05G44390	LOC_OS07G48840	LOC_OS07G23520	LOC_OS10G37980	LOC_OS10G35320	LOC_OS10G36650	LOC_OS07G47510	LOC_OS08G23880	LOC_OS04G33480	LOC_OS04G32150	LOC_OS01G68230	LOC_OS04G58780	LOC_OS07G11560	LOC_OS06G42060	LOC_OS07G36860	LOC_OS07G35530	LOC_OS07G12890	LOC_OS08G10570	LOC_OS05G44380	LOC_OS05G43050	LOC_OS08G35870	LOC_OS04G46790	LOC_OS08G33210	LOC_OS07G22224	LOC_OS12G02510	LOC_OS07G48810	LOC_OS07G23550	LOC_OS07G22220	LOC_OS12G02500	LOC_OS05G32390	LOC_OS04G33490	LOC_OS04G32160	LOC_OS04G57440	LOC_OS07G35520	LOC_OS04G58770	LOC_OS01G68240	LOC_OS08G10580	LOC_OS06G43384	LOC_OS05G43040	LOC_OS08G35860	LOC_OS08G33200	LOC_OS04G44140	LOC_OS07G48820	LOC_OS08G23780	LOC_OS05G10990	LOC_OS09G12060	LOC_OS09G36030	LOC_OS09G38690	LOC_OS12G39860	LOC_OS02G19970	LOC_OS02G18640	LOC_OS05G06014	LOC_OS02G56910	LOC_OS02G32940	LOC_OS08G10470	LOC_OS12G38520	LOC_OS09G25370	LOC_OS01G55290	LOC_OS02G05320	LOC_OS02G06650	LOC_OS12G25210	LOC_OS02G07980	LOC_OS12G40850	LOC_OS02G44930	LOC_OS02G43600	LOC_OS09G24038	LOC_OS02G17304	LOC_OS05G22970	LOC_OS08G33100	LOC_OS03G53280	LOC_OS02G04000	LOC_OS12G01230	LOC_OS05G34950	LOC_OS05G33620	LOC_OS01G70580	LOC_OS02G19990	LOC_OS01G43290	LOC_OS02G18660	LOC_OS02G16000	LOC_OS05G46920	LOC_OS09G24020	LOC_OS02G30300	LOC_OS08G34460	LOC_OS05G22960	LOC_OS10G35294	LOC_OS05G33610	LOC_OS12G02550	LOC_OS12G03880	LOC_OS05G19300	LOC_OS02G05340	LOC_OS01G55270	LOC_OS02G04010	LOC_OS02G20980	LOC_OS12G01220	LOC_OS08G45100	LOC_OS05G20304	LOC_OS12G39870	LOC_OS09G26670	LOC_OS01G43280	LOC_OS02G56900	LOC_OS08G08230	LOC_OS08G33120	LOC_OS08G34450	LOC_OS02G05350	LOC_OS12G40860	LOC_OS02G04020	LOC_OS12G01210	LOC_OS04G32090	LOC_OS09G24008	LOC_OS08G45130	LOC_OS09G36070	LOC_OS05G06050	LOC_OS02G32900	LOC_OS07G12910	LOC_OS09G26660	LOC_OS05G20350	LOC_OS01G43274	LOC_OS08G33154	LOC_OS01G56580	LOC_OS02G20920	LOC_OS09G14680	LOC_OS07G12920	LOC_OS09G26650	LOC_OS09G25320	LOC_OS12G39810	LOC_OS05G44310	LOC_OS05G19370	LOC_OS08G33140	LOC_OS03G53240	LOC_OS10G35280	LOC_OS11G38180	LOC_OS05G32330	LOC_OS12G27840	LOC_OS09G14670	LOC_OS05G31000	LOC_OS04G44080	LOC_OS02G19950	LOC_OS01G43250	LOC_OS09G27970	LOC_OS05G44300	LOC_OS02G18620	LOC_OS08G08205	LOC_OS12G39840	LOC_OS02G32920	LOC_OS09G25310	LOC_OS04G44090	LOC_OS03G53270	LOC_OS10G35250	LOC_OS10G36580	LOC_OS01G56560	LOC_OS02G07960	LOC_OS12G01260	LOC_OS08G21180	LOC_OS08G45140	LOC_OS09G27960	LOC_OS02G18612	LOC_OS04G56070	LOC_OS05G22990	LOC_OS02G18614	LOC_OS10G35260	LOC_OS02G20934	LOC_OS02G05310	LOC_OS02G06640	LOC_OS02G07970	LOC_OS05G32310	LOC_OS02G20930	LOC_OS12G25200	LOC_OS05G34970	LOC_OS09G15980	LOC_OS01G55220	LOC_OS03G16270	LOC_OS02G17390	LOC_OS02G42350	LOC_OS03G53210	LOC_OS08G33190	LOC_OS03G55870	LOC_OS03G30580	LOC_OS11G14180	LOC_OS11G38150	LOC_OS01G56540	LOC_OS03G43890	LOC_OS03G43880	LOC_OS02G17380	LOC_OS11G26160	LOC_OS05G08600	LOC_OS01G43220	LOC_OS01G06270	LOC_OS07G34290	LOC_OS03G30570	LOC_OS02G55670	LOC_OS03G41229	LOC_OS02G28030	LOC_OS02G54340	LOC_OS01G18250	LOC_OS11G38140	LOC_OS08G45160	LOC_OS03G04270	LOC_OS02G55649	LOC_OS02G55640	LOC_OS03G53230	LOC_OS02G29390	LOC_OS10G01920	LOC_OS02G56970	LOC_OS02G30380	LOC_OS11G38170	LOC_OS02G42330	LOC_OS01G31220	LOC_OS01G18280	LOC_OS01G56520	LOC_OS03G04260	
LOC_OS02G43670	LOC_OS06G19700	LOC_OS01G06290	LOC_OS03G30590	LOC_OS02G55658	LOC_OS03G55880	LOC_OS02G29380	LOC_OS02G56980	LOC_OS08G45180	LOC_OS06G06420	LOC_OS03G43850	LOC_OS11G02165	LOC_OS02G30320	LOC_OS01G21880	LOC_OS02G56950	LOC_OS02G32980	LOC_OS01G45850	LOC_OS11G41770	LOC_OS11G26130	LOC_OS01G33869	LOC_OS03G18890	LOC_OS02G05360	LOC_OS06G19730	LOC_OS05G22940	LOC_OS05G34920	LOC_OS12G38560	LOC_OS02G05365	LOC_OS02G42310	LOC_OS11G14140	LOC_OS02G44975	LOC_OS03G17570	LOC_OS06G06410	LOC_OS12G13280	LOC_OS03G43840	LOC_OS02G44980	LOC_OS02G17340	LOC_OS02G55630	LOC_OS01G08890	LOC_OS02G30310	LOC_OS02G56960	LOC_OS03G55820	LOC_OS05G08640	LOC_OS05G34914	LOC_OS05G22930	LOC_OS02G42320	LOC_OS01G32540	LOC_OS12G40880	LOC_OS02G20990	LOC_OS01G18210	LOC_OS03G17580	LOC_OS12G13290	LOC_OS06G05110	LOC_OS06G07770	LOC_OS05G10930	LOC_OS02G55600	LOC_OS11G26150	LOC_OS11G40420	LOC_OS05G34900	LOC_OS01G21860	LOC_OS02G04050	LOC_OS06G19750	LOC_OS09G36010	LOC_OS09G37340	LOC_OS02G43620	LOC_OS09G37344	LOC_OS06G07760	LOC_OS03G16260	LOC_OS03G17590	LOC_OS03G43860	LOC_OS06G05100	LOC_OS05G10940	LOC_OS02G16030	LOC_OS01G06250	LOC_OS02G55610	LOC_OS05G08620	LOC_OS02G56940	LOC_OS03G55840	LOC_OS11G02190	LOC_OS06G32700	LOC_OS03G30550	LOC_OS02G29340	LOC_OS01G45820	LOC_OS11G14170	LOC_OS09G36020	LOC_OS02G42300	LOC_OS12G38590	LOC_OS06G05130	LOC_OS11G03450	LOC_OS07G10139	LOC_OS06G06460	LOC_OS03G43930	LOC_OS01G08860	LOC_OS04G46610	LOC_OS07G10130	LOC_OS03G06980	LOC_OS04G58600	LOC_OS03G04320	LOC_OS07G47420	LOC_OS07G48750	LOC_OS01G07520	LOC_OS11G02130	LOC_OS01G08850	LOC_OS06G07780	LOC_OS04G46620	LOC_OS11G03460	LOC_OS03G16320	LOC_OS11G40410	LOC_OS03G06970	LOC_OS07G09150	LOC_OS04G11980	LOC_OS01G33800	LOC_OS04G46639	LOC_OS06G06480	LOC_OS04G08320	LOC_OS03G55930	LOC_OS03G15000	LOC_OS07G10150	LOC_OS04G09654	LOC_OS01G21820	LOC_OS11G14120	LOC_OS02G54150	LOC_OS03G05630	LOC_OS04G58620	LOC_OS03G04300	LOC_OS03G28310	LOC_OS11G03484	LOC_OS06G06470	LOC_OS03G55920	LOC_OS11G02150	LOC_OS04G08310	LOC_OS10G09110	LOC_OS03G17670	LOC_OS07G11490	LOC_OS02G54160	LOC_OS06G19780	LOC_OS03G06950	LOC_OS10G36710	LOC_OS11G14130	LOC_OS04G32004	LOC_OS04G10630	LOC_OS11G03410	LOC_OS02G43480	LOC_OS11G04740	LOC_OS01G08820	LOC_OS07G48790	LOC_OS03G17600	LOC_OS04G47900	LOC_OS08G23900	LOC_OS06G44780	LOC_OS02G54130	LOC_OS03G03034	LOC_OS04G35920	LOC_OS04G08370	LOC_OS04G07040	LOC_OS03G18940	LOC_OS11G04750	LOC_OS11G03420	LOC_OS03G17610	LOC_OS04G47912	LOC_OS03G05680	LOC_OS06G44770	LOC_OS02G55470	LOC_OS02G54140	LOC_OS06G42110	LOC_OS08G10600	LOC_OS04G34600	LOC_OS09G39910	LOC_OS03G03020	LOC_OS07G23485	LOC_OS08G10608	LOC_OS06G29120	LOC_OS11G04760	LOC_OS04G10680	LOC_OS01G08840	LOC_OS04G08360	LOC_OS11G03430	LOC_OS11G02100	LOC_OS03G43910	LOC_OS04G22660	LOC_OS06G05190	LOC_OS02G30180	LOC_OS06G44760	LOC_OS03G04340	LOC_OS02G54110	LOC_OS06G42100	LOC_OS02G55440	LOC_OS06G43430	LOC_OS03G30600	LOC_OS08G35910	LOC_OS02G42134	LOC_OS04G34610	LOC_OS01G07500	LOC_OS11G02110	LOC_OS04G08350	LOC_OS01G08830	LOC_OS08G23930	LOC_OS08G22604	LOC_OS02G29180	LOC_OS03G05660	LOC_OS02G54120	LOC_OS06G44750	LOC_OS03G17634	LOC_OS08G35900	LOC_OS08G10620	LOC_OS04G34620	LOC_OS05G31170	LOC_OS09G01320	LOC_OS09G02650	LOC_OS04G57350	LOC_OS04G58680	LOC_OS06G29180	LOC_OS09G26620	LOC_OS10G35470	LOC_OS10G10175	LOC_OS08G35930	LOC_OS04G44030	LOC_OS08G10630	LOC_OS09G15970	LOC_OS04G33390	LOC_OS06G29190	LOC_OS04G57340	LOC_OS09G27940	LOC_OS10G09180	LOC_OS01G71950	LOC_OS11G04720	LOC_OS08G10649	LOC_OS05G43130	LOC_OS04G57370	LOC_OS10G36780	LOC_OS10G10190	LOC_OS03G18910	LOC_OS10G35450	LOC_OS01G71960	LOC_OS04G44050	LOC_OS02G07800	LOC_OS04G32080	LOC_OS11G04730	LOC_OS11G03400	LOC_OS08G35939	LOC_OS09G01310	LOC_OS09G27920	LOC_OS04G58690	LOC_OS06G42130	LOC_OS11G16710	LOC_OS06G44790	LOC_OS10G10180	LOC_OS09G14614	LOC_OS09G14610	LOC_OS08G35948	LOC_OS05G32474	LOC_OS10G35436	LOC_OS04G34670	LOC_OS04G33340	LOC_OS04G58640	LOC_OS01G68330	
LOC_OS01G67000	LOC_OS09G14600	LOC_OS04G57310	LOC_OS04G32010	LOC_OS01G71980	LOC_OS10G36760	LOC_OS09G15930	LOC_OS09G03939	LOC_OS09G27900	LOC_OS04G33350	LOC_OS04G32020	LOC_OS03G06930	LOC_OS08G35960	LOC_OS04G57300	LOC_OS12G03730	LOC_OS01G71990	LOC_OS07G48720	LOC_OS08G20010	LOC_OS04G32030	LOC_OS07G12770	LOC_OS05G43174	LOC_OS05G43170	LOC_OS01G55190	LOC_OS10G36740	LOC_OS04G34699	LOC_OS12G03720	LOC_OS01G70670	LOC_OS08G21350	LOC_OS12G03710	LOC_OS03G06910	LOC_OS04G57320	LOC_OS07G10120	LOC_OS07G12780	LOC_OS08G35980	LOC_OS08G33320	LOC_OS10G36750	LOC_OS04G44020	LOC_OS07G48700	LOC_OS01G68370	LOC_OS05G45730	LOC_OS12G13110	LOC_OS02G19850	LOC_OS05G06130	LOC_OS05G07460	LOC_OS02G20844	LOC_OS09G26580	LOC_OS01G55170	LOC_OS12G01120	LOC_OS12G27750	LOC_OS02G32814	LOC_OS09G14590	LOC_OS01G68380	LOC_OS03G40090	LOC_OS08G45200	LOC_OS09G38580	LOC_OS05G45720	LOC_OS01G67054	LOC_OS12G13120	LOC_OS08G35880	LOC_OS08G07040	LOC_OS12G02440	LOC_OS05G18120	LOC_OS12G01110	LOC_OS02G44820	LOC_OS03G64050	LOC_OS09G14580	LOC_OS09G37260	LOC_OS01G68390	LOC_OS01G43170	LOC_OS09G26560	LOC_OS05G45710	LOC_OS05G07440	LOC_OS05G08770	LOC_OS08G08360	LOC_OS08G34580	LOC_OS08G09690	LOC_OS10G34083	LOC_OS12G38420	LOC_OS05G33730	LOC_OS12G02430	LOC_OS02G20860	LOC_OS12G01100	LOC_OS08G45220	LOC_OS03G64060	LOC_OS12G13140	LOC_OS05G20420	LOC_OS09G27880	LOC_OS02G17200	LOC_OS05G06120	LOC_OS08G34570	LOC_OS08G07020	LOC_OS12G37100	LOC_OS02G07890	LOC_OS12G38430	LOC_OS12G25120	LOC_OS09G14570	LOC_OS12G02420	LOC_OS09G37280	LOC_OS03G64030	LOC_OS03G40060	LOC_OS01G43150	LOC_OS09G26540	LOC_OS05G45770	LOC_OS05G19480	LOC_OS05G18150	LOC_OS08G09670	LOC_OS12G02490	LOC_OS12G01160	LOC_OS11G38070	LOC_OS01G56460	LOC_OS09G14560	LOC_OS05G32460	LOC_OS04G45280	LOC_OS01G43140	LOC_OS09G26530	LOC_OS09G27860	LOC_OS05G45760	LOC_OS03G53360	LOC_OS02G19804	LOC_OS10G10080	LOC_OS01G56450	LOC_OS11G39390	LOC_OS12G01150	LOC_OS09G14550	LOC_OS04G57290	LOC_OS05G06150	LOC_OS05G45750	LOC_OS03G53390	LOC_OS02G07840	LOC_OS03G64014	LOC_OS12G01140	LOC_OS05G32440	LOC_OS03G64010	LOC_OS05G31110	LOC_OS10G22070	LOC_OS12G39710	LOC_OS08G33280	LOC_OS10G35380	LOC_OS02G06520	LOC_OS05G33760	LOC_OS05G32430	LOC_OS03G15060	LOC_OS02G42230	LOC_OS01G07490	LOC_OS03G52000	LOC_OS03G55990	LOC_OS03G27040	LOC_OS11G14060	LOC_OS01G18140	LOC_OS11G39360	LOC_OS12G38480	LOC_OS06G07830	LOC_OS01G19470	LOC_OS03G41350	LOC_OS07G46180	LOC_OS03G39020	LOC_OS11G27370	LOC_OS06G19800	LOC_OS02G30230	LOC_OS01G43100	LOC_OS11G02090	LOC_OS02G56880	LOC_OS12G01190	LOC_OS07G34170	LOC_OS01G32460	LOC_OS12G37160	LOC_OS03G28389	LOC_OS12G38490	LOC_OS11G38020	LOC_OS03G40010	LOC_OS06G07820	LOC_OS03G04390	LOC_OS01G57740	LOC_OS09G38500	LOC_OS03G40040	LOC_OS01G56400	LOC_OS07G47480	LOC_OS02G55520	LOC_OS11G41670	LOC_OS01G45750	LOC_OS12G01180	LOC_OS11G39380	LOC_OS02G42210	LOC_OS01G18160	LOC_OS11G38050	LOC_OS01G33760	LOC_OS01G57730	LOC_OS04G35900	LOC_OS03G04380	LOC_OS03G39040	LOC_OS02G17280	LOC_OS01G57720	LOC_OS02G44880	LOC_OS02G43550	LOC_OS07G46160	LOC_OS02G55530	LOC_OS02G54200	LOC_OS03G52010	LOC_OS12G01170	LOC_OS01G33770	LOC_OS09G38520	LOC_OS11G38040	LOC_OS06G06510	LOC_OS04G35910	LOC_OS03G04370	LOC_OS02G19890	LOC_OS02G55500	LOC_OS05G08750	LOC_OS03G16350	LOC_OS03G15020	LOC_OS02G06570	LOC_OS12G38440	LOC_OS06G07878	LOC_OS09G38530	LOC_OS02G05244	LOC_OS03G41310	LOC_OS12G40770	LOC_OS11G42989	LOC_OS12G40774	LOC_OS03G17690	LOC_OS06G06530	LOC_OS06G05200	LOC_OS02G18550	LOC_OS12G39770	LOC_OS03G27019	LOC_OS11G03380	LOC_OS02G56840	LOC_OS01G08770	LOC_OS03G55940	LOC_OS02G55510	LOC_OS03G15033	LOC_OS05G33700	LOC_OS12G38450	LOC_OS02G29200	LOC_OS06G07869	LOC_OS06G44810	LOC_OS02G06584	LOC_OS03G27010	LOC_OS12G13170	LOC_OS12G40790	LOC_OS09G13290	LOC_OS06G06560	LOC_OS12G13174	LOC_OS01G06140	LOC_OS05G08730	LOC_OS03G53310	LOC_OS03G55970	LOC_OS11G26030	LOC_OS11G03390	LOC_OS03G29680	LOC_OS03G41339	LOC_OS01G19450	LOC_OS09G38550	LOC_OS06G07896	LOC_OS03G40000	
LOC_OS01G18120	LOC_OS03G43980	LOC_OS02G30210	LOC_OS02G56820	LOC_OS03G53300	LOC_OS03G39000	LOC_OS01G08790	LOC_OS11G02070	LOC_OS04G09604	LOC_OS09G26590	LOC_OS02G29220	LOC_OS09G37230	LOC_OS12G40780	LOC_OS03G42650	LOC_OS06G07887	LOC_OS11G38000	LOC_OS02G47760	LOC_OS06G05250	LOC_OS07G01540	LOC_OS06G30210	LOC_OS08G36060	LOC_OS07G13520	LOC_OS07G14850	LOC_OS12G36900	LOC_OS02G33110	LOC_OS09G32350	LOC_OS02G09480	LOC_OS02G08150	LOC_OS04G41280	LOC_OS06G05240	LOC_OS07G01550	LOC_OS09G21689	LOC_OS02G45110	LOC_OS02G46440	LOC_OS08G37380	LOC_OS07G38810	LOC_OS07G13534	LOC_OS07G12200	LOC_OS07G13530	LOC_OS12G12950	LOC_OS09G31031	LOC_OS01G23910	LOC_OS09G32360	LOC_OS09G33690	LOC_OS02G10480	LOC_OS06G05272	LOC_OS02G46410	LOC_OS03G58290	LOC_OS11G45190	LOC_OS02G08180	LOC_OS07G13540	LOC_OS02G10490	LOC_OS02G08170	LOC_OS09G07360	LOC_OS09G32370	LOC_OS02G35790	LOC_OS04G28280	LOC_OS07G26860	LOC_OS07G01570	LOC_OS07G37500	LOC_OS02G08190	LOC_OS12G36930	LOC_OS02G33120	LOC_OS09G31050	LOC_OS06G44830	LOC_OS06G43500	LOC_OS06G30250	LOC_OS02G35730	LOC_OS02G10430	LOC_OS02G11760	LOC_OS04G54564	LOC_OS02G09440	LOC_OS06G43570	LOC_OS02G08110	LOC_OS11G33180	LOC_OS09G08670	LOC_OS04G54560	LOC_OS04G53230	LOC_OS09G31060	LOC_OS08G01390	LOC_OS07G49520	LOC_OS11G45180	LOC_OS07G38850	LOC_OS02G35720	LOC_OS06G43560	LOC_OS02G10440	LOC_OS02G08120	LOC_OS06G44890	LOC_OS04G53220	LOC_OS08G01380	LOC_OS04G42580	LOC_OS02G21110	LOC_OS02G22440	LOC_OS09G31080	LOC_OS03G59580	LOC_OS06G43550	LOC_OS09G07320	LOC_OS02G10450	LOC_OS02G08130	LOC_OS06G44880	LOC_OS07G13580	LOC_OS07G12250	LOC_OS02G11780	LOC_OS07G37550	LOC_OS07G38880	LOC_OS02G35750	LOC_OS05G06710	LOC_OS02G09460	LOC_OS04G41260	LOC_OS06G17290	LOC_OS07G26890	LOC_OS11G45160	LOC_OS03G59590	LOC_OS08G01360	LOC_OS09G31090	LOC_OS02G34410	LOC_OS07G36210	LOC_OS07G37540	LOC_OS06G17285	LOC_OS07G13590	LOC_OS02G35740	LOC_OS09G08660	LOC_OS02G11790	LOC_OS04G53240	LOC_OS02G09470	LOC_OS06G42210	LOC_OS06G17280	LOC_OS07G24230	LOC_OS12G23670	LOC_OS08G02680	LOC_OS03G58230	LOC_OS02G45180	LOC_OS12G09360	LOC_OS12G36980	LOC_OS12G08030	LOC_OS03G22270	LOC_OS09G33600	LOC_OS02G58490	LOC_OS03G60550	LOC_OS03G09290	LOC_OS08G02670	LOC_OS10G41800	LOC_OS07G02800	LOC_OS03G58240	LOC_OS10G04840	LOC_OS01G72920	LOC_OS05G41080	LOC_OS03G61890	LOC_OS02G33180	LOC_OS02G57170	LOC_OS11G34460	LOC_OS03G60560	LOC_OS08G03990	LOC_OS03G34280	LOC_OS06G43590	LOC_OS02G46490	LOC_OS03G59540	LOC_OS10G03540	LOC_OS11G33160	LOC_OS12G34340	LOC_OS03G46260	LOC_OS01G57294	LOC_OS03G60530	LOC_OS03G61860	LOC_OS09G33620	LOC_OS05G28090	LOC_OS03G59550	LOC_OS02G57150	LOC_OS06G43580	LOC_OS05G41060	LOC_OS01G72940	LOC_OS03G47580	LOC_OS09G32300	LOC_OS09G34960	LOC_OS12G23630	LOC_OS02G45140	LOC_OS08G02640	LOC_OS02G46473	LOC_OS03G60509	LOC_OS03G10250	LOC_OS03G11580	LOC_OS02G58450	LOC_OS02G57120	LOC_OS11G11790	LOC_OS01G71624	LOC_OS03G24890	LOC_OS11G33100	LOC_OS01G72950	LOC_OS03G47530	LOC_OS09G34970	LOC_OS03G46200	LOC_OS09G32310	LOC_OS02G45150	LOC_OS08G02630	LOC_OS11G23770	LOC_OS02G46480	LOC_OS02G33149	LOC_OS12G08070	LOC_OS11G47760	LOC_OS12G11660	LOC_OS12G35620	LOC_OS03G58204	LOC_OS01G57260	LOC_OS02G34470	LOC_OS02G33140	LOC_OS01G72960	LOC_OS01G70300	LOC_OS01G71630	LOC_OS03G48850	LOC_OS03G22240	LOC_OS03G22259	LOC_OS07G14830	LOC_OS07G38800	LOC_OS09G32330	LOC_OS12G34300	LOC_OS12G36960	LOC_OS02G57100	LOC_OS01G71640	LOC_OS01G70310	LOC_OS01G57250	LOC_OS11G34450	LOC_OS03G47550	LOC_OS02G45130	LOC_OS02G21185	LOC_OS08G02610	LOC_OS11G23790	LOC_OS01G46590	LOC_OS09G18050	LOC_OS01G68000	LOC_OS11G47740	LOC_OS01G60890	LOC_OS03G60500	LOC_OS12G34310	LOC_OS12G35640	LOC_OS09G33670	LOC_OS01G70320	LOC_OS01G71650	LOC_OS01G57240	LOC_OS11G34440	LOC_OS08G14700	LOC_OS01G72980	LOC_OS10G03480	LOC_OS03G48940	LOC_OS03G47610	LOC_OS05G41010	LOC_OS01G68010	LOC_OS11G47710	LOC_OS03G11660	LOC_OS11G08100	LOC_OS01G45250	LOC_OS05G43670	LOC_OS01G46580	LOC_OS05G42340	LOC_OS04G05500	LOC_OS10G39430	
LOC_OS11G10420	LOC_OS11G11750	LOC_OS01G70330	LOC_OS04G31804	LOC_OS05G31690	LOC_OS03G08000	LOC_OS01G34590	LOC_OS10G26130	LOC_OS05G04080	LOC_OS03G48930	LOC_OS03G22320	LOC_OS11G35710	LOC_OS11G08110	LOC_OS03G11670	LOC_OS03G10340	LOC_OS05G42330	LOC_OS03G60600	LOC_OS05G17390	LOC_OS10G41760	LOC_OS03G59610	LOC_OS08G14600	LOC_OS11G11760	LOC_OS05G16060	LOC_OS10G38110	LOC_OS10G39440	LOC_OS12G33080	LOC_OS01G57220	LOC_OS05G31680	LOC_OS03G21000	LOC_OS01G68030	LOC_OS01G60860	LOC_OS10G41730	LOC_OS05G43650	LOC_OS03G09310	LOC_OS10G39410	LOC_OS03G48960	LOC_OS03G22330	LOC_OS05G30340	LOC_OS04G18800	LOC_OS01G57210	LOC_OS10G28770	LOC_OS10G26110	LOC_OS10G41749	LOC_OS01G68040	LOC_OS01G60850	LOC_OS12G08090	LOC_OS03G11690	LOC_OS04G43810	LOC_OS10G40410	LOC_OS08G14620	LOC_OS11G11780	LOC_OS03G34310	LOC_OS05G32990	LOC_OS03G48950	LOC_OS03G22340	LOC_OS01G71690	LOC_OS01G59860	LOC_OS10G04770	LOC_OS08G40919	LOC_OS03G24930	LOC_OS10G41710	LOC_OS08G40910	LOC_OS10G03440	LOC_OS04G29510	LOC_OS01G10580	LOC_OS12G34360	LOC_OS05G41050	LOC_OS01G59850	LOC_OS06G07914	LOC_OS01G70380	LOC_OS03G24940	LOC_OS01G68060	LOC_OS10G27420	LOC_OS01G21250	LOC_OS08G40900	LOC_OS12G33040	LOC_OS06G07905	LOC_OS09G34900	LOC_OS12G34370	LOC_OS08G14640	LOC_OS03G36910	LOC_OS10G39400	LOC_OS01G34560	LOC_OS10G16740	LOC_OS03G48920	LOC_OS01G70390	LOC_OS03G24950	LOC_OS01G68070	LOC_OS11G10400	LOC_OS01G22550	LOC_OS05G41030	LOC_OS05G42360	LOC_OS08G38620	LOC_OS04G06850	LOC_OS01G08290	LOC_OS08G13320	LOC_OS08G14650	LOC_OS12G34380	LOC_OS06G06600	LOC_OS06G07932	LOC_OS03G08020	LOC_OS02G57180	LOC_OS10G04780	LOC_OS05G28050	LOC_OS01G46510	LOC_OS05G43680	LOC_OS05G42350	LOC_OS08G40930	LOC_OS01G08280	LOC_OS09G34920	LOC_OS08G14660	LOC_OS06G07923	LOC_OS03G08010	LOC_OS04G41200	LOC_OS04G42530	LOC_OS01G60800	LOC_OS01G08220	LOC_OS05G05320	LOC_OS05G06650	LOC_OS02G11840	LOC_OS02G10510	LOC_OS09G07300	LOC_OS07G37570	LOC_OS09G10960	LOC_OS03G12910	LOC_OS08G39970	LOC_OS04G29550	LOC_OS04G31880	LOC_OS04G05580	LOC_OS06G44900	LOC_OS05G17300	LOC_OS10G38189	LOC_OS02G09520	LOC_OS02G47800	LOC_OS03G24900	LOC_OS07G25580	LOC_OS05G44910	LOC_OS01G59800	LOC_OS04G42540	LOC_OS01G10530	LOC_OS09G10950	LOC_OS07G38890	LOC_OS04G54510	LOC_OS04G55840	LOC_OS02G09530	LOC_OS08G39960	LOC_OS08G13350	LOC_OS02G23823	LOC_OS07G48244	LOC_OS02G08200	LOC_OS06G07941	LOC_OS05G19970	LOC_OS06G06640	LOC_OS04G43880	LOC_OS05G44900	LOC_OS05G05300	LOC_OS08G13360	LOC_OS05G07960	LOC_OS05G06630	LOC_OS02G35830	LOC_OS01G09570	LOC_OS09G08610	LOC_OS02G34500	LOC_OS02G10530	LOC_OS03G12930	LOC_OS08G36000	LOC_OS04G04230	LOC_OS04G30570	LOC_OS01G22510	LOC_OS04G54540	LOC_OS05G32920	LOC_OS06G07978	LOC_OS06G07960	LOC_OS06G06630	LOC_OS01G35830	LOC_OS04G42560	LOC_OS08G39980	LOC_OS05G05310	LOC_OS01G09560	LOC_OS09G08620	LOC_OS02G10540	LOC_OS04G53200	LOC_OS07G37580	LOC_OS08G37320	LOC_OS09G09944	LOC_OS09G10930	LOC_OS03G12940	LOC_OS01G22520	LOC_OS04G55860	LOC_OS06G07969	LOC_OS06G06660	LOC_OS10G26164	LOC_OS06G04000	LOC_OS01G09510	LOC_OS08G37350	LOC_OS05G06690	LOC_OS04G43824	LOC_OS10G41790	LOC_OS04G55810	LOC_OS08G12059	LOC_OS10G14170	LOC_OS06G29310	LOC_OS06G05320	LOC_OS01G09500	LOC_OS05G44950	LOC_OS08G13390	LOC_OS10G38150	LOC_OS04G30520	LOC_OS08G36010	LOC_OS01G22500	LOC_OS08G37345	LOC_OS06G43600	LOC_OS04G28250	LOC_OS10G26140	LOC_OS06G05350	LOC_OS06G04020	LOC_OS01G08200	LOC_OS02G11820	LOC_OS05G05340	LOC_OS08G37370	LOC_OS05G06670	LOC_OS10G41770	LOC_OS05G05346	LOC_OS10G39450	LOC_OS06G16000	LOC_OS08G25380	LOC_OS06G05355	LOC_OS05G32960	LOC_OS05G18650	LOC_OS06G05359	LOC_OS06G04010	LOC_OS02G10500	LOC_OS05G06680	LOC_OS02G11830	LOC_OS10G39460	LOC_OS03G12900	LOC_OS10G41780	LOC_OS06G44910	LOC_OS05G31620	LOC_OS02G09510	LOC_OS05G18660	LOC_OS05G16000	LOC_OS08G25390	LOC_OS06G04040	LOC_OS04G53150	LOC_OS09G20240	LOC_OS06G18680	LOC_OS05G06814	LOC_OS06G43650	LOC_OS04G42490	LOC_OS04G41160	LOC_OS04G28180	LOC_OS06G04030	LOC_OS02G46320	LOC_OS02G48980	
LOC_OS02G36974	LOC_OS09G20230	LOC_OS12G12830	LOC_OS02G10360	LOC_OS09G32240	LOC_OS02G35640	LOC_OS02G58300	LOC_OS02G21009	LOC_OS08G36179	LOC_OS06G04060	LOC_OS02G47620	LOC_OS03G57080	LOC_OS04G53170	LOC_OS02G09390	LOC_OS06G05390	LOC_OS06G43630	LOC_OS02G08050	LOC_OS04G29490	LOC_OS07G25410	LOC_OS07G02780	LOC_OS02G46300	LOC_OS03G57090	LOC_OS12G12850	LOC_OS02G08060	LOC_OS02G10380	LOC_OS09G08580	LOC_OS02G36990	LOC_OS07G26730	LOC_OS02G48964	LOC_OS11G45050	LOC_OS03G58390	LOC_OS04G41120	LOC_OS02G35610	LOC_OS07G12110	LOC_OS02G36940	LOC_OS07G37410	LOC_OS02G11640	LOC_OS11G34390	LOC_OS09G32274	LOC_OS09G08550	LOC_OS06G43690	LOC_OS04G54440	LOC_OS04G30470	LOC_OS09G10880	LOC_OS06G17390	LOC_OS02G47600	LOC_OS07G49400	LOC_OS11G45060	LOC_OS06G30380	LOC_OS03G57070	LOC_OS06G04070	LOC_OS07G37400	LOC_OS02G10320	LOC_OS07G38730	LOC_OS06G28060	LOC_OS02G35600	LOC_OS11G33050	LOC_OS06G41020	LOC_OS06G43680	LOC_OS02G08000	LOC_OS04G55760	LOC_OS03G46390	LOC_OS04G54430	LOC_OS04G43790	LOC_OS07G25420	LOC_OS02G47610	LOC_OS07G49410	LOC_OS07G01470	LOC_OS07G25450	LOC_OS09G21510	LOC_OS04G41140	LOC_OS03G57040	LOC_OS04G55790	LOC_OS07G13460	LOC_OS06G43670	LOC_OS02G35630	LOC_OS07G38760	LOC_OS02G36960	LOC_OS05G05500	LOC_OS06G41010	LOC_OS09G10865	LOC_OS04G42470	LOC_OS03G60690	LOC_OS02G08018	LOC_OS07G01480	LOC_OS03G57050	LOC_OS04G55780	LOC_OS05G06840	LOC_OS07G37420	LOC_OS02G35620	LOC_OS06G43660	LOC_OS05G05510	LOC_OS02G09359	LOC_OS04G42480	LOC_OS04G41150	LOC_OS07G25440	LOC_OS10G41910	LOC_OS03G58350	LOC_OS10G03640	LOC_OS02G57040	LOC_OS03G22390	LOC_OS03G08080	LOC_OS03G59690	LOC_OS06G41060	LOC_OS02G33060	LOC_OS12G36870	LOC_OS12G09230	LOC_OS03G08070	LOC_OS02G57050	LOC_OS03G59660	LOC_OS03G58330	LOC_OS11G34370	LOC_OS02G57020	LOC_OS12G34220	LOC_OS06G41050	LOC_OS12G35550	LOC_OS01G71720	LOC_OS05G41190	LOC_OS02G33090	LOC_OS06G30390	LOC_OS09G33500	LOC_OS03G60650	LOC_OS03G59670	LOC_OS03G58340	LOC_OS02G46380	LOC_OS12G10200	LOC_OS10G04980	LOC_OS06G41040	LOC_OS02G57030	LOC_OS12G35560	LOC_OS03G21090	LOC_OS12G36890	LOC_OS09G34847	LOC_OS03G08050	LOC_OS02G33080	LOC_OS11G34364	LOC_OS09G33510	LOC_OS11G34360	LOC_OS03G61990	LOC_OS08G01430	LOC_OS02G22380	LOC_OS07G02710	LOC_OS12G09290	LOC_OS10G03600	LOC_OS03G10370	LOC_OS04G53195	LOC_OS11G46300	LOC_OS04G53190	LOC_OS11G09350	LOC_OS02G58330	LOC_OS03G33012	LOC_OS02G35690	LOC_OS02G57000	LOC_OS02G10390	LOC_OS12G23514	LOC_OS03G22350	LOC_OS09G34850	LOC_OS09G33520	LOC_OS03G47650	LOC_OS02G45030	LOC_OS02G22374	LOC_OS01G45160	LOC_OS08G01420	LOC_OS02G21040	LOC_OS02G22370	LOC_OS07G14700	LOC_OS02G08090	LOC_OS03G60639	LOC_OS12G09280	LOC_OS11G47640	LOC_OS12G12870	LOC_OS03G59650	LOC_OS01G60790	LOC_OS11G09370	LOC_OS09G33530	LOC_OS02G58340	LOC_OS02G57010	LOC_OS11G11680	LOC_OS10G28914	LOC_OS08G14800	LOC_OS03G61970	LOC_OS09G34860	LOC_OS03G46310	LOC_OS03G22360	LOC_OS09G32200	LOC_OS03G48970	LOC_OS01G21180	LOC_OS11G22350	LOC_OS02G45000	LOC_OS02G48990	LOC_OS01G45150	LOC_OS12G12880	LOC_OS01G60780	LOC_OS09G32210	LOC_OS09G33540	LOC_OS01G59790	LOC_OS12G10250	LOC_OS02G33050	LOC_OS07G26700	LOC_OS01G70430	LOC_OS10G16930	LOC_OS11G35660	LOC_OS03G46340	LOC_OS02G46340	LOC_OS01G58459	LOC_OS10G03610	LOC_OS11G10370	LOC_OS09G32220	LOC_OS11G36980	LOC_OS03G60620	LOC_OS09G33550	LOC_OS03G61950	LOC_OS12G09250	LOC_OS09G33559	LOC_OS03G22380	LOC_OS11G34320	LOC_OS01G71770	LOC_OS08G02840	LOC_OS05G04190	LOC_OS10G02270	LOC_OS03G22430	LOC_OS11G35600	LOC_OS05G41130	LOC_OS01G60760	LOC_OS11G09310	LOC_OS03G11780	LOC_OS03G10450	LOC_OS05G43790	LOC_OS10G02276	LOC_OS07G48190	LOC_OS10G40540	LOC_OS01G22490	LOC_OS03G60710	LOC_OS01G08190	LOC_OS03G59720	LOC_OS01G58444	LOC_OS12G34280	LOC_OS01G59770	LOC_OS01G58440	LOC_OS01G71780	LOC_OS01G70450	LOC_OS01G34470	LOC_OS10G26250	LOC_OS11G09329	LOC_OS10G40559	LOC_OS11G36920	LOC_OS05G41120	LOC_OS03G11790	LOC_OS03G10460	LOC_OS01G47780	LOC_OS05G43780	LOC_OS01G45120	LOC_OS10G41880	LOC_OS03G08114	LOC_OS10G40550	
LOC_OS07G36190	LOC_OS12G34290	LOC_OS01G71790	LOC_OS01G59760	LOC_OS01G34480	LOC_OS01G58430	LOC_OS01G57100	LOC_OS03G46424	LOC_OS07G48170	LOC_OS01G35789	LOC_OS05G28140	LOC_OS05G43770	LOC_OS05G41110	LOC_OS10G41850	LOC_OS01G47770	LOC_OS03G08100	LOC_OS03G59700	LOC_OS03G22450	LOC_OS04G31700	LOC_OS01G59750	LOC_OS03G46410	LOC_OS05G04180	LOC_OS01G68160	LOC_OS01G60730	LOC_OS03G47749	LOC_OS05G41100	LOC_OS01G47760	LOC_OS01G22480	LOC_OS05G43760	LOC_OS03G59710	LOC_OS11G10330	LOC_OS10G39540	LOC_OS03G60700	LOC_OS01G59740	LOC_OS05G30454	LOC_OS03G47740	LOC_OS03G22460	LOC_OS01G46420	LOC_OS01G68179	LOC_OS01G09470	LOC_OS10G16870	LOC_OS01G10460	LOC_OS12G35570	LOC_OS08G38720	LOC_OS03G10410	LOC_OS01G59730	LOC_OS01G58400	LOC_OS03G22400	LOC_OS05G28190	LOC_OS01G60710	LOC_OS01G47740	LOC_OS10G03550	LOC_OS01G08130	LOC_OS05G41160	LOC_OS01G10450	LOC_OS12G35580	LOC_OS08G13430	LOC_OS08G14760	LOC_OS01G34440	LOC_OS10G39520	LOC_OS10G02250	LOC_OS03G22410	LOC_OS01G60700	LOC_OS12G22284	LOC_OS01G21100	LOC_OS01G46400	LOC_OS01G47730	LOC_OS05G41150	LOC_OS03G08140	LOC_OS10G02240	LOC_OS03G22420	LOC_OS10G41829	LOC_OS10G41820	LOC_OS01G47720	LOC_OS02G45090	LOC_OS08G38730	LOC_OS08G13450	LOC_OS10G39500	LOC_OS06G06740	LOC_OS07G48110	LOC_OS01G10420	LOC_OS01G23740	LOC_OS09G32190	LOC_OS01G09430	LOC_OS02G11720	LOC_OS05G06770	LOC_OS07G37454	LOC_OS07G12150	LOC_OS04G55730	LOC_OS08G38760	LOC_OS04G30430	LOC_OS03G11700	LOC_OS04G05460	LOC_OS04G06790	LOC_OS04G28100	LOC_OS05G18750	LOC_OS08G13469	LOC_OS02G09400	LOC_OS07G25460	LOC_OS04G42420	LOC_OS05G43700	LOC_OS04G43750	LOC_OS01G09420	LOC_OS05G04120	LOC_OS05G05450	LOC_OS05G06780	LOC_OS04G55720	LOC_OS07G12160	LOC_OS06G05400	LOC_OS02G09410	LOC_OS06G06730	LOC_OS04G41100	LOC_OS04G42430	LOC_OS05G06750	LOC_OS08G38780	LOC_OS02G11740	LOC_OS02G35710	LOC_OS07G36140	LOC_OS03G11720	LOC_OS07G12170	LOC_OS02G09420	LOC_OS06G17410	LOC_OS04G06770	LOC_OS08G37456	LOC_OS09G10820	LOC_OS04G54420	LOC_OS08G25460	LOC_OS04G41110	LOC_OS04G43770	LOC_OS01G08110	LOC_OS08G12160	LOC_OS01G09440	LOC_OS06G17400	LOC_OS09G08500	LOC_OS02G35700	LOC_OS02G11750	LOC_OS07G38790	LOC_OS02G09430	LOC_OS02G08100	LOC_OS08G36110	LOC_OS04G30460	LOC_OS04G31790	LOC_OS01G10430	LOC_OS07G48100	LOC_OS10G26280	LOC_OS06G06780	LOC_OS08G36140	LOC_OS10G40584	LOC_OS05G05480	LOC_OS05G04150	LOC_OS04G43700	LOC_OS10G40580	LOC_OS10G14290	LOC_OS04G43710	LOC_OS07G48160	LOC_OS10G26290	LOC_OS06G30420	LOC_OS06G29430	LOC_OS05G04160	LOC_OS01G11700	LOC_OS10G40590	LOC_OS08G24160	LOC_OS06G04140	LOC_OS07G49460	LOC_OS04G16140	LOC_OS06G29400	LOC_OS08G37490	LOC_OS01G10400	LOC_OS05G06790	LOC_OS05G04130	LOC_OS04G30410	LOC_OS07G36180	LOC_OS06G16120	LOC_OS06G43710	LOC_OS05G18774	LOC_OS05G30420	LOC_OS04G17479	LOC_OS05G18770	LOC_OS06G06790	LOC_OS07G48140	LOC_OS06G04130	LOC_OS04G18790	LOC_OS05G05470	LOC_OS08G36150	LOC_OS08G37480	LOC_OS10G40570	LOC_OS04G55700	LOC_OS04G30420	LOC_OS07G36170	LOC_OS05G31744	LOC_OS06G43700	LOC_OS04G05490	LOC_OS05G31740	LOC_OS05G18780	LOC_OS06G29460	LOC_OS02G48850	LOC_OS06G30450	LOC_OS01G09830	LOC_OS04G52180	LOC_OS07G36400	LOC_OS12G10510	LOC_OS09G21450	LOC_OS06G16140	LOC_OS02G10230	LOC_OS06G17470	LOC_OS06G41110	LOC_OS02G09240	LOC_OS07G01790	LOC_OS06G30460	LOC_OS06G04150	LOC_OS06G28144	LOC_OS07G11110	LOC_OS01G10810	LOC_OS07G13770	LOC_OS08G37140	LOC_OS08G38470	LOC_OS06G18790	LOC_OS09G32120	LOC_OS02G36850	LOC_OS09G33450	LOC_OS09G07150	LOC_OS06G43760	LOC_OS08G40790	LOC_OS11G46280	LOC_OS02G48830	LOC_OS09G09790	LOC_OS01G10840	LOC_OS12G34500	LOC_OS12G11870	LOC_OS06G16160	LOC_OS09G07120	LOC_OS09G32130	LOC_OS08G01170	LOC_OS02G47500	LOC_OS06G17490	LOC_OS07G25770	LOC_OS09G10780	LOC_OS02G48840	LOC_OS01G08510	LOC_OS06G30440	LOC_OS02G09280	LOC_OS01G10830	LOC_OS07G12460	LOC_OS07G37740	LOC_OS07G36410	LOC_OS02G35540	LOC_OS02G36870	LOC_OS06G17480	LOC_OS06G16150	LOC_OS06G42410	LOC_OS02G10260	LOC_OS09G33470	LOC_OS06G43740	LOC_OS08G02490	LOC_OS09G10770	
LOC_OS07G25790	LOC_OS04G40150	LOC_OS04G53470	LOC_OS04G39160	LOC_OS02G12850	LOC_OS12G08230	LOC_OS09G08430	LOC_OS07G12470	LOC_OS09G32150	LOC_OS09G33480	LOC_OS07G47100	LOC_OS03G45194	LOC_OS07G48430	LOC_OS09G10760	LOC_OS06G04195	LOC_OS03G57190	LOC_OS04G54790	LOC_OS04G39170	LOC_OS02G10200	LOC_OS07G12480	LOC_OS12G08220	LOC_OS12G09550	LOC_OS04G53460	LOC_OS04G52130	LOC_OS05G06500	LOC_OS09G32160	LOC_OS03G45180	LOC_OS07G47110	LOC_OS04G41490	LOC_OS07G23120	LOC_OS09G32169	LOC_OS06G30470	LOC_OS08G02460	LOC_OS08G01130	LOC_OS03G57160	LOC_OS04G53490	LOC_OS11G47574	LOC_OS02G10210	LOC_OS01G10800	LOC_OS07G36465	LOC_OS07G37790	LOC_OS02G09220	LOC_OS02G12870	LOC_OS12G11830	LOC_OS07G36460	LOC_OS12G08210	LOC_OS07G48410	LOC_OS01G09800	LOC_OS03G57170	LOC_OS04G39190	LOC_OS02G35500	LOC_OS06G28160	LOC_OS02G09230	LOC_OS09G08420	LOC_OS02G12880	LOC_OS07G36450	LOC_OS06G41120	LOC_OS04G40180	LOC_OS11G22250	LOC_OS08G01110	LOC_OS03G57140	LOC_OS10G04610	LOC_OS03G57145	LOC_OS12G33230	LOC_OS11G09280	LOC_OS02G58250	LOC_OS12G35890	LOC_OS03G46480	LOC_OS11G34230	LOC_OS05G30190	LOC_OS03G58480	LOC_OS10G04600	LOC_OS02G34270	LOC_OS12G33240	LOC_OS10G30910	LOC_OS08G02420	LOC_OS08G03750	LOC_OS02G47580	LOC_OS02G58230	LOC_OS05G43490	LOC_OS12G09580	LOC_OS12G08250	LOC_OS03G45170	LOC_OS08G02410	LOC_OS03G59790	LOC_OS10G29900	LOC_OS03G57130	LOC_OS02G47590	LOC_OS10G04620	LOC_OS06G42490	LOC_OS12G10560	LOC_OS05G43480	LOC_OS01G72700	LOC_OS12G08240	LOC_OS03G46490	LOC_OS03G08170	LOC_OS03G60780	LOC_OS08G02400	LOC_OS02G22260	LOC_OS02G58214	LOC_OS03G58430	LOC_OS03G57100	LOC_OS12G35850	LOC_OS01G72710	LOC_OS02G58210	LOC_OS01G56180	LOC_OS03G60750	LOC_OS03G46440	LOC_OS03G47770	LOC_OS01G44190	LOC_OS03G59774	LOC_OS02G58220	LOC_OS02G35560	LOC_OS07G25700	LOC_OS03G60760	LOC_OS08G03710	LOC_OS02G48870	LOC_OS07G37710	LOC_OS09G21470	LOC_OS03G59740	LOC_OS01G56160	LOC_OS02G35590	LOC_OS02G34260	LOC_OS02G10290	LOC_OS03G21160	LOC_OS03G22490	LOC_OS03G46460	LOC_OS11G34210	LOC_OS02G48880	LOC_OS02G46220	LOC_OS09G21460	LOC_OS03G60740	LOC_OS01G57480	LOC_OS02G58200	LOC_OS01G72740	LOC_OS03G21170	LOC_OS03G47780	LOC_OS11G34200	LOC_OS01G56150	LOC_OS05G42100	LOC_OS01G69100	LOC_OS05G44760	LOC_OS10G42840	LOC_OS04G04410	LOC_OS01G71420	LOC_OS01G56140	LOC_OS03G22550	LOC_OS01G32170	LOC_OS10G30860	LOC_OS10G30870	LOC_OS03G46510	LOC_OS10G29880	LOC_OS10G05890	LOC_OS01G69110	LOC_OS11G09200	LOC_OS10G41520	LOC_OS03G58520	LOC_OS03G60840	LOC_OS10G39200	LOC_OS11G11520	LOC_OS01G56130	LOC_OS01G57460	LOC_OS03G08230	LOC_OS03G22560	LOC_OS11G24824	LOC_OS01G72760	LOC_OS01G32184	LOC_OS04G30720	LOC_OS10G04590	LOC_OS03G10590	LOC_OS01G69120	LOC_OS05G05140	LOC_OS05G06470	LOC_OS11G36830	LOC_OS11G11530	LOC_OS03G60810	LOC_OS01G70110	LOC_OS01G57450	LOC_OS01G33480	LOC_OS05G32760	LOC_OS03G21240	LOC_OS01G58780	LOC_OS03G22570	LOC_OS05G06480	LOC_OS01G69130	LOC_OS10G27200	LOC_OS05G05150	LOC_OS01G45460	LOC_OS03G60820	LOC_OS04G30740	LOC_OS03G58500	LOC_OS11G11540	LOC_OS05G32750	LOC_OS01G72780	LOC_OS01G33490	LOC_OS10G30850	LOC_OS01G58770	LOC_OS03G21250	LOC_OS05G31490	LOC_OS05G29170	LOC_OS11G12800	LOC_OS05G42140	LOC_OS10G05860	LOC_OS12G33270	LOC_OS01G32130	LOC_OS03G08280	LOC_OS01G71460	LOC_OS01G72790	LOC_OS01G19150	LOC_OS01G70130	LOC_OS01G56100	LOC_OS03G08284	LOC_OS01G58754	LOC_OS03G47800	LOC_OS05G44792	LOC_OS05G43460	LOC_OS12G33289	LOC_OS05G42130	LOC_OS03G11874	LOC_OS03G08270	LOC_OS01G58750	LOC_OS01G71474	LOC_OS01G70140	LOC_OS01G57420	LOC_OS01G19140	LOC_OS08G27720	LOC_OS01G46760	LOC_OS01G45439	LOC_OS01G58740	LOC_OS05G30140	LOC_OS01G57410	LOC_OS03G47820	LOC_OS01G71490	LOC_OS01G70160	LOC_OS11G11500	LOC_OS01G20140	LOC_OS03G11890	LOC_OS05G43440	LOC_OS10G03210	LOC_OS05G42110	LOC_OS04G05770	LOC_OS08G14420	LOC_OS01G33450	LOC_OS01G19160	LOC_OS05G30130	LOC_OS01G70170	LOC_OS06G05530	LOC_OS01G21440	LOC_OS01G20110	LOC_OS06G17510	LOC_OS01G08464	LOC_OS04G52100	LOC_OS09G10720	LOC_OS08G40720	LOC_OS10G41590	
LOC_OS04G30790	LOC_OS01G33420	LOC_OS01G70180	LOC_OS07G47150	LOC_OS04G41450	LOC_OS01G07120	LOC_OS05G06420	LOC_OS01G20120	LOC_OS09G32080	LOC_OS01G21450	LOC_OS04G53420	LOC_OS08G14440	LOC_OS01G10770	LOC_OS08G15770	LOC_OS06G43800	LOC_OS04G54759	LOC_OS07G23169	LOC_OS06G05520	LOC_OS02G48900	LOC_OS06G06880	LOC_OS01G70190	LOC_OS10G27274	LOC_OS10G27270	LOC_OS01G58700	LOC_OS04G40130	LOC_OS06G31800	LOC_OS09G32090	LOC_OS04G39140	LOC_OS03G10510	LOC_OS04G53450	LOC_OS01G46720	LOC_OS03G11840	LOC_OS01G21420	LOC_OS04G52120	LOC_OS01G19130	LOC_OS06G06870	LOC_OS06G04210	LOC_OS04G41470	LOC_OS08G14460	LOC_OS02G10300	LOC_OS01G07140	LOC_OS08G38410	LOC_OS10G39260	LOC_OS01G10790	LOC_OS10G41580	LOC_OS08G39740	LOC_OS04G53440	LOC_OS07G36490	LOC_OS03G10520	LOC_OS10G03280	LOC_OS06G29540	LOC_OS01G09750	LOC_OS05G06450	LOC_OS10G41550	LOC_OS10G40220	LOC_OS06G43850	LOC_OS08G37115	LOC_OS01G46700	LOC_OS08G27780	LOC_OS10G28590	LOC_OS01G09740	LOC_OS02G12900	LOC_OS05G44710	LOC_OS05G06460	LOC_OS05G07790	LOC_OS05G05130	LOC_OS06G43840	LOC_OS06G17540	LOC_OS01G21410	LOC_OS05G32730	LOC_OS08G25130	LOC_OS04G39100	LOC_OS10G28560	LOC_OS10G27230	LOC_OS01G08440	LOC_OS08G14490	LOC_OS05G06430	LOC_OS10G41534	LOC_OS01G07110	LOC_OS08G38460	LOC_OS04G30770	LOC_OS06G04250	LOC_OS06G05580	LOC_OS10G30890	LOC_OS04G42760	LOC_OS01G34700	LOC_OS01G10750	LOC_OS01G08430	LOC_OS01G09760	LOC_OS08G38450	LOC_OS05G06440	LOC_OS03G11810	LOC_OS04G30780	LOC_OS10G39220	LOC_OS05G32710	LOC_OS06G43820	LOC_OS07G01660	LOC_OS06G04280	LOC_OS09G23999	LOC_OS08G37270	LOC_OS04G53390	LOC_OS07G37610	LOC_OS04G39080	LOC_OS07G38940	LOC_OS02G09120	LOC_OS06G17590	LOC_OS02G36740	LOC_OS06G16260	LOC_OS11G34190	LOC_OS05G07900	LOC_OS07G26960	LOC_OS02G24750	LOC_OS02G48740	LOC_OS02G47410	LOC_OS06G04270	LOC_OS04G39090	LOC_OS12G35700	LOC_OS06G16250	LOC_OS09G32000	LOC_OS02G12780	LOC_OS11G34180	LOC_OS02G09130	LOC_OS04G40080	LOC_OS02G22120	LOC_OS07G01680	LOC_OS06G29560	LOC_OS01G08400	LOC_OS01G09730	LOC_OS08G37290	LOC_OS07G38960	LOC_OS07G12330	LOC_OS07G11000	LOC_OS07G36300	LOC_OS02G12794	LOC_OS02G10130	LOC_OS02G09140	LOC_OS06G43870	LOC_OS08G01290	LOC_OS09G10660	LOC_OS06G28240	LOC_OS02G48720	LOC_OS09G23966	LOC_OS06G31890	LOC_OS07G11010	LOC_OS06G04290	LOC_OS07G37620	LOC_OS07G12340	LOC_OS06G16270	LOC_OS09G32020	LOC_OS02G09150	LOC_OS06G43860	LOC_OS07G26974	LOC_OS09G32025	LOC_OS05G20914	LOC_OS07G25670	LOC_OS04G40030	LOC_OS05G20910	LOC_OS09G23957	LOC_OS04G54680	LOC_OS07G37650	LOC_OS04G39040	LOC_OS02G12730	LOC_OS06G41270	LOC_OS07G38980	LOC_OS04G53350	LOC_OS09G32030	LOC_OS09G23948	LOC_OS08G01270	LOC_OS04G42690	LOC_OS07G48310	LOC_OS11G10180	LOC_OS07G38970	LOC_OS04G39050	LOC_OS02G12740	LOC_OS09G32040	LOC_OS02G24710	LOC_OS06G16290	LOC_OS07G25660	LOC_OS02G24740	LOC_OS03G57280	LOC_OS04G53370	LOC_OS11G47455	LOC_OS11G47453	LOC_OS04G39060	LOC_OS02G12750	LOC_OS11G34170	LOC_OS02G09100	LOC_OS07G36340	LOC_OS09G32050	LOC_OS07G25680	LOC_OS03G57290	LOC_OS08G01240	LOC_OS04G39070	LOC_OS04G53360	LOC_OS02G36710	LOC_OS07G36330	LOC_OS11G34160	LOC_OS06G41240	LOC_OS07G38990	LOC_OS07G48300	LOC_OS12G23700	LOC_OS02G46150	LOC_OS08G02560	LOC_OS03G58590	LOC_OS02G58139	LOC_OS03G57260	LOC_OS07G02910	LOC_OS11G47432	LOC_OS11G47438	LOC_OS09G35900	LOC_OS08G02550	LOC_OS03G57270	LOC_OS10G04720	LOC_OS10G28710	LOC_OS01G56090	LOC_OS11G09170	LOC_OS02G35480	LOC_OS12G08140	LOC_OS01G72800	LOC_OS03G45260	LOC_OS02G46130	LOC_OS02G48790	LOC_OS08G03870	LOC_OS08G02540	LOC_OS03G58570	LOC_OS03G57240	LOC_OS12G10450	LOC_OS09G35920	LOC_OS12G08130	LOC_OS12G35790	LOC_OS01G56080	LOC_OS12G34460	LOC_OS12G22489	LOC_OS11G34130	LOC_OS11G11490	LOC_OS11G36790	LOC_OS02G46140	LOC_OS02G47470	LOC_OS09G21380	LOC_OS02G22190	LOC_OS02G58120	LOC_OS01G72820	LOC_OS01G56070	LOC_OS11G34120	LOC_OS11G35450	LOC_OS02G22140	LOC_OS07G13600	LOC_OS09G21370	LOC_OS07G38900	LOC_OS03G59880	LOC_OS02G09170	LOC_OS03G57220	LOC_OS09G35940	LOC_OS02G35450	LOC_OS11G10100	
LOC_OS02G36780	LOC_OS09G08390	LOC_OS07G26920	LOC_OS03G45230	LOC_OS03G60870	LOC_OS03G46560	LOC_OS02G46120	LOC_OS08G03840	LOC_OS07G02960	LOC_OS02G48780	LOC_OS02G09180	LOC_OS09G21360	LOC_OS03G57230	LOC_OS04G52090	LOC_OS02G10160	LOC_OS11G10110	LOC_OS03G21270	LOC_OS03G46550	LOC_OS03G45220	LOC_OS09G20024	LOC_OS01G45390	LOC_OS02G22160	LOC_OS12G08180	LOC_OS09G20020	LOC_OS01G69200	LOC_OS02G10170	LOC_OS07G26940	LOC_OS09G35960	LOC_OS02G47430	LOC_OS01G45380	LOC_OS12G23780	LOC_OS10G04700	LOC_OS01G69210	LOC_OS12G08170	LOC_OS07G38910	LOC_OS01G44050	LOC_OS03G58540	LOC_OS09G20010	LOC_OS03G57210	LOC_OS11G09140	LOC_OS12G33100	LOC_OS01G58690	LOC_OS01G32080	LOC_OS11G36740	LOC_OS02G10180	LOC_OS09G10690	LOC_OS01G72860	LOC_OS11G35410	LOC_OS03G46570	LOC_OS01G57360	LOC_OS09G35970	LOC_OS01G19080	LOC_OS10G27330	LOC_OS03G20010	LOC_OS10G26000	LOC_OS05G05280	LOC_OS01G69220	LOC_OS01G45370	LOC_OS03G19020	LOC_OS08G02600	LOC_OS10G40300	LOC_OS10G28665	LOC_OS03G58630	LOC_OS03G57300	LOC_OS03G60950	LOC_OS01G71540	LOC_OS01G56020	LOC_OS04G31924	LOC_OS03G47970	LOC_OS01G58680	LOC_OS10G14011	LOC_OS03G46640	LOC_OS03G08360	LOC_OS01G72870	LOC_OS05G30240	LOC_OS05G05290	LOC_OS10G27340	LOC_OS10G26010	LOC_OS05G42210	LOC_OS04G43916	LOC_OS01G69230	LOC_OS03G19030	LOC_OS01G45360	LOC_OS03G58640	LOC_OS04G43910	LOC_OS01G07090	LOC_OS10G17990	LOC_OS01G71558	LOC_OS01G70220	LOC_OS01G56010	LOC_OS01G57340	LOC_OS03G20020	LOC_OS03G47960	LOC_OS05G30230	LOC_OS01G72880	LOC_OS03G08350	LOC_OS10G02050	LOC_OS10G28640	LOC_OS05G43530	LOC_OS01G69240	LOC_OS03G19040	LOC_OS04G43922	LOC_OS10G42940	LOC_OS04G05600	LOC_OS01G44020	LOC_OS01G21380	LOC_OS04G31940	LOC_OS03G59940	LOC_OS03G46660	LOC_OS01G59990	LOC_OS10G30960	LOC_OS03G47990	LOC_OS03G22690	LOC_OS01G70230	LOC_OS01G34690	LOC_OS01G57324	LOC_OS10G27320	LOC_OS01G69250	LOC_OS05G43520	LOC_OS04G42600	LOC_OS03G60939	LOC_OS03G58620	LOC_OS04G31950	LOC_OS06G06910	LOC_OS10G39300	LOC_OS01G71570	LOC_OS03G08330	LOC_OS01G59980	LOC_OS03G45320	LOC_OS10G30970	LOC_OS03G47980	LOC_OS03G46650	LOC_OS03G21370	LOC_OS03G47930	LOC_OS03G46600	LOC_OS05G30280	LOC_OS04G17650	LOC_OS03G22634	LOC_OS08G27824	LOC_OS04G28300	LOC_OS03G35950	LOC_OS03G10650	LOC_OS03G11980	LOC_OS03G60910	LOC_OS06G05610	LOC_OS01G70250	LOC_OS01G57310	LOC_OS01G71590	LOC_OS03G23970	LOC_OS01G69270	LOC_OS01G46650	LOC_OS03G11990	LOC_OS01G69279	LOC_OS05G43582	LOC_OS10G42930	LOC_OS10G27300	LOC_OS12G33165	LOC_OS03G58600	LOC_OS01G10690	LOC_OS03G10660	LOC_OS12G33160	LOC_OS01G71599	LOC_OS03G60920	LOC_OS06G05600	LOC_OS01G58630	LOC_OS03G08390	LOC_OS03G07060	LOC_OS10G30951	LOC_OS01G70270	LOC_OS08G27840	LOC_OS01G20010	LOC_OS05G43576	LOC_OS03G10670	LOC_OS05G43570	LOC_OS05G42240	LOC_OS10G28600	LOC_OS08G40820	LOC_OS04G29610	LOC_OS08G15860	LOC_OS01G59950	LOC_OS06G04300	LOC_OS04G31900	LOC_OS02G58150	LOC_OS10G04660	LOC_OS04G18950	LOC_OS08G27850	LOC_OS05G42230	LOC_OS03G19010	LOC_OS12G33180	LOC_OS10G15310	LOC_OS04G31910	LOC_OS01G35990	LOC_OS06G06980	LOC_OS04G39000	LOC_OS03G23920	LOC_OS04G41320	LOC_OS04G42650	LOC_OS06G05650	LOC_OS07G48350	LOC_OS05G06530	LOC_OS01G22650	LOC_OS01G21320	LOC_OS05G07860	LOC_OS02G12810	LOC_OS01G09670	LOC_OS04G53310	LOC_OS07G36360	LOC_OS07G37690	LOC_OS07G35030	LOC_OS08G40840	LOC_OS07G12390	LOC_OS10G38060	LOC_OS07G11060	LOC_OS01G11990	LOC_OS05G32820	LOC_OS09G10600	LOC_OS06G43930	LOC_OS01G59930	LOC_OS09G23908	LOC_OS01G59920	LOC_OS06G05640	LOC_OS05G18524	LOC_OS04G17680	LOC_OS04G41330	LOC_OS01G08330	LOC_OS05G05210	LOC_OS05G06540	LOC_OS03G23935	LOC_OS10G38080	LOC_OS05G07870	LOC_OS03G10620	LOC_OS07G37680	LOC_OS04G54630	LOC_OS07G11070	LOC_OS07G35020	LOC_OS10G40390	LOC_OS01G46610	LOC_OS08G39840	LOC_OS04G55960	LOC_OS01G11980	LOC_OS06G04310	LOC_OS01G34614	LOC_OS01G59910	LOC_OS04G42670	LOC_OS04G41340	LOC_OS03G23940	LOC_OS06G05670	LOC_OS03G22610	LOC_OS01G34610	LOC_OS05G06510	LOC_OS10G40360	LOC_OS08G40860	LOC_OS01G10680	LOC_OS04G52000	LOC_OS06G06990	
LOC_OS10G26070	LOC_OS07G48340	LOC_OS06G04330	LOC_OS06G05660	LOC_OS03G23950	LOC_OS01G34620	LOC_OS04G40020	LOC_OS01G22640	LOC_OS08G13250	LOC_OS08G14580	LOC_OS01G09680	LOC_OS06G31930	LOC_OS07G36370	LOC_OS04G28310	LOC_OS08G38530	LOC_OS04G53320	LOC_OS03G35920	LOC_OS06G43900	LOC_OS06G04360	LOC_OS01G11952	LOC_OS05G05240	LOC_OS04G54600	LOC_OS04G31960	LOC_OS03G08320	LOC_OS04G55930	LOC_OS01G23940	LOC_OS08G40880	LOC_OS01G47910	LOC_OS10G38020	LOC_OS05G31530	LOC_OS01G11946	LOC_OS10G26050	LOC_OS01G09620	LOC_OS08G39880	LOC_OS01G10610	LOC_OS10G38030	LOC_OS04G55920	LOC_OS04G31971	LOC_OS03G11910	LOC_OS07G36390	LOC_OS05G31525	LOC_OS01G47900	LOC_OS07G35060	LOC_OS05G31520	LOC_OS05G32850	LOC_OS10G27350	LOC_OS07G48370	LOC_OS06G04380	LOC_OS06G31960	LOC_OS03G23900	LOC_OS04G41300	LOC_OS07G47040	LOC_OS10G40324	LOC_OS08G13280	LOC_OS05G05220	LOC_OS01G09650	LOC_OS01G08320	LOC_OS03G08300	LOC_OS01G11970	LOC_OS06G03059	LOC_OS04G28360	LOC_OS06G04370	LOC_OS01G35910	LOC_OS06G29650	LOC_OS10G27360	LOC_OS01G11960	LOC_OS01G10630	LOC_OS05G20860	LOC_OS02G12800	LOC_OS08G38570	LOC_OS10G41660	LOC_OS10G15390	LOC_OS04G27020	LOC_OS05G32830	LOC_OS06G42610	LOC_OS02G45580	LOC_OS02G44250	LOC_OS06G03070	LOC_OS02G20280	LOC_OS04G42130	LOC_OS11G22090	LOC_OS09G21210	LOC_OS02G57560	LOC_OS05G05840	LOC_OS05G04510	LOC_OS02G44260	LOC_OS02G45590	LOC_OS06G04390	LOC_OS02G20270	LOC_OS04G56770	LOC_OS06G40010	LOC_OS05G04520	LOC_OS02G33580	LOC_OS04G42140	LOC_OS09G10550	LOC_OS09G35870	LOC_OS09G22520	LOC_OS07G03740	LOC_OS11G47370	LOC_OS06G03099	LOC_OS02G44230	LOC_OS06G03090	LOC_OS02G56219	LOC_OS02G32280	LOC_OS12G13810	LOC_OS02G57540	LOC_OS02G56210	LOC_OS04G06490	LOC_OS09G35880	LOC_OS07G27710	LOC_OS09G22510	LOC_OS02G20290	LOC_OS02G44240	LOC_OS10G03930	LOC_OS04G56790	LOC_OS04G30180	LOC_OS06G03080	LOC_OS11G34080	LOC_OS05G05830	LOC_OS12G13824	LOC_OS04G43490	LOC_OS09G35890	LOC_OS09G11860	LOC_OS06G16390	LOC_OS09G22500	LOC_OS04G43420	LOC_OS04G44750	LOC_OS02G34884	LOC_OS07G39710	LOC_OS02G07260	LOC_OS11G35360	LOC_OS06G40060	LOC_OS09G11850	LOC_OS02G33550	LOC_OS04G56740	LOC_OS07G40710	LOC_OS04G55410	LOC_OS11G10060	LOC_OS11G11390	LOC_OS11G22040	LOC_OS02G44220	LOC_OS04G43430	LOC_OS07G01114	LOC_OS07G39700	LOC_OS05G28510	LOC_OS09G09520	LOC_OS06G40050	LOC_OS06G39070	LOC_OS09G11840	LOC_OS04G56730	LOC_OS02G56200	LOC_OS06G41384	LOC_OS03G56070	LOC_OS11G34020	LOC_OS11G10070	LOC_OS06G15080	LOC_OS11G35350	LOC_OS12G01820	LOC_OS04G42110	LOC_OS04G44770	LOC_OS05G04530	LOC_OS02G57500	LOC_OS05G17849	LOC_OS11G47330	LOC_OS07G39730	LOC_OS07G38400	LOC_OS07G15770	LOC_OS05G28500	LOC_OS06G40040	LOC_OS05G03200	LOC_OS04G56760	LOC_OS04G54100	LOC_OS04G31460	LOC_OS06G39040	LOC_OS12G01810	LOC_OS02G21580	LOC_OS04G42120	LOC_OS05G04540	LOC_OS02G57510	LOC_OS05G03210	LOC_OS07G14440	LOC_OS06G41360	LOC_OS11G35370	LOC_OS02G33560	LOC_OS07G40700	LOC_OS05G30810	LOC_OS04G56750	LOC_OS10G26640	LOC_OS11G37980	LOC_OS01G58160	LOC_OS01G34190	LOC_OS11G12680	LOC_OS09G21290	LOC_OS11G35320	LOC_OS12G01880	LOC_OS11G25990	LOC_OS11G47320	LOC_OS06G40090	LOC_OS04G54190	LOC_OS11G09050	LOC_OS03G56030	LOC_OS10G38630	LOC_OS01G47490	LOC_OS12G24540	LOC_OS03G58690	LOC_OS01G46169	LOC_OS12G12560	LOC_OS10G40920	LOC_OS06G40080	LOC_OS01G60460	LOC_OS11G10040	LOC_OS11G11370	LOC_OS06G39080	LOC_OS03G56060	LOC_OS10G39930	LOC_OS10G39932	LOC_OS03G32090	LOC_OS03G07090	LOC_OS10G25300	LOC_OS12G11240	LOC_OS01G60450	LOC_OS01G61780	LOC_OS10G26630	LOC_OS11G37990	LOC_OS09G35810	LOC_OS11G09070	LOC_OS12G37860	LOC_OS08G01794	LOC_OS03G32040	LOC_OS02G44290	LOC_OS04G55490	LOC_OS03G56000	LOC_OS05G05800	LOC_OS02G56270	LOC_OS03G57349	LOC_OS11G13970	LOC_OS01G73800	LOC_OS03G21380	LOC_OS03G46681	LOC_OS10G39910	LOC_OS01G10180	LOC_OS03G45344	LOC_OS04G42189	LOC_OS11G24620	LOC_OS10G26610	LOC_OS01G60430	LOC_OS01G46130	LOC_OS01G10170	LOC_OS11G13980	LOC_OS02G32290	LOC_OS11G12650	LOC_OS01G73810	LOC_OS11G36600	LOC_OS03G19080	LOC_OS01G59440	
LOC_OS03G44010	LOC_OS10G39920	LOC_OS11G25980	LOC_OS08G25820	LOC_OS02G44270	LOC_OS09G23899	LOC_OS08G01770	LOC_OS07G03700	LOC_OS10G02650	LOC_OS11G09010	LOC_OS09G21230	LOC_OS03G58650	LOC_OS09G23894	LOC_OS03G57320	LOC_OS01G46120	LOC_OS02G56250	LOC_OS08G13840	LOC_OS11G10000	LOC_OS03G19090	LOC_OS03G45370	LOC_OS08G25830	LOC_OS03G32050	LOC_OS03G59990	LOC_OS01G48770	LOC_OS03G56010	LOC_OS11G11340	LOC_OS02G57590	LOC_OS01G10195	LOC_OS03G46690	LOC_OS10G39900	LOC_OS08G25720	LOC_OS08G01870	LOC_OS11G37900	LOC_OS01G48760	LOC_OS01G47430	LOC_OS03G58750	LOC_OS03G57420	LOC_OS01G11470	LOC_OS05G39170	LOC_OS03G57425	LOC_OS01G59410	LOC_OS03G08480	LOC_OS01G34110	LOC_OS03G07150	LOC_OS03G22790	LOC_OS03G45420	LOC_OS10G01290	LOC_OS05G27180	LOC_OS02G10920	LOC_OS01G61720	LOC_OS05G41480	LOC_OS03G57430	LOC_OS10G37260	LOC_OS07G38490	LOC_OS08G37700	LOC_OS11G13940	LOC_OS01G72520	LOC_OS12G35260	LOC_OS03G46750	LOC_OS03G08470	LOC_OS02G09930	LOC_OS08G01850	LOC_OS11G24610	LOC_OS01G47410	LOC_OS08G01859	LOC_OS01G48740	LOC_OS02G10930	LOC_OS03G32140	LOC_OS08G12430	LOC_OS03G56100	LOC_OS01G10160	LOC_OS10G37230	LOC_OS05G39150	LOC_OS11G37920	LOC_OS08G37730	LOC_OS12G35270	LOC_OS01G71200	LOC_OS01G73860	LOC_OS02G09940	LOC_OS03G08460	LOC_OS08G01840	LOC_OS07G49150	LOC_OS10G25260	LOC_OS02G10940	LOC_OS03G58740	LOC_OS01G10150	LOC_OS07G37180	LOC_OS08G37720	LOC_OS10G37240	LOC_OS08G12449	LOC_OS03G21490	LOC_OS05G39140	LOC_OS03G46770	LOC_OS03G08450	LOC_OS03G46720	LOC_OS10G25230	LOC_OS01G24750	LOC_OS08G23100	LOC_OS01G48720	LOC_OS03G58710	LOC_OS01G12760	LOC_OS08G13780	LOC_OS12G37870	LOC_OS10G39870	LOC_OS01G10100	LOC_OS03G07190	LOC_OS10G37210	LOC_OS06G05730	LOC_OS01G71220	LOC_OS01G73880	LOC_OS08G23110	LOC_OS03G20100	LOC_OS10G26570	LOC_OS10G01250	LOC_OS03G46710	LOC_OS11G13900	LOC_OS10G02584	LOC_OS08G13795	LOC_OS03G58720	LOC_OS12G37880	LOC_OS01G12750	LOC_OS01G24764	LOC_OS01G73890	LOC_OS01G71230	LOC_OS03G45410	LOC_OS03G46740	LOC_OS08G25780	LOC_OS06G05750	LOC_OS11G13910	LOC_OS10G25210	LOC_OS03G10790	LOC_OS10G26540	LOC_OS03G32100	LOC_OS08G35110	LOC_OS12G35230	LOC_OS05G40180	LOC_OS01G23400	LOC_OS12G37890	LOC_OS03G22770	LOC_OS03G46730	LOC_OS03G20120	LOC_OS03G45400	LOC_OS10G25220	LOC_OS08G25799	LOC_OS01G09120	LOC_OS03G58700	LOC_OS10G39860	LOC_OS01G12770	LOC_OS05G39180	LOC_OS03G08490	LOC_OS02G09910	LOC_OS03G07160	LOC_OS06G05740	LOC_OS03G22780	LOC_OS04G44710	LOC_OS02G19330	LOC_OS06G03110	LOC_OS06G04440	LOC_OS04G20749	LOC_OS02G57600	LOC_OS01G12720	LOC_OS02G34960	LOC_OS07G38420	LOC_OS08G37790	LOC_OS05G27110	LOC_OS05G03140	LOC_OS07G40750	LOC_OS02G10990	LOC_OS02G07340	LOC_OS02G45620	LOC_OS08G24470	LOC_OS01G71262	LOC_OS02G20320	LOC_OS02G46956	LOC_OS07G02470	LOC_OS05G15120	LOC_OS07G01140	LOC_OS07G27760	LOC_OS05G41400	LOC_OS04G19740	LOC_OS01G36700	LOC_OS03G22720	LOC_OS05G29760	LOC_OS06G30740	LOC_OS02G57610	LOC_OS01G12710	LOC_OS08G37780	LOC_OS02G34950	LOC_OS05G03150	LOC_OS05G27100	LOC_OS08G36450	LOC_OS04G31410	LOC_OS08G35120	LOC_OS02G07350	LOC_OS03G10740	LOC_OS01G24720	LOC_OS02G46962	LOC_OS05G30750	LOC_OS04G32740	LOC_OS02G20310	LOC_OS07G01150	LOC_OS03G22730	LOC_OS06G05790	LOC_OS07G27790	LOC_OS02G20340	LOC_OS06G04460	LOC_OS03G21400	LOC_OS06G30710	LOC_OS01G11414	LOC_OS08G36480	LOC_OS05G29750	LOC_OS07G14470	LOC_OS07G37110	LOC_OS04G56720	LOC_OS03G10755	LOC_OS03G10750	LOC_OS01G12740	LOC_OS02G45600	LOC_OS06G42700	LOC_OS05G30740	LOC_OS08G23160	LOC_OS05G16430	LOC_OS03G22740	LOC_OS07G27780	LOC_OS02G21660	LOC_OS06G03120	LOC_OS06G29730	LOC_OS02G19340	LOC_OS06G30720	LOC_OS02G32310	LOC_OS02G33640	LOC_OS07G38430	LOC_OS07G14480	LOC_OS04G56710	LOC_OS06G16430	LOC_OS05G30730	LOC_OS03G10760	LOC_OS02G45610	LOC_OS02G46940	LOC_OS02G20330	LOC_OS11G01900	LOC_OS06G04480	LOC_OS05G41450	LOC_OS02G10950	LOC_OS05G40120	LOC_OS03G07110	LOC_OS07G13160	LOC_OS07G14490	LOC_OS05G16490	LOC_OS06G39100	LOC_OS12G35290	LOC_OS05G15160	LOC_OS02G09960	LOC_OS07G40790	LOC_OS03G08440	
LOC_OS08G23180	LOC_OS06G04470	LOC_OS02G10960	LOC_OS08G36490	LOC_OS05G41440	LOC_OS03G07100	LOC_OS07G39780	LOC_OS03G10700	LOC_OS02G09970	LOC_OS07G13170	LOC_OS10G25290	LOC_OS06G30750	LOC_OS08G35190	LOC_OS05G28460	LOC_OS07G37156	LOC_OS05G03160	LOC_OS02G33610	LOC_OS02G10970	LOC_OS02G09980	LOC_OS07G38480	LOC_OS05G15140	LOC_OS05G39110	LOC_OS02G21630	LOC_OS06G03160	LOC_OS04G44700	LOC_OS06G04490	LOC_OS04G18430	LOC_OS07G26490	LOC_OS02G33600	LOC_OS05G03174	LOC_OS05G28450	LOC_OS05G27120	LOC_OS08G35180	LOC_OS02G34930	LOC_OS07G37140	LOC_OS02G09990	LOC_OS10G37280	LOC_OS06G42730	LOC_OS07G40780	LOC_OS07G49114	LOC_OS02G44132	LOC_OS04G43340	LOC_OS02G44130	LOC_OS04G32690	LOC_OS04G42010	LOC_OS02G20160	LOC_OS05G05960	LOC_OS02G07190	LOC_OS06G15170	LOC_OS02G07180	LOC_OS02G56110	LOC_OS02G57440	LOC_OS07G28900	LOC_OS02G19180	LOC_OS06G39140	LOC_OS06G03180	LOC_OS04G42020	LOC_OS05G04640	LOC_OS09G23740	LOC_OS06G42790	LOC_OS02G57450	LOC_OS04G56654	LOC_OS05G29920	LOC_OS05G03310	LOC_OS06G40130	LOC_OS02G34790	LOC_OS04G05070	LOC_OS09G23730	LOC_OS02G44111	LOC_OS04G56680	LOC_OS05G30900	LOC_OS06G40120	LOC_OS05G05940	LOC_OS02G57420	LOC_OS02G33490	LOC_OS04G42030	LOC_OS09G35760	LOC_OS09G23720	LOC_OS07G02300	LOC_OS04G19684	LOC_OS10G02720	LOC_OS11G47269	LOC_OS04G56670	LOC_OS09G08100	LOC_OS07G15600	LOC_OS05G05950	LOC_OS06G42770	LOC_OS06G41440	LOC_OS06G40110	LOC_OS02G57430	LOC_OS07G28910	LOC_OS04G43370	LOC_OS02G22780	LOC_OS05G04670	LOC_OS02G10794	LOC_OS07G16960	LOC_OS02G33430	LOC_OS04G57950	LOC_OS02G58730	LOC_OS02G08470	LOC_OS02G07140	LOC_OS04G32650	LOC_OS07G28940	LOC_OS04G43310	LOC_OS02G44100	LOC_OS01G46090	LOC_OS05G28630	LOC_OS02G33420	LOC_OS05G29960	LOC_OS05G02020	LOC_OS02G07150	LOC_OS06G40170	LOC_OS07G16950	LOC_OS05G30950	LOC_OS04G31330	LOC_OS02G57410	LOC_OS02G08480	LOC_OS09G35790	LOC_OS03G56190	LOC_OS02G44104	LOC_OS02G44102	LOC_OS05G16660	LOC_OS11G37890	LOC_OS02G19150	LOC_OS04G44650	LOC_OS01G46080	LOC_OS05G04650	LOC_OS07G14310	LOC_OS02G33450	LOC_OS02G07160	LOC_OS04G56646	LOC_OS05G30940	LOC_OS02G32120	LOC_OS04G31340	LOC_OS04G57970	LOC_OS01G59390	LOC_OS04G56640	LOC_OS02G46730	LOC_OS05G16630	LOC_OS04G05080	LOC_OS07G27630	LOC_OS07G04990	LOC_OS07G02340	LOC_OS02G21460	LOC_OS02G19140	LOC_OS02G46740	LOC_OS04G17064	LOC_OS04G44660	LOC_OS05G03330	LOC_OS05G29940	LOC_OS07G15640	LOC_OS05G03339	LOC_OS11G47229	LOC_OS02G32110	LOC_OS04G29040	LOC_OS04G45990	LOC_OS11G36580	LOC_OS01G46060	LOC_OS01G22090	LOC_OS09G21170	LOC_OS12G37710	LOC_OS01G59370	LOC_OS11G13890	LOC_OS03G44180	LOC_OS10G37410	LOC_OS02G56190	LOC_OS12G01760	LOC_OS12G24410	LOC_OS09G21160	LOC_OS01G61680	LOC_OS12G37720	LOC_OS01G34080	LOC_OS11G11240	LOC_OS03G44170	LOC_OS10G37420	LOC_OS12G01750	LOC_OS08G13910	LOC_OS12G01744	LOC_OS11G24570	LOC_OS11G23242	LOC_OS01G61670	LOC_OS08G25900	LOC_OS12G37730	LOC_OS01G59350	LOC_OS11G35220	LOC_OS12G01740	LOC_OS02G56170	LOC_OS11G24560	LOC_OS01G48690	LOC_OS03G57490	LOC_OS10G25420	LOC_OS06G40190	LOC_OS01G34060	LOC_OS10G37400	LOC_OS10G38730	LOC_OS08G13930	LOC_OS02G56180	LOC_OS01G23380	LOC_OS11G25840	LOC_OS11G01872	LOC_OS11G24510	LOC_OS09G09490	LOC_OS03G32160	LOC_OS03G58790	LOC_OS01G46020	LOC_OS01G47350	LOC_OS01G36690	LOC_OS08G13940	LOC_OS02G32180	LOC_OS03G19190	LOC_OS11G13850	LOC_OS03G20170	LOC_OS04G43380	LOC_OS11G01875	LOC_OS11G01880	LOC_OS12G25700	LOC_OS10G01410	LOC_OS04G55360	LOC_OS09G23780	LOC_OS04G56690	LOC_OS01G61640	LOC_OS01G62970	LOC_OS01G47340	LOC_OS03G32150	LOC_OS09G21120	LOC_OS09G22450	LOC_OS10G26730	LOC_OS09G35710	LOC_OS01G72600	LOC_OS11G37810	LOC_OS05G05930	LOC_OS03G20180	LOC_OS03G44130	LOC_OS08G37904	LOC_OS12G25710	LOC_OS01G24690	LOC_OS11G01890	LOC_OS11G25860	LOC_OS08G01890	LOC_OS11G24530	LOC_OS02G44155	LOC_OS07G04910	LOC_OS10G26700	LOC_OS01G61630	LOC_OS09G22440	LOC_OS09G21110	LOC_OS01G47330	LOC_OS02G56130	LOC_OS02G58790	LOC_OS01G22039	LOC_OS11G11210	LOC_OS09G08130	LOC_OS08G36600	LOC_OS01G72610	LOC_OS03G20190	
LOC_OS01G36670	LOC_OS01G59310	LOC_OS02G45490	LOC_OS03G44159	LOC_OS01G50970	LOC_OS01G61620	LOC_OS01G62950	LOC_OS03G32170	LOC_OS03G58780	LOC_OS10G02760	LOC_OS10G01430	LOC_OS09G21100	LOC_OS01G23370	LOC_OS11G13880	LOC_OS02G57470	LOC_OS08G37920	LOC_OS01G73950	LOC_OS04G42080	LOC_OS02G32190	LOC_OS09G35730	LOC_OS01G10070	LOC_OS12G25720	LOC_OS01G50960	LOC_OS01G22010	LOC_OS11G13810	LOC_OS03G57540	LOC_OS03G33570	LOC_OS01G09030	LOC_OS03G57545	LOC_OS07G38380	LOC_OS05G40280	LOC_OS01G10020	LOC_OS03G07270	LOC_OS01G73960	LOC_OS01G71300	LOC_OS11G01836	LOC_OS01G37980	LOC_OS10G24070	LOC_OS07G25060	LOC_OS11G13820	LOC_OS05G40270	LOC_OS01G09020	LOC_OS06G05804	LOC_OS01G12670	LOC_OS08G37820	LOC_OS01G10010	LOC_OS08G13870	LOC_OS07G37040	LOC_OS07G38370	LOC_OS07G13090	LOC_OS01G73970	LOC_OS03G21590	LOC_OS08G25864	LOC_OS02G10810	LOC_OS03G33590	LOC_OS03G19280	LOC_OS05G40260	LOC_OS08G11220	LOC_OS03G56220	LOC_OS10G36020	LOC_OS10G12090	LOC_OS11G13830	LOC_OS10G37350	LOC_OS06G04500	LOC_OS01G71320	LOC_OS01G36630	LOC_OS02G22800	LOC_OS01G37960	LOC_OS03G08580	LOC_OS08G01960	LOC_OS01G25990	LOC_OS01G62910	LOC_OS07G49030	LOC_OS01G50930	LOC_OS01G22000	LOC_OS05G41580	LOC_OS01G49940	LOC_OS02G10820	LOC_OS01G50934	LOC_OS03G57530	LOC_OS08G13890	LOC_OS11G12510	LOC_OS07G38390	LOC_OS05G39260	LOC_OS08G37840	LOC_OS12G35160	LOC_OS06G05820	LOC_OS01G70000	LOC_OS01G36640	LOC_OS01G37970	LOC_OS11G01869	LOC_OS01G71330	LOC_OS03G08570	LOC_OS02G08500	LOC_OS10G01380	LOC_OS08G23220	LOC_OS08G01950	LOC_OS10G26680	LOC_OS03G21540	LOC_OS12G13790	LOC_OS01G49930	LOC_OS01G48600	LOC_OS06G17830	LOC_OS03G10890	LOC_OS08G35210	LOC_OS03G58830	LOC_OS12G36420	LOC_OS03G57500	LOC_OS03G32200	LOC_OS12G37750	LOC_OS10G37330	LOC_OS01G36610	LOC_OS06G04520	LOC_OS01G70010	LOC_OS10G26690	LOC_OS03G21550	LOC_OS01G69030	LOC_OS10G25360	LOC_OS06G30820	LOC_OS01G11300	LOC_OS03G58840	LOC_OS03G33520	LOC_OS08G37860	LOC_OS10G37340	LOC_OS08G11250	LOC_OS12G37760	LOC_OS06G04510	LOC_OS01G36620	LOC_OS03G22880	LOC_OS01G70020	LOC_OS03G44200	LOC_OS10G27990	LOC_OS01G72690	LOC_OS10G26660	LOC_OS06G04540	LOC_OS06G05870	LOC_OS03G19240	LOC_OS01G09010	LOC_OS08G01930	LOC_OS03G32220	LOC_OS12G36440	LOC_OS01G12660	LOC_OS03G07290	LOC_OS06G29800	LOC_OS03G21560	LOC_OS03G22890	LOC_OS06G29804	LOC_OS10G26670	LOC_OS06G05860	LOC_OS01G36600	LOC_OS01G69050	LOC_OS06G17840	LOC_OS01G09000	LOC_OS07G49070	LOC_OS03G19250	LOC_OS08G01920	LOC_OS08G35220	LOC_OS03G58820	LOC_OS10G25349	LOC_OS01G12650	LOC_OS12G37780	LOC_OS01G49900	LOC_OS06G29810	LOC_OS07G01020	LOC_OS02G19210	LOC_OS06G04560	LOC_OS01G69060	LOC_OS06G05890	LOC_OS01G13930	LOC_OS04G21950	LOC_OS05G40200	LOC_OS07G38300	LOC_OS05G41530	LOC_OS02G34840	LOC_OS07G15670	LOC_OS03G09850	LOC_OS02G07220	LOC_OS06G15210	LOC_OS06G17870	LOC_OS03G10850	LOC_OS05G15240	LOC_OS02G45500	LOC_OS01G25920	LOC_OS05G30880	LOC_OS06G42840	LOC_OS05G39210	LOC_OS04G33940	LOC_OS04G32610	LOC_OS07G03680	LOC_OS07G02350	LOC_OS01G70060	LOC_OS04G45930	LOC_OS06G30860	LOC_OS06G03220	LOC_OS06G05880	LOC_OS01G37910	LOC_OS05G29880	LOC_OS02G19200	LOC_OS08G36570	LOC_OS07G13010	LOC_OS02G33500	LOC_OS07G39620	LOC_OS03G09840	LOC_OS02G09890	LOC_OS07G40640	LOC_OS02G10880	LOC_OS02G07230	LOC_OS03G10860	LOC_OS05G30870	LOC_OS06G41500	LOC_OS01G24600	LOC_OS04G33950	LOC_OS04G32620	LOC_OS07G01030	LOC_OS02G21520	LOC_OS06G04580	LOC_OS01G69080	LOC_OS04G44610	LOC_OS05G41510	LOC_OS01G01970	LOC_OS05G04570	LOC_OS07G14350	LOC_OS04G57930	LOC_OS04G56600	LOC_OS03G10870	LOC_OS03G08500	LOC_OS02G07240	LOC_OS05G30860	LOC_OS06G42824	LOC_OS08G23280	LOC_OS01G70080	LOC_OS03G21530	LOC_OS05G41500	LOC_OS01G69090	LOC_OS04G44620	LOC_OS04G45950	LOC_OS02G19220	LOC_OS01G01960	LOC_OS01G12610	LOC_OS01G13940	LOC_OS05G04584	LOC_OS04G06300	LOC_OS07G40620	LOC_OS04G57920	LOC_OS03G09820	LOC_OS02G07250	LOC_OS06G42810	LOC_OS06G28524	LOC_OS04G33970	LOC_OS01G70090	LOC_OS02G10830	LOC_OS07G37010	LOC_OS04G06350	LOC_OS06G40220	LOC_OS02G22820	
LOC_OS02G09840	LOC_OS07G40670	LOC_OS02G08510	LOC_OS06G04590	LOC_OS05G28590	LOC_OS04G33910	LOC_OS03G10820	LOC_OS06G40210	LOC_OS04G05030	LOC_OS12G35180	LOC_OS03G09880	LOC_OS03G08550	LOC_OS07G25050	LOC_OS01G13910	LOC_OS05G41550	LOC_OS07G37030	LOC_OS07G39690	LOC_OS07G38360	LOC_OS06G39200	LOC_OS06G40200	LOC_OS05G39230	LOC_OS03G09870	LOC_OS02G21510	LOC_OS10G24090	LOC_OS03G22820	LOC_OS02G34810	LOC_OS05G41540	LOC_OS02G10860	LOC_OS07G37020	LOC_OS01G01925	LOC_OS02G08540	LOC_OS05G03299	LOC_OS06G42850	LOC_OS04G05010	LOC_OS07G39680	LOC_OS04G06340	LOC_OS02G07210	LOC_OS07G41990	LOC_OS07G40660	LOC_OS04G32600	LOC_OS02G08544	LOC_OS09G00999	LOC_OS07G03960	LOC_OS11G47150	LOC_OS02G44010	LOC_OS04G55690	LOC_OS07G39910	LOC_OS04G54360	LOC_OS09G23630	LOC_OS02G07060	LOC_OS06G41590	LOC_OS02G58650	LOC_OS02G32020	LOC_OS02G34680	LOC_OS05G05600	LOC_OS04G42370	LOC_OS04G41040	LOC_OS02G45344	LOC_OS07G27930	LOC_OS07G15959	LOC_OS09G36950	LOC_OS06G39260	LOC_OS02G19040	LOC_OS09G24954	LOC_OS04G16070	LOC_OS04G54350	LOC_OS04G55680	LOC_OS09G09320	LOC_OS06G39270	LOC_OS02G07070	LOC_OS02G56000	LOC_OS07G40920	LOC_OS02G57330	LOC_OS09G36960	LOC_OS11G36480	LOC_OS11G47130	LOC_OS06G28590	LOC_OS09G24940	LOC_OS07G01320	LOC_OS02G45320	LOC_OS02G46650	LOC_OS04G54380	LOC_OS07G38600	LOC_OS07G39930	LOC_OS09G36976	LOC_OS05G06910	LOC_OS09G35640	LOC_OS07G27950	LOC_OS11G47140	LOC_OS02G19060	LOC_OS02G44000	LOC_OS02G46660	LOC_OS07G39920	LOC_OS07G14640	LOC_OS03G10920	LOC_OS06G40230	LOC_OS05G06920	LOC_OS02G58640	LOC_OS02G32030	LOC_OS04G41070	LOC_OS09G36982	LOC_OS02G21330	LOC_OS04G42330	LOC_OS05G43910	LOC_OS04G43660	LOC_OS05G06970	LOC_OS05G04310	LOC_OS05G05640	LOC_OS07G14650	LOC_OS07G38620	LOC_OS11G36450	LOC_OS02G08350	LOC_OS02G34640	LOC_OS04G55650	LOC_OS04G56980	LOC_OS03G09930	LOC_OS09G34330	LOC_OS09G24910	LOC_OS02G47970	LOC_OS02G19000	LOC_OS02G45310	LOC_OS02G46640	LOC_OS04G41010	LOC_OS05G43900	LOC_OS04G31690	LOC_OS02G34630	LOC_OS11G47120	LOC_OS07G38610	LOC_OS07G15980	LOC_OS11G36440	LOC_OS02G08364	LOC_OS04G54310	LOC_OS05G31920	LOC_OS04G55640	LOC_OS03G09920	LOC_OS04G30360	LOC_OS02G08360	LOC_OS09G35670	LOC_OS09G34340	LOC_OS04G28090	LOC_OS07G27960	LOC_OS09G24900	LOC_OS04G30370	LOC_OS04G55670	LOC_OS02G07040	LOC_OS02G10690	LOC_OS07G40930	LOC_OS04G54340	LOC_OS02G08370	LOC_OS09G35680	LOC_OS02G47940	LOC_OS07G27980	LOC_OS04G41030	LOC_OS02G19020	LOC_OS04G56990	LOC_OS07G38630	LOC_OS07G39960	LOC_OS11G23150	LOC_OS02G07050	LOC_OS06G39290	LOC_OS02G33320	LOC_OS04G54330	LOC_OS03G09900	LOC_OS02G08380	LOC_OS01G57082	LOC_OS04G43690	LOC_OS04G42360	LOC_OS02G46620	LOC_OS10G01100	LOC_OS12G36740	LOC_OS01G57073	LOC_OS12G09120	LOC_OS03G56280	LOC_OS09G08072	LOC_OS09G21040	LOC_OS10G03750	LOC_OS12G10100	LOC_OS01G58390	LOC_OS03G56270	LOC_OS01G57066	LOC_OS11G24450	LOC_OS01G45070	LOC_OS11G25780	LOC_OS10G03780	LOC_OS09G23690	LOC_OS01G33080	LOC_OS11G36430	LOC_OS12G36760	LOC_OS02G57380	LOC_OS01G45060	LOC_OS11G24440	LOC_OS12G23460	LOC_OS07G03910	LOC_OS11G37759	LOC_OS01G33090	LOC_OS11G36420	LOC_OS12G36770	LOC_OS03G56290	LOC_OS02G57390	LOC_OS10G39700	LOC_OS01G46380	LOC_OS11G25720	LOC_OS12G12740	LOC_OS01G34390	LOC_OS01G59690	LOC_OS03G56241	LOC_OS01G33060	LOC_OS02G56030	LOC_OS09G36910	LOC_OS11G37700	LOC_OS09G10360	LOC_OS11G01760	LOC_OS10G03710	LOC_OS09G24990	LOC_OS09G09360	LOC_OS03G32270	LOC_OS01G45040	LOC_OS01G60670	LOC_OS09G23660	LOC_OS12G12750	LOC_OS09G21000	LOC_OS03G56234	LOC_OS12G11420	LOC_OS09G36920	LOC_OS02G57370	LOC_OS02G33380	LOC_OS01G22390	LOC_OS02G44030	LOC_OS02G46690	LOC_OS01G47690	LOC_OS02G56014	LOC_OS09G09350	LOC_OS09G23650	LOC_OS03G57560	LOC_OS01G61990	LOC_OS01G60660	LOC_OS09G24980	LOC_OS02G57340	LOC_OS12G12765	LOC_OS11G37720	LOC_OS02G56010	LOC_OS03G56260	LOC_OS11G12420	LOC_OS01G33040	LOC_OS06G05910	LOC_OS11G01780	LOC_OS08G02850	LOC_OS03G32290	LOC_OS01G60650	LOC_OS10G03730	LOC_OS12G36735	LOC_OS01G45020	LOC_OS09G24970	LOC_OS09G23640	LOC_OS12G36730	
LOC_OS11G11100	LOC_OS03G56250	LOC_OS01G58335	LOC_OS01G59660	LOC_OS06G05900	LOC_OS01G58330	LOC_OS08G26810	LOC_OS10G25030	LOC_OS05G28280	LOC_OS03G19380	LOC_OS01G60640	LOC_OS01G61970	LOC_OS03G57660	LOC_OS03G56320	LOC_OS07G36080	LOC_OS10G39670	LOC_OS06G05930	LOC_OS01G34350	LOC_OS03G44340	LOC_OS01G33020	LOC_OS03G20370	LOC_OS08G02950	LOC_OS08G01620	LOC_OS08G26820	LOC_OS10G02380	LOC_OS07G24090	LOC_OS05G41240	LOC_OS03G19390	LOC_OS07G48080	LOC_OS06G30901	LOC_OS01G09384	LOC_OS03G56310	LOC_OS01G48990	LOC_OS01G47660	LOC_OS12G10184	LOC_OS01G58310	LOC_OS03G07380	LOC_OS03G20380	LOC_OS06G05920	LOC_OS01G33030	LOC_OS10G26340	LOC_OS10G25010	LOC_OS05G41230	LOC_OS12G09190	LOC_OS11G13710	LOC_OS10G40640	LOC_OS01G48980	LOC_OS08G01610	LOC_OS01G47650	LOC_OS03G58970	LOC_OS03G57640	LOC_OS03G55010	LOC_OS08G38820	LOC_OS08G02939	LOC_OS01G33000	LOC_OS01G59630	LOC_OS06G04620	LOC_OS06G05950	LOC_OS01G34330	LOC_OS01G73620	LOC_OS05G30580	LOC_OS03G07370	LOC_OS10G25020	LOC_OS11G01740	LOC_OS03G18080	LOC_OS10G40650	LOC_OS03G58980	LOC_OS08G02930	LOC_OS05G43880	LOC_OS03G56330	LOC_OS08G14860	LOC_OS03G18090	LOC_OS06G04610	LOC_OS01G59620	LOC_OS07G36090	LOC_OS03G07360	LOC_OS03G08690	LOC_OS12G22145	LOC_OS10G02350	LOC_OS03G44300	LOC_OS03G20330	LOC_OS03G21664	LOC_OS01G61930	LOC_OS01G60600	LOC_OS06G30930	LOC_OS01G48960	LOC_OS06G17950	LOC_OS06G16620	LOC_OS03G19340	LOC_OS10G16990	LOC_OS12G35450	LOC_OS01G10340	LOC_OS01G59610	LOC_OS06G04640	LOC_OS03G22990	LOC_OS03G20340	LOC_OS01G61920	LOC_OS01G08010	LOC_OS01G47620	LOC_OS10G25000	LOC_OS01G09340	LOC_OS03G18020	LOC_OS10G41960	LOC_OS03G58960	LOC_OS12G35465	LOC_OS08G02909	LOC_OS01G73656	LOC_OS08G38830	LOC_OS03G32314	LOC_OS03G06090	LOC_OS06G04630	LOC_OS01G59600	LOC_OS10G38314	LOC_OS04G20920	LOC_OS08G26870	LOC_OS06G04660	LOC_OS01G61910	LOC_OS10G40600	LOC_OS08G02904	LOC_OS01G23640	LOC_OS10G28960	LOC_OS07G48090	LOC_OS08G02900	LOC_OS06G30910	LOC_OS03G56300	LOC_OS01G11690	LOC_OS03G58930	LOC_OS06G17970	LOC_OS08G12230	LOC_OS12G35470	LOC_OS09G22280	LOC_OS01G36950	LOC_OS03G21680	LOC_OS03G20350	LOC_OS01G71000	LOC_OS01G72330	LOC_OS03G44310	LOC_OS06G04650	LOC_OS01G61900	LOC_OS05G28290	LOC_OS10G40610	LOC_OS01G48930	LOC_OS01G23650	LOC_OS10G41940	LOC_OS01G09360	LOC_OS08G37520	LOC_OS03G32330	LOC_OS01G10350	LOC_OS01G47600	LOC_OS08G13570	LOC_OS12G35480	LOC_OS10G39620	LOC_OS03G06070	LOC_OS01G72340	LOC_OS03G21690	LOC_OS01G73670	LOC_OS01G71010	LOC_OS03G22950	LOC_OS01G73680	LOC_OS03G19300	LOC_OS07G49320	LOC_OS03G46920	LOC_OS01G24950	LOC_OS03G21620	LOC_OS06G04680	LOC_OS01G36930	LOC_OS01G10300	LOC_OS05G43830	LOC_OS08G38880	LOC_OS05G05560	LOC_OS07G38664	LOC_OS05G06890	LOC_OS02G10750	LOC_OS05G28200	LOC_OS07G13360	LOC_OS07G39990	LOC_OS08G36220	LOC_OS04G31640	LOC_OS03G07310	LOC_OS03G58910	LOC_OS04G04010	LOC_OS01G48920	LOC_OS06G15330	LOC_OS09G35580	LOC_OS09G34250	LOC_OS02G46710	LOC_OS06G41630	LOC_OS08G26890	LOC_OS04G32970	LOC_OS01G71020	LOC_OS01G72350	LOC_OS03G21630	LOC_OS01G73690	LOC_OS03G19310	LOC_OS01G72360	LOC_OS01G09305	LOC_OS03G46910	LOC_OS06G02010	LOC_OS01G35610	LOC_OS06G04670	LOC_OS03G20300	LOC_OS01G12950	LOC_OS07G37320	LOC_OS03G08630	LOC_OS07G39980	LOC_OS02G09770	LOC_OS03G07300	LOC_OS02G08440	LOC_OS07G13370	LOC_OS06G02019	LOC_OS08G38870	LOC_OS03G58920	LOC_OS02G07110	LOC_OS04G04020	LOC_OS05G30510	LOC_OS01G48910	LOC_OS01G36940	LOC_OS04G32980	LOC_OS02G46720	LOC_OS08G25570	LOC_OS03G21640	LOC_OS03G20310	LOC_OS04G17310	LOC_OS04G42310	LOC_OS03G46940	LOC_OS05G43810	LOC_OS01G08000	LOC_OS01G09330	LOC_OS04G20960	LOC_OS07G37350	LOC_OS02G09780	LOC_OS07G36020	LOC_OS05G30500	LOC_OS03G32302	LOC_OS07G40974	LOC_OS02G07120	LOC_OS04G55630	LOC_OS01G11650	LOC_OS05G04215	LOC_OS02G21430	LOC_OS06G04690	LOC_OS01G72380	LOC_OS07G26690	LOC_OS01G71050	LOC_OS04G42320	LOC_OS09G34280	LOC_OS05G04220	LOC_OS01G09320	LOC_OS08G38890	LOC_OS03G19330	LOC_OS02G10780	LOC_OS04G55620	LOC_OS03G09940	LOC_OS03G58900	LOC_OS01G23610	
LOC_OS04G31670	LOC_OS01G24940	LOC_OS08G25590	LOC_OS06G04699	LOC_OS01G71060	LOC_OS05G41210	LOC_OS07G36040	LOC_OS08G37595	LOC_OS03G10930	LOC_OS06G14040	LOC_OS11G35080	LOC_OS06G39344	LOC_OS03G08680	LOC_OS04G32930	LOC_OS03G07350	LOC_OS04G44920	LOC_OS02G10720	LOC_OS01G12910	LOC_OS08G37580	LOC_OS04G31610	LOC_OS03G10940	LOC_OS06G15360	LOC_OS10G37060	LOC_OS04G28010	LOC_OS06G14030	LOC_OS06G41660	LOC_OS03G07340	LOC_OS04G44930	LOC_OS04G16020	LOC_OS03G21600	LOC_OS02G34700	LOC_OS05G43850	LOC_OS05G05580	LOC_OS02G10730	LOC_OS05G04250	LOC_OS06G14060	LOC_OS03G10950	LOC_OS03G07330	LOC_OS06G15390	LOC_OS06G41650	LOC_OS07G36060	LOC_OS04G04030	LOC_OS10G37034	LOC_OS04G32950	LOC_OS02G08410	LOC_OS07G49350	LOC_OS06G28680	LOC_OS05G43840	LOC_OS04G20990	LOC_OS01G12930	LOC_OS02G10740	LOC_OS05G05590	LOC_OS06G15380	LOC_OS04G31630	LOC_OS02G09750	LOC_OS11G35090	LOC_OS03G10960	LOC_OS05G16240	LOC_OS06G39330	LOC_OS05G30530	LOC_OS01G24900	LOC_OS02G08420	LOC_OS12G01922	LOC_OS02G47880	LOC_OS11G47039	LOC_OS04G54240	LOC_OS08G35090	LOC_OS07G03849	LOC_OS02G34560	LOC_OS12G13910	LOC_OS09G10200	LOC_OS09G10201	LOC_OS05G05720	LOC_OS02G57200	LOC_OS02G10590	LOC_OS09G10204	LOC_OS02G35890	LOC_OS02G45225	LOC_OS06G38056	LOC_OS04G42250	LOC_OS07G27810	LOC_OS11G11070	LOC_OS06G14080	LOC_OS02G21240	LOC_OS02G47890	LOC_OS12G01916	LOC_OS04G55560	LOC_OS06G51029	LOC_OS02G35880	LOC_OS09G11520	LOC_OS06G40370	LOC_OS07G40800	LOC_OS11G37690	LOC_OS09G36840	LOC_OS06G26050	LOC_OS07G01200	LOC_OS06G51010	LOC_OS06G40360	LOC_OS11G35060	LOC_OS09G11510	LOC_OS02G58510	LOC_OS05G05700	LOC_OS02G33250	LOC_OS11G11090	LOC_OS11G36390	LOC_OS04G42270	LOC_OS02G47870	LOC_OS07G02540	LOC_OS02G46540	LOC_OS02G21260	LOC_OS02G22590	LOC_OS12G37900	LOC_OS02G33240	LOC_OS12G13940	LOC_OS06G41680	LOC_OS05G05710	LOC_OS02G34570	LOC_OS02G21269	LOC_OS04G42280	LOC_OS09G35530	LOC_OS06G39370	LOC_OS02G47840	LOC_OS04G42210	LOC_OS07G14530	LOC_OS11G37660	LOC_OS05G29735	LOC_OS05G28404	LOC_OS11G13694	LOC_OS02G10550	LOC_OS02G46510	LOC_OS12G01960	LOC_OS11G38990	LOC_OS12G01950	LOC_OS02G47850	LOC_OS02G46520	LOC_OS02G34510	LOC_OS02G35840	LOC_OS11G47000	LOC_OS11G38980	LOC_OS11G11040	LOC_OS04G55520	LOC_OS05G30710	LOC_OS03G08710	LOC_OS09G36880	LOC_OS05G16420	LOC_OS07G27870	LOC_OS02G23890	LOC_OS12G01940	LOC_OS05G05740	LOC_OS07G13220	LOC_OS02G35870	LOC_OS02G34540	LOC_OS03G08700	LOC_OS09G36890	LOC_OS04G44890	LOC_OS09G34230	LOC_OS11G36350	LOC_OS11G35020	LOC_OS02G21220	LOC_OS07G39840	LOC_OS07G15880	LOC_OS11G36340	LOC_OS06G40390	LOC_OS02G10580	LOC_OS02G34530	LOC_OS02G35860	LOC_OS07G40820	LOC_OS02G09590	LOC_OS04G54210	LOC_OS04G43570	LOC_OS02G46500	LOC_OS05G17730	LOC_OS07G02580	LOC_OS11G37670	LOC_OS07G01250	LOC_OS10G40824	LOC_OS10G40820	LOC_OS11G38959	LOC_OS12G09000	LOC_OS11G14980	LOC_OS11G12320	LOC_OS10G39830	LOC_OS02G57280	LOC_OS10G25200	LOC_OS01G58270	LOC_OS11G12330	LOC_OS11G14990	LOC_OS12G37960	LOC_OS11G11000	LOC_OS03G56390	LOC_OS11G23000	LOC_OS10G26500	LOC_OS12G36640	LOC_OS11G37640	LOC_OS02G57260	LOC_OS12G35310	LOC_OS11G13670	LOC_OS03G55090	LOC_OS10G39810	LOC_OS10G03890	LOC_OS06G51084	LOC_OS08G01680	LOC_OS09G24890	LOC_OS10G26510	LOC_OS12G35320	LOC_OS11G12350	LOC_OS11G11020	LOC_OS03G55080	LOC_OS10G39820	LOC_OS12G01970	LOC_OS09G23550	LOC_OS12G37910	LOC_OS01G61890	LOC_OS02G57240	LOC_OS03G55030	LOC_OS11G14940	LOC_OS11G38910	LOC_OS02G21280	LOC_OS08G01660	LOC_OS11G38900	LOC_OS10G03830	LOC_OS09G23540	LOC_OS01G61880	LOC_OS12G37920	LOC_OS12G12630	LOC_OS10G02509	LOC_OS02G58580	LOC_OS09G36800	LOC_OS02G57250	LOC_OS11G14950	LOC_OS10G39800	LOC_OS01G10290	LOC_OS02G45240	LOC_OS08G01650	LOC_OS11G26950	LOC_OS12G37939	LOC_OS08G25700	LOC_OS01G47570	LOC_OS11G38930	LOC_OS02G57220	LOC_OS11G13630	LOC_OS01G58220	LOC_OS01G35580	LOC_OS07G02500	LOC_OS03G57690	LOC_OS01G61860	LOC_OS10G03850	LOC_OS01G46230	LOC_OS03G56370	LOC_OS10G03855	LOC_OS11G38920	LOC_OS08G01750	LOC_OS07G49280	LOC_OS05G40040	LOC_OS03G18170	
LOC_OS01G47550	LOC_OS10G39790	LOC_OS01G09280	LOC_OS12G09089	LOC_OS10G40780	LOC_OS05G39050	LOC_OS03G45790	LOC_OS06G04722	LOC_OS08G01740	LOC_OS05G40030	LOC_OS03G18180	LOC_OS03G57790	LOC_OS07G49290	LOC_OS01G47540	LOC_OS01G09260	LOC_OS01G23590	LOC_OS10G40790	LOC_OS08G13630	LOC_OS01G09270	LOC_OS01G11580	LOC_OS01G10250	LOC_OS01G59520	LOC_OS06G04710	LOC_OS07G49260	LOC_OS12G09070	LOC_OS01G61830	LOC_OS01G47530	LOC_OS08G25624	LOC_OS03G57760	LOC_OS03G56460	LOC_OS12G35395	LOC_OS10G39770	LOC_OS01G59510	LOC_OS11G26910	LOC_OS11G01610	LOC_OS01G36870	LOC_OS03G06160	LOC_OS03G44484	LOC_OS11G01620	LOC_OS07G49270	LOC_OS05G28370	LOC_OS03G32490	LOC_OS03G31160	LOC_OS08G01720	LOC_OS10G40770	LOC_OS11G14930	LOC_OS08G37600	LOC_OS10G38450	LOC_OS10G39780	LOC_OS08G37605	LOC_OS01G59500	LOC_OS05G30695	LOC_OS11G26900	LOC_OS06G04734	LOC_OS03G07480	LOC_OS01G73750	LOC_OS04G19830	LOC_OS12G22020	LOC_OS01G61810	LOC_OS06G15410	LOC_OS10G25110	LOC_OS03G56400	LOC_OS01G09230	LOC_OS10G40740	LOC_OS08G37630	LOC_OS04G06510	LOC_OS05G39090	LOC_OS01G12880	LOC_OS12G37990	LOC_OS06G41710	LOC_OS01G71100	LOC_OS03G21780	LOC_OS01G72430	LOC_OS01G24880	LOC_OS12G22030	LOC_OS06G28740	LOC_OS01G48830	LOC_OS03G57750	LOC_OS08G38950	LOC_OS05G39080	LOC_OS01G12870	LOC_OS10G39760	LOC_OS12G36670	LOC_OS01G10210	LOC_OS01G34200	LOC_OS10G37100	LOC_OS03G20460	LOC_OS01G73770	LOC_OS03G43114	LOC_OS09G10180	LOC_OS03G45779	LOC_OS03G18150	LOC_OS01G09252	LOC_OS03G56420	LOC_OS08G37650	LOC_OS08G38980	LOC_OS01G10240	LOC_OS12G35350	LOC_OS10G39730	LOC_OS03G20470	LOC_OS01G72450	LOC_OS03G45770	LOC_OS03G44430	LOC_OS01G73790	LOC_OS10G02480	LOC_OS09G09180	LOC_OS01G09246	LOC_OS08G13690	LOC_OS03G19490	LOC_OS03G18160	LOC_OS05G40050	LOC_OS03G56410	LOC_OS03G31120	LOC_OS01G12890	LOC_OS05G41380	LOC_OS01G10230	LOC_OS12G35360	LOC_OS01G48810	LOC_OS03G06190	LOC_OS01G36840	LOC_OS08G13699	LOC_OS03G45760	LOC_OS01G22209	LOC_OS07G26560	LOC_OS03G21740	LOC_OS03G19420	LOC_OS04G44830	LOC_OS04G18540	LOC_OS05G03020	LOC_OS05G43950	LOC_OS08G37670	LOC_OS02G10630	LOC_OS05G28320	LOC_OS02G34600	LOC_OS07G39870	LOC_OS03G07430	LOC_OS07G38540	LOC_OS06G41750	LOC_OS06G16780	LOC_OS05G31970	LOC_OS03G19427	LOC_OS06G40420	LOC_OS09G34130	LOC_OS06G02144	LOC_OS07G49200	LOC_OS04G32850	LOC_OS04G31524	LOC_OS04G44840	LOC_OS01G72480	LOC_OS03G19436	LOC_OS06G04790	LOC_OS01G12830	LOC_OS05G05690	LOC_OS05G04360	LOC_OS05G03030	LOC_OS02G10640	LOC_OS02G09650	LOC_OS07G14580	LOC_OS03G07420	LOC_OS03G08754	LOC_OS01G23510	LOC_OS08G25690	LOC_OS02G47930	LOC_OS06G40415	LOC_OS07G40880	LOC_OS05G16315	LOC_OS06G02160	LOC_OS03G45730	LOC_OS04G44850	LOC_OS05G05660	LOC_OS05G03000	LOC_OS05G28300	LOC_OS02G35950	LOC_OS08G37690	LOC_OS02G10650	LOC_OS07G38560	LOC_OS02G11980	LOC_OS03G08740	LOC_OS04G55510	LOC_OS03G07410	LOC_OS04G06530	LOC_OS03G32420	LOC_OS07G14590	LOC_OS04G31540	LOC_OS01G12860	LOC_OS09G34150	LOC_OS04G32870	LOC_OS07G01280	LOC_OS02G21310	LOC_OS01G71170	LOC_OS05G43920	LOC_OS05G04340	LOC_OS01G09200	LOC_OS02G35940	LOC_OS04G55500	LOC_OS02G09670	LOC_OS03G08730	LOC_OS07G37220	LOC_OS07G13270	LOC_OS03G07400	LOC_OS06G41720	LOC_OS04G32880	LOC_OS08G24380	LOC_OS04G55505	LOC_OS06G02180	LOC_OS06G51110	LOC_OS05G03060	LOC_OS01G12800	LOC_OS05G40000	LOC_OS08G35050	LOC_OS07G37250	LOC_OS06G41790	LOC_OS06G40460	LOC_OS07G38580	LOC_OS05G15040	LOC_OS08G24390	LOC_OS02G09600	LOC_OS06G02170	LOC_OS05G03070	LOC_OS09G34180	LOC_OS03G21710	LOC_OS01G71190	LOC_OS07G49250	LOC_OS06G51100	LOC_OS10G37190	LOC_OS04G44800	LOC_OS07G37240	LOC_OS02G09610	LOC_OS06G39470	LOC_OS03G19400	LOC_OS09G34190	LOC_OS03G21720	LOC_OS04G17230	LOC_OS05G43970	LOC_OS02G35910	LOC_OS04G20880	LOC_OS05G29676	LOC_OS05G04370	LOC_OS05G03040	LOC_OS04G56800	LOC_OS06G14180	LOC_OS07G37270	LOC_OS06G41770	LOC_OS06G40440	LOC_OS04G29210	LOC_OS02G23930	LOC_OS04G44820	LOC_OS03G19410	LOC_OS03G21730	LOC_OS02G35900	LOC_OS05G43960	LOC_OS05G03050	LOC_OS03G07440	LOC_OS06G40430	LOC_OS04G05250	
LOC_OS07G38590	LOC_OS02G08300	LOC_OS03G08770	LOC_OS05G39610	LOC_OS06G51150	LOC_OS05G14310	LOC_OS12G21890	LOC_OS08G27100	LOC_OS07G05900	LOC_OS05G41930	LOC_OS05G28960	LOC_OS03G50340	LOC_OS12G32544	LOC_OS02G38800	LOC_OS12G06250	LOC_OS03G25380	LOC_OS08G41410	LOC_OS01G59090	LOC_OS01G60080	LOC_OS08G05790	LOC_OS10G42280	LOC_OS08G04460	LOC_OS03G48020	LOC_OS03G24050	LOC_OS03G63660	LOC_OS02G02850	LOC_OS01G72080	LOC_OS03G50330	LOC_OS05G28950	LOC_OS06G40490	LOC_OS10G42299	LOC_OS03G25390	LOC_OS03G24060	LOC_OS08G41400	LOC_OS01G59080	LOC_OS08G05780	LOC_OS03G61019	LOC_OS08G04450	LOC_OS03G61010	LOC_OS03G48010	LOC_OS02G26814	LOC_OS03G63670	LOC_OS06G14190	LOC_OS03G62340	LOC_OS02G02860	LOC_OS12G19590	LOC_OS05G15620	LOC_OS08G04440	LOC_OS03G50364	LOC_OS08G16470	LOC_OS02G14860	LOC_OS02G38820	LOC_OS05G28940	LOC_OS05G02310	LOC_OS08G41430	LOC_OS01G59070	LOC_OS08G05770	LOC_OS10G42260	LOC_OS08G40100	LOC_OS08G42760	LOC_OS08G29780	LOC_OS02G02870	LOC_OS06G39480	LOC_OS05G41900	LOC_OS10G30290	LOC_OS03G50355	LOC_OS08G39100	LOC_OS03G51680	LOC_OS08G16480	LOC_OS02G38810	LOC_OS03G50350	LOC_OS02G13530	LOC_OS12G07550	LOC_OS01G61380	LOC_OS12G06220	LOC_OS10G42270	LOC_OS01G59060	LOC_OS02G02880	LOC_OS03G63650	LOC_OS07G05940	LOC_OS02G02810	LOC_OS10G29274	LOC_OS08G05750	LOC_OS12G18200	LOC_OS03G14690	LOC_OS03G37330	LOC_OS01G59050	LOC_OS01G60040	LOC_OS02G14800	LOC_OS10G42240	LOC_OS08G40120	LOC_OS08G27140	LOC_OS05G39650	LOC_OS07G04620	LOC_OS07G05950	LOC_OS05G40630	LOC_OS08G39120	LOC_OS10G17280	LOC_OS03G51620	LOC_OS05G41960	LOC_OS05G27660	LOC_OS03G13370	LOC_OS04G50196	LOC_OS01G59040	LOC_OS10G42250	LOC_OS08G40110	LOC_OS12G21860	LOC_OS08G27150	LOC_OS03G24020	LOC_OS07G05960	LOC_OS01G47050	LOC_OS12G21870	LOC_OS05G40620	LOC_OS02G01500	LOC_OS01G48380	LOC_OS08G04400	LOC_OS07G04630	LOC_OS03G50325	LOC_OS03G51650	LOC_OS03G52980	LOC_OS05G01020	LOC_OS08G39150	LOC_OS03G13380	LOC_OS05G28980	LOC_OS01G61350	LOC_OS06G38190	LOC_OS01G36390	LOC_OS03G38689	LOC_OS09G04290	LOC_OS03G48000	LOC_OS08G41470	LOC_OS08G40140	LOC_OS03G24030	LOC_OS02G01510	LOC_OS05G40610	LOC_OS02G02840	LOC_OS01G48370	LOC_OS01G47040	LOC_OS03G51640	LOC_OS03G12064	LOC_OS12G32536	LOC_OS07G03319	LOC_OS03G50310	LOC_OS01G60010	LOC_OS03G38670	LOC_OS08G39140	LOC_OS09G29584	LOC_OS12G07590	LOC_OS08G42790	LOC_OS08G41460	LOC_OS03G24040	LOC_OS05G15670	LOC_OS01G50690	LOC_OS01G49690	LOC_OS02G51860	LOC_OS01G61330	LOC_OS04G02510	LOC_OS01G35040	LOC_OS03G03990	LOC_OS03G13325	LOC_OS02G13580	LOC_OS04G39800	LOC_OS03G02660	LOC_OS03G27960	LOC_OS03G26630	LOC_OS08G40160	LOC_OS01G11070	LOC_OS02G50540	LOC_OS03G52910	LOC_OS02G49550	LOC_OS04G02520	LOC_OS01G61320	LOC_OS01G62650	LOC_OS08G39160	LOC_OS03G03980	LOC_OS03G40930	LOC_OS03G02650	LOC_OS03G27970	LOC_OS08G40150	LOC_OS08G41480	LOC_OS04G39814	LOC_OS02G51840	LOC_OS01G49670	LOC_OS03G51610	LOC_OS03G12010	LOC_OS03G38640	LOC_OS03G52940	LOC_OS01G62640	LOC_OS03G27980	LOC_OS04G52800	LOC_OS08G40180	LOC_OS02G51850	LOC_OS01G51980	LOC_OS04G39830	LOC_OS03G51600	LOC_OS02G25580	LOC_OS02G49530	LOC_OS03G12020	LOC_OS01G61300	LOC_OS01G62630	LOC_OS02G38890	LOC_OS04G38500	LOC_OS08G40170	LOC_OS02G26860	LOC_OS03G27920	LOC_OS01G48320	LOC_OS11G42060	LOC_OS02G51820	LOC_OS01G38990	LOC_OS01G13690	LOC_OS04G27850	LOC_OS03G40900	LOC_OS04G03880	LOC_OS03G39910	LOC_OS05G04950	LOC_OS05G03620	LOC_OS12G32580	LOC_OS02G02890	LOC_OS02G01560	LOC_OS02G24205	LOC_OS02G51830	LOC_OS02G26850	LOC_OS11G42070	LOC_OS03G27930	LOC_OS01G48310	LOC_OS04G02560	LOC_OS02G14874	LOC_OS01G11020	LOC_OS04G13200	LOC_OS01G36340	LOC_OS08G40190	LOC_OS01G37670	LOC_OS01G50622	LOC_OS03G15960	LOC_OS01G48300	LOC_OS01G12381	LOC_OS01G38970	LOC_OS01G11054	LOC_OS02G13560	LOC_OS02G38860	LOC_OS05G04930	LOC_OS03G01350	LOC_OS03G02680	LOC_OS06G04820	LOC_OS02G24210	LOC_OS01G23010	LOC_OS11G42050	LOC_OS04G27820	LOC_OS01G50616	LOC_OS02G51810	LOC_OS04G03870	LOC_OS01G11040	LOC_OS02G12240	LOC_OS05G04940	LOC_OS05G03610	
LOC_OS03G27950	LOC_OS02G01590	LOC_OS04G14510	LOC_OS01G01670	LOC_OS01G26970	LOC_OS04G40750	LOC_OS04G38430	LOC_OS04G15790	LOC_OS11G05070	LOC_OS10G06510	LOC_OS02G48290	LOC_OS07G38020	LOC_OS01G14980	LOC_OS11G05080	LOC_OS04G51410	LOC_OS01G38950	LOC_OS04G25110	LOC_OS04G02470	LOC_OS06G04840	LOC_OS04G14450	LOC_OS01G02990	LOC_OS04G39770	LOC_OS10G32810	LOC_OS11G17070	LOC_OS04G15780	LOC_OS01G01660	LOC_OS01G49600	LOC_OS01G51920	LOC_OS11G05090	LOC_OS04G52730	LOC_OS03G14700	LOC_OS01G14970	LOC_OS06G04830	LOC_OS09G17500	LOC_OS06G28820	LOC_OS04G51400	LOC_OS07G41694	LOC_OS11G42000	LOC_OS10G05200	LOC_OS04G52760	LOC_OS07G42994	LOC_OS04G27750	LOC_OS01G13670	LOC_OS03G14710	LOC_OS07G02090	LOC_OS06G03530	LOC_OS07G41660	LOC_OS11G43340	LOC_OS04G49110	LOC_OS01G13660	LOC_OS05G38290	LOC_OS03G14720	LOC_OS06G04880	LOC_OS01G02960	LOC_OS01G13610	LOC_OS04G25150	LOC_OS07G38060	LOC_OS11G17014	LOC_OS07G14090	LOC_OS01G25600	LOC_OS02G12290	LOC_OS06G40500	LOC_OS06G02220	LOC_OS04G52700	LOC_OS06G04870	LOC_OS11G21990	LOC_OS04G13160	LOC_OS03G02730	LOC_OS06G27530	LOC_OS01G25610	LOC_OS11G44650	LOC_OS02G49590	LOC_OS04G25140	LOC_OS01G73410	LOC_OS04G38410	LOC_OS06G02240	LOC_OS03G02720	LOC_OS02G51880	LOC_OS02G50550	LOC_OS04G13150	LOC_OS01G02980	LOC_OS06G03570	LOC_OS04G02490	LOC_OS06G15550	LOC_OS07G38080	LOC_OS01G73420	LOC_OS06G41810	LOC_OS04G40740	LOC_OS01G01640	LOC_OS06G03560	LOC_OS03G02710	LOC_OS04G38420	LOC_OS02G49570	LOC_OS11G05060	LOC_OS11G06390	LOC_OS11G20689	LOC_OS01G14950	LOC_OS04G25120	LOC_OS01G26920	LOC_OS06G28840	LOC_OS04G52710	LOC_OS01G72100	LOC_OS07G04650	LOC_OS06G28890	LOC_OS03G61080	LOC_OS07G03328	LOC_OS11G06320	LOC_OS01G14900	LOC_OS05G27590	LOC_OS11G08980	LOC_OS10G42202	LOC_OS07G17970	LOC_OS06G41870	LOC_OS07G41600	LOC_OS11G45930	LOC_OS06G38210	LOC_OS06G26234	LOC_OS12G21930	LOC_OS12G07620	LOC_OS04G25190	LOC_OS01G73440	LOC_OS09G17580	LOC_OS07G02000	LOC_OS10G30230	LOC_OS02G02900	LOC_OS07G30930	LOC_OS10G06580	LOC_OS06G03580	LOC_OS10G29240	LOC_OS05G41880	LOC_OS11G08990	LOC_OS05G40550	LOC_OS03G48090	LOC_OS07G42940	LOC_OS11G45940	LOC_OS06G14230	LOC_OS07G28614	LOC_OS05G14280	LOC_OS04G49170	LOC_OS07G28610	LOC_OS01G73450	LOC_OS07G30960	LOC_OS07G29970	LOC_OS01G73460	LOC_OS05G40540	LOC_OS02G14900	LOC_OS09G28220	LOC_OS07G42910	LOC_OS10G17260	LOC_OS10G05290	LOC_OS06G39520	LOC_OS07G28644	LOC_OS08G03190	LOC_OS10G32860	LOC_OS10G30200	LOC_OS01G73470	LOC_OS02G02920	LOC_OS07G30950	LOC_OS08G29710	LOC_OS03G61070	LOC_OS05G38219	LOC_OS01G14910	LOC_OS09G29540	LOC_OS04G25160	LOC_OS04G50176	LOC_OS12G08920	LOC_OS05G38210	LOC_OS07G27300	LOC_OS07G27330	LOC_OS10G05220	LOC_OS07G26000	LOC_OS07G28660	LOC_OS03G62370	LOC_OS08G29720	LOC_OS07G03368	LOC_OS08G30719	LOC_OS03G36080	LOC_OS09G28200	LOC_OS07G41640	LOC_OS07G39310	LOC_OS03G50380	LOC_OS04G51454	LOC_OS04G52780	LOC_OS04G50120	LOC_OS03G48060	LOC_OS12G05000	LOC_OS08G03170	LOC_OS07G04690	LOC_OS07G02030	LOC_OS10G05210	LOC_OS07G30970	LOC_OS01G73490	LOC_OS07G03377	LOC_OS03G61050	LOC_OS06G51220	LOC_OS11G08950	LOC_OS11G07620	LOC_OS07G39300	LOC_OS04G38480	LOC_OS10G18520	LOC_OS12G08980	LOC_OS12G07650	LOC_OS05G38270	LOC_OS04G50110	LOC_OS03G49380	LOC_OS04G52770	LOC_OS08G03160	LOC_OS07G40320	LOC_OS10G31520	LOC_OS06G39590	LOC_OS10G05240	LOC_OS05G40580	LOC_OS09G04210	LOC_OS03G48080	LOC_OS07G14030	LOC_OS07G38000	LOC_OS10G19880	LOC_OS08G42720	LOC_OS06G40560	LOC_OS06G41890	LOC_OS08G30740	LOC_OS08G04480	LOC_OS03G63680	LOC_OS06G27590	LOC_OS07G27340	LOC_OS03G63690	LOC_OS05G40570	LOC_OS11G08970	LOC_OS11G07640	LOC_OS08G17770	LOC_OS07G42960	LOC_OS04G51460	LOC_OS03G50390	LOC_OS03G48070	LOC_OS05G38250	LOC_OS08G29750	LOC_OS08G04470	LOC_OS03G61030	LOC_OS08G30730	LOC_OS07G02060	LOC_OS02G02730	LOC_OS03G12190	LOC_OS03G36160	LOC_OS12G18120	LOC_OS01G72190	LOC_OS05G03780	LOC_OS08G16570	LOC_OS12G07460	LOC_OS02G14720	LOC_OS03G24170	LOC_OS08G40200	LOC_OS12G08790	LOC_OS08G41530	LOC_OS11G08909	LOC_OS05G39730	
LOC_OS02G26700	LOC_OS05G39720	LOC_OS06G51260	LOC_OS12G18130	LOC_OS05G02460	LOC_OS03G50450	LOC_OS03G24180	LOC_OS10G41083	LOC_OS08G41520	LOC_OS08G42850	LOC_OS03G61130	LOC_OS05G27749	LOC_OS11G08918	LOC_OS03G24184	LOC_OS02G02740	LOC_OS03G49464	LOC_OS02G26720	LOC_OS06G51250	LOC_OS12G43100	LOC_OS07G05800	LOC_OS05G03760	LOC_OS03G50480	LOC_OS02G13400	LOC_OS12G08770	LOC_OS05G27730	LOC_OS08G05890	LOC_OS03G62430	LOC_OS08G42880	LOC_OS08G41550	LOC_OS12G21798	LOC_OS03G63760	LOC_OS02G02750	LOC_OS12G18150	LOC_OS01G48290	LOC_OS07G05810	LOC_OS11G08930	LOC_OS03G50470	LOC_OS02G14730	LOC_OS12G08760	LOC_OS06G40590	LOC_OS05G01110	LOC_OS03G48150	LOC_OS03G49480	LOC_OS08G40210	LOC_OS08G05880	LOC_OS03G49485	LOC_OS12G06100	LOC_OS03G63770	LOC_OS03G61110	LOC_OS01G48280	LOC_OS05G27790	LOC_OS05G26460	LOC_OS01G62584	LOC_OS05G02490	LOC_OS01G61250	LOC_OS09G29490	LOC_OS10G41030	LOC_OS05G14470	LOC_OS03G49430	LOC_OS12G21734	LOC_OS04G49080	LOC_OS05G39770	LOC_OS03G26791	LOC_OS02G02700	LOC_OS01G48270	LOC_OS08G04530	LOC_OS07G04500	LOC_OS05G27780	LOC_OS03G12160	LOC_OS03G36110	LOC_OS12G06160	LOC_OS10G04090	LOC_OS08G41560	LOC_OS08G40230	LOC_OS03G62420	LOC_OS05G39760	LOC_OS03G49420	LOC_OS07G05840	LOC_OS02G02710	LOC_OS10G28040	LOC_OS07G30800	LOC_OS03G50440	LOC_OS01G61230	LOC_OS05G26440	LOC_OS01G36270	LOC_OS12G07480	LOC_OS12G06150	LOC_OS08G40260	LOC_OS07G29810	LOC_OS08G41590	LOC_OS05G38420	LOC_OS02G02720	LOC_OS07G04520	LOC_OS10G28050	LOC_OS10G30370	LOC_OS03G50430	LOC_OS03G51760	LOC_OS05G27760	LOC_OS12G06140	LOC_OS12G07470	LOC_OS03G63730	LOC_OS08G41580	LOC_OS10G29390	LOC_OS08G40250	LOC_OS03G24160	LOC_OS05G38410	LOC_OS01G51890	LOC_OS01G50560	LOC_OS02G51740	LOC_OS08G05830	LOC_OS03G63700	LOC_OS03G38745	LOC_OS02G37430	LOC_OS07G39190	LOC_OS03G01450	LOC_OS03G25420	LOC_OS03G02780	LOC_OS09G30454	LOC_OS01G51880	LOC_OS01G49560	LOC_OS03G51700	LOC_OS02G14790	LOC_OS03G38730	LOC_OS03G13450	LOC_OS04G02400	LOC_OS02G37420	LOC_OS02G01490	LOC_OS03G25430	LOC_OS09G30466	LOC_OS03G02770	LOC_OS03G24100	LOC_OS02G25449	LOC_OS03G01436	LOC_OS03G02762	LOC_OS03G13460	LOC_OS01G48220	LOC_OS02G38780	LOC_OS02G12150	LOC_OS03G01430	LOC_OS04G39700	LOC_OS09G30478	LOC_OS01G37560	LOC_OS09G30474	LOC_OS02G51730	LOC_OS01G51860	LOC_OS03G01420	LOC_OS02G26790	LOC_OS12G06190	LOC_OS12G06180	LOC_OS03G02750	LOC_OS03G25450	LOC_OS01G25560	LOC_OS01G51850	LOC_OS12G43120	LOC_OS02G14760	LOC_OS02G51700	LOC_OS03G38700	LOC_OS05G03740	LOC_OS03G14730	LOC_OS05G02410	LOC_OS09G30498	LOC_OS02G02770	LOC_OS02G01440	LOC_OS03G01490	LOC_OS01G01580	LOC_OS01G36229	LOC_OS12G43110	LOC_OS02G51710	LOC_OS01G12230	LOC_OS05G03750	LOC_OS12G32470	LOC_OS02G01450	LOC_OS06G04910	LOC_OS12G43140	LOC_OS01G25540	LOC_OS03G25400	LOC_OS02G14780	LOC_OS01G49510	LOC_OS03G38720	LOC_OS04G02410	LOC_OS01G12260	LOC_OS02G38740	LOC_OS01G37520	LOC_OS03G01470	LOC_OS06G16919	LOC_OS12G43130	LOC_OS02G14770	LOC_OS01G12250	LOC_OS01G38860	LOC_OS03G38710	LOC_OS05G02400	LOC_OS03G01460	LOC_OS06G03600	LOC_OS01G02880	LOC_OS07G03288	LOC_OS10G32920	LOC_OS04G41960	LOC_OS05G50090	LOC_OS01G25520	LOC_OS04G15670	LOC_OS04G38310	LOC_OS04G02354	LOC_OS07G40230	LOC_OS11G06290	LOC_OS01G12200	LOC_OS07G42890	LOC_OS04G41970	LOC_OS04G39650	LOC_OS01G25530	LOC_OS01G51800	LOC_OS02G24190	LOC_OS02G48184	LOC_OS11G20580	LOC_OS09G06740	LOC_OS06G15600	LOC_OS07G39220	LOC_OS07G40240	LOC_OS07G15270	LOC_OS01G13520	LOC_OS06G03620	LOC_OS01G37510	LOC_OS01G01570	LOC_OS04G40650	LOC_OS04G39660	LOC_OS02G50470	LOC_OS04G51310	LOC_OS01G12220	LOC_OS07G15280	LOC_OS10G05329	LOC_OS04G38340	LOC_OS04G40660	LOC_OS03G26820	LOC_OS10G07978	LOC_OS10G07970	LOC_OS05G37080	LOC_OS01G13540	LOC_OS03G14840	LOC_OS01G73514	LOC_OS02G50480	LOC_OS06G03640	LOC_OS07G40224	LOC_OS07G42880	LOC_OS06G03670	LOC_OS06G02340	LOC_OS02G51780	LOC_OS03G01530	LOC_OS01G14820	LOC_OS02G49460	LOC_OS07G39270	LOC_OS05G50050	LOC_OS09G30414	LOC_OS05G51380	LOC_OS02G37470	LOC_OS01G01510	LOC_OS09G30412	
LOC_OS06G40620	LOC_OS09G30410	LOC_OS06G40609	LOC_OS09G30418	LOC_OS06G27650	LOC_OS02G51790	LOC_OS03G02850	LOC_OS02G50460	LOC_OS02G48140	LOC_OS01G14810	LOC_OS11G07580	LOC_OS04G41930	LOC_OS04G40600	LOC_OS04G26350	LOC_OS07G39260	LOC_OS01G72205	LOC_OS06G41940	LOC_OS01G72200	LOC_OS06G02330	LOC_OS04G15690	LOC_OS06G39600	LOC_OS02G49440	LOC_OS02G48110	LOC_OS06G03690	LOC_OS01G02860	LOC_OS06G02360	LOC_OS11G07590	LOC_OS01G14840	LOC_OS06G28950	LOC_OS07G41580	LOC_OS07G39290	LOC_OS04G39629	LOC_OS02G48116	LOC_OS01G73540	LOC_OS06G40600	LOC_OS04G52600	LOC_OS04G41950	LOC_OS02G49450	LOC_OS03G02830	LOC_OS02G51770	LOC_OS06G03682	LOC_OS01G01520	LOC_OS09G30438	LOC_OS04G15680	LOC_OS02G48122	LOC_OS10G06600	LOC_OS03G14800	LOC_OS07G40260	LOC_OS01G14830	LOC_OS04G26330	LOC_OS09G30446	LOC_OS07G41590	LOC_OS07G39280	LOC_OS10G19910	LOC_OS06G41920	LOC_OS01G73550	LOC_OS01G72220	LOC_OS07G04530	LOC_OS06G02380	LOC_OS06G01050	LOC_OS05G40680	LOC_OS08G29809	LOC_OS11G08860	LOC_OS05G26386	LOC_OS04G38390	LOC_OS10G42320	LOC_OS04G50040	LOC_OS04G51370	LOC_OS07G42810	LOC_OS06G13030	LOC_OS06G41990	LOC_OS06G37000	LOC_OS05G14390	LOC_OS01G73560	LOC_OS12G08830	LOC_OS12G07500	LOC_OS07G03210	LOC_OS07G04540	LOC_OS01G73570	LOC_OS07G30810	LOC_OS05G01090	LOC_OS06G02370	LOC_OS06G51300	LOC_OS05G25040	LOC_OS09G04160	LOC_OS05G26377	LOC_OS04G51360	LOC_OS11G20500	LOC_OS09G28110	LOC_OS06G15680	LOC_OS06G40650	LOC_OS05G39680	LOC_OS04G25060	LOC_OS01G72240	LOC_OS07G29820	LOC_OS12G08820	LOC_OS07G03220	LOC_OS01G72250	LOC_OS07G30840	LOC_OS11G06220	LOC_OS05G01060	LOC_OS05G25030	LOC_OS10G28009	LOC_OS11G08880	LOC_OS09G28100	LOC_OS04G51390	LOC_OS05G40660	LOC_OS05G26368	LOC_OS09G29430	LOC_OS12G08810	LOC_OS05G39670	LOC_OS04G49060	LOC_OS01G72260	LOC_OS06G26340	LOC_OS11G06234	LOC_OS05G26350	LOC_OS06G25010	LOC_OS09G29420	LOC_OS04G51380	LOC_OS11G45800	LOC_OS07G42800	LOC_OS06G40630	LOC_OS11G45809	LOC_OS12G21840	LOC_OS05G38330	LOC_OS05G37000	LOC_OS08G30810	LOC_OS07G03230	LOC_OS10G04010	LOC_OS07G30860	LOC_OS03G62490	LOC_OS10G29310	LOC_OS06G51350	LOC_OS04G40670	LOC_OS09G04110	LOC_OS06G49030	LOC_OS08G15204	LOC_OS11G21804	LOC_OS09G06770	LOC_OS06G13070	LOC_OS04G49000	LOC_OS12G07540	LOC_OS08G42820	LOC_OS03G48180	LOC_OS04G51330	LOC_OS05G49050	LOC_OS12G06210	LOC_OS09G17430	LOC_OS08G03290	LOC_OS07G03240	LOC_OS10G30300	LOC_OS10G32960	LOC_OS10G29320	LOC_OS10G07994	LOC_OS01G72280	LOC_OS10G19970	LOC_OS06G13060	LOC_OS03G48170	LOC_OS12G07530	LOC_OS12G06200	LOC_OS10G32970	LOC_OS06G51330	LOC_OS11G07510	LOC_OS02G48194	LOC_OS02G48190	LOC_OS04G51350	LOC_OS04G52680	LOC_OS05G49030	LOC_OS06G50000	LOC_OS06G37020	LOC_OS06G13090	LOC_OS03G62480	LOC_OS07G03279	LOC_OS08G15230	LOC_OS05G25060	LOC_OS06G13080	LOC_OS03G48190	LOC_OS01G61180	LOC_OS05G49020	LOC_OS04G52670	LOC_OS05G38370	LOC_OS08G30850	LOC_OS08G03260	LOC_OS07G03270	LOC_OS03G61150	LOC_OS06G39690	LOC_OS06G51390	LOC_OS02G03940	LOC_OS12G42110	LOC_OS08G29520	LOC_OS05G04750	LOC_OS08G06885	LOC_OS03G50580	LOC_OS03G61249	LOC_OS12G31450	LOC_OS05G28720	LOC_OS03G49590	LOC_OS03G48260	LOC_OS07G16800	LOC_OS12G06490	LOC_OS08G06880	LOC_OS08G05550	LOC_OS08G31850	LOC_OS03G61240	LOC_OS03G62570	LOC_OS02G27910	LOC_OS06G51380	LOC_OS12G43430	LOC_OS07G04820	LOC_OS08G28200	LOC_OS10G30070	LOC_OS08G05540	LOC_OS08G18880	LOC_OS05G03430	LOC_OS08G43815	LOC_OS03G50570	LOC_OS12G32790	LOC_OS12G31460	LOC_OS02G40900	LOC_OS05G02100	LOC_OS03G49580	LOC_OS08G29530	LOC_OS12G42100	LOC_OS08G31840	LOC_OS03G62580	LOC_OS06G50050	LOC_OS11G08800	LOC_OS07G04830	LOC_OS06G49050	LOC_OS02G15950	LOC_OS09G28060	LOC_OS09G04090	LOC_OS05G03400	LOC_OS08G18894	LOC_OS08G30540	LOC_OS07G28800	LOC_OS10G30054	LOC_OS06G51360	LOC_OS12G42120	LOC_OS10G31380	LOC_OS01G73190	LOC_OS12G07790	LOC_OS09G28050	LOC_OS01G60290	LOC_OS03G48270	LOC_OS05G04740	LOC_OS09G29380	LOC_OS12G30150	LOC_OS08G31860	LOC_OS06G50030	LOC_OS12G06464	LOC_OS03G62560	LOC_OS05G40400	LOC_OS03G48225	LOC_OS07G04850	
LOC_OS03G50540	LOC_OS03G51870	LOC_OS05G02130	LOC_OS08G06840	LOC_OS08G05510	LOC_OS10G05069	LOC_OS09G29370	LOC_OS10G18370	LOC_OS08G41210	LOC_OS07G41800	LOC_OS08G42540	LOC_OS03G63860	LOC_OS10G32680	LOC_OS07G28820	LOC_OS03G61200	LOC_OS02G03910	LOC_OS07G02200	LOC_OS10G29040	LOC_OS10G31360	LOC_OS05G02140	LOC_OS08G06830	LOC_OS03G50530	LOC_OS12G32750	LOC_OS12G31420	LOC_OS05G28750	LOC_OS10G18364	LOC_OS07G41810	LOC_OS08G42530	LOC_OS10G32690	LOC_OS08G30554	LOC_OS05G39400	LOC_OS03G61210	LOC_OS03G63870	LOC_OS07G02210	LOC_OS02G03920	LOC_OS05G03440	LOC_OS05G02110	LOC_OS12G31430	LOC_OS05G28740	LOC_OS03G50560	LOC_OS01G61590	LOC_OS12G05180	LOC_OS08G42560	LOC_OS10G33990	LOC_OS07G28840	LOC_OS02G03930	LOC_OS06G49080	LOC_OS05G03450	LOC_OS03G50550	LOC_OS09G28019	LOC_OS03G37580	LOC_OS01G60250	LOC_OS03G51880	LOC_OS01G61580	LOC_OS12G05170	LOC_OS12G31440	LOC_OS02G15900	LOC_OS03G62522	LOC_OS03G48230	LOC_OS08G42550	LOC_OS03G63850	LOC_OS03G49560	LOC_OS07G28830	LOC_OS01G59265	LOC_OS08G29590	LOC_OS01G47270	LOC_OS02G51620	LOC_OS03G50500	LOC_OS02G26660	LOC_OS04G02754	LOC_OS03G13560	LOC_OS03G12238	LOC_OS01G59250	LOC_OS02G13340	LOC_OS02G39970	LOC_OS03G12236	LOC_OS03G25540	LOC_OS02G02690	LOC_OS03G26870	LOC_OS08G41250	LOC_OS02G01360	LOC_OS03G01570	LOC_OS08G42580	LOC_OS04G14740	LOC_OS02G52960	LOC_OS02G26650	LOC_OS01G60230	LOC_OS01G61560	LOC_OS01G62890	LOC_OS09G30340	LOC_OS01G59240	LOC_OS08G30590	LOC_OS08G42570	LOC_OS08G41240	LOC_OS03G49500	LOC_OS01G47256	LOC_OS03G50520	LOC_OS01G62880	LOC_OS04G02730	LOC_OS02G13360	LOC_OS04G51710	LOC_OS08G41270	LOC_OS02G51610	LOC_OS02G52940	LOC_OS01G50890	LOC_OS03G50510	LOC_OS03G51840	LOC_OS01G61540	LOC_OS01G62870	LOC_OS03G13590	LOC_OS03G12260	LOC_OS04G51700	LOC_OS03G01540	LOC_OS08G42590	LOC_OS12G42150	LOC_OS01G49890	LOC_OS02G27950	LOC_OS03G14850	LOC_OS01G60200	LOC_OS01G62860	LOC_OS01G24590	LOC_OS02G13300	LOC_OS12G31490	LOC_OS10G42080	LOC_OS11G44490	LOC_OS03G25510	LOC_OS12G42140	LOC_OS03G14860	LOC_OS01G61520	LOC_OS02G14630	LOC_OS02G52920	LOC_OS02G39920	LOC_OS01G11260	LOC_OS09G30380	LOC_OS03G38810	LOC_OS03G12200	LOC_OS05G04720	LOC_OS02G03990	LOC_OS10G42090	LOC_OS02G40940	LOC_OS08G41280	LOC_OS02G01332	LOC_OS11G32480	LOC_OS01G24570	LOC_OS04G14760	LOC_OS01G50860	LOC_OS10G30080	LOC_OS01G62840	LOC_OS04G25410	LOC_OS11G45790	LOC_OS02G39950	LOC_OS02G01340	LOC_OS02G25300	LOC_OS02G27960	LOC_OS01G61500	LOC_OS02G15980	LOC_OS03G13550	LOC_OS11G44470	LOC_OS06G15700	LOC_OS02G52900	LOC_OS04G02780	LOC_OS02G01350	LOC_OS01G35230	LOC_OS03G01614	LOC_OS06G14406	LOC_OS10G08930	LOC_OS01G25880	LOC_OS01G24550	LOC_OS10G07602	LOC_OS03G01610	LOC_OS05G51060	LOC_OS10G07604	LOC_OS03G26910	LOC_OS09G20920	LOC_OS01G50840	LOC_OS01G62820	LOC_OS02G24080	LOC_OS06G14400	LOC_OS11G45770	LOC_OS11G07490	LOC_OS01G50849	LOC_OS04G26680	LOC_OS01G12560	LOC_OS07G39590	LOC_OS01G11230	LOC_OS10G21910	LOC_OS07G38260	LOC_OS06G02420	LOC_OS01G63800	LOC_OS04G36020	LOC_OS04G38680	LOC_OS05G51070	LOC_OS01G62810	LOC_OS09G06620	LOC_OS11G06170	LOC_OS03G13614	LOC_OS10G21920	LOC_OS01G12550	LOC_OS11G31110	LOC_OS06G03740	LOC_OS09G20900	LOC_OS11G32440	LOC_OS11G19480	LOC_OS01G37870	LOC_OS06G03770	LOC_OS01G62800	LOC_OS02G50350	LOC_OS01G48500	LOC_OS06G14420	LOC_OS06G15750	LOC_OS02G49360	LOC_OS01G49830	LOC_OS11G44420	LOC_OS07G40570	LOC_OS04G48010	LOC_OS05G39390	LOC_OS07G38280	LOC_OS03G14950	LOC_OS01G63820	LOC_OS04G02690	LOC_OS01G37842	LOC_OS09G19910	LOC_OS11G32470	LOC_OS11G18160	LOC_OS10G08940	LOC_OS05G26070	LOC_OS02G50360	LOC_OS07G40580	LOC_OS01G12570	LOC_OS03G12300	LOC_OS07G38270	LOC_OS03G13630	LOC_OS04G51660	LOC_OS05G39380	LOC_OS09G19900	LOC_OS06G02430	LOC_OS09G32940	LOC_OS01G37825	LOC_OS02G49340	LOC_OS02G50330	LOC_OS02G48010	LOC_OS11G32410	LOC_OS06G03790	LOC_OS09G07900	LOC_OS11G07450	LOC_OS04G40950	LOC_OS06G15779	LOC_OS01G63840	LOC_OS02G37350	LOC_OS01G12520	LOC_OS03G01650	LOC_OS01G37820	LOC_OS06G40740	LOC_OS02G38680	LOC_OS03G02980	
LOC_OS04G51610	LOC_OS04G52940	LOC_OS04G40960	LOC_OS04G12070	LOC_OS06G03780	LOC_OS06G27770	LOC_OS02G51670	LOC_OS04G39970	LOC_OS04G38640	LOC_OS06G13100	LOC_OS04G25380	LOC_OS03G14900	LOC_OS06G15760	LOC_OS02G13390	LOC_OS12G07810	LOC_OS06G39750	LOC_OS09G32964	LOC_OS06G40730	LOC_OS01G01890	LOC_OS01G37800	LOC_OS02G49320	LOC_OS03G02960	LOC_OS11G07470	LOC_OS03G14910	LOC_OS04G52960	LOC_OS04G51630	LOC_OS01G13870	LOC_OS11G45710	LOC_OS01G25820	LOC_OS09G32976	LOC_OS02G36040	LOC_OS12G07800	LOC_OS02G49326	LOC_OS09G30310	LOC_OS09G32972	LOC_OS04G40980	LOC_OS06G40704	LOC_OS04G49310	LOC_OS01G13860	LOC_OS03G14920	LOC_OS01G12530	LOC_OS06G14450	LOC_OS02G38690	LOC_OS06G40710	LOC_OS07G28860	LOC_OS06G01170	LOC_OS11G08740	LOC_OS05G42980	LOC_OS06G49110	LOC_OS07G39510	LOC_OS05G03380	LOC_OS01G63880	LOC_OS09G06690	LOC_OS05G26026	LOC_OS09G28000	LOC_OS05G15360	LOC_OS01G01830	LOC_OS06G39780	LOC_OS10G33970	LOC_OS04G48070	LOC_OS01G73200	LOC_OS10G05010	LOC_OS09G16010	LOC_OS06G51420	LOC_OS05G27340	LOC_OS05G41640	LOC_OS01G13800	LOC_OS09G20990	LOC_OS01G63890	LOC_OS06G14470	LOC_OS06G40770	LOC_OS05G14040	LOC_OS05G15370	LOC_OS10G33980	LOC_OS06G38460	LOC_OS07G40520	LOC_OS05G39320	LOC_OS12G06520	LOC_OS01G74540	LOC_OS06G01190	LOC_OS05G40300	LOC_OS06G01195	LOC_OS01G12500	LOC_OS05G29990	LOC_OS06G51410	LOC_OS10G20640	LOC_OS10G21970	LOC_OS06G13170	LOC_OS07G41820	LOC_OS05G30980	LOC_OS06G38430	LOC_OS06G39760	LOC_OS05G39310	LOC_OS08G04280	LOC_OS07G02250	LOC_OS12G06510	LOC_OS09G19980	LOC_OS09G20970	LOC_OS05G41620	LOC_OS11G07440	LOC_OS09G29300	LOC_OS07G39520	LOC_OS12G31520	LOC_OS05G02040	LOC_OS05G27320	LOC_OS06G14490	LOC_OS06G13160	LOC_OS06G40750	LOC_OS01G73234	LOC_OS05G30970	LOC_OS07G03590	LOC_OS08G04270	LOC_OS07G02260	LOC_OS07G26210	LOC_OS10G33960	LOC_OS01G73230	LOC_OS12G07830	LOC_OS09G19970	LOC_OS04G36050	LOC_OS09G20960	LOC_OS07G26240	LOC_OS03G61280	LOC_OS02G48094	LOC_OS02G48090	LOC_OS07G40550	LOC_OS07G39550	LOC_OS06G13190	LOC_OS12G06570	LOC_OS04G48030	LOC_OS07G38220	LOC_OS08G18830	LOC_OS06G50146	LOC_OS04G36058	LOC_OS05G39374	LOC_OS06G50140	LOC_OS11G08707	LOC_OS08G31810	LOC_OS06G37160	LOC_OS10G33940	LOC_OS04G36062	LOC_OS01G74580	LOC_OS10G08960	LOC_OS06G49140	LOC_OS10G20630	LOC_OS09G06660	LOC_OS04G51680	LOC_OS12G06560	LOC_OS07G38210	LOC_OS07G39540	LOC_OS07G14260	LOC_OS06G50130	LOC_OS07G02280	LOC_OS04G49370	LOC_OS08G31800	LOC_OS06G37170	LOC_OS09G20940	LOC_OS06G51450	LOC_OS06G49130	LOC_OS04G36070	LOC_OS05G41670	LOC_OS05G26049	LOC_OS10G18310	LOC_OS07G38240	LOC_OS12G07880	LOC_OS10G20600	LOC_OS12G06550	LOC_OS08G05570	LOC_OS07G39570	LOC_OS05G39350	LOC_OS01G01810	LOC_OS07G02290	LOC_OS12G05220	LOC_OS05G15380	LOC_OS03G61260	LOC_OS02G50390	LOC_OS08G30500	LOC_OS06G38470	LOC_OS04G48050	LOC_OS08G31814	LOC_OS10G33920	LOC_OS05G02080	LOC_OS09G20930	LOC_OS05G41660	LOC_OS06G49120	LOC_OS05G27360	LOC_OS07G38230	LOC_OS07G39560	LOC_OS07G14280	LOC_OS06G50110	LOC_OS08G04230	LOC_OS05G38010	LOC_OS09G19940	LOC_OS04G48060	LOC_OS02G03820	LOC_OS05G15520	LOC_OS01G73280	LOC_OS03G59040	LOC_OS12G17030	LOC_OS05G41810	LOC_OS08G16330	LOC_OS05G03540	LOC_OS05G28840	LOC_OS02G15810	LOC_OS12G32660	LOC_OS03G47050	LOC_OS03G61360	LOC_OS06G50180	LOC_OS02G02500	LOC_OS05G41800	LOC_OS12G18374	LOC_OS07G04700	LOC_OS05G03550	LOC_OS09G29284	LOC_OS08G42610	LOC_OS01G60190	LOC_OS03G48370	LOC_OS08G05660	LOC_OS08G29650	LOC_OS08G30634	LOC_OS06G50170	LOC_OS08G29669	LOC_OS03G59020	LOC_OS08G17680	LOC_OS08G16350	LOC_OS02G14500	LOC_OS06G37180	LOC_OS12G31350	LOC_OS01G60180	LOC_OS09G29270	LOC_OS12G30020	LOC_OS05G04850	LOC_OS01G59190	LOC_OS05G03520	LOC_OS08G31990	LOC_OS10G29180	LOC_OS03G61340	LOC_OS08G29660	LOC_OS02G27810	LOC_OS06G51480	LOC_OS05G15510	LOC_OS02G02524	LOC_OS10G30170	LOC_OS06G37190	LOC_OS12G07670	LOC_OS01G60170	LOC_OS08G41300	LOC_OS12G30030	LOC_OS03G48390	LOC_OS08G27010	LOC_OS03G62680	LOC_OS02G02520	LOC_OS02G03850	LOC_OS08G04300	LOC_OS04G03920	LOC_OS10G29159	
LOC_OS03G11060	LOC_OS12G05090	LOC_OS07G03409	LOC_OS03G12390	LOC_OS03G62650	LOC_OS04G15910	LOC_OS05G39530	LOC_OS08G29680	LOC_OS05G14230	LOC_OS05G40510	LOC_OS09G18594	LOC_OS05G41840	LOC_OS03G51984	LOC_OS12G19660	LOC_OS03G51980	LOC_OS07G03418	LOC_OS08G05620	LOC_OS12G32630	LOC_OS08G15050	LOC_OS03G37680	LOC_OS05G03590	LOC_OS05G02260	LOC_OS12G05070	LOC_OS08G41320	LOC_OS08G27030	LOC_OS03G24380	LOC_OS05G14240	LOC_OS10G30156	LOC_OS05G39520	LOC_OS12G17010	LOC_OS05G02230	LOC_OS08G05610	LOC_OS05G27530	LOC_OS01G60140	LOC_OS08G39030	LOC_OS10G42100	LOC_OS12G05060	LOC_OS08G40020	LOC_OS12G43300	LOC_OS03G62630	LOC_OS10G32780	LOC_OS07G28720	LOC_OS01G35184	LOC_OS08G27040	LOC_OS03G47034	LOC_OS08G28370	LOC_OS05G16889	LOC_OS07G02100	LOC_OS02G03810	LOC_OS05G02240	LOC_OS04G03910	LOC_OS01G62790	LOC_OS10G42110	LOC_OS12G32650	LOC_OS03G61319	LOC_OS05G03574	LOC_OS08G41340	LOC_OS03G62640	LOC_OS07G28710	LOC_OS02G51500	LOC_OS02G01245	LOC_OS12G42070	LOC_OS03G24339	LOC_OS03G50620	LOC_OS03G11020	LOC_OS04G40910	LOC_OS03G12350	LOC_OS03G51950	LOC_OS01G60120	LOC_OS08G39050	LOC_OS08G15080	LOC_OS03G38980	LOC_OS09G32870	LOC_OS03G62610	LOC_OS02G39850	LOC_OS03G23000	LOC_OS03G63940	LOC_OS02G01240	LOC_OS03G48300	LOC_OS03G49630	LOC_OS09G30210	LOC_OS08G15090	LOC_OS12G42060	LOC_OS03G50610	LOC_OS03G37640	LOC_OS02G15880	LOC_OS01G61440	LOC_OS01G60110	LOC_OS02G39840	LOC_OS01G35170	LOC_OS07G38090	LOC_OS03G23010	LOC_OS03G63950	LOC_OS02G01250	LOC_OS04G38600	LOC_OS03G62620	LOC_OS03G49620	LOC_OS08G27070	LOC_OS09G30220	LOC_OS01G50780	LOC_OS08G39070	LOC_OS12G42090	LOC_OS01G61430	LOC_OS01G62760	LOC_OS01G47130	LOC_OS03G12370	LOC_OS04G40930	LOC_OS02G39870	LOC_OS03G23020	LOC_OS02G02590	LOC_OS06G03810	LOC_OS08G40060	LOC_OS01G59110	LOC_OS03G48320	LOC_OS08G41390	LOC_OS02G52820	LOC_OS01G50770	LOC_OS02G26550	LOC_OS04G38620	LOC_OS04G39950	LOC_OS02G27880	LOC_OS02G14570	LOC_OS03G51960	LOC_OS01G61420	LOC_OS08G39060	LOC_OS03G11050	LOC_OS04G02620	LOC_OS09G30240	LOC_OS08G27090	LOC_OS03G01660	LOC_OS02G01275	LOC_OS01G59100	LOC_OS03G49640	LOC_OS03G23030	LOC_OS01G24470	LOC_OS08G39090	LOC_OS02G27830	LOC_OS12G17070	LOC_OS03G25620	LOC_OS12G43363	LOC_OS03G13640	LOC_OS01G48446	LOC_OS01G61410	LOC_OS01G48444	LOC_OS03G38940	LOC_OS01G62740	LOC_OS01G49770	LOC_OS01G48440	LOC_OS02G39810	LOC_OS12G31370	LOC_OS12G30040	LOC_OS02G03860	LOC_OS01G35120	LOC_OS12G17080	LOC_OS08G40080	LOC_OS02G02530	LOC_OS06G02500	LOC_OS08G39080	LOC_OS03G24300	LOC_OS11G32369	LOC_OS12G42020	LOC_OS12G43350	LOC_OS01G62730	LOC_OS03G12320	LOC_OS03G14980	LOC_OS01G48430	LOC_OS02G52800	LOC_OS06G15800	LOC_OS01G24480	LOC_OS01G49760	LOC_OS02G40820	LOC_OS01G37790	LOC_OS01G12470	LOC_OS04G02680	LOC_OS03G38930	LOC_OS12G31380	LOC_OS03G63910	LOC_OS11G43049	LOC_OS03G26960	LOC_OS12G17090	LOC_OS11G32360	LOC_OS02G02540	LOC_OS04G14654	LOC_OS08G40070	LOC_OS06G03820	LOC_OS03G51930	LOC_OS02G38508	LOC_OS03G38960	LOC_OS06G15830	LOC_OS03G14990	LOC_OS03G13660	LOC_OS03G12330	LOC_OS02G14540	LOC_OS01G48420	LOC_OS02G39830	LOC_OS04G27950	LOC_OS06G03850	LOC_OS03G26970	LOC_OS01G63900	LOC_OS02G03880	LOC_OS03G49610	LOC_OS02G02550	LOC_OS01G37760	LOC_OS11G31060	LOC_OS12G43370	LOC_OS12G42044	LOC_OS01G50730	LOC_OS03G37620	LOC_OS03G11010	LOC_OS02G14530	LOC_OS02G39820	LOC_OS01G11160	LOC_OS04G01330	LOC_OS02G40800	LOC_OS09G30280	LOC_OS10G42196	LOC_OS01G63910	LOC_OS06G03840	LOC_OS02G03890	LOC_OS10G42190	LOC_OS02G01230	LOC_OS11G32380	LOC_OS06G02510	LOC_OS01G37770	LOC_OS04G40870	LOC_OS01G01790	LOC_OS05G51180	LOC_OS07G27490	LOC_OS01G62700	LOC_OS01G49730	LOC_OS11G06040	LOC_OS01G13770	LOC_OS07G40470	LOC_OS01G12440	LOC_OS01G11110	LOC_OS07G39470	LOC_OS04G50204	LOC_OS01G36410	LOC_OS06G01210	LOC_OS07G02192	LOC_OS06G02540	LOC_OS04G50208	LOC_OS04G40880	LOC_OS01G01780	LOC_OS04G39890	LOC_OS01G24440	LOC_OS07G27480	LOC_OS06G40809	LOC_OS05G51190	LOC_OS02G49270	LOC_OS11G44330	LOC_OS07G38130	LOC_OS10G20710	LOC_OS04G52850	LOC_OS02G38598	
LOC_OS01G12430	LOC_OS05G38190	LOC_OS01G63930	LOC_OS03G13730	LOC_OS11G32320	LOC_OS09G32800	LOC_OS02G51590	LOC_OS06G01200	LOC_OS06G03860	LOC_OS11G34980	LOC_OS01G37750	LOC_OS03G25720	LOC_OS02G50230	LOC_OS06G02560	LOC_OS09G07800	LOC_OS11G20370	LOC_OS04G01240	LOC_OS03G12414	LOC_OS07G38160	LOC_OS05G38180	LOC_OS06G27820	LOC_OS04G13220	LOC_OS04G38580	LOC_OS01G24420	LOC_OS02G51570	LOC_OS03G13750	LOC_OS02G49250	LOC_OS05G26194	LOC_OS04G52870	LOC_OS07G40460	LOC_OS01G13780	LOC_OS07G39480	LOC_OS01G11120	LOC_OS07G38150	LOC_OS02G37280	LOC_OS06G02550	LOC_OS06G27830	LOC_OS09G32820	LOC_OS06G02555	LOC_OS04G50216	LOC_OS02G50210	LOC_OS02G51540	LOC_OS04G38510	LOC_OS01G37700	LOC_OS01G25720	LOC_OS06G02580	LOC_OS06G51510	LOC_OS11G08660	LOC_OS04G40830	LOC_OS11G09990	LOC_OS01G13730	LOC_OS11G20310	LOC_OS11G10980	LOC_OS02G13260	LOC_OS05G51140	LOC_OS06G40860	LOC_OS01G74610	LOC_OS06G02570	LOC_OS02G49230	LOC_OS09G31506	LOC_OS02G52880	LOC_OS02G14590	LOC_OS11G34940	LOC_OS06G13220	LOC_OS01G13720	LOC_OS06G51500	LOC_OS11G06010	LOC_OS11G08670	LOC_OS04G40840	LOC_OS01G63970	LOC_OS11G10990	LOC_OS07G38170	LOC_OS06G14550	LOC_OS02G39880	LOC_OS03G01760	LOC_OS02G13270	LOC_OS09G31514	LOC_OS06G39870	LOC_OS09G32840	LOC_OS04G40850	LOC_OS02G52850	LOC_OS11G20330	LOC_OS02G38589	LOC_OS04G52840	LOC_OS04G01280	LOC_OS01G12420	LOC_OS02G38580	LOC_OS11G32310	LOC_OS01G73300	LOC_OS06G40840	LOC_OS02G40870	LOC_OS02G50200	LOC_OS02G52860	LOC_OS06G01260	LOC_OS11G32300	LOC_OS03G01740	LOC_OS02G49210	LOC_OS01G01760	LOC_OS01G63990	LOC_OS02G38574	LOC_OS04G01290	LOC_OS02G40880	LOC_OS04G51500	LOC_OS07G38190	LOC_OS09G30200	LOC_OS09G32860	LOC_OS10G30100	LOC_OS07G02110	LOC_OS09G19890	LOC_OS06G01290	LOC_OS11G34910	LOC_OS05G26140	LOC_OS12G32700	LOC_OS05G02170	LOC_OS07G41720	LOC_OS11G46900	LOC_OS05G39450	LOC_OS05G51100	LOC_OS08G03090	LOC_OS01G74650	LOC_OS07G02120	LOC_OS09G19880	LOC_OS07G03458	LOC_OS12G32710	LOC_OS05G41760	LOC_OS07G14100	LOC_OS07G15430	LOC_OS08G18920	LOC_OS01G01700	LOC_OS10G32770	LOC_OS01G74660	LOC_OS05G51110	LOC_OS01G72000	LOC_OS11G09979	LOC_OS09G20860	LOC_OS06G37224	LOC_OS07G03467	LOC_OS03G60090	LOC_OS06G51530	LOC_OS11G09970	LOC_OS05G40420	LOC_OS05G26120	LOC_OS07G15440	LOC_OS08G17600	LOC_OS10G18470	LOC_OS06G38550	LOC_OS06G39880	LOC_OS04G25290	LOC_OS07G26100	LOC_OS10G32740	LOC_OS09G20850	LOC_OS05G40410	LOC_OS11G34920	LOC_OS06G49200	LOC_OS01G13700	LOC_OS05G03490	LOC_OS07G41710	LOC_OS08G17610	LOC_OS12G07710	LOC_OS05G51130	LOC_OS01G01720	LOC_OS08G04390	LOC_OS03G59080	LOC_OS09G20840	LOC_OS08G29600	LOC_OS09G06530	LOC_OS07G38100	LOC_OS07G39430	LOC_OS05G38160	LOC_OS05G39490	LOC_OS05G14194	LOC_OS08G31930	LOC_OS09G19850	LOC_OS10G32730	LOC_OS08G29615	LOC_OS07G03499	LOC_OS09G20830	LOC_OS08G29610	LOC_OS03G60080	LOC_OS07G16790	LOC_OS04G51560	LOC_OS05G02190	LOC_OS03G59060	LOC_OS09G20820	LOC_OS05G41795	LOC_OS05G41790	LOC_OS07G38120	LOC_OS07G41740	LOC_OS10G18430	LOC_OS08G42600	LOC_OS02G50270	LOC_OS08G30620	LOC_OS05G14170	LOC_OS09G19830	LOC_OS10G32710	LOC_OS07G28790	LOC_OS03G59070	LOC_OS11G09940	LOC_OS08G17650	LOC_OS05G41780	LOC_OS05G40450	LOC_OS07G41750	LOC_OS08G17655	LOC_OS05G14180	LOC_OS07G15490	LOC_OS06G50230	LOC_OS08G31940	LOC_OS05G38130	LOC_OS09G19820	LOC_OS05G37434	LOC_OS02G48610	LOC_OS01G74250	LOC_OS01G49290	LOC_OS03G59160	LOC_OS05G25450	LOC_OS02G12654	LOC_OS05G01480	LOC_OS05G50410	LOC_OS05G49410	LOC_OS02G12650	LOC_OS12G07100	LOC_OS09G29170	LOC_OS09G30170	LOC_OS02G49950	LOC_OS02G48620	LOC_OS03G59170	LOC_OS08G39560	LOC_OS02G50940	LOC_OS04G51080	LOC_OS05G51754	LOC_OS02G10000	LOC_OS02G37940	LOC_OS02G13990	LOC_OS08G41880	LOC_OS05G38750	LOC_OS05G12140	LOC_OS12G22760	LOC_OS05G12110	LOC_OS12G33415	LOC_OS12G10730	LOC_OS08G39590	LOC_OS02G10010	LOC_OS02G12670	LOC_OS01G37280	LOC_OS08G02260	LOC_OS03G60130	LOC_OS08G03590	LOC_OS08G40580	LOC_OS05G13440	LOC_OS05G38740	LOC_OS08G26270	LOC_OS05G38730	LOC_OS05G37400	LOC_OS12G10720	LOC_OS05G26750	
LOC_OS05G01470	LOC_OS08G39580	LOC_OS01G62230	LOC_OS02G37960	LOC_OS02G10020	LOC_OS02G12680	LOC_OS08G40570	LOC_OS08G02250	LOC_OS03G60140	LOC_OS05G50440	LOC_OS01G49250	LOC_OS04G52380	LOC_OS08G38280	LOC_OS05G24160	LOC_OS09G06499	LOC_OS03G11180	LOC_OS03G50780	LOC_OS08G03579	LOC_OS10G40060	LOC_OS10G41390	LOC_OS12G07140	LOC_OS05G12170	LOC_OS04G40390	LOC_OS01G50230	LOC_OS08G03560	LOC_OS05G24150	LOC_OS01G25290	LOC_OS01G62210	LOC_OS10G39090	LOC_OS05G51710	LOC_OS01G13285	LOC_OS08G04890	LOC_OS03G48450	LOC_OS03G47120	LOC_OS05G38790	LOC_OS05G37460	LOC_OS03G62780	LOC_OS01G52890	LOC_OS02G01970	LOC_OS03G60120	LOC_OS09G19790	LOC_OS07G06810	LOC_OS08G03550	LOC_OS02G37930	LOC_OS02G13960	LOC_OS12G07120	LOC_OS09G29110	LOC_OS10G41370	LOC_OS03G62750	LOC_OS10G27080	LOC_OS05G38780	LOC_OS07G06820	LOC_OS01G51540	LOC_OS02G37920	LOC_OS04G51060	LOC_OS12G10760	LOC_OS05G49420	LOC_OS02G13970	LOC_OS12G07110	LOC_OS10G41380	LOC_OS10G27090	LOC_OS05G38770	LOC_OS03G60100	LOC_OS05G36110	LOC_OS12G44130	LOC_OS01G25240	LOC_OS02G46030	LOC_OS02G47360	LOC_OS01G50200	LOC_OS01G52864	LOC_OS03G11140	LOC_OS12G07190	LOC_OS08G02204	LOC_OS03G12470	LOC_OS01G49210	LOC_OS11G32290	LOC_OS01G49219	LOC_OS02G10070	LOC_OS03G24450	LOC_OS07G41160	LOC_OS06G03910	LOC_OS01G14580	LOC_OS03G49750	LOC_OS03G50730	LOC_OS03G12480	LOC_OS02G58020	LOC_OS02G36690	LOC_OS12G32150	LOC_OS05G02740	LOC_OS02G10080	LOC_OS09G31434	LOC_OS03G49740	LOC_OS09G30100	LOC_OS03G24460	LOC_OS01G01295	LOC_OS01G27880	LOC_OS08G03510	LOC_OS08G04840	LOC_OS02G48670	LOC_OS02G50990	LOC_OS02G22084	LOC_OS03G50760	LOC_OS03G11160	LOC_OS01G39860	LOC_OS01G38530	LOC_OS12G07160	LOC_OS02G10090	LOC_OS03G48440	LOC_OS03G49770	LOC_OS07G42470	LOC_OS07G41140	LOC_OS06G02600	LOC_OS09G31442	LOC_OS12G44140	LOC_OS08G04830	LOC_OS02G47350	LOC_OS02G48680	LOC_OS01G51500	LOC_OS01G39870	LOC_OS12G32170	LOC_OS03G62720	LOC_OS07G41150	LOC_OS09G31454	LOC_OS06G03920	LOC_OS01G13260	LOC_OS03G48430	LOC_OS05G38720	LOC_OS02G22020	LOC_OS06G39900	LOC_OS02G50970	LOC_OS03G49710	LOC_OS05G13420	LOC_OS02G49980	LOC_OS02G48650	LOC_OS02G47320	LOC_OS03G13760	LOC_OS03G12430	LOC_OS03G37730	LOC_OS06G39906	LOC_OS09G31462	LOC_OS01G39840	LOC_OS01G38510	LOC_OS03G11100	LOC_OS01G13210	LOC_OS11G32250	LOC_OS09G31466	LOC_OS06G02620	LOC_OS08G04810	LOC_OS06G39912	LOC_OS03G49700	LOC_OS05G38710	LOC_OS01G52810	LOC_OS02G48660	LOC_OS02G49992	LOC_OS02G35329	LOC_OS05G02780	LOC_OS05G01450	LOC_OS01G15860	LOC_OS04G04740	LOC_OS01G38520	LOC_OS09G30140	LOC_OS01G13200	LOC_OS03G62700	LOC_OS03G25750	LOC_OS11G32240	LOC_OS06G03940	LOC_OS06G02610	LOC_OS02G49960	LOC_OS03G50720	LOC_OS07G41180	LOC_OS03G12450	LOC_OS06G14620	LOC_OS03G11120	LOC_OS11G46880	LOC_OS08G04800	LOC_OS09G31482	LOC_OS09G29190	LOC_OS06G03970	LOC_OS12G20144	LOC_OS11G32270	LOC_OS02G48640	LOC_OS05G14740	LOC_OS02G47310	LOC_OS07G41190	LOC_OS03G11130	LOC_OS03G12460	LOC_OS01G13229	LOC_OS12G34796	LOC_OS12G32130	LOC_OS06G01304	LOC_OS01G39830	LOC_OS09G30160	LOC_OS03G24440	LOC_OS03G25770	LOC_OS03G36419	LOC_OS03G49720	LOC_OS06G27910	LOC_OS11G32260	LOC_OS10G05660	LOC_OS06G03990	LOC_OS03G01850	LOC_OS03G25820	LOC_OS07G31870	LOC_OS11G20239	LOC_OS04G28620	LOC_OS03G13840	LOC_OS01G39800	LOC_OS11G32210	LOC_OS02G58090	LOC_OS11G34870	LOC_OS10G31950	LOC_OS04G42940	LOC_OS10G29640	LOC_OS06G27970	LOC_OS10G42610	LOC_OS07G17560	LOC_OS04G30960	LOC_OS03G13850	LOC_OS01G39810	LOC_OS11G34860	LOC_OS06G03980	LOC_OS07G43870	LOC_OS10G05680	LOC_OS06G12000	LOC_OS03G13860	LOC_OS06G15995	LOC_OS10G29610	LOC_OS11G07280	LOC_OS04G29930	LOC_OS03G36500	LOC_OS04G54940	LOC_OS10G17660	LOC_OS03G11200	LOC_OS03G12530	LOC_OS01G15850	LOC_OS06G15990	LOC_OS10G30600	LOC_OS11G19250	LOC_OS10G31930	LOC_OS03G49800	LOC_OS04G41630	LOC_OS07G31884	LOC_OS03G01820	LOC_OS07G29560	LOC_OS01G14514	LOC_OS06G13320	LOC_OS10G29620	LOC_OS10G04342	LOC_OS07G42520	LOC_OS08G16800	LOC_OS04G30980	LOC_OS06G15980	LOC_OS01G64920	LOC_OS01G15840	LOC_OS04G53606	
LOC_OS10G30610	LOC_OS07G43850	LOC_OS06G01370	LOC_OS04G14020	LOC_OS06G49310	LOC_OS10G06950	LOC_OS03G13800	LOC_OS06G50300	LOC_OS01G64930	LOC_OS06G12020	LOC_OS12G32180	LOC_OS07G41240	LOC_OS04G30910	LOC_OS12G44160	LOC_OS07G29580	LOC_OS06G01360	LOC_OS02G22090	LOC_OS04G42900	LOC_OS02G46080	LOC_OS03G13810	LOC_OS04G03370	LOC_OS06G37330	LOC_OS07G42580	LOC_OS07G41250	LOC_OS01G64949	LOC_OS02G58060	LOC_OS06G01390	LOC_OS06G37300	LOC_OS07G28280	LOC_OS04G42910	LOC_OS04G28640	LOC_OS02G58030	LOC_OS08G15500	LOC_OS01G63620	LOC_OS06G12040	LOC_OS11G19210	LOC_OS09G32730	LOC_OS09G31400	LOC_OS07G41220	LOC_OS04G42920	LOC_OS03G13830	LOC_OS08G16840	LOC_OS06G12030	LOC_OS11G34840	LOC_OS11G19220	LOC_OS10G31900	LOC_OS07G42560	LOC_OS07G41230	LOC_OS09G32740	LOC_OS07G06830	LOC_OS10G28380	LOC_OS10G27050	LOC_OS11G09830	LOC_OS08G41810	LOC_OS01G64970	LOC_OS09G07780	LOC_OS06G12060	LOC_OS04G52340	LOC_OS05G48040	LOC_OS05G49370	LOC_OS06G50340	LOC_OS06G37364	LOC_OS04G02070	LOC_OS05G50370	LOC_OS07G06840	LOC_OS07G05510	LOC_OS08G28840	LOC_OS09G06464	LOC_OS01G64980	LOC_OS10G40030	LOC_OS10G42690	LOC_OS08G15530	LOC_OS06G12050	LOC_OS10G39044	LOC_OS06G50330	LOC_OS05G36050	LOC_OS11G22800	LOC_OS01G74300	LOC_OS09G20740	LOC_OS07G06850	LOC_OS08G28850	LOC_OS11G34810	LOC_OS06G49330	LOC_OS11G09850	LOC_OS05G25390	LOC_OS04G53690	LOC_OS09G07764	LOC_OS02G12710	LOC_OS06G12080	LOC_OS08G41830	LOC_OS10G41330	LOC_OS08G40500	LOC_OS05G48020	LOC_OS04G02050	LOC_OS04G52361	LOC_OS05G49350	LOC_OS10G39010	LOC_OS05G50390	LOC_OS01G74310	LOC_OS07G04200	LOC_OS10G28370	LOC_OS08G28860	LOC_OS08G16880	LOC_OS02G12720	LOC_OS10G39020	LOC_OS10G41340	LOC_OS06G12070	LOC_OS08G41820	LOC_OS06G50310	LOC_OS08G39500	LOC_OS06G40990	LOC_OS05G12080	LOC_OS04G40380	LOC_OS01G74320	LOC_OS10G28340	LOC_OS03G01810	LOC_OS04G40310	LOC_OS08G26210	LOC_OS10G04370	LOC_OS10G29670	LOC_OS06G48065	LOC_OS10G41310	LOC_OS07G18860	LOC_OS04G52300	LOC_OS08G41850	LOC_OS08G14230	LOC_OS08G28870	LOC_OS05G50330	LOC_OS04G40320	LOC_OS11G09800	LOC_OS04G42980	LOC_OS08G40510	LOC_OS04G53620	LOC_OS07G42500	LOC_OS05G36090	LOC_OS08G41840	LOC_OS10G39000	LOC_OS05G48070	LOC_OS07G04220	LOC_OS07G06880	LOC_OS01G74350	LOC_OS07G31850	LOC_OS10G28320	LOC_OS04G42990	LOC_OS01G49190	LOC_OS09G20700	LOC_OS12G10810	LOC_OS08G39550	LOC_OS08G38220	LOC_OS06G48040	LOC_OS05G49390	LOC_OS06G50360	LOC_OS07G05560	LOC_OS06G36050	LOC_OS07G06890	LOC_OS07G04230	LOC_OS10G29660	LOC_OS07G30510	LOC_OS04G38026	LOC_OS03G60180	LOC_OS11G09820	LOC_OS04G40340	LOC_OS08G15590	LOC_OS09G07730	LOC_OS10G42630	LOC_OS07G16210	LOC_OS07G43810	LOC_OS08G38210	LOC_OS08G41860	LOC_OS05G48050	LOC_OS05G36070	LOC_OS05G49380	LOC_OS09G19700	LOC_OS06G50350	LOC_OS05G50360	LOC_OS07G04240	LOC_OS07G05570	LOC_OS02G49820	LOC_OS01G73040	LOC_OS08G13060	LOC_OS08G39694	LOC_OS02G36500	LOC_OS08G37030	LOC_OS02G37834	LOC_OS02G12530	LOC_OS05G48200	LOC_OS01G37180	LOC_OS09G29050	LOC_OS08G25040	LOC_OS05G37550	LOC_OS01G50160	LOC_OS05G13580	LOC_OS12G22620	LOC_OS02G25840	LOC_OS02G49830	LOC_OS04G52290	LOC_OS08G37020	LOC_OS05G26890	LOC_OS08G13070	LOC_OS02G50820	LOC_OS02G12540	LOC_OS12G09630	LOC_OS08G02390	LOC_OS05G51870	LOC_OS02G01890	LOC_OS05G12260	LOC_OS05G36210	LOC_OS01G49150	LOC_OS02G24540	LOC_OS08G37050	LOC_OS03G59264	LOC_OS01G62120	LOC_OS02G37850	LOC_OS02G36520	LOC_OS03G60250	LOC_OS03G61580	LOC_OS01G38490	LOC_OS08G02380	LOC_OS02G49800	LOC_OS05G38860	LOC_OS05G37530	LOC_OS08G25060	LOC_OS05G37520	LOC_OS01G73070	LOC_OS08G02370	LOC_OS09G17049	LOC_OS08G01040	LOC_OS03G60260	LOC_OS03G61590	LOC_OS12G09610	LOC_OS05G50560	LOC_OS01G52790	LOC_OS01G50120	LOC_OS01G73080	LOC_OS03G59240	LOC_OS09G30090	LOC_OS04G52260	LOC_OS12G07020	LOC_OS09G05040	LOC_OS05G48240	LOC_OS03G61560	LOC_OS08G02360	LOC_OS05G36260	LOC_OS01G13170	LOC_OS08G25080	LOC_OS01G49120	LOC_OS08G02354	LOC_OS01G73090	LOC_OS04G39290	LOC_OS08G37060	LOC_OS03G59250	LOC_OS01G25170	LOC_OS09G20670	LOC_OS05G51830	LOC_OS12G07010	
LOC_OS12G10660	LOC_OS12G11940	LOC_OS05G48230	LOC_OS08G25090	LOC_OS01G38480	LOC_OS01G13160	LOC_OS08G03676	LOC_OS08G03670	LOC_OS08G02340	LOC_OS03G59220	LOC_OS02G37810	LOC_OS12G35910	LOC_OS02G13840	LOC_OS12G10650	LOC_OS12G09660	LOC_OS03G59225	LOC_OS05G48220	LOC_OS05G50510	LOC_OS04G40290	LOC_OS03G62870	LOC_OS01G13190	LOC_OS05G36240	LOC_OS03G61540	LOC_OS01G39780	LOC_OS09G20650	LOC_OS01G51420	LOC_OS08G02330	LOC_OS05G25580	LOC_OS04G52270	LOC_OS08G37080	LOC_OS02G12520	LOC_OS12G10640	LOC_OS01G37130	LOC_OS05G51850	LOC_OS09G05030	LOC_OS03G48590	LOC_OS01G39790	LOC_OS01G13180	LOC_OS03G60220	LOC_OS01G01150	LOC_OS08G03650	LOC_OS05G38800	LOC_OS01G51410	LOC_OS07G29390	LOC_OS03G50860	LOC_OS03G11260	LOC_OS03G12590	LOC_OS01G40760	LOC_OS05G01520	LOC_OS11G32170	LOC_OS05G26820	LOC_OS07G42370	LOC_OS03G62850	LOC_OS03G48540	LOC_OS01G02470	LOC_OS08G03640	LOC_OS01G52730	LOC_OS12G44000	LOC_OS03G50850	LOC_OS04G05910	LOC_OS09G33970	LOC_OS05G01530	LOC_OS01G40750	LOC_OS01G13120	LOC_OS02G36570	LOC_OS12G08380	LOC_OS12G07050	LOC_OS07G42380	LOC_OS07G41050	LOC_OS03G47200	LOC_OS11G32160	LOC_OS03G24580	LOC_OS01G39770	LOC_OS09G32640	LOC_OS09G31310	LOC_OS02G47220	LOC_OS08G03630	LOC_OS03G50885	LOC_OS01G52720	LOC_OS02G49880	LOC_OS07G28080	LOC_OS09G32650	LOC_OS09G33980	LOC_OS12G10690	LOC_OS05G01500	LOC_OS03G48560	LOC_OS09G33986	LOC_OS03G24590	LOC_OS01G13150	LOC_OS07G42354	LOC_OS02G48560	LOC_OS02G50880	LOC_OS01G52710	LOC_OS03G11290	LOC_OS01G01160	LOC_OS09G33992	LOC_OS09G32660	LOC_OS03G61510	LOC_OS02G35260	LOC_OS12G07030	LOC_OS05G01510	LOC_OS05G38840	LOC_OS01G27740	LOC_OS12G22660	LOC_OS03G11220	LOC_OS03G12550	LOC_OS09G30010	LOC_OS09G32670	LOC_OS01G40720	LOC_OS02G12570	LOC_OS02G37870	LOC_OS06G01410	LOC_OS11G34790	LOC_OS08G03600	LOC_OS01G03760	LOC_OS02G50860	LOC_OS01G27750	LOC_OS07G41090	LOC_OS03G50810	LOC_OS03G12560	LOC_OS07G28090	LOC_OS11G20140	LOC_OS02G35200	LOC_OS09G32680	LOC_OS09G31350	LOC_OS02G37862	LOC_OS03G62820	LOC_OS01G40710	LOC_OS02G12580	LOC_OS09G29080	LOC_OS05G14880	LOC_OS08G04920	LOC_OS01G01130	LOC_OS12G19030	LOC_OS05G38820	LOC_OS06G14740	LOC_OS02G50830	LOC_OS11G20170	LOC_OS03G37878	LOC_OS05G26840	LOC_OS01G15770	LOC_OS09G32690	LOC_OS12G35990	LOC_OS11G20179	LOC_OS01G39700	LOC_OS02G35230	LOC_OS01G40700	LOC_OS09G29070	LOC_OS03G48520	LOC_OS07G42395	LOC_OS02G50840	LOC_OS05G38810	LOC_OS05G13530	LOC_OS05G14860	LOC_OS03G11250	LOC_OS02G50845	LOC_OS09G17080	LOC_OS02G35220	LOC_OS05G26830	LOC_OS03G37869	LOC_OS05G01550	LOC_OS09G29060	LOC_OS03G37864	LOC_OS02G37880	LOC_OS03G24560	LOC_OS07G29430	LOC_OS10G05780	LOC_OS03G25940	LOC_OS01G03730	LOC_OS03G24610	LOC_OS03G01970	LOC_OS11G45410	LOC_OS10G42724	LOC_OS06G12100	LOC_OS12G44090	LOC_OS07G42410	LOC_OS07G43740	LOC_OS07G30410	LOC_OS03G49900	LOC_OS01G15709	LOC_OS03G25950	LOC_OS03G01960	LOC_OS06G38740	LOC_OS06G14750	LOC_OS03G13970	LOC_OS04G42820	LOC_OS10G41400	LOC_OS10G42730	LOC_OS04G05870	LOC_OS03G11310	LOC_OS06G02770	LOC_OS07G42420	LOC_OS10G30750	LOC_OS03G49930	LOC_OS03G48600	LOC_OS07G29450	LOC_OS06G01470	LOC_OS06G12120	LOC_OS10G42700	LOC_OS04G41500	LOC_OS11G08480	LOC_OS07G43720	LOC_OS10G17780	LOC_OS04G54820	LOC_OS10G15120	LOC_OS06G14780	LOC_OS09G33900	LOC_OS07G04150	LOC_OS03G25960	LOC_OS11G32110	LOC_OS07G05480	LOC_OS11G19130	LOC_OS04G42840	LOC_OS04G41510	LOC_OS07G29440	LOC_OS01G02410	LOC_OS06G01460	LOC_OS06G12110	LOC_OS07G16130	LOC_OS10G42710	LOC_OS07G43730	LOC_OS04G30860	LOC_OS10G17770	LOC_OS10G16440	LOC_OS01G15720	LOC_OS11G19149	LOC_OS11G32100	LOC_OS09G33910	LOC_OS11G34760	LOC_OS07G04160	LOC_OS11G19140	LOC_OS07G30469	LOC_OS07G31790	LOC_OS11G10740	LOC_OS06G25460	LOC_OS06G49430	LOC_OS08G15600	LOC_OS05G02810	LOC_OS08G16930	LOC_OS06G50420	LOC_OS06G12140	LOC_OS06G37440	LOC_OS06G38770	LOC_OS07G42450	LOC_OS11G34700	LOC_OS11G07100	LOC_OS07G16150	LOC_OS11G08430	LOC_OS12G20090	LOC_OS06G25470	LOC_OS10G29720	LOC_OS10G05730	LOC_OS06G50410	LOC_OS04G29860	LOC_OS11G10750	
LOC_OS09G32600	LOC_OS09G33930	LOC_OS06G37420	LOC_OS03G25920	LOC_OS02G48590	LOC_OS08G41900	LOC_OS04G28520	LOC_OS08G41910	LOC_OS06G12160	LOC_OS07G04190	LOC_OS03G12610	LOC_OS03G01990	LOC_OS01G03710	LOC_OS03G37915	LOC_OS11G07124	LOC_OS03G24600	LOC_OS12G44060	LOC_OS01G63750	LOC_OS11G10770	LOC_OS06G12150	LOC_OS03G13950	LOC_OS03G01980	LOC_OS09G33950	LOC_OS10G27174	LOC_OS07G06710	LOC_OS09G18320	LOC_OS04G39240	LOC_OS02G01920	LOC_OS11G09710	LOC_OS02G13900	LOC_OS09G08990	LOC_OS04G53550	LOC_OS10G41470	LOC_OS08G39610	LOC_OS05G48160	LOC_OS06G50460	LOC_OS10G27180	LOC_OS05G36186	LOC_OS07G06720	LOC_OS09G19640	LOC_OS02G01930	LOC_OS04G39250	LOC_OS06G49460	LOC_OS08G39600	LOC_OS08G15650	LOC_OS01G62090	LOC_OS10G41480	LOC_OS04G53540	LOC_OS06G50450	LOC_OS10G27190	LOC_OS06G36160	LOC_OS07G05400	LOC_OS04G41580	LOC_OS08G26310	LOC_OS06G49450	LOC_OS04G39260	LOC_OS10G41450	LOC_OS10G39130	LOC_OS07G18720	LOC_OS08G38300	LOC_OS08G40620	LOC_OS08G14330	LOC_OS08G39630	LOC_OS05G48140	LOC_OS06G50440	LOC_OS05G36160	LOC_OS07G06740	LOC_OS06G49440	LOC_OS11G08410	LOC_OS02G12600	LOC_OS04G39270	LOC_OS01G63790	LOC_OS10G40130	LOC_OS10G41460	LOC_OS10G39140	LOC_OS06G12190	LOC_OS08G40610	LOC_OS04G54890	LOC_OS01G62070	LOC_OS06G50430	LOC_OS05G36150	LOC_OS07G05420	LOC_OS01G74450	LOC_OS04G39200	LOC_OS08G14350	LOC_OS10G40100	LOC_OS09G07620	LOC_OS04G54840	LOC_OS08G27660	LOC_OS05G50450	LOC_OS01G73120	LOC_OS01G74460	LOC_OS04G39210	LOC_OS03G01920	LOC_OS08G25010	LOC_OS07G17400	LOC_OS08G38310	LOC_OS10G40110	LOC_OS01G62050	LOC_OS10G41440	LOC_OS07G43710	LOC_OS06G50499	LOC_OS08G39640	LOC_OS04G30880	LOC_OS08G40630	LOC_OS10G39120	LOC_OS05G51790	LOC_OS07G06760	LOC_OS06G50490	LOC_OS10G30760	LOC_OS01G73140	LOC_OS04G39220	LOC_OS04G41540	LOC_OS03G01910	LOC_OS01G74470	LOC_OS10G41410	LOC_OS06G49490	LOC_OS07G17430	LOC_OS04G53530	LOC_OS04G52200	LOC_OS01G62040	LOC_OS10G15164	LOC_OS08G41990	LOC_OS01G51390	LOC_OS06G50480	LOC_OS01G50060	LOC_OS06G36170	LOC_OS03G01900	LOC_OS07G31720	LOC_OS10G27120	LOC_OS04G41550	LOC_OS09G21900	LOC_OS09G07614	LOC_OS08G38330	LOC_OS06G49480	LOC_OS10G41420	LOC_OS06G48150	LOC_OS01G37090	LOC_OS08G26360	LOC_OS04G28590	LOC_OS06G50470	LOC_OS05G50480	LOC_OS01G74010	LOC_OS02G01765	LOC_OS03G60390	LOC_OS03G58070	LOC_OS05G02570	LOC_OS05G01240	LOC_OS05G25210	LOC_OS02G12410	LOC_OS05G27870	LOC_OS05G51500	LOC_OS01G61170	LOC_OS09G31260	LOC_OS08G02040	LOC_OS08G03370	LOC_OS10G41190	LOC_OS02G49700	LOC_OS02G01760	LOC_OS05G38520	LOC_OS05G39850	LOC_OS01G74020	LOC_OS02G49710	LOC_OS03G58080	LOC_OS01G48190	LOC_OS05G02580	LOC_OS09G20590	LOC_OS05G01250	LOC_OS12G10980	LOC_OS05G51510	LOC_OS09G31270	LOC_OS02G01770	LOC_OS05G38500	LOC_OS12G19350	LOC_OS05G40820	LOC_OS01G74030	LOC_OS03G59380	LOC_OS03G58050	LOC_OS08G39350	LOC_OS08G14050	LOC_OS12G34980	LOC_OS02G12430	LOC_OS01G61150	LOC_OS02G36400	LOC_OS12G32320	LOC_OS10G41170	LOC_OS09G31280	LOC_OS03G60370	LOC_OS08G28690	LOC_OS01G74040	LOC_OS03G59390	LOC_OS03G58060	LOC_OS09G20579	LOC_OS08G39340	LOC_OS05G02560	LOC_OS05G01230	LOC_OS01G63393	LOC_OS02G11110	LOC_OS12G34990	LOC_OS12G32330	LOC_OS12G31000	LOC_OS03G46090	LOC_OS09G31290	LOC_OS08G42990	LOC_OS10G41180	LOC_OS02G01790	LOC_OS05G51530	LOC_OS02G01720	LOC_OS01G49490	LOC_OS08G03330	LOC_OS03G59360	LOC_OS05G01280	LOC_OS05G25250	LOC_OS09G20560	LOC_OS12G34920	LOC_OS01G62460	LOC_OS12G07380	LOC_OS03G61680	LOC_OS05G38560	LOC_OS03G22070	LOC_OS02G01730	LOC_OS05G37225	LOC_OS08G03320	LOC_OS04G51280	LOC_OS02G13710	LOC_OS12G33600	LOC_OS01G61120	LOC_OS09G20550	LOC_OS05G49200	LOC_OS03G22080	LOC_OS03G60360	LOC_OS03G61690	LOC_OS08G41680	LOC_OS01G48140	LOC_OS07G05720	LOC_OS11G45390	LOC_OS01G49470	LOC_OS08G03310	LOC_OS10G30480	LOC_OS08G38060	LOC_OS03G59340	LOC_OS01G61110	LOC_OS01G62440	LOC_OS05G02590	LOC_OS09G06230	LOC_OS10G41130	LOC_OS09G07560	LOC_OS01G37480	LOC_OS01G50450	LOC_OS09G20530	LOC_OS08G03300	LOC_OS10G30490	LOC_OS05G01270	LOC_OS03G59350	LOC_OS03G58020	
LOC_OS08G39380	LOC_OS05G27880	LOC_OS12G07350	LOC_OS12G06020	LOC_OS09G07570	LOC_OS03G61670	LOC_OS08G26080	LOC_OS01G51770	LOC_OS02G47120	LOC_OS12G44370	LOC_OS01G25484	LOC_OS08G04620	LOC_OS02G49780	LOC_OS03G50980	LOC_OS08G38086	LOC_OS03G10050	LOC_OS03G11380	LOC_OS05G03820	LOC_OS12G32380	LOC_OS02G35130	LOC_OS02G12490	LOC_OS03G49990	LOC_OS03G48660	LOC_OS07G39070	LOC_OS09G32510	LOC_OS03G61640	LOC_OS03G24690	LOC_OS01G12160	LOC_OS01G13490	LOC_OS01G36130	LOC_OS02G47130	LOC_OS02G50780	LOC_OS12G06090	LOC_OS02G49790	LOC_OS01G62410	LOC_OS03G10060	LOC_OS01G49440	LOC_OS05G02500	LOC_OS05G03830	LOC_OS03G22040	LOC_OS09G32520	LOC_OS01G13480	LOC_OS03G34040	LOC_OS03G35370	LOC_OS12G44390	LOC_OS03G10070	LOC_OS01G49430	LOC_OS09G33860	LOC_OS03G61620	LOC_OS02G35150	LOC_OS03G09030	LOC_OS03G22050	LOC_OS03G62950	LOC_OS01G12180	LOC_OS09G32532	LOC_OS09G31200	LOC_OS02G50760	LOC_OS12G44380	LOC_OS01G50410	LOC_OS10G06800	LOC_OS08G38092	LOC_OS11G44030	LOC_OS03G59310	LOC_OS03G10080	LOC_OS04G41910	LOC_OS09G33870	LOC_OS02G35144	LOC_OS03G60300	LOC_OS02G35140	LOC_OS12G06060	LOC_OS01G36120	LOC_OS06G01500	LOC_OS02G49740	LOC_OS04G15630	LOC_OS01G25440	LOC_OS03G50940	LOC_OS12G44330	LOC_OS03G12670	LOC_OS03G37970	LOC_OS01G49410	LOC_OS03G36640	LOC_OS11G07050	LOC_OS08G05910	LOC_OS09G33882	LOC_OS09G31220	LOC_OS05G03865	LOC_OS03G61600	LOC_OS01G12120	LOC_OS05G03860	LOC_OS05G02530	LOC_OS03G25980	LOC_OS08G05900	LOC_OS03G48610	LOC_OS03G09090	LOC_OS01G51720	LOC_OS03G12680	LOC_OS05G27820	LOC_OS09G31230	LOC_OS03G61610	LOC_OS05G01210	LOC_OS05G02540	LOC_OS02G12460	LOC_OS03G25990	LOC_OS11G33330	LOC_OS01G51710	LOC_OS12G20380	LOC_OS03G11360	LOC_OS04G04950	LOC_OS02G35110	LOC_OS05G27810	LOC_OS12G32360	LOC_OS05G02510	LOC_OS03G49970	LOC_OS11G34690	LOC_OS05G14500	LOC_OS02G49730	LOC_OS02G48400	LOC_OS12G20390	LOC_OS02G25780	LOC_OS01G13460	LOC_OS12G32374	LOC_OS01G14790	LOC_OS03G37984	LOC_OS09G32580	LOC_OS12G32370	LOC_OS05G02520	LOC_OS02G12480	LOC_OS03G49960	LOC_OS04G15550	LOC_OS11G22650	LOC_OS03G24730	LOC_OS07G41439	LOC_OS06G12220	LOC_OS11G08340	LOC_OS07G39114	LOC_OS11G09670	LOC_OS07G39110	LOC_OS06G49510	LOC_OS04G52500	LOC_OS04G40520	LOC_OS07G27120	LOC_OS07G30774	LOC_OS01G01420	LOC_OS03G12760	LOC_OS04G03579	LOC_OS11G09684	LOC_OS01G13404	LOC_OS11G47960	LOC_OS11G08350	LOC_OS07G40120	LOC_OS06G49505	LOC_OS06G49500	LOC_OS04G41860	LOC_OS04G39540	LOC_OS04G14200	LOC_OS04G40530	LOC_OS06G01590	LOC_OS07G27150	LOC_OS11G47930	LOC_OS03G11440	LOC_OS11G07030	LOC_OS11G09690	LOC_OS02G47180	LOC_OS07G41420	LOC_OS04G53850	LOC_OS04G52520	LOC_OS03G10110	LOC_OS01G12100	LOC_OS01G13430	LOC_OS06G13570	LOC_OS07G03180	LOC_OS11G34650	LOC_OS04G14204	LOC_OS07G42750	LOC_OS10G05430	LOC_OS10G06760	LOC_OS07G27140	LOC_OS03G11450	LOC_OS03G10120	LOC_OS07G30790	LOC_OS11G08370	LOC_OS11G07040	LOC_OS04G28830	LOC_OS04G52510	LOC_OS03G36730	LOC_OS01G13420	LOC_OS01G14750	LOC_OS07G03190	LOC_OS05G49180	LOC_OS11G34640	LOC_OS07G42760	LOC_OS11G08300	LOC_OS06G50539	LOC_OS04G26240	LOC_OS03G12710	LOC_OS07G40150	LOC_OS06G12260	LOC_OS05G50170	LOC_OS09G33800	LOC_OS02G35170	LOC_OS01G02720	LOC_OS03G09130	LOC_OS05G50180	LOC_OS11G09640	LOC_OS10G06700	LOC_OS12G43070	LOC_OS02G47170	LOC_OS04G26230	LOC_OS06G13580	LOC_OS07G40160	LOC_OS04G02280	LOC_OS06G50530	LOC_OS01G64700	LOC_OS06G12250	LOC_OS03G12720	LOC_OS07G41490	LOC_OS06G37570	LOC_OS09G33810	LOC_OS02G36490	LOC_OS02G47140	LOC_OS01G01410	LOC_OS06G49530	LOC_OS02G48470	LOC_OS04G41820	LOC_OS02G50799	LOC_OS01G14720	LOC_OS06G50520	LOC_OS03G11400	LOC_OS04G26220	LOC_OS07G42790	LOC_OS09G33820	LOC_OS07G41460	LOC_OS03G09110	LOC_OS07G27180	LOC_OS11G08330	LOC_OS04G40500	LOC_OS02G47150	LOC_OS04G41830	LOC_OS08G16600	LOC_OS07G40140	LOC_OS06G50510	LOC_OS06G49520	LOC_OS11G10650	LOC_OS03G11410	LOC_OS02G35180	LOC_OS06G36220	LOC_OS01G01400	LOC_OS10G18700	LOC_OS03G09100	LOC_OS07G05740	LOC_OS04G38274	LOC_OS10G31790	LOC_OS04G40590	LOC_OS04G38270	LOC_OS06G24290	
LOC_OS08G16610	LOC_OS10G41110	LOC_OS01G64730	LOC_OS01G63400	LOC_OS05G49130	LOC_OS05G38480	LOC_OS05G37150	LOC_OS06G50580	LOC_OS06G36270	LOC_OS12G08710	LOC_OS09G20510	LOC_OS10G05490	LOC_OS05G26490	LOC_OS10G41120	LOC_OS04G51240	LOC_OS05G51470	LOC_OS12G21700	LOC_OS08G30910	LOC_OS07G03100	LOC_OS10G31770	LOC_OS09G20500	LOC_OS10G29450	LOC_OS06G48240	LOC_OS05G26480	LOC_OS04G51270	LOC_OS06G49570	LOC_OS04G38290	LOC_OS05G40780	LOC_OS07G16420	LOC_OS01G64750	LOC_OS10G42420	LOC_OS01G63420	LOC_OS08G42920	LOC_OS04G26260	LOC_OS08G16630	LOC_OS06G50560	LOC_OS12G21710	LOC_OS05G51480	LOC_OS05G38460	LOC_OS05G37130	LOC_OS07G28400	LOC_OS07G03110	LOC_OS02G01830	LOC_OS10G30450	LOC_OS04G14270	LOC_OS10G29460	LOC_OS02G13810	LOC_OS10G42430	LOC_OS01G64760	LOC_OS01G63430	LOC_OS10G41100	LOC_OS05G37120	LOC_OS08G30930	LOC_OS04G39560	LOC_OS09G07500	LOC_OS07G17770	LOC_OS01G64770	LOC_OS09G21802	LOC_OS08G02080	LOC_OS05G51420	LOC_OS07G03120	LOC_OS10G30420	LOC_OS10G29440	LOC_OS04G40560	LOC_OS09G07510	LOC_OS09G08840	LOC_OS01G64780	LOC_OS10G42410	LOC_OS08G42930	LOC_OS05G49164	LOC_OS01G61080	LOC_OS08G15330	LOC_OS12G08740	LOC_OS07G03130	LOC_OS01G74100	LOC_OS07G27110	LOC_OS07G28440	LOC_OS03G58090	LOC_OS07G29770	LOC_OS08G16670	LOC_OS05G25194	LOC_OS01G63460	LOC_OS07G30760	LOC_OS08G39310	LOC_OS05G37170	LOC_OS07G42714	LOC_OS05G49150	LOC_OS08G02060	LOC_OS12G08730	LOC_OS08G03390	LOC_OS01G74110	LOC_OS12G07400	LOC_OS07G28430	LOC_OS07G29760	LOC_OS04G40580	LOC_OS05G25180	LOC_OS04G38260	LOC_OS01G63470	LOC_OS07G15130	LOC_OS01G62390	LOC_OS08G42950	LOC_OS05G49140	LOC_OS04G52550	LOC_OS08G28660	LOC_OS08G03380	LOC_OS08G02050	LOC_OS05G50120	LOC_OS10G17454	LOC_OS05G51450	LOC_OS12G08720	LOC_OS05G02690	LOC_OS08G39450	LOC_OS01G63480	LOC_OS12G34840	LOC_OS08G38120	LOC_OS05G01360	LOC_OS05G24000	LOC_OS12G08550	LOC_OS09G31140	LOC_OS01G62380	LOC_OS09G32470	LOC_OS01G36090	LOC_OS08G28790	LOC_OS05G37310	LOC_OS02G02970	LOC_OS05G38640	LOC_OS05G40950	LOC_OS08G39440	LOC_OS02G51910	LOC_OS01G61044	LOC_OS12G34854	LOC_OS02G38910	LOC_OS02G13630	LOC_OS12G34850	LOC_OS05G51630	LOC_OS01G62370	LOC_OS03G46190	LOC_OS08G40430	LOC_OS08G03480	LOC_OS02G02980	LOC_OS01G74146	LOC_OS05G38630	LOC_OS05G39960	LOC_OS01G74152	LOC_OS02G26960	LOC_OS01G48060	LOC_OS01G24090	LOC_OS09G20460	LOC_OS12G10850	LOC_OS08G38140	LOC_OS01G61030	LOC_OS05G50310	LOC_OS05G25310	LOC_OS02G13640	LOC_OS12G34860	LOC_OS08G26150	LOC_OS08G02140	LOC_OS08G41790	LOC_OS05G51640	LOC_OS03G58180	LOC_OS01G49380	LOC_OS08G02130	LOC_OS05G02680	LOC_OS12G34874	LOC_OS09G21780	LOC_OS08G38130	LOC_OS08G14180	LOC_OS12G34870	LOC_OS01G62350	LOC_OS02G13650	LOC_OS05G26630	LOC_OS12G32210	LOC_OS01G36080	LOC_OS09G07490	LOC_OS09G31170	LOC_OS08G41780	LOC_OS08G04790	LOC_OS08G40450	LOC_OS05G13330	LOC_OS02G25624	LOC_OS01G50370	LOC_OS01G74170	LOC_OS03G59480	LOC_OS08G02120	LOC_OS08G03450	LOC_OS03G58150	LOC_OS08G38160	LOC_OS08G14190	LOC_OS08G39490	LOC_OS09G21770	LOC_OS05G48000	LOC_OS03G22190	LOC_OS09G31180	LOC_OS12G07260	LOC_OS08G04780	LOC_OS05G37350	LOC_OS02G14929	LOC_OS01G12080	LOC_OS09G20430	LOC_OS02G02940	LOC_OS01G49360	LOC_OS08G03440	LOC_OS03G58160	LOC_OS08G04770	LOC_OS01G74180	LOC_OS05G26690	LOC_OS09G31190	LOC_OS05G40990	LOC_OS09G21760	LOC_OS05G49320	LOC_OS01G36060	LOC_OS02G14910	LOC_OS12G22839	LOC_OS04G51166	LOC_OS03G46150	LOC_OS05G13390	LOC_OS08G26180	LOC_OS05G36010	LOC_OS11G45270	LOC_OS01G49350	LOC_OS02G02950	LOC_OS01G25386	LOC_OS08G03430	LOC_OS01G74190	LOC_OS03G58130	LOC_OS05G24020	LOC_OS05G39990	LOC_OS05G37330	LOC_OS05G38660	LOC_OS05G36000	LOC_OS05G13360	LOC_OS09G21740	LOC_OS01G49340	LOC_OS07G05610	LOC_OS08G03420	LOC_OS01G24060	LOC_OS04G51180	LOC_OS05G24010	LOC_OS01G37370	LOC_OS10G41260	LOC_OS03G60460	LOC_OS05G13370	LOC_OS03G61790	LOC_OS01G12090	LOC_OS05G38650	LOC_OS01G52980	LOC_OS02G47000	LOC_OS01G50320	LOC_OS01G01390	LOC_OS11G45250	LOC_OS03G10170	LOC_OS01G49330	LOC_OS01G25360	LOC_OS01G48000	LOC_OS02G11040	
LOC_OS02G12370	LOC_OS02G35010	LOC_OS02G36340	LOC_OS03G09170	LOC_OS01G13370	LOC_OS03G61760	LOC_OS12G44240	LOC_OS02G24354	LOC_OS02G47010	LOC_OS01G50310	LOC_OS02G48340	LOC_OS03G36790	LOC_OS03G58120	LOC_OS03G10180	LOC_OS01G01380	LOC_OS01G25370	LOC_OS01G40990	LOC_OS02G11050	LOC_OS03G22160	LOC_OS03G46110	LOC_OS11G33250	LOC_OS01G51634	LOC_OS12G07290	LOC_OS01G49310	LOC_OS03G10190	LOC_OS06G13610	LOC_OS12G32280	LOC_OS02G36360	LOC_OS07G42590	LOC_OS02G37690	LOC_OS07G41260	LOC_OS01G13390	LOC_OS01G37320	LOC_OS01G12060	LOC_OS02G50640	LOC_OS04G04800	LOC_OS03G60419	LOC_OS03G58100	LOC_OS06G13600	LOC_OS12G07270	LOC_OS03G47460	LOC_OS03G09140	LOC_OS02G11070	LOC_OS03G22180	LOC_OS06G01620	LOC_OS03G61750	LOC_OS05G39930	LOC_OS05G13300	LOC_OS02G49620	LOC_OS06G37600	LOC_OS01G25320	LOC_OS03G11460	LOC_OS06G14960	LOC_OS11G47870	LOC_OS03G36760	LOC_OS04G03520	LOC_OS09G32430	LOC_OS02G11000	LOC_OS01G14660	LOC_OS05G27950	LOC_OS05G01320	LOC_OS05G26620	LOC_OS02G36300	LOC_OS01G40960	LOC_OS09G31100	LOC_OS01G27990	LOC_OS02G50620	LOC_OS06G37610	LOC_OS06G38940	LOC_OS05G40910	LOC_OS02G14990	LOC_OS03G36750	LOC_OS09G32440	LOC_OS02G38950	LOC_OS11G35870	LOC_OS05G27940	LOC_OS03G61730	LOC_OS01G13320	LOC_OS12G34890	LOC_OS03G22120	LOC_OS01G52920	LOC_OS12G20260	LOC_OS03G36780	LOC_OS06G13650	LOC_OS03G11480	LOC_OS03G61700	LOC_OS05G27930	LOC_OS05G01300	LOC_OS01G13350	LOC_OS11G08290	LOC_OS09G32450	LOC_OS09G33780	LOC_OS02G38980	LOC_OS02G12350	LOC_OS06G01670	LOC_OS06G25605	LOC_OS11G33240	LOC_OS03G22130	LOC_OS11G34570	LOC_OS02G49610	LOC_OS02G24330	LOC_OS01G52910	LOC_OS11G47860	LOC_OS02G50600	LOC_OS03G11490	LOC_OS03G10160	LOC_OS05G27920	LOC_OS03G61710	LOC_OS01G39950	LOC_OS01G13340	LOC_OS09G33790	LOC_OS02G12360	LOC_OS05G02640	LOC_OS02G11030	LOC_OS01G01369	LOC_OS03G22140	LOC_OS10G05540	LOC_OS03G48820	LOC_OS01G03970	LOC_OS10G29514	LOC_OS03G12870	LOC_OS07G16364	LOC_OS04G27410	LOC_OS06G50620	LOC_OS06G13670	LOC_OS06G38970	LOC_OS03G12879	LOC_OS03G09210	LOC_OS10G17520	LOC_OS07G42650	LOC_OS02G35090	LOC_OS01G03960	LOC_OS06G01680	LOC_OS04G39410	LOC_OS06G13660	LOC_OS03G11550	LOC_OS11G09560	LOC_OS04G40400	LOC_OS10G05530	LOC_OS07G40000	LOC_OS03G61810	LOC_OS03G36830	LOC_OS01G14610	LOC_OS02G35080	LOC_OS03G24860	LOC_OS01G01302	LOC_OS01G01307	LOC_OS07G43990	LOC_OS07G41330	LOC_OS11G23880	LOC_OS06G37620	LOC_OS06G38950	LOC_OS04G39420	LOC_OS03G11560	LOC_OS01G15979	LOC_OS02G47060	LOC_OS07G39010	LOC_OS06G50600	LOC_OS07G42632	LOC_OS04G52400	LOC_OS06G13690	LOC_OS03G24870	LOC_OS07G03060	LOC_OS10G31810	LOC_OS03G48840	LOC_OS01G03980	LOC_OS03G48830	LOC_OS04G40420	LOC_OS03G47500	LOC_OS03G11570	LOC_OS03G10240	LOC_OS07G39000	LOC_OS04G02100	LOC_OS01G64800	LOC_OS07G03070	LOC_OS03G24880	LOC_OS10G31820	LOC_OS07G42640	LOC_OS04G14140	LOC_OS05G50290	LOC_OS06G49670	LOC_OS02G48370	LOC_OS01G15910	LOC_OS06G50659	LOC_OS06G12380	LOC_OS04G28780	LOC_OS04G02150	LOC_OS07G03080	LOC_OS03G09250	LOC_OS07G41360	LOC_OS02G36380	LOC_OS10G18810	LOC_OS04G14130	LOC_OS06G49660	LOC_OS02G24390	LOC_OS02G48380	LOC_OS07G30690	LOC_OS06G48330	LOC_OS12G44280	LOC_OS05G03910	LOC_OS07G40040	LOC_OS01G64820	LOC_OS11G47800	LOC_OS03G11510	LOC_OS06G50650	LOC_OS03G12840	LOC_OS06G35030	LOC_OS06G11040	LOC_OS02G36370	LOC_OS06G36360	LOC_OS02G50670	LOC_OS02G48350	LOC_OS03G24830	LOC_OS06G48320	LOC_OS04G41700	LOC_OS03G11520	LOC_OS06G37660	LOC_OS02G35070	LOC_OS09G33700	LOC_OS06G11070	LOC_OS03G09230	LOC_OS04G14110	LOC_OS02G47030	LOC_OS01G03940	LOC_OS02G50680	LOC_OS11G08210	LOC_OS02G49690	LOC_OS06G49640	LOC_OS02G48360	LOC_OS06G12390	LOC_OS06G50630	LOC_OS06G48310	LOC_OS03G12860	LOC_OS11G10530	LOC_OS02G36390	LOC_OS02G35060	LOC_OS07G05620	LOC_OS10G30580	LOC_OS04G40470	LOC_OS04G14180	LOC_OS10G41230	LOC_OS07G43900	LOC_OS05G49250	LOC_OS05G50250	LOC_OS06G11090	LOC_OS06G36390	LOC_OS10G04280	LOC_OS10G41240	LOC_OS07G18930	LOC_OS10G28280	LOC_OS10G30560	LOC_OS09G21710	LOC_OS02G01700	LOC_OS08G28730	LOC_OS10G29570	
LOC_OS12G34900	LOC_OS11G11810	LOC_OS09G08730	LOC_OS01G64870	LOC_OS10G42540	LOC_OS03G12810	LOC_OS08G41710	LOC_OS05G49230	LOC_OS05G38580	LOC_OS05G37250	LOC_OS12G22920	LOC_OS04G40490	LOC_OS07G06970	LOC_OS03G12815	LOC_OS10G28254	LOC_OS02G01710	LOC_OS06G48350	LOC_OS05G25260	LOC_OS06G49680	LOC_OS01G64880	LOC_OS06G50679	LOC_OS08G41700	LOC_OS03G12820	LOC_OS10G42550	LOC_OS10G41220	LOC_OS05G49220	LOC_OS06G48355	LOC_OS06G50670	LOC_OS05G50280	LOC_OS05G38570	LOC_OS07G06980	LOC_OS07G29600	LOC_OS04G52479	LOC_OS07G05650	LOC_OS07G29630	LOC_OS04G40430	LOC_OS04G39440	LOC_OS04G39444	LOC_OS07G18980	LOC_OS10G42520	LOC_OS08G15444	LOC_OS07G42610	LOC_OS10G18890	LOC_OS08G41730	LOC_OS05G49290	LOC_OS07G04330	LOC_OS05G50210	LOC_OS07G06990	LOC_OS10G30550	LOC_OS04G39450	LOC_OS10G41200	LOC_OS07G43950	LOC_OS08G02190	LOC_OS04G26190	LOC_OS07G29620	LOC_OS05G50220	LOC_OS10G29530	LOC_OS10G28200	LOC_OS07G03025	LOC_OS08G15460	LOC_OS08G39430	LOC_OS10G42500	LOC_OS01G62280	LOC_OS04G53770	LOC_OS08G41750	LOC_OS04G52440	LOC_OS05G49270	LOC_OS05G50230	LOC_OS08G02180	LOC_OS10G30520	LOC_OS05G51560	LOC_OS10G31850	LOC_OS07G29640	LOC_OS07G31960	LOC_OS08G28784	LOC_OS10G05590	LOC_OS07G43925	LOC_OS07G42600	LOC_OS08G41740	LOC_OS08G39420	LOC_OS08G40410	LOC_OS05G49260	LOC_OS04G53760	LOC_OS08G26120	LOC_OS11G04660	LOC_OS11G05990	LOC_OS03G16430	LOC_OS01G65780	LOC_OS03G03110	LOC_OS05G49890	LOC_OS11G42940	LOC_OS03G28410	LOC_OS03G29740	LOC_OS01G52460	LOC_OS01G51120	LOC_OS05G35240	LOC_OS11G04670	LOC_OS05G23260	LOC_OS01G40470	LOC_OS01G64460	LOC_OS03G16440	LOC_OS03G05760	LOC_OS05G49880	LOC_OS03G04430	LOC_OS07G30090	LOC_OS03G03100	LOC_OS11G42950	LOC_OS10G34670	LOC_OS04G36700	LOC_OS03G28420	LOC_OS04G12710	LOC_OS01G14170	LOC_OS12G39180	LOC_OS12G40190	LOC_OS03G42740	LOC_OS01G53779	LOC_OS03G15120	LOC_OS05G48540	LOC_OS03G41419	LOC_OS03G05750	LOC_OS08G33810	LOC_OS05G11260	LOC_OS03G29760	LOC_OS05G37884	LOC_OS12G40180	LOC_OS07G42080	LOC_OS11G04690	LOC_OS01G64480	LOC_OS03G16460	LOC_OS05G49860	LOC_OS11G14010	LOC_OS03G05740	LOC_OS03G04410	LOC_OS03G41400	LOC_OS03G27110	LOC_OS03G29770	LOC_OS11G30910	LOC_OS01G64490	LOC_OS01G63160	LOC_OS01G26130	LOC_OS05G50850	LOC_OS03G03150	LOC_OS11G17930	LOC_OS08G33830	LOC_OS12G39130	LOC_OS10G35950	LOC_OS03G04480	LOC_OS11G03300	LOC_OS12G41450	LOC_OS03G17730	LOC_OS08G18200	LOC_OS03G16400	LOC_OS03G04470	LOC_OS05G48590	LOC_OS10G35960	LOC_OS01G15460	LOC_OS05G35274	LOC_OS03G17740	LOC_OS04G24720	LOC_OS10G09684	LOC_OS03G04460	LOC_OS08G33850	LOC_OS08G32520	LOC_OS02G52290	LOC_OS06G01710	LOC_OS01G15490	LOC_OS05G35260	LOC_OS11G03320	LOC_OS01G53720	LOC_OS12G40140	LOC_OS11G28600	LOC_OS08G20544	LOC_OS10G07010	LOC_OS08G21879	LOC_OS04G24710	LOC_OS01G02170	LOC_OS03G05780	LOC_OS01G41740	LOC_OS01G38100	LOC_OS06G01700	LOC_OS03G04450	LOC_OS04G12730	LOC_OS03G29730	LOC_OS03G28400	LOC_OS09G39810	LOC_OS12G39160	LOC_OS10G35940	LOC_OS01G15480	LOC_OS05G37830	LOC_OS05G13860	LOC_OS04G36770	LOC_OS01G53710	LOC_OS09G02530	LOC_OS05G49810	LOC_OS02G16620	LOC_OS07G30020	LOC_OS06G13710	LOC_OS09G27830	LOC_OS05G25850	LOC_OS01G14100	LOC_OS02G42910	LOC_OS04G48750	LOC_OS01G53700	LOC_OS04G36780	LOC_OS08G21890	LOC_OS04G12790	LOC_OS09G02540	LOC_OS08G44510	LOC_OS07G32670	LOC_OS05G01890	LOC_OS09G27820	LOC_OS05G25840	LOC_OS04G23440	LOC_OS05G50820	LOC_OS04G48760	LOC_OS01G41720	LOC_OS04G59400	LOC_OS08G31200	LOC_OS09G15840	LOC_OS07G43350	LOC_OS09G14510	LOC_OS02G42920	LOC_OS06G01720	LOC_OS11G05930	LOC_OS01G28730	LOC_OS11G04600	LOC_OS04G11450	LOC_OS04G34130	LOC_OS08G44540	LOC_OS07G17070	LOC_OS08G20570	LOC_OS02G16640	LOC_OS07G31370	LOC_OS06G13730	LOC_OS02G30940	LOC_OS02G15310	LOC_OS08G33890	LOC_OS01G41710	LOC_OS09G15835	LOC_OS08G43210	LOC_OS02G04650	LOC_OS06G01750	LOC_OS07G44650	LOC_OS07G43322	LOC_OS11G05935	LOC_OS08G31219	LOC_OS08G19590	LOC_OS04G34140	LOC_OS10G20090	LOC_OS05G37800	LOC_OS01G03464	LOC_OS03G17710	LOC_OS01G15448	LOC_OS02G16630	LOC_OS02G15300	
LOC_OS01G14110	LOC_OS05G50840	LOC_OS08G32550	LOC_OS04G47450	LOC_OS08G43200	LOC_OS01G02139	LOC_OS02G03330	LOC_OS07G44660	LOC_OS09G15820	LOC_OS04G11440	LOC_OS02G29940	LOC_OS07G43330	LOC_OS08G31228	LOC_OS08G44560	LOC_OS01G03410	LOC_OS06G13750	LOC_OS04G48710	LOC_OS08G31250	LOC_OS09G15810	LOC_OS06G49710	LOC_OS03G04400	LOC_OS03G05730	LOC_OS04G36730	LOC_OS01G04730	LOC_OS06G36400	LOC_OS07G43390	LOC_OS01G16714	LOC_OS07G31380	LOC_OS05G25880	LOC_OS05G49840	LOC_OS06G49700	LOC_OS08G32570	LOC_OS08G31240	LOC_OS10G07080	LOC_OS03G05720	LOC_OS08G43220	LOC_OS05G37860	LOC_OS02G30900	LOC_OS06G01790	LOC_OS04G48730	LOC_OS03G05710	LOC_OS05G48500	LOC_OS02G17930	LOC_OS08G31270	LOC_OS07G43360	LOC_OS02G04610	LOC_OS05G11230	LOC_OS04G36760	LOC_OS01G04750	LOC_OS04G47410	LOC_OS06G13760	LOC_OS05G49820	LOC_OS05G25860	LOC_OS04G24790	LOC_OS01G16730	LOC_OS10G33360	LOC_OS04G34100	LOC_OS07G43370	LOC_OS02G52314	LOC_OS08G44480	LOC_OS06G11135	LOC_OS09G39780	LOC_OS03G64190	LOC_OS06G36430	LOC_OS09G38450	LOC_OS06G11130	LOC_OS06G49750	LOC_OS02G52316	LOC_OS12G17830	LOC_OS07G44710	LOC_OS04G47380	LOC_OS06G50742	LOC_OS02G02050	LOC_OS06G12460	LOC_OS08G43150	LOC_OS12G04510	LOC_OS08G44470	LOC_OS06G11120	LOC_OS02G27340	LOC_OS02G16690	LOC_OS02G15360	LOC_OS02G54980	LOC_OS06G12450	LOC_OS12G17840	LOC_OS06G24460	LOC_OS06G50724	LOC_OS04G34080	LOC_OS02G03390	LOC_OS06G49740	LOC_OS02G40340	LOC_OS12G04500	LOC_OS12G05830	LOC_OS07G06440	LOC_OS08G43170	LOC_OS12G30824	LOC_OS12G16520	LOC_OS12G16524	LOC_OS06G50715	LOC_OS02G38029	LOC_OS06G49730	LOC_OS06G24430	LOC_OS02G39350	LOC_OS07G07780	LOC_OS12G29830	LOC_OS07G05120	LOC_OS12G05820	LOC_OS07G06450	LOC_OS09G25100	LOC_OS02G27360	LOC_OS06G50706	LOC_OS04G58050	LOC_OS02G52305	LOC_OS02G14059	LOC_OS06G11140	LOC_OS07G06460	LOC_OS02G39340	LOC_OS02G41650	LOC_OS08G43160	LOC_OS08G43190	LOC_OS03G40180	LOC_OS02G16660	LOC_OS09G26420	LOC_OS09G27750	LOC_OS06G23160	LOC_OS07G17130	LOC_OS02G14000	LOC_OS07G31430	LOC_OS02G54930	LOC_OS07G30100	LOC_OS06G49790	LOC_OS06G50789	LOC_OS08G06280	LOC_OS12G03220	LOC_OS06G50780	LOC_OS04G46010	LOC_OS09G15775	LOC_OS09G15770	LOC_OS07G43420	LOC_OS02G30955	LOC_OS05G13830	LOC_OS05G12500	LOC_OS09G27740	LOC_OS06G49780	LOC_OS06G47120	LOC_OS09G01134	LOC_OS02G16650	LOC_OS09G27744	LOC_OS03G52150	LOC_OS12G17804	LOC_OS04G50990	LOC_OS06G50770	LOC_OS12G04540	LOC_OS06G11160	LOC_OS02G42960	LOC_OS02G04680	LOC_OS02G02020	LOC_OS07G43430	LOC_OS02G41630	LOC_OS09G15760	LOC_OS04G35380	LOC_OS04G34050	LOC_OS09G27734	LOC_OS09G37180	LOC_OS02G16680	LOC_OS06G23140	LOC_OS07G30120	LOC_OS04G58020	LOC_OS09G26400	LOC_OS05G01820	LOC_OS02G04690	LOC_OS01G65800	LOC_OS12G04530	LOC_OS02G02030	LOC_OS07G06490	LOC_OS06G11190	LOC_OS12G03200	LOC_OS09G15750	LOC_OS04G35390	LOC_OS03G64140	LOC_OS05G13810	LOC_OS02G16670	LOC_OS06G24480	LOC_OS02G30974	LOC_OS02G54920	LOC_OS09G02440	LOC_OS07G31440	LOC_OS04G47370	LOC_OS03G52170	LOC_OS08G06250	LOC_OS07G44744	LOC_OS01G65810	LOC_OS02G39300	LOC_OS09G15740	LOC_OS02G42940	LOC_OS07G05174	LOC_OS09G14410	LOC_OS12G04520	LOC_OS07G44740	LOC_OS02G41610	LOC_OS12G15250	LOC_OS11G41570	LOC_OS11G27264	LOC_OS03G53450	LOC_OS03G52120	LOC_OS03G54780	LOC_OS08G06240	LOC_OS12G03260	LOC_OS11G40249	LOC_OS12G04590	LOC_OS12G39210	LOC_OS12G41540	LOC_OS02G51060	LOC_OS12G42876	LOC_OS02G52390	LOC_OS10G35920	LOC_OS03G42799	LOC_OS10G23940	LOC_OS03G54770	LOC_OS03G27170	LOC_OS12G42860	LOC_OS02G51070	LOC_OS03G41460	LOC_OS03G39170	LOC_OS10G08319	LOC_OS05G35190	LOC_OS06G23180	LOC_OS07G07709	LOC_OS09G25190	LOC_OS03G53470	LOC_OS08G07550	LOC_OS08G06220	LOC_OS02G51040	LOC_OS12G03240	LOC_OS02G52370	LOC_OS06G36490	LOC_OS10G10630	LOC_OS06G35160	LOC_OS11G41560	LOC_OS11G40230	LOC_OS03G52130	LOC_OS12G05890	LOC_OS08G07540	LOC_OS12G41550	LOC_OS02G51050	LOC_OS12G03230	LOC_OS01G52390	LOC_OS03G04490	LOC_OS11G39254	LOC_OS03G16470	LOC_OS02G14080	LOC_OS02G51020	LOC_OS11G04580	LOC_OS11G39209	LOC_OS08G06200	LOC_OS03G53410	
LOC_OS12G16540	LOC_OS03G39110	LOC_OS03G30780	LOC_OS11G40200	LOC_OS01G64530	LOC_OS11G39200	LOC_OS02G53680	LOC_OS08G08860	LOC_OS11G16560	LOC_OS02G38040	LOC_OS11G15230	LOC_OS12G41500	LOC_OS03G16480	LOC_OS03G42750	LOC_OS12G17880	LOC_OS11G04590	LOC_OS08G07520	LOC_OS01G64540	LOC_OS01G63210	LOC_OS02G53690	LOC_OS02G51030	LOC_OS02G39360	LOC_OS09G38420	LOC_OS01G52370	LOC_OS07G06410	LOC_OS12G17890	LOC_OS02G51000	LOC_OS01G26070	LOC_OS03G54760	LOC_OS01G64550	LOC_OS11G27240	LOC_OS01G63220	LOC_OS02G54990	LOC_OS12G42850	LOC_OS01G39380	LOC_OS09G37100	LOC_OS02G39390	LOC_OS02G38060	LOC_OS11G39220	LOC_OS01G39385	LOC_OS01G51030	LOC_OS03G42770	LOC_OS02G14090	LOC_OS02G52340	LOC_OS08G08830	LOC_OS01G65890	LOC_OS01G40370	LOC_OS01G63230	LOC_OS03G30790	LOC_OS03G39129	LOC_OS12G39200	LOC_OS12G03270	LOC_OS02G53670	LOC_OS12G42840	LOC_OS02G39384	LOC_OS02G38050	LOC_OS03G40110	LOC_OS02G39380	LOC_OS01G51020	LOC_OS12G41380	LOC_OS03G17880	LOC_OS11G30830	LOC_OS05G34040	LOC_OS11G05870	LOC_OS01G02080	LOC_OS10G21470	LOC_OS05G23393	LOC_OS03G16550	LOC_OS12G27070	LOC_OS04G37904	LOC_OS01G15399	LOC_OS01G15390	LOC_OS03G41510	LOC_OS10G33450	LOC_OS01G53670	LOC_OS01G14060	LOC_OS01G51000	LOC_OS12G41370	LOC_OS11G05880	LOC_OS01G02070	LOC_OS12G27090	LOC_OS12G27080	LOC_OS12G03090	LOC_OS05G48670	LOC_OS03G04550	LOC_OS11G16530	LOC_OS10G08490	LOC_OS12G03094	LOC_OS08G19610	LOC_OS10G34795	LOC_OS08G33900	LOC_OS12G39060	LOC_OS01G14050	LOC_OS12G39080	LOC_OS03G42860	LOC_OS01G26039	LOC_OS08G20610	LOC_OS03G04545	LOC_OS11G04560	LOC_OS03G53510	LOC_OS03G16570	LOC_OS05G49990	LOC_OS11G16540	LOC_OS03G04540	LOC_OS01G14080	LOC_OS04G37920	LOC_OS08G32600	LOC_OS10G34760	LOC_OS11G17870	LOC_OS10G33430	LOC_OS01G54980	LOC_OS03G16580	LOC_OS12G39090	LOC_OS01G02090	LOC_OS01G63270	LOC_OS11G04570	LOC_OS11G03240	LOC_OS10G21460	LOC_OS01G42990	LOC_OS12G03070	LOC_OS01G41660	LOC_OS01G40330	LOC_OS03G05860	LOC_OS03G03200	LOC_OS01G14070	LOC_OS08G33920	LOC_OS11G16550	LOC_OS10G32110	LOC_OS03G27230	LOC_OS11G04500	LOC_OS03G17840	LOC_OS01G52304	LOC_OS08G20630	LOC_OS10G07120	LOC_OS08G20636	LOC_OS04G01980	LOC_OS11G17810	LOC_OS05G50970	LOC_OS12G29690	LOC_OS01G41650	LOC_OS08G32620	LOC_OS12G40010	LOC_OS10G34740	LOC_OS01G15350	LOC_OS10G33410	LOC_OS10G07114	LOC_OS11G04510	LOC_OS01G04699	LOC_OS03G17850	LOC_OS08G19650	LOC_OS04G24610	LOC_OS01G63290	LOC_OS01G28680	LOC_OS01G41640	LOC_OS01G40310	LOC_OS01G42970	LOC_OS12G27040	LOC_OS05G46050	LOC_OS08G33940	LOC_OS12G39020	LOC_OS03G29830	LOC_OS08G32610	LOC_OS01G16670	LOC_OS10G34750	LOC_OS10G33420	LOC_OS05G50980	LOC_OS03G04590	LOC_OS01G39330	LOC_OS03G17860	LOC_OS01G30970	LOC_OS11G04520	LOC_OS01G53610	LOC_OS12G41360	LOC_OS11G05850	LOC_OS08G17000	LOC_OS04G24600	LOC_OS06G13810	LOC_OS03G04580	LOC_OS01G41630	LOC_OS01G42960	LOC_OS05G46040	LOC_OS03G30840	LOC_OS02G52170	LOC_OS01G14040	LOC_OS10G34720	LOC_OS05G50990	LOC_OS08G19670	LOC_OS05G34050	LOC_OS11G05860	LOC_OS08G20660	LOC_OS01G54930	LOC_OS11G29810	LOC_OS11G04530	LOC_OS01G53600	LOC_OS08G44610	LOC_OS04G01970	LOC_OS04G25920	LOC_OS10G22750	LOC_OS01G39310	LOC_OS05G46030	LOC_OS05G48690	LOC_OS08G32630	LOC_OS03G29850	LOC_OS09G37080	LOC_OS07G33898	LOC_OS05G37950	LOC_OS01G04660	LOC_OS06G13839	LOC_OS08G44640	LOC_OS04G47300	LOC_OS09G03740	LOC_OS07G32560	LOC_OS03G05812	LOC_OS05G48600	LOC_OS05G49930	LOC_OS02G16500	LOC_OS05G09000	LOC_OS05G50930	LOC_OS04G25990	LOC_OS01G41610	LOC_OS04G49960	LOC_OS04G50960	LOC_OS02G04510	LOC_OS02G05840	LOC_OS03G05806	LOC_OS01G54910	LOC_OS04G36660	LOC_OS01G04650	LOC_OS08G20680	LOC_OS04G34000	LOC_OS09G02420	LOC_OS03G05800	LOC_OS05G49920	LOC_OS06G13820	LOC_OS02G42800	LOC_OS04G25980	LOC_OS08G43300	LOC_OS08G32650	LOC_OS07G43230	LOC_OS02G04520	LOC_OS02G29800	LOC_OS05G12630	LOC_OS05G37930	LOC_OS01G03350	LOC_OS11G05810	LOC_OS08G44660	LOC_OS05G49910	LOC_OS05G50950	LOC_OS05G25950	LOC_OS04G25970	LOC_OS08G42000	LOC_OS06G01870	LOC_OS03G30800	LOC_OS07G32570	LOC_OS09G02400	
LOC_OS02G17840	LOC_OS04G49990	LOC_OS01G16650	LOC_OS01G17980	LOC_OS09G15700	LOC_OS05G01994	LOC_OS08G43320	LOC_OS02G03210	LOC_OS02G05800	LOC_OS06G50818	LOC_OS06G13870	LOC_OS07G31270	LOC_OS05G24684	LOC_OS05G49970	LOC_OS06G48500	LOC_OS03G04520	LOC_OS08G42020	LOC_OS01G42900	LOC_OS02G05810	LOC_OS06G50809	LOC_OS06G13860	LOC_OS06G12530	LOC_OS07G31260	LOC_OS08G32690	LOC_OS08G31360	LOC_OS06G23210	LOC_OS06G24540	LOC_OS05G50900	LOC_OS04G36620	LOC_OS08G42010	LOC_OS04G37950	LOC_OS04G50910	LOC_OS08G17080	LOC_OS01G05970	LOC_OS06G11230	LOC_OS03G04500	LOC_OS04G49940	LOC_OS05G48620	LOC_OS08G30060	LOC_OS06G49810	LOC_OS05G50910	LOC_OS06G13890	LOC_OS01G16620	LOC_OS04G35300	LOC_OS02G05820	LOC_OS08G43370	LOC_OS04G35305	LOC_OS01G04630	LOC_OS04G36640	LOC_OS04G12690	LOC_OS03G05820	LOC_OS05G49940	LOC_OS06G49800	LOC_OS05G24650	LOC_OS07G31280	LOC_OS04G49950	LOC_OS01G16610	LOC_OS08G43360	LOC_OS02G04500	LOC_OS07G32600	LOC_OS04G35280	LOC_OS07G06315	LOC_OS07G07646	LOC_OS09G26340	LOC_OS02G53520	LOC_OS06G49870	LOC_OS05G13904	LOC_OS04G47260	LOC_OS06G47210	LOC_OS09G27670	LOC_OS02G29890	LOC_OS02G03260	LOC_OS09G37000	LOC_OS09G38330	LOC_OS07G08970	LOC_OS09G37006	LOC_OS07G33921	LOC_OS08G44590	LOC_OS12G05715	LOC_OS07G07654	LOC_OS09G39670	LOC_OS02G27220	LOC_OS06G11240	LOC_OS09G25000	LOC_OS02G54860	LOC_OS02G53530	LOC_OS09G26330	LOC_OS04G35290	LOC_OS08G31280	LOC_OS04G47270	LOC_OS02G39200	LOC_OS06G48530	LOC_OS02G41550	LOC_OS09G37012	LOC_OS07G33915	LOC_OS01G05900	LOC_OS07G33954	LOC_OS07G32620	LOC_OS01G04600	LOC_OS12G29719	LOC_OS02G15270	LOC_OS09G37020	LOC_OS06G35200	LOC_OS02G27250	LOC_OS12G05709	LOC_OS02G53500	LOC_OS06G50840	LOC_OS02G03280	LOC_OS06G23220	LOC_OS09G15670	LOC_OS12G29710	LOC_OS02G41520	LOC_OS07G06345	LOC_OS09G38360	LOC_OS09G39690	LOC_OS09G02360	LOC_OS06G12590	LOC_OS06G48510	LOC_OS07G07670	LOC_OS06G37870	LOC_OS02G03294	LOC_OS05G01910	LOC_OS07G05010	LOC_OS04G47290	LOC_OS04G36570	LOC_OS09G37040	LOC_OS09G38370	LOC_OS05G37910	LOC_OS09G01000	LOC_OS02G17870	LOC_OS11G40160	LOC_OS02G16540	LOC_OS09G04990	LOC_OS07G31310	LOC_OS09G26300	LOC_OS02G30840	LOC_OS02G16544	LOC_OS03G52280	LOC_OS04G47220	LOC_OS05G24601	LOC_OS07G07680	LOC_OS12G03100	LOC_OS01G65904	LOC_OS12G05760	LOC_OS02G05880	LOC_OS06G11290	LOC_OS07G05020	LOC_OS06G36590	LOC_OS07G45960	LOC_OS05G13950	LOC_OS07G31300	LOC_OS03G64280	LOC_OS06G48570	LOC_OS06G23290	LOC_OS07G32630	LOC_OS02G54820	LOC_OS05G01970	LOC_OS04G50870	LOC_OS02G05890	LOC_OS02G03230	LOC_OS07G07690	LOC_OS02G04560	LOC_OS07G44640	LOC_OS07G43310	LOC_OS07G33997	LOC_OS09G38390	LOC_OS03G64250	LOC_OS11G39190	LOC_OS02G16560	LOC_OS06G49890	LOC_OS02G15230	LOC_OS09G27610	LOC_OS11G40140	LOC_OS09G28940	LOC_OS09G15639	LOC_OS07G44610	LOC_OS04G47240	LOC_OS05G01940	LOC_OS06G24594	LOC_OS12G05740	LOC_OS06G50880	LOC_OS02G04570	LOC_OS12G04410	LOC_OS09G37070	LOC_OS07G33988	LOC_OS06G49880	LOC_OS02G15220	LOC_OS06G47220	LOC_OS11G40150	LOC_OS03G52290	LOC_OS06G50870	LOC_OS05G01950	LOC_OS02G03250	LOC_OS07G06380	LOC_OS07G44620	LOC_OS03G40260	LOC_OS06G47294	LOC_OS12G30760	LOC_OS11G40120	LOC_OS01G65940	LOC_OS10G22720	LOC_OS09G25090	LOC_OS08G06360	LOC_OS12G04470	LOC_OS02G52270	LOC_OS11G39120	LOC_OS02G39290	LOC_OS10G34710	LOC_OS10G10724	LOC_OS11G42790	LOC_OS03G52230	LOC_OS10G08400	LOC_OS03G54890	LOC_OS08G07680	LOC_OS12G04460	LOC_OS08G05020	LOC_OS03G27290	LOC_OS12G03130	LOC_OS11G39110	LOC_OS06G47270	LOC_OS10G22700	LOC_OS09G25070	LOC_OS11G40100	LOC_OS03G53590	LOC_OS12G05780	LOC_OS02G53580	LOC_OS02G52250	LOC_OS11G39140	LOC_OS10G10750	LOC_OS03G03290	LOC_OS12G40115	LOC_OS10G10744	LOC_OS03G40270	LOC_OS11G28480	LOC_OS03G52258	LOC_OS10G09750	LOC_OS06G48590	LOC_OS03G53580	LOC_OS01G64640	LOC_OS01G63310	LOC_OS08G07660	LOC_OS09G25060	LOC_OS08G06330	LOC_OS12G03110	LOC_OS12G04440	LOC_OS02G52260	LOC_OS11G15180	LOC_OS12G05770	LOC_OS12G41430	LOC_OS06G35290	LOC_OS11G39130	LOC_OS09G39610	LOC_OS03G42880	LOC_OS02G15290	LOC_OS11G30750	
LOC_OS07G08934	LOC_OS02G52230	LOC_OS02G41580	LOC_OS11G05790	LOC_OS11G03130	LOC_OS11G04460	LOC_OS11G28430	LOC_OS03G54860	LOC_OS03G53530	LOC_OS03G39230	LOC_OS01G64650	LOC_OS12G03180	LOC_OS01G65986	LOC_OS09G25050	LOC_OS01G39280	LOC_OS01G52260	LOC_OS03G15270	LOC_OS07G07610	LOC_OS02G41590	LOC_OS04G01910	LOC_OS03G53520	LOC_OS03G54850	LOC_OS03G30890	LOC_OS03G27250	LOC_OS02G28590	LOC_OS12G03170	LOC_OS09G26370	LOC_OS01G39290	LOC_OS09G38300	LOC_OS12G42700	LOC_OS01G52250	LOC_OS03G64200	LOC_OS07G33910	LOC_OS07G07620	LOC_OS02G52210	LOC_OS02G42890	LOC_OS11G04480	LOC_OS11G27120	LOC_OS01G64670	LOC_OS11G29780	LOC_OS03G54880	LOC_OS03G27260	LOC_OS11G17799	LOC_OS09G02390	LOC_OS12G42739	LOC_OS12G04490	LOC_OS12G42730	LOC_OS02G41560	LOC_OS01G39260	LOC_OS07G08950	LOC_OS12G41400	LOC_OS01G52240	LOC_OS07G06300	LOC_OS02G52220	LOC_OS11G27110	LOC_OS11G04490	LOC_OS03G54870	LOC_OS01G63354	LOC_OS09G26350	LOC_OS11G42730	LOC_OS12G29760	LOC_OS12G04480	LOC_OS02G54880	LOC_OS07G08960	LOC_OS12G38090	LOC_OS03G53610	LOC_OS08G09910	LOC_OS01G25080	LOC_OS01G62020	LOC_OS05G50654	LOC_OS05G49650	LOC_OS04G12960	LOC_OS10G35750	LOC_OS01G13090	LOC_OS03G02020	LOC_OS10G34420	LOC_OS05G36340	LOC_OS03G27320	LOC_OS05G50650	LOC_OS01G50040	LOC_OS11G29710	LOC_OS10G33104	LOC_OS01G50032	LOC_OS11G05760	LOC_OS03G54930	LOC_OS03G53600	LOC_OS03G14020	LOC_OS03G15350	LOC_OS04G24930	LOC_OS01G65550	LOC_OS05G48310	LOC_OS04G12950	LOC_OS05G12380	LOC_OS01G13080	LOC_OS10G35760	LOC_OS03G02010	LOC_OS05G36330	LOC_OS03G26000	LOC_OS03G29990	LOC_OS01G51360	LOC_OS01G50030	LOC_OS05G50660	LOC_OS03G16690	LOC_OS11G03110	LOC_OS11G04440	LOC_OS11G05770	LOC_OS03G52300	LOC_OS01G65560	LOC_OS03G38000	LOC_OS01G64230	LOC_OS01G62000	LOC_OS05G49630	LOC_OS03G03330	LOC_OS11G16420	LOC_OS04G35620	LOC_OS10G35730	LOC_OS05G37650	LOC_OS10G34400	LOC_OS05G36320	LOC_OS05G13680	LOC_OS05G36310	LOC_OS04G48940	LOC_OS01G49026	LOC_OS11G05780	LOC_OS04G24910	LOC_OS10G22430	LOC_OS05G26990	LOC_OS05G49620	LOC_OS03G05980	LOC_OS03G40310	LOC_OS01G52670	LOC_OS05G13690	LOC_OS03G27350	LOC_OS01G51330	LOC_OS02G40090	LOC_OS01G50000	LOC_OS12G14080	LOC_OS03G17960	LOC_OS04G09350	LOC_OS03G54900	LOC_OS01G65580	LOC_OS01G64250	LOC_OS01G26370	LOC_OS01G01070	LOC_OS05G48360	LOC_OS05G49690	LOC_OS05G36380	LOC_OS12G39370	LOC_OS10G10410	LOC_OS10G35710	LOC_OS03G03390	LOC_OS01G13050	LOC_OS02G39090	LOC_OS10G10400	LOC_OS01G51320	LOC_OS12G40360	LOC_OS10G22410	LOC_OS01G01060	LOC_OS01G64262	LOC_OS01G49000	LOC_OS05G49684	LOC_OS01G40670	LOC_OS05G11090	LOC_OS05G36370	LOC_OS04G11660	LOC_OS01G39690	LOC_OS01G14370	LOC_OS12G39380	LOC_OS02G39080	LOC_OS04G36900	LOC_OS10G35720	LOC_OS01G25020	LOC_OS01G51310	LOC_OS10G10434	LOC_OS01G52640	LOC_OS11G05730	LOC_OS03G54920	LOC_OS01G64270	LOC_OS03G15320	LOC_OS06G12600	LOC_OS05G48340	LOC_OS01G41990	LOC_OS05G49670	LOC_OS03G41612	LOC_OS05G12390	LOC_OS11G04409	LOC_OS05G37690	LOC_OS05G11060	LOC_OS05G36360	LOC_OS04G12980	LOC_OS04G36910	LOC_OS05G11064	LOC_OS03G17990	LOC_OS01G52630	LOC_OS02G40080	LOC_OS01G51300	LOC_OS08G19310	LOC_OS07G07910	LOC_OS03G42930	LOC_OS03G54910	LOC_OS01G64280	LOC_OS03G14000	LOC_OS03G15330	LOC_OS03G16660	LOC_OS03G03360	LOC_OS04G11640	LOC_OS03G27310	LOC_OS04G12970	LOC_OS01G13060	LOC_OS05G36350	LOC_OS03G29970	LOC_OS03G02030	LOC_OS01G39670	LOC_OS07G31599	LOC_OS04G08060	LOC_OS01G01030	LOC_OS08G19320	LOC_OS04G10380	LOC_OS04G33020	LOC_OS04G58320	LOC_OS06G13950	LOC_OS09G28920	LOC_OS01G40640	LOC_OS01G38310	LOC_OS01G14340	LOC_OS04G22360	LOC_OS08G34960	LOC_OS05G02970	LOC_OS10G33170	LOC_OS07G43580	LOC_OS03G17920	LOC_OS07G42250	LOC_OS05G12300	LOC_OS04G33030	LOC_OS03G17930	LOC_OS09G02300	LOC_OS07G30250	LOC_OS01G16990	LOC_OS04G47670	LOC_OS08G34950	LOC_OS03G16600	LOC_OS07G42260	LOC_OS02G05730	LOC_OS09G03600	LOC_OS03G17940	LOC_OS01G53930	LOC_OS03G16610	LOC_OS07G30280	LOC_OS07G29290	LOC_OS04G58340	LOC_OS03G42900	LOC_OS04G57010	LOC_OS01G13030	LOC_OS04G47680	LOC_OS08G33650	
LOC_OS01G41950	LOC_OS01G40620	LOC_OS05G26926	LOC_OS03G30920	LOC_OS08G34984	LOC_OS09G16920	LOC_OS01G14360	LOC_OS04G33050	LOC_OS01G53920	LOC_OS03G17950	LOC_OS04G10350	LOC_OS04G08034	LOC_OS06G13960	LOC_OS04G58330	LOC_OS06G12630	LOC_OS04G47690	LOC_OS09G16910	LOC_OS01G40610	LOC_OS01G13024	LOC_OS05G50600	LOC_OS08G33640	LOC_OS03G29930	LOC_OS06G01980	LOC_OS01G28989	LOC_OS01G15680	LOC_OS05G11000	LOC_OS01G03650	LOC_OS06G13999	LOC_OS09G04910	LOC_OS06G09010	LOC_OS06G11330	LOC_OS05G11005	LOC_OS01G02320	LOC_OS06G12660	LOC_OS10G21150	LOC_OS05G49610	LOC_OS01G40600	LOC_OS01G39600	LOC_OS01G15630	LOC_OS04G59610	LOC_OS06G48620	LOC_OS05G38950	LOC_OS05G11010	LOC_OS08G19374	LOC_OS08G44310	LOC_OS01G02310	LOC_OS04G35650	LOC_OS05G25640	LOC_OS01G41920	LOC_OS04G59600	LOC_OS10G34470	LOC_OS06G48610	LOC_OS06G23330	LOC_OS05G37610	LOC_OS02G05700	LOC_OS06G10020	LOC_OS04G59630	LOC_OS10G22460	LOC_OS05G02990	LOC_OS08G33690	LOC_OS06G50920	LOC_OS06G48600	LOC_OS08G32360	LOC_OS04G21050	LOC_OS10G35770	LOC_OS03G17900	LOC_OS01G41910	LOC_OS10G34440	LOC_OS04G08070	LOC_OS08G44330	LOC_OS01G02334	LOC_OS06G10010	LOC_OS01G04990	LOC_OS07G42280	LOC_OS03G04610	LOC_OS06G09020	LOC_OS01G16970	LOC_OS01G15640	LOC_OS05G25620	LOC_OS04G47650	LOC_OS03G05940	LOC_OS05G26954	LOC_OS04G46320	LOC_OS10G35780	LOC_OS03G17910	LOC_OS01G41900	LOC_OS02G05710	LOC_OS07G30300	LOC_OS04G58280	LOC_OS02G30760	LOC_OS06G49990	LOC_OS06G22030	LOC_OS11G40080	LOC_OS02G54730	LOC_OS06G48660	LOC_OS02G53400	LOC_OS07G17330	LOC_OS04G46290	LOC_OS06G46000	LOC_OS12G04750	LOC_OS09G39540	LOC_OS12G41700	LOC_OS07G44950	LOC_OS12G03420	LOC_OS11G40090	LOC_OS09G39550	LOC_OS02G16450	LOC_OS12G15420	LOC_OS09G27540	LOC_OS06G48650	LOC_OS06G49980	LOC_OS07G42300	LOC_OS06G47320	LOC_OS06G50970	LOC_OS06G12690	LOC_OS07G06680	LOC_OS12G03410	LOC_OS02G16480	LOC_OS09G39560	LOC_OS06G35320	LOC_OS12G16760	LOC_OS12G15430	LOC_OS07G31650	LOC_OS08G06060	LOC_OS09G38239	LOC_OS06G48640	LOC_OS06G47310	LOC_OS02G28460	LOC_OS01G16940	LOC_OS07G43604	LOC_OS02G04490	LOC_OS02G28465	LOC_OS12G03400	LOC_OS02G42730	LOC_OS12G41720	LOC_OS07G29320	LOC_OS11G40070	LOC_OS12G14110	LOC_OS02G54720	LOC_OS04G22290	LOC_OS08G06050	LOC_OS07G44940	LOC_OS01G15600	LOC_OS01G16930	LOC_OS02G39100	LOC_OS12G04720	LOC_OS09G15540	LOC_OS09G02214	LOC_OS09G39580	LOC_OS09G28840	LOC_OS07G16040	LOC_OS06G09090	LOC_OS04G59570	LOC_OS04G58240	LOC_OS06G22070	LOC_OS08G06040	LOC_OS05G26902	LOC_OS12G02130	LOC_OS11G39040	LOC_OS08G44280	LOC_OS01G04900	LOC_OS09G39590	LOC_OS04G34280	LOC_OS09G39594	LOC_OS06G22080	LOC_OS04G59560	LOC_OS07G32990	LOC_OS02G54700	LOC_OS07G31660	LOC_OS07G30330	LOC_OS03G51060	LOC_OS07G41014	LOC_OS12G02120	LOC_OS02G04440	LOC_OS11G39030	LOC_OS02G03110	LOC_OS12G03450	LOC_OS02G05770	LOC_OS04G46260	LOC_OS03G63040	LOC_OS07G30369	LOC_OS07G28040	LOC_OS06G48680	LOC_OS06G47350	LOC_OS01G16900	LOC_OS08G06020	LOC_OS03G51090	LOC_OS12G03440	LOC_OS02G04450	LOC_OS07G44970	LOC_OS07G42310	LOC_OS12G02105	LOC_OS09G02200	LOC_OS06G47340	LOC_OS06G46010	LOC_OS12G15400	LOC_OS09G28810	LOC_OS11G42690	LOC_OS05G02920	LOC_OS02G05790	LOC_OS08G06010	LOC_OS06G34040	LOC_OS12G03430	LOC_OS06G35370	LOC_OS02G04460	LOC_OS02G28410	LOC_OS08G44290	LOC_OS01G04910	LOC_OS02G42700	LOC_OS03G64350	LOC_OS12G14160	LOC_OS03G14090	LOC_OS03G39390	LOC_OS11G03050	LOC_OS11G04380	LOC_OS11G28350	LOC_OS03G26070	LOC_OS12G40450	LOC_OS03G63020	LOC_OS11G39000	LOC_OS07G06600	LOC_OS03G39380	LOC_OS03G64360	LOC_OS08G08655	LOC_OS03G51020	LOC_OS11G28340	LOC_OS11G29670	LOC_OS11G04390	LOC_OS03G02090	LOC_OS02G53490	LOC_OS08G08650	LOC_OS01G66920	LOC_OS03G26080	LOC_OS05G36290	LOC_OS12G38130	LOC_OS02G52160	LOC_OS11G16370	LOC_OS07G07940	LOC_OS12G40470	LOC_OS07G32900	LOC_OS06G46060	LOC_OS03G02080	LOC_OS03G51050	LOC_OS12G03480	LOC_OS01G65600	LOC_OS12G02150	LOC_OS05G49590	LOC_OS05G36280	LOC_OS11G30690	LOC_OS12G38140	LOC_OS11G39020	LOC_OS07G07950	LOC_OS02G41490	LOC_OS12G40460	LOC_OS08G07300	
LOC_OS01G65610	LOC_OS05G48250	LOC_OS09G26270	LOC_OS02G52140	LOC_OS12G39480	LOC_OS06G34080	LOC_OS11G16390	LOC_OS03G63010	LOC_OS02G39180	LOC_OS03G15380	LOC_OS02G41460	LOC_OS02G53440	LOC_OS12G15450	LOC_OS02G27150	LOC_OS02G15178	LOC_OS03G53650	LOC_OS04G24900	LOC_OS03G54980	LOC_OS01G66950	LOC_OS03G27360	LOC_OS07G44910	LOC_OS11G16320	LOC_OS12G40419	LOC_OS11G43950	LOC_OS09G26260	LOC_OS02G54770	LOC_OS03G41675	LOC_OS11G18980	LOC_OS01G51290	LOC_OS04G12920	LOC_OS07G07974	LOC_OS07G05310	LOC_OS11G28300	LOC_OS03G15390	LOC_OS11G31950	LOC_OS12G15460	LOC_OS02G41470	LOC_OS03G53640	LOC_OS03G38010	LOC_OS02G15169	LOC_OS01G66960	LOC_OS01G64300	LOC_OS09G26250	LOC_OS11G43960	LOC_OS02G54780	LOC_OS02G53450	LOC_OS11G18990	LOC_OS01G51280	LOC_OS11G16330	LOC_OS03G41690	LOC_OS03G14070	LOC_OS12G14140	LOC_OS12G15470	LOC_OS11G04360	LOC_OS08G09930	LOC_OS03G53670	LOC_OS03G52340	LOC_OS01G65640	LOC_OS11G43934	LOC_OS09G02270	LOC_OS09G27570	LOC_OS02G40110	LOC_OS05G50590	LOC_OS01G52594	LOC_OS11G30640	LOC_OS12G14150	LOC_OS08G09920	LOC_OS11G04370	LOC_OS09G02284	LOC_OS03G51000	LOC_OS01G66980	LOC_OS01G64320	LOC_OS03G27390	LOC_OS12G28790	LOC_OS07G44900	LOC_OS12G02180	LOC_OS12G38110	LOC_OS05G48290	LOC_OS02G39140	LOC_OS07G07990	LOC_OS12G40290	LOC_OS10G22560	LOC_OS03G52400	LOC_OS08G08700	LOC_OS03G53730	LOC_OS11G18947	LOC_OS04G24820	LOC_OS03G16790	LOC_OS03G03470	LOC_OS05G48440	LOC_OS05G49770	LOC_OS10G09590	LOC_OS11G17610	LOC_OS05G12490	LOC_OS10G34540	LOC_OS10G35870	LOC_OS11G43914	LOC_OS01G51250	LOC_OS11G04310	LOC_OS03G53720	LOC_OS01G40590	LOC_OS11G43920	LOC_OS05G49760	LOC_OS03G64400	LOC_OS03G40410	LOC_OS03G27450	LOC_OS04G24804	LOC_OS03G15480	LOC_OS01G51230	LOC_OS05G12474	LOC_OS11G04320	LOC_OS11G05650	LOC_OS04G24800	LOC_OS03G38120	LOC_OS01G65680	LOC_OS05G48422	LOC_OS05G23130	LOC_OS08G21700	LOC_OS04G35500	LOC_OS01G39580	LOC_OS10G34520	LOC_OS10G35850	LOC_OS03G27460	LOC_OS04G12820	LOC_OS01G52560	LOC_OS05G11140	LOC_OS01G51220	LOC_OS11G04330	LOC_OS11G05660	LOC_OS04G48820	LOC_OS03G53740	LOC_OS03G52410	LOC_OS01G65692	LOC_OS01G64360	LOC_OS05G25780	LOC_OS05G48410	LOC_OS05G49740	LOC_OS11G43900	LOC_OS03G04770	LOC_OS03G03440	LOC_OS04G36840	LOC_OS10G10580	LOC_OS03G02110	LOC_OS05G12481	LOC_OS05G35170	LOC_OS01G64370	LOC_OS05G23194	LOC_OS01G63040	LOC_OS10G22520	LOC_OS05G48489	LOC_OS01G02280	LOC_OS05G48480	LOC_OS12G39250	LOC_OS11G05600	LOC_OS11G06930	LOC_OS01G51200	LOC_OS01G52530	LOC_OS05G35160	LOC_OS12G40240	LOC_OS08G20400	LOC_OS04G24850	LOC_OS03G14100	LOC_OS03G15430	LOC_OS01G63050	LOC_OS01G02270	LOC_OS01G38244	LOC_OS01G41880	LOC_OS05G48470	LOC_OS08G33700	LOC_OS03G27410	LOC_OS01G15580	LOC_OS10G35840	LOC_OS06G24704	LOC_OS04G10214	LOC_OS11G06934	LOC_OS11G31900	LOC_OS10G35810	LOC_OS05G35150	LOC_OS12G40270	LOC_OS10G11889	LOC_OS04G24840	LOC_OS03G53710	LOC_OS01G63060	LOC_OS01G41870	LOC_OS03G03490	LOC_OS12G40260	LOC_OS12G41590	LOC_OS03G53700	LOC_OS04G24830	LOC_OS01G38229	LOC_OS03G14120	LOC_OS03G16780	LOC_OS01G02290	LOC_OS03G03480	LOC_OS03G39407	LOC_OS09G26190	LOC_OS05G48450	LOC_OS02G53270	LOC_OS05G49780	LOC_OS08G33720	LOC_OS12G39280	LOC_OS01G03570	LOC_OS08G21760	LOC_OS04G35560	LOC_OS01G52500	LOC_OS04G34230	LOC_OS08G44400	LOC_OS04G58200	LOC_OS08G18110	LOC_OS06G24730	LOC_OS10G33290	LOC_OS08G32420	LOC_OS01G40520	LOC_OS07G44790	LOC_OS07G42130	LOC_OS06G11400	LOC_OS05G37700	LOC_OS04G35570	LOC_OS04G34240	LOC_OS01G53820	LOC_OS07G32790	LOC_OS03G04710	LOC_OS07G31460	LOC_OS04G47555	LOC_OS04G48880	LOC_OS08G33740	LOC_OS07G43470	LOC_OS08G32410	LOC_OS07G42140	LOC_OS02G05610	LOC_OS04G35580	LOC_OS01G27520	LOC_OS06G10100	LOC_OS06G11430	LOC_OS08G44420	LOC_OS03G16730	LOC_OS07G31490	LOC_OS06G10109	LOC_OS04G58220	LOC_OS06G24711	LOC_OS04G23550	LOC_OS08G31110	LOC_OS07G44770	LOC_OS07G43440	LOC_OS02G05620	LOC_OS06G36700	LOC_OS11G06910	LOC_OS06G11420	LOC_OS04G35590	LOC_OS05G12400	LOC_OS08G44410	LOC_OS04G58210	LOC_OS05G01750	LOC_OS02G06960	LOC_OS01G16890	
LOC_OS02G05630	LOC_OS05G11120	LOC_OS08G44440	LOC_OS01G02200	LOC_OS06G11450	LOC_OS07G42170	LOC_OS01G04860	LOC_OS06G12780	LOC_OS04G48830	LOC_OS08G18150	LOC_OS05G25770	LOC_OS05G49730	LOC_OS04G36859	LOC_OS03G04760	LOC_OS03G03430	LOC_OS06G47410	LOC_OS10G34580	LOC_OS01G16840	LOC_OS04G36850	LOC_OS05G13780	LOC_OS05G12450	LOC_OS04G10290	LOC_OS08G44430	LOC_OS07G42180	LOC_OS01G03520	LOC_OS04G48840	LOC_OS04G22270	LOC_OS08G31120	LOC_OS03G04750	LOC_OS03G03420	LOC_OS10G34590	LOC_OS05G13790	LOC_OS05G37730	LOC_OS08G20492	LOC_OS08G44460	LOC_OS04G47520	LOC_OS01G15530	LOC_OS03G03410	LOC_OS10G33230	LOC_OS08G43130	LOC_OS05G37720	LOC_OS05G12440	LOC_OS08G44450	LOC_OS04G36880	LOC_OS06G36740	LOC_OS10G22590	LOC_OS07G43490	LOC_OS06G10130	LOC_OS04G34220	LOC_OS03G03400	LOC_OS06G09140	LOC_OS05G49700	LOC_OS05G01790	LOC_OS06G22100	LOC_OS03G16700	LOC_OS04G23580	LOC_OS07G42160	LOC_OS10G33240	LOC_OS08G06090	LOC_OS06G48780	LOC_OS08G18079	LOC_OS02G30640	LOC_OS02G54610	LOC_OS11G41290	LOC_OS04G58160	LOC_OS06G09170	LOC_OS07G43500	LOC_OS07G44830	LOC_OS09G04790	LOC_OS02G03020	LOC_OS09G39420	LOC_OS04G46170	LOC_OS07G06550	LOC_OS02G04369	LOC_OS07G32830	LOC_OS02G18990	LOC_OS02G31960	LOC_OS09G28750	LOC_OS09G02140	LOC_OS02G30630	LOC_OS04G46180	LOC_OS07G43510	LOC_OS09G38100	LOC_OS06G35470	LOC_OS02G03030	LOC_OS02G05692	LOC_OS02G43970	LOC_OS08G06190	LOC_OS07G06560	LOC_OS07G44840	LOC_OS04G58180	LOC_OS07G30200	LOC_OS01G03510	LOC_OS07G18560	LOC_OS02G55920	LOC_OS12G30940	LOC_OS04G46190	LOC_OS06G36770	LOC_OS09G16760	LOC_OS02G43940	LOC_OS09G15430	LOC_OS12G42930	LOC_OS08G44380	LOC_OS08G43050	LOC_OS01G03500	LOC_OS06G34120	LOC_OS02G27000	LOC_OS02G15020	LOC_OS09G28730	LOC_OS06G22140	LOC_OS07G17220	LOC_OS02G54600	LOC_OS08G32390	LOC_OS06G09180	LOC_OS07G44820	LOC_OS02G03050	LOC_OS02G43950	LOC_OS08G43040	LOC_OS09G15420	LOC_OS04G35480	LOC_OS04G34150	LOC_OS09G39462	LOC_OS11G28270	LOC_OS07G17250	LOC_OS04G59450	LOC_OS12G17910	LOC_OS07G32880	LOC_OS09G28720	LOC_OS07G31550	LOC_OS04G48790	LOC_OS04G46130	LOC_OS11G16280	LOC_OS04G35490	LOC_OS02G31922	LOC_OS02G04325	LOC_OS07G29220	LOC_OS04G58110	LOC_OS07G18570	LOC_OS07G31540	LOC_OS02G31920	LOC_OS09G28710	LOC_OS02G55910	LOC_OS03G51180	LOC_OS09G15400	LOC_OS02G04320	LOC_OS09G39474	LOC_OS07G42220	LOC_OS02G42600	LOC_OS07G29224	LOC_OS02G43930	LOC_OS08G43090	LOC_OS02G30624	LOC_OS02G17650	LOC_OS06G22170	LOC_OS07G30240	LOC_OS02G30620	LOC_OS10G33190	LOC_OS08G06140	LOC_OS02G04330	LOC_OS12G05980	LOC_OS01G04800	LOC_OS07G29240	LOC_OS07G32890	LOC_OS02G30610	LOC_OS04G58130	LOC_OS12G16610	LOC_OS08G06130	LOC_OS05G01710	LOC_OS09G16710	LOC_OS02G03010	LOC_OS07G44860	LOC_OS07G42200	LOC_OS10G11820	LOC_OS11G04267	LOC_OS07G07800	LOC_OS11G04260	LOC_OS11G42540	LOC_OS02G27070	LOC_OS09G26180	LOC_OS12G02050	LOC_OS08G07450	LOC_OS12G38000	LOC_OS11G31880	LOC_OS12G41660	LOC_OS02G39050	LOC_OS10G35800	LOC_OS11G04274	LOC_OS03G52475	LOC_OS02G27060	LOC_OS11G04270	LOC_OS12G14059	LOC_OS03G52470	LOC_OS08G07440	LOC_OS12G02040	LOC_OS12G39340	LOC_OS12G42980	LOC_OS02G52040	LOC_OS02G39040	LOC_OS07G07820	LOC_OS12G15390	LOC_OS02G40030	LOC_OS12G27370	LOC_OS02G54670	LOC_OS08G07430	LOC_OS02G53340	LOC_OS05G48380	LOC_OS01G51190	LOC_OS12G26044	LOC_OS12G39350	LOC_OS12G02030	LOC_OS02G39070	LOC_OS07G06500	LOC_OS10G10500	LOC_OS12G14070	LOC_OS10G11830	LOC_OS12G41670	LOC_OS02G40040	LOC_OS11G43860	LOC_OS11G04295	LOC_OS11G04290	LOC_OS03G51160	LOC_OS01G65730	LOC_OS03G52490	LOC_OS12G04680	LOC_OS02G54680	LOC_OS02G53350	LOC_OS09G27480	LOC_OS12G03350	LOC_OS11G31890	LOC_OS12G39360	LOC_OS02G39060	LOC_OS11G05556	LOC_OS11G05552	LOC_OS11G04220	LOC_OS07G32800	LOC_OS02G42670	LOC_OS02G54650	LOC_OS02G27030	LOC_OS09G02170	LOC_OS01G64410	LOC_OS11G17530	LOC_OS12G02094	LOC_OS02G04390	LOC_OS02G55980	LOC_OS11G42500	LOC_OS02G39010	LOC_OS05G50690	LOC_OS01G51170	LOC_OS03G40460	LOC_OS12G41620	LOC_OS12G16670	LOC_OS11G05562	LOC_OS08G07400	LOC_OS02G53330	LOC_OS11G06890	
LOC_OS03G52430	LOC_OS02G03070	LOC_OS02G55990	LOC_OS01G52490	LOC_OS11G05570	LOC_OS09G02150	LOC_OS09G27450	LOC_OS12G41640	LOC_OS02G43980	LOC_OS02G39030	LOC_OS12G42970	LOC_OS12G27335	LOC_OS03G38150	LOC_OS02G54640	LOC_OS12G30990	LOC_OS03G53780	LOC_OS03G52450	LOC_OS07G18510	LOC_OS03G26180	LOC_OS02G03090	LOC_OS12G03390	LOC_OS11G43820	LOC_OS01G40499	LOC_OS02G42660	LOC_OS12G41630	LOC_OS01G38180	LOC_OS12G40300	LOC_OS01G55974	LOC_OS02G03700	LOC_OS08G06640	LOC_OS04G02910	LOC_OS03G14254	LOC_OS01G67960	LOC_OS01G03050	LOC_OS03G14250	LOC_OS01G40000	LOC_OS05G46380	LOC_OS05G45050	LOC_OS03G14258	LOC_OS03G02260	LOC_OS01G16360	LOC_OS03G27560	LOC_OS01G54630	LOC_OS03G53845	LOC_OS05G33060	LOC_OS12G43670	LOC_OS04G02920	LOC_OS08G06630	LOC_OS01G04370	LOC_OS01G15029	LOC_OS01G67970	LOC_OS01G03040	LOC_OS03G14260	LOC_OS03G38210	LOC_OS01G65310	LOC_OS01G16354	LOC_OS05G45040	LOC_OS01G42650	LOC_OS12G05394	LOC_OS11G18830	LOC_OS08G32930	LOC_OS01G15020	LOC_OS01G39010	LOC_OS12G42370	LOC_OS11G29500	LOC_OS02G03720	LOC_OS05G33050	LOC_OS11G05530	LOC_OS01G31980	LOC_OS05G08090	LOC_OS11G06860	LOC_OS11G04200	LOC_OS08G17320	LOC_OS01G65320	LOC_OS12G05380	LOC_OS05G45030	LOC_OS01G41310	LOC_OS03G03570	LOC_OS08G31630	LOC_OS10G33790	LOC_OS03G14280	LOC_OS02G02400	LOC_OS01G55940	LOC_OS11G04210	LOC_OS08G17330	LOC_OS08G44930	LOC_OS03G38230	LOC_OS01G03060	LOC_OS01G65330	LOC_OS01G42630	LOC_OS05G46350	LOC_OS05G45020	LOC_OS03G03560	LOC_OS08G43600	LOC_OS02G15704	LOC_OS03G02230	LOC_OS03G40550	LOC_OS04G38900	LOC_OS10G32444	LOC_OS01G29640	LOC_OS01G54600	LOC_OS08G16010	LOC_OS03G16874	LOC_OS12G32986	LOC_OS01G05670	LOC_OS08G06600	LOC_OS03G16870	LOC_OS01G42620	LOC_OS12G32980	LOC_OS08G43630	LOC_OS12G29330	LOC_OS08G32980	LOC_OS08G29320	LOC_OS12G43640	LOC_OS12G42310	LOC_OS04G13610	LOC_OS06G36800	LOC_OS11G06810	LOC_OS01G05660	LOC_OS01G04330	LOC_OS10G07470	LOC_OS10G20470	LOC_OS12G32992	LOC_OS01G65350	LOC_OS03G16880	LOC_OS04G26910	LOC_OS12G29340	LOC_OS05G45080	LOC_OS08G43620	LOC_OS08G32970	LOC_OS12G42300	LOC_OS03G26200	LOC_OS12G28015	LOC_OS01G31940	LOC_OS12G42330	LOC_OS01G05694	LOC_OS04G01600	LOC_OS01G66690	LOC_OS01G64030	LOC_OS03G15560	LOC_OS03G39530	LOC_OS03G16890	LOC_OS03G02280	LOC_OS10G18150	LOC_OS08G42320	LOC_OS03G26210	LOC_OS12G43664	LOC_OS08G29340	LOC_OS07G44299	LOC_OS06G11500	LOC_OS03G26229	LOC_OS01G03020	LOC_OS01G55900	LOC_OS05G33080	LOC_OS04G01610	LOC_OS01G65370	LOC_OS08G17370	LOC_OS10G20450	LOC_OS04G02940	LOC_OS10G21784	LOC_OS03G15570	LOC_OS12G04080	LOC_OS01G15000	LOC_OS01G16330	LOC_OS08G31660	LOC_OS08G42310	LOC_OS05G46390	LOC_OS05G45060	LOC_OS08G43640	LOC_OS03G26220	LOC_OS03G02270	LOC_OS01G04300	LOC_OS06G35500	LOC_OS05G09360	LOC_OS04G38950	LOC_OS01G29600	LOC_OS01G05630	LOC_OS06G09210	LOC_OS03G03510	LOC_OS01G65380	LOC_OS08G16050	LOC_OS07G10890	LOC_OS05G48960	LOC_OS05G47630	LOC_OS05G23670	LOC_OS04G01660	LOC_OS01G43910	LOC_OS02G39730	LOC_OS02G13100	LOC_OS08G31690	LOC_OS03G04840	LOC_OS07G07240	LOC_OS08G41010	LOC_OS08G43670	LOC_OS07G20220	LOC_OS02G40730	LOC_OS07G45520	LOC_OS05G36980	LOC_OS05G36970	LOC_OS01G29610	LOC_OS06G11520	LOC_OS02G27740	LOC_OS09G39390	LOC_OS05G09370	LOC_OS04G38960	LOC_OS06G09200	LOC_OS09G04720	LOC_OS07G33520	LOC_OS05G48950	LOC_OS08G17390	LOC_OS02G39720	LOC_OS02G13110	LOC_OS07G22870	LOC_OS02G03790	LOC_OS08G42330	LOC_OS02G01130	LOC_OS07G44200	LOC_OS08G29370	LOC_OS09G38070	LOC_OS01G04324	LOC_OS05G10330	LOC_OS01G05650	LOC_OS04G38970	LOC_OS03G04820	LOC_OS05G48940	LOC_OS05G23650	LOC_OS02G39750	LOC_OS04G49620	LOC_OS02G01140	LOC_OS04G51950	LOC_OS06G23504	LOC_OS01G31910	LOC_OS06G10210	LOC_OS02G26430	LOC_OS02G27760	LOC_OS04G37650	LOC_OS03G16860	LOC_OS05G48930	LOC_OS04G01650	LOC_OS07G32210	LOC_OS08G30370	LOC_OS07G07270	LOC_OS03G14205	LOC_OS02G39740	LOC_OS02G13130	LOC_OS03G27510	LOC_OS02G02480	LOC_OS04G51940	LOC_OS05G35620	LOC_OS12G42390	LOC_OS01G06920	LOC_OS06G35540	LOC_OS06G24890	LOC_OS09G38090	LOC_OS05G46340	
LOC_OS05G47670	LOC_OS07G07280	LOC_OS03G03550	LOC_OS06G47530	LOC_OS04G24340	LOC_OS04G38910	LOC_OS07G44230	LOC_OS04G38914	LOC_OS02G02410	LOC_OS02G03740	LOC_OS05G33020	LOC_OS02G02424	LOC_OS06G09240	LOC_OS05G22370	LOC_OS03G16800	LOC_OS06G47520	LOC_OS04G38920	LOC_OS08G42370	LOC_OS08G41040	LOC_OS01G05610	LOC_OS02G26400	LOC_OS06G35524	LOC_OS02G27730	LOC_OS02G15750	LOC_OS04G24328	LOC_OS02G39710	LOC_OS05G48980	LOC_OS04G25650	LOC_OS06G24870	LOC_OS03G03530	LOC_OS03G02200	LOC_OS06G11590	LOC_OS04G38930	LOC_OS02G26404	LOC_OS02G03760	LOC_OS05G33010	LOC_OS04G51910	LOC_OS04G14990	LOC_OS05G36994	LOC_OS04G24319	LOC_OS06G35530	LOC_OS05G47640	LOC_OS04G37619	LOC_OS05G48970	LOC_OS02G39700	LOC_OS01G18910	LOC_OS03G16824	LOC_OS03G03520	LOC_OS04G51900	LOC_OS05G33000	LOC_OS08G42390	LOC_OS04G37580	LOC_OS02G51460	LOC_OS02G50130	LOC_OS06G47570	LOC_OS09G29970	LOC_OS09G04670	LOC_OS06G09290	LOC_OS04G49560	LOC_OS02G52790	LOC_OS02G13180	LOC_OS02G38480	LOC_OS06G34250	LOC_OS08G42290	LOC_OS04G37590	LOC_OS09G28630	LOC_OS02G49150	LOC_OS02G26490	LOC_OS06G46230	LOC_OS11G41180	LOC_OS09G29960	LOC_OS02G51470	LOC_OS02G38470	LOC_OS02G37140	LOC_OS07G34920	LOC_OS02G52770	LOC_OS09G28620	LOC_OS06G47550	LOC_OS06G48880	LOC_OS11G41150	LOC_OS04G25570	LOC_OS04G49580	LOC_OS09G39320	LOC_OS06G35560	LOC_OS07G09960	LOC_OS02G51450	LOC_OS02G52780	LOC_OS06G35574	LOC_OS04G13580	LOC_OS06G48870	LOC_OS02G49130	LOC_OS11G41160	LOC_OS09G29940	LOC_OS09G28610	LOC_OS06G47544	LOC_OS02G38494	LOC_OS02G38490	LOC_OS07G07310	LOC_OS02G14480	LOC_OS04G37540	LOC_OS09G29930	LOC_OS11G41130	LOC_OS11G04180	LOC_OS07G34940	LOC_OS02G38440	LOC_OS11G17490	LOC_OS07G33600	LOC_OS02G50100	LOC_OS05G11650	LOC_OS02G51430	LOC_OS09G38020	LOC_OS09G39350	LOC_OS07G08669	LOC_OS11G41140	LOC_OS02G37109	LOC_OS08G04090	LOC_OS05G23620	LOC_OS04G49530	LOC_OS02G13150	LOC_OS07G08660	LOC_OS07G22950	LOC_OS04G24290	LOC_OS04G38890	LOC_OS02G51400	LOC_OS09G38030	LOC_OS05G36920	LOC_OS09G39360	LOC_OS02G25150	LOC_OS09G29910	LOC_OS07G33630	LOC_OS06G47590	LOC_OS05G23610	LOC_OS04G49540	LOC_OS04G48210	LOC_OS02G37130	LOC_OS02G01180	LOC_OS02G39790	LOC_OS07G07340	LOC_OS02G40750	LOC_OS04G37570	LOC_OS02G51410	LOC_OS09G38040	LOC_OS06G47580	LOC_OS11G42450	LOC_OS05G09310	LOC_OS07G34950	LOC_OS02G51414	LOC_OS02G52744	LOC_OS04G49550	LOC_OS02G01190	LOC_OS05G23600	LOC_OS07G07350	LOC_OS01G53280	LOC_OS10G32400	LOC_OS03G63260	LOC_OS12G18760	LOC_OS11G30430	LOC_OS10G07440	LOC_OS03G51270	LOC_OS11G42420	LOC_OS12G43720	LOC_OS12G04110	LOC_OS12G05440	LOC_OS12G18770	LOC_OS01G41280	LOC_OS11G04150	LOC_OS03G52594	LOC_OS08G05380	LOC_OS03G51260	LOC_OS12G04100	LOC_OS12G05430	LOC_OS10G33710	LOC_OS10G06130	LOC_OS11G05494	LOC_OS11G28130	LOC_OS11G42400	LOC_OS09G27370	LOC_OS12G05420	LOC_OS12G28100	LOC_OS12G43740	LOC_OS01G53250	LOC_OS10G33720	LOC_OS03G63250	LOC_OS11G04174	LOC_OS11G04170	LOC_OS01G41260	LOC_OS11G42410	LOC_OS11G31770	LOC_OS12G43730	LOC_OS08G19910	LOC_OS12G06740	LOC_OS11G29400	LOC_OS03G38260	LOC_OS03G14290	LOC_OS11G06760	LOC_OS01G41250	LOC_OS03G53890	LOC_OS03G52560	LOC_OS01G66710	LOC_OS09G27350	LOC_OS12G04150	LOC_OS12G18729	LOC_OS01G54560	LOC_OS01G55890	LOC_OS10G33700	LOC_OS07G09914	LOC_OS03G51220	LOC_OS03G53880	LOC_OS01G66720	LOC_OS12G04140	LOC_OS08G04010	LOC_OS11G18750	LOC_OS01G53220	LOC_OS01G55880	LOC_OS10G08754	LOC_OS09G15350	LOC_OS11G30410	LOC_OS01G43890	LOC_OS11G06780	LOC_OS11G05450	LOC_OS03G51250	LOC_OS10G07420	LOC_OS09G26004	LOC_OS09G29990	LOC_OS01G65400	LOC_OS12G04130	LOC_OS09G28660	LOC_OS01G43895	LOC_OS08G05330	LOC_OS03G63200	LOC_OS02G51480	LOC_OS01G54540	LOC_OS12G43700	LOC_OS01G54530	LOC_OS01G43880	LOC_OS09G27320	LOC_OS01G65410	LOC_OS09G14019	LOC_OS01G66740	LOC_OS12G06780	LOC_OS01G41220	LOC_OS02G51490	LOC_OS01G16290	LOC_OS12G29400	LOC_OS09G15340	LOC_OS08G32910	LOC_OS01G55860	LOC_OS07G19190	LOC_OS12G42230	LOC_OS12G43560	LOC_OS01G04260	LOC_OS03G52640	LOC_OS01G43870	LOC_OS03G53970	LOC_OS03G14370	
LOC_OS03G37010	LOC_OS08G06760	LOC_OS03G63300	LOC_OS12G43564	LOC_OS01G16240	LOC_OS03G02380	LOC_OS01G54510	LOC_OS03G14380	LOC_OS12G17280	LOC_OS12G43550	LOC_OS10G31280	LOC_OS03G53960	LOC_OS03G52630	LOC_OS03G39660	LOC_OS03G13050	LOC_OS12G05270	LOC_OS05G46490	LOC_OS03G63310	LOC_OS01G18890	LOC_OS03G40650	LOC_OS01G55830	LOC_OS02G28900	LOC_OS03G39690	LOC_OS07G46790	LOC_OS11G06740	LOC_OS03G51330	LOC_OS03G03690	LOC_OS08G31750	LOC_OS07G45460	LOC_OS02G03610	LOC_OS05G34490	LOC_OS07G45470	LOC_OS11G06750	LOC_OS12G43570	LOC_OS01G29550	LOC_OS03G53980	LOC_OS01G65450	LOC_OS03G37020	LOC_OS03G25050	LOC_OS01G43844	LOC_OS11G18730	LOC_OS07G32170	LOC_OS01G16250	LOC_OS08G31769	LOC_OS06G36910	LOC_OS07G44190	LOC_OS03G53930	LOC_OS08G06720	LOC_OS03G13000	LOC_OS08G16130	LOC_OS01G64130	LOC_OS04G02830	LOC_OS06G23600	LOC_OS01G16200	LOC_OS10G18250	LOC_OS08G42420	LOC_OS12G43520	LOC_OS01G06876	LOC_OS01G05540	LOC_OS03G13010	LOC_OS04G01510	LOC_OS08G42410	LOC_OS08G31760	LOC_OS08G28120	LOC_OS04G14810	LOC_OS10G32570	LOC_OS10G33874	LOC_OS06G10300	LOC_OS06G11630	LOC_OS07G44170	LOC_OS06G09310	LOC_OS03G39655	LOC_OS10G21890	LOC_OS03G53950	LOC_OS01G16220	LOC_OS08G31790	LOC_OS08G41110	LOC_OS08G42440	LOC_OS01G18880	LOC_OS12G42210	LOC_OS10G32540	LOC_OS06G24910	LOC_OS03G28990	LOC_OS06G11620	LOC_OS01G04230	LOC_OS07G44180	LOC_OS01G05560	LOC_OS06G12950	LOC_OS03G39640	LOC_OS03G15690	LOC_OS03G02390	LOC_OS01G16210	LOC_OS08G41100	LOC_OS08G42430	LOC_OS01G05510	LOC_OS01G31800	LOC_OS02G26300	LOC_OS06G08005	LOC_OS06G09330	LOC_OS04G51809	LOC_OS03G02300	LOC_OS07G10770	LOC_OS01G64170	LOC_OS07G33410	LOC_OS07G34740	LOC_OS05G47750	LOC_OS04G02870	LOC_OS06G48940	LOC_OS03G04960	LOC_OS03G03630	LOC_OS02G03660	LOC_OS08G42460	LOC_OS07G45400	LOC_OS07G46730	LOC_OS01G05500	LOC_OS06G11640	LOC_OS01G31810	LOC_OS06G36960	LOC_OS06G09320	LOC_OS03G15630	LOC_OS02G15640	LOC_OS07G34730	LOC_OS07G10780	LOC_OS04G26834	LOC_OS02G39600	LOC_OS06G47600	LOC_OS07G07130	LOC_OS03G28940	LOC_OS08G41120	LOC_OS07G08460	LOC_OS02G02340	LOC_OS04G37510	LOC_OS02G03670	LOC_OS02G01010	LOC_OS04G51800	LOC_OS01G06836	LOC_OS05G35760	LOC_OS05G11780	LOC_OS04G38850	LOC_OS01G05530	LOC_OS06G08023	LOC_OS03G53910	LOC_OS01G64190	LOC_OS03G39610	LOC_OS04G02850	LOC_OS07G32100	LOC_OS04G01520	LOC_OS06G48920	LOC_OS02G38300	LOC_OS06G23620	LOC_OS02G39630	LOC_OS03G40600	LOC_OS02G28980	LOC_OS02G01020	LOC_OS02G02350	LOC_OS06G08014	LOC_OS06G36940	LOC_OS02G26310	LOC_OS06G10330	LOC_OS04G37530	LOC_OS06G09340	LOC_OS03G16980	LOC_OS04G01530	LOC_OS05G23760	LOC_OS08G30490	LOC_OS08G28180	LOC_OS04G49510	LOC_OS03G41920	LOC_OS02G02360	LOC_OS02G03690	LOC_OS02G01030	LOC_OS07G07150	LOC_OS05G35740	LOC_OS07G22770	LOC_OS03G01018	LOC_OS11G41090	LOC_OS05G34480	LOC_OS06G09370	LOC_OS07G32120	LOC_OS06G08041	LOC_OS02G15610	LOC_OS05G47790	LOC_OS05G46460	LOC_OS03G16910	LOC_OS06G23684	LOC_OS04G25550	LOC_OS06G36990	LOC_OS07G46770	LOC_OS02G04950	LOC_OS02G03620	LOC_OS08G41170	LOC_OS12G42260	LOC_OS06G10355	LOC_OS12G43590	LOC_OS05G34470	LOC_OS06G08032	LOC_OS07G33440	LOC_OS05G46450	LOC_OS04G25540	LOC_OS06G46310	LOC_OS03G02330	LOC_OS06G35670	LOC_OS05G34460	LOC_OS05G33130	LOC_OS03G03654	LOC_OS07G32140	LOC_OS02G14300	LOC_OS06G09390	LOC_OS04G02890	LOC_OS05G47770	LOC_OS01G18800	LOC_OS03G04980	LOC_OS06G47630	LOC_OS06G24990	LOC_OS03G02320	LOC_OS07G46750	LOC_OS07G20160	LOC_OS02G04970	LOC_OS07G20164	LOC_OS02G27600	LOC_OS05G34450	LOC_OS05G35780	LOC_OS12G42280	LOC_OS06G35650	LOC_OS12G42284	LOC_OS03G16940	LOC_OS06G09380	LOC_OS05G46430	LOC_OS04G01570	LOC_OS03G04970	LOC_OS06G22340	LOC_OS06G47620	LOC_OS06G48950	LOC_OS07G46760	LOC_OS03G02310	LOC_OS07G45430	LOC_OS02G02320	LOC_OS02G28930	LOC_OS08G41090	LOC_OS04G38790	LOC_OS02G50010	LOC_OS05G11720	LOC_OS02G40690	LOC_OS02G26380	LOC_OS05G09400	LOC_OS09G29850	LOC_OS06G08080	LOC_OS04G24140	LOC_OS06G22394	LOC_OS04G51770	LOC_OS02G13060	LOC_OS02G37030	LOC_OS12G07900	LOC_OS09G17870	LOC_OS04G12150	
LOC_OS05G11730	LOC_OS02G51350	LOC_OS02G26370	LOC_OS06G45020	LOC_OS11G41060	LOC_OS04G26790	LOC_OS04G49450	LOC_OS02G37020	LOC_OS10G21800	LOC_OS04G51760	LOC_OS02G38350	LOC_OS07G09830	LOC_OS07G10830	LOC_OS02G52650	LOC_OS04G13470	LOC_OS06G22370	LOC_OS12G19910	LOC_OS11G42360	LOC_OS06G45010	LOC_OS04G51794	LOC_OS04G01480	LOC_OS04G24120	LOC_OS09G39200	LOC_OS07G09840	LOC_OS09G17850	LOC_OS02G51330	LOC_OS05G11710	LOC_OS04G14790	LOC_OS06G22380	LOC_OS04G37490	LOC_OS04G51780	LOC_OS06G46330	LOC_OS04G25440	LOC_OS02G40680	LOC_OS04G51786	LOC_OS06G34360	LOC_OS09G17840	LOC_OS02G51300	LOC_OS02G27674	LOC_OS02G52630	LOC_OS04G38750	LOC_OS06G45070	LOC_OS11G29360	LOC_OS05G08110	LOC_OS02G13020	LOC_OS12G06610	LOC_OS09G17830	LOC_OS02G41980	LOC_OS05G35730	LOC_OS04G24180	LOC_OS07G08530	LOC_OS07G09860	LOC_OS12G07940	LOC_OS05G11770	LOC_OS02G51310	LOC_OS09G39230	LOC_OS04G37430	LOC_OS06G45060	LOC_OS11G42350	LOC_OS09G29800	LOC_OS04G12190	LOC_OS06G46390	LOC_OS04G24170	LOC_OS05G23740	LOC_OS02G02380	LOC_OS04G49410	LOC_OS07G09870	LOC_OS02G41990	LOC_OS06G33090	LOC_OS07G08540	LOC_OS05G10414	LOC_OS11G43650	LOC_OS11G29380	LOC_OS01G41190	LOC_OS07G34840	LOC_OS06G45050	LOC_OS04G25490	LOC_OS04G24160	LOC_OS04G49420	LOC_OS11G29390	LOC_OS02G37010	LOC_OS02G38340	LOC_OS02G02390	LOC_OS06G33060	LOC_OS05G35710	LOC_OS07G07220	LOC_OS11G30370	LOC_OS05G11750	LOC_OS02G52620	LOC_OS09G04508	LOC_OS09G04504	LOC_OS03G62080	LOC_OS11G44990	LOC_OS11G29370	LOC_OS01G41180	LOC_OS06G46372	LOC_OS06G45040	LOC_OS05G09430	LOC_OS07G46800	LOC_OS06G21099	LOC_OS02G01070	LOC_OS02G37000	LOC_OS03G63380	LOC_OS10G33855	LOC_OS11G31640	LOC_OS03G37090	LOC_OS11G05350	LOC_OS11G06680	LOC_OS12G18640	LOC_OS12G17310	LOC_OS12G32940	LOC_OS03G51390	LOC_OS12G07980	LOC_OS01G54480	LOC_OS01G53150	LOC_OS12G05320	LOC_OS12G06650	LOC_OS08G04180	LOC_OS12G43600	LOC_OS10G32520	LOC_OS12G18650	LOC_OS11G31630	LOC_OS11G44970	LOC_OS12G32950	LOC_OS09G28590	LOC_OS03G50050	LOC_OS03G51380	LOC_OS01G16190	LOC_OS12G07970	LOC_OS12G06640	LOC_OS08G04170	LOC_OS01G53140	LOC_OS03G63360	LOC_OS01G55795	LOC_OS01G42480	LOC_OS02G49080	LOC_OS11G05370	LOC_OS10G18234	LOC_OS03G50080	LOC_OS08G05490	LOC_OS11G44940	LOC_OS09G27250	LOC_OS11G43610	LOC_OS09G28580	LOC_OS11G17350	LOC_OS01G55790	LOC_OS02G50070	LOC_OS12G07960	LOC_OS12G06630	LOC_OS02G49090	LOC_OS12G32970	LOC_OS01G42470	LOC_OS11G05380	LOC_OS08G05480	LOC_OS11G43620	LOC_OS11G44950	LOC_OS09G27240	LOC_OS12G43610	LOC_OS11G31650	LOC_OS04G24190	LOC_OS10G33840	LOC_OS01G55780	LOC_OS09G16580	LOC_OS10G33810	LOC_OS11G05310	LOC_OS11G32930	LOC_OS11G07970	LOC_OS03G52680	LOC_OS01G42460	LOC_OS09G29890	LOC_OS12G04030	LOC_OS09G28560	LOC_OS12G05360	LOC_OS11G44920	LOC_OS01G54440	LOC_OS03G62010	LOC_OS01G55770	LOC_OS10G33820	LOC_OS11G05320	LOC_OS02G25080	LOC_OS02G49070	LOC_OS03G51340	LOC_OS03G25070	LOC_OS10G20510	LOC_OS11G18630	LOC_OS11G43600	LOC_OS02G37060	LOC_OS02G51390	LOC_OS01G16152	LOC_OS04G49490	LOC_OS04G48160	LOC_OS07G09800	LOC_OS01G54420	LOC_OS11G29300	LOC_OS10G07546	LOC_OS01G28134	LOC_OS11G31620	LOC_OS02G50030	LOC_OS11G32950	LOC_OS01G29469	LOC_OS11G06660	LOC_OS09G27210	LOC_OS01G65520	LOC_OS01G66850	LOC_OS12G06670	LOC_OS12G05340	LOC_OS08G17400	LOC_OS12G04010	LOC_OS09G15230	LOC_OS03G63320	LOC_OS10G33800	LOC_OS11G32940	LOC_OS11G31610	LOC_OS08G04110	LOC_OS02G49050	LOC_OS12G18630	LOC_OS09G28530	LOC_OS11G06670	LOC_OS01G43760	LOC_OS01G04190	LOC_OS01G66860	LOC_OS03G52690	LOC_OS12G07990	LOC_OS01G42430	LOC_OS08G17410	LOC_OS01G16170	LOC_OS12G04000	LOC_OS08G31700	LOC_OS03G63330	LOC_OS02G37080	LOC_OS12G42590	LOC_OS08G07730	LOC_OS03G37130	LOC_OS05G46140	LOC_OS01G67720	LOC_OS05G47470	LOC_OS10G07290	LOC_OS03G63420	LOC_OS03G25140	LOC_OS03G40780	LOC_OS03G13170	LOC_OS05G35480	LOC_OS11G07940	LOC_OS01G52214	LOC_OS12G41250	LOC_OS08G07720	LOC_OS01G42890	LOC_OS01G67730	LOC_OS10G07280	LOC_OS01G39250	LOC_OS01G54870	LOC_OS03G63430	LOC_OS01G15260	LOC_OS01G54860	LOC_OS11G32910	
LOC_OS05G35470	LOC_OS07G43160	LOC_OS03G51459	LOC_OS05G23490	LOC_OS01G42880	LOC_OS01G67740	LOC_OS03G50120	LOC_OS03G52780	LOC_OS12G04290	LOC_OS01G41550	LOC_OS03G63400	LOC_OS02G16809	LOC_OS10G33550	LOC_OS03G01150	LOC_OS03G02480	LOC_OS01G53520	LOC_OS11G32900	LOC_OS05G35460	LOC_OS01G54850	LOC_OS11G07960	LOC_OS11G05300	LOC_OS03G50110	LOC_OS05G47446	LOC_OS10G20250	LOC_OS03G52770	LOC_OS01G67750	LOC_OS05G47442	LOC_OS01G66420	LOC_OS03G51440	LOC_OS01G42870	LOC_OS04G37810	LOC_OS03G63410	LOC_OS03G02470	LOC_OS06G10400	LOC_OS12G17590	LOC_OS12G42550	LOC_OS12G43880	LOC_OS04G25830	LOC_OS03G13120	LOC_OS10G21550	LOC_OS01G65100	LOC_OS01G67760	LOC_OS01G41530	LOC_OS12G30560	LOC_OS12G29570	LOC_OS05G46180	LOC_OS03G26430	LOC_OS12G41220	LOC_OS10G33530	LOC_OS03G27760	LOC_OS01G53500	LOC_OS04G25820	LOC_OS01G15229	LOC_OS03G39740	LOC_OS10G21560	LOC_OS10G20230	LOC_OS06G22400	LOC_OS10G20235	LOC_OS01G42850	LOC_OS12G29580	LOC_OS12G30570	LOC_OS05G46170	LOC_OS12G41210	LOC_OS03G27770	LOC_OS03G26440	LOC_OS12G16280	LOC_OS01G29860	LOC_OS11G07910	LOC_OS05G34180	LOC_OS12G42570	LOC_OS10G22869	LOC_OS10G07270	LOC_OS08G43410	LOC_OS05G47490	LOC_OS01G41510	LOC_OS10G34840	LOC_OS03G27780	LOC_OS11G07922	LOC_OS06G10410	LOC_OS01G28540	LOC_OS12G16290	LOC_OS12G41230	LOC_OS05G34170	LOC_OS12G43890	LOC_OS06G09420	LOC_OS03G37100	LOC_OS01G04590	LOC_OS01G65130	LOC_OS04G25800	LOC_OS03G39760	LOC_OS12G28270	LOC_OS05G47480	LOC_OS01G42830	LOC_OS08G29110	LOC_OS03G26460	LOC_OS04G37860	LOC_OS06G10440	LOC_OS01G05870	LOC_OS08G29124	LOC_OS07G19470	LOC_OS03G15740	LOC_OS07G32440	LOC_OS06G46400	LOC_OS05G23430	LOC_OS04G24540	LOC_OS01G42820	LOC_OS03G03750	LOC_OS03G02420	LOC_OS07G45760	LOC_OS04G35200	LOC_OS04G50840	LOC_OS04G12550	LOC_OS06G11760	LOC_OS01G05860	LOC_OS03G02410	LOC_OS07G19460	LOC_OS03G15750	LOC_OS01G65150	LOC_OS02G53810	LOC_OS06G23775	LOC_OS05G23420	LOC_OS03G39700	LOC_OS07G07490	LOC_OS06G21110	LOC_OS06G23770	LOC_OS04G48520	LOC_OS08G43420	LOC_OS07G06166	LOC_OS08G44780	LOC_OS01G04560	LOC_OS06G10460	LOC_OS01G29820	LOC_OS04G37880	LOC_OS04G35220	LOC_OS03G52700	LOC_OS02G16880	LOC_OS07G32460	LOC_OS03G13100	LOC_OS07G31130	LOC_OS02G15550	LOC_OS07G33790	LOC_OS07G19494	LOC_OS06G08140	LOC_OS08G17160	LOC_OS01G15210	LOC_OS02G41800	LOC_OS03G40725	LOC_OS02G39510	LOC_OS01G16540	LOC_OS06G22410	LOC_OS08G31470	LOC_OS01G42800	LOC_OS04G50864	LOC_OS02G03560	LOC_OS07G06175	LOC_OS07G44410	LOC_OS04G37890	LOC_OS06G35730	LOC_OS01G29830	LOC_OS01G05880	LOC_OS07G32450	LOC_OS02G15540	LOC_OS03G15770	LOC_OS01G16530	LOC_OS06G47700	LOC_OS08G31460	LOC_OS08G42110	LOC_OS08G43440	LOC_OS04G12530	LOC_OS02G28850	LOC_OS08G29150	LOC_OS01G05830	LOC_OS09G39180	LOC_OS05G09160	LOC_OS07G18180	LOC_OS06G34450	LOC_OS02G16820	LOC_OS05G48760	LOC_OS06G45110	LOC_OS03G03790	LOC_OS03G15700	LOC_OS07G06190	LOC_OS07G43140	LOC_OS04G37820	LOC_OS01G29804	LOC_OS07G06199	LOC_OS08G43470	LOC_OS08G29160	LOC_OS05G35440	LOC_OS01G05820	LOC_OS06G08154	LOC_OS01G65190	LOC_OS05G48750	LOC_OS08G29170	LOC_OS06G45100	LOC_OS08G30150	LOC_OS06G47760	LOC_OS03G02450	LOC_OS05G34110	LOC_OS06G23780	LOC_OS06G21120	LOC_OS03G15720	LOC_OS03G01110	LOC_OS05G12790	LOC_OS02G28820	LOC_OS08G43490	LOC_OS05G35430	LOC_OS06G34440	LOC_OS06G35770	LOC_OS03G15730	LOC_OS06G08170	LOC_OS04G48500	LOC_OS02G16830	LOC_OS05G23440	LOC_OS02G16839	LOC_OS06G46410	LOC_OS03G01100	LOC_OS03G02430	LOC_OS07G43130	LOC_OS02G03530	LOC_OS08G42150	LOC_OS08G43480	LOC_OS02G04860	LOC_OS05G11470	LOC_OS02G28810	LOC_OS12G05609	LOC_OS06G46480	LOC_OS02G27592	LOC_OS04G59130	LOC_OS12G18920	LOC_OS08G30080	LOC_OS04G47140	LOC_OS04G23170	LOC_OS02G38240	LOC_OS04G35170	LOC_OS06G45140	LOC_OS04G48480	LOC_OS04G48484	LOC_OS02G53890	LOC_OS02G39560	LOC_OS12G06920	LOC_OS11G31590	LOC_OS08G42050	LOC_OS09G17740	LOC_OS08G43380	LOC_OS01G05810	LOC_OS02G53860	LOC_OS07G19530	LOC_OS12G17610	LOC_OS04G35180	LOC_OS04G47160	LOC_OS03G15800	LOC_OS09G17730	LOC_OS07G07540	LOC_OS12G29605	
LOC_OS02G14290	LOC_OS12G06900	LOC_OS02G51210	LOC_OS04G24478	LOC_OS02G53870	LOC_OS06G46450	LOC_OS04G59140	LOC_OS04G35190	LOC_OS07G20510	LOC_OS04G23140	LOC_OS07G08880	LOC_OS02G39580	LOC_OS01G05800	LOC_OS07G07550	LOC_OS11G43550	LOC_OS11G29240	LOC_OS11G44880	LOC_OS03G03830	LOC_OS07G20544	LOC_OS02G39530	LOC_OS02G38200	LOC_OS12G05640	LOC_OS07G07560	LOC_OS12G06970	LOC_OS02G26210	LOC_OS06G45180	LOC_OS03G03820	LOC_OS02G14230	LOC_OS11G05280	LOC_OS11G29230	LOC_OS04G47110	LOC_OS02G03590	LOC_OS07G06240	LOC_OS02G40540	LOC_OS12G04300	LOC_OS04G35140	LOC_OS02G15594	LOC_OS12G18900	LOC_OS02G40514	LOC_OS04G47120	LOC_OS02G02270	LOC_OS02G38220	LOC_OS07G06250	LOC_OS07G07580	LOC_OS02G41840	LOC_OS02G40510	LOC_OS02G53835	LOC_OS09G39130	LOC_OS11G43540	LOC_OS07G19560	LOC_OS07G32530	LOC_OS04G23180	LOC_OS02G38210	LOC_OS11G17280	LOC_OS02G40520	LOC_OS03G62170	LOC_OS10G34820	LOC_OS11G32859	LOC_OS09G28480	LOC_OS08G06480	LOC_OS11G43510	LOC_OS11G44840	LOC_OS12G41300	LOC_OS10G33500	LOC_OS12G17680	LOC_OS03G49180	LOC_OS09G27140	LOC_OS09G03190	LOC_OS09G28470	LOC_OS01G52170	LOC_OS10G07229	LOC_OS11G30210	LOC_OS09G27135	LOC_OS01G40180	LOC_OS10G08550	LOC_OS09G04490	LOC_OS10G19200	LOC_OS12G29670	LOC_OS08G06460	LOC_OS11G44820	LOC_OS11G32870	LOC_OS12G42650	LOC_OS12G05660	LOC_OS10G34810	LOC_OS03G62160	LOC_OS10G09870	LOC_OS11G06590	LOC_OS11G05260	LOC_OS09G29780	LOC_OS03G50190	LOC_OS08G06450	LOC_OS12G05650	LOC_OS02G51290	LOC_OS12G05655	LOC_OS03G37170	LOC_OS07G08810	LOC_OS11G32810	LOC_OS11G06520	LOC_OS03G51470	LOC_OS09G03140	LOC_OS09G28440	LOC_OS12G03060	LOC_OS02G52590	LOC_OS01G52140	LOC_OS03G62130	LOC_OS01G53470	LOC_OS07G08820	LOC_OS11G05200	LOC_OS02G26294	LOC_OS11G07860	LOC_OS09G27100	LOC_OS03G52794	LOC_OS12G30610	LOC_OS01G40150	LOC_OS03G25190	LOC_OS09G29760	LOC_OS11G44810	LOC_OS12G04380	LOC_OS08G07760	LOC_OS08G06430	LOC_OS01G53460	LOC_OS01G54784	LOC_OS08G06420	LOC_OS09G29750	LOC_OS03G51495	LOC_OS03G50160	LOC_OS12G03040	LOC_OS12G04370	LOC_OS03G49170	LOC_OS03G63440	LOC_OS03G62110	LOC_OS01G52110	LOC_OS09G28410	LOC_OS03G50150	LOC_OS08G06415	LOC_OS12G04360	LOC_OS07G08840	LOC_OS09G17760	LOC_OS12G42600	LOC_OS12G43930	LOC_OS01G53430	LOC_OS03G38580	LOC_OS10G31030	LOC_OS07G43060	LOC_OS08G06520	LOC_OS03G52880	LOC_OS03G51550	LOC_OS03G49230	LOC_OS03G25260	LOC_OS01G39120	LOC_OS03G13290	LOC_OS01G54750	LOC_OS12G41130	LOC_OS12G43790	LOC_OS08G19850	LOC_OS03G50210	LOC_OS08G07840	LOC_OS08G06510	LOC_OS01G42770	LOC_OS01G27150	LOC_OS06G11800	LOC_OS01G03160	LOC_OS12G30490	LOC_OS12G04180	LOC_OS01G66520	LOC_OS01G39134	LOC_OS05G46250	LOC_OS01G40110	LOC_OS07G32390	LOC_OS12G28177	LOC_OS03G49220	LOC_OS03G63554	LOC_OS03G63550	LOC_OS03G01280	LOC_OS03G62220	LOC_OS03G37270	LOC_OS10G32348	LOC_OS08G44820	LOC_OS08G06500	LOC_OS08G07830	LOC_OS01G29780	LOC_OS01G39100	LOC_OS01G65200	LOC_OS03G49250	LOC_OS11G19810	LOC_OS03G63520	LOC_OS08G31510	LOC_OS09G27090	LOC_OS01G54730	LOC_OS05G35580	LOC_OS03G37260	LOC_OS02G04700	LOC_OS07G43050	LOC_OS08G44810	LOC_OS01G65210	LOC_OS01G67870	LOC_OS06G11820	LOC_OS05G46230	LOC_OS09G27080	LOC_OS05G47560	LOC_OS12G04160	LOC_OS10G33680	LOC_OS03G49240	LOC_OS03G02590	LOC_OS06G10520	LOC_OS03G52840	LOC_OS08G17220	LOC_OS01G05790	LOC_OS03G13240	LOC_OS01G65220	LOC_OS09G27070	LOC_OS12G31770	LOC_OS01G16440	LOC_OS01G15110	LOC_OS08G29200	LOC_OS12G42430	LOC_OS03G63500	LOC_OS03G27880	LOC_OS06G10510	LOC_OS10G31000	LOC_OS03G52830	LOC_OS01G67890	LOC_OS01G65230	LOC_OS01G66560	LOC_OS03G39860	LOC_OS03G14580	LOC_OS01G42730	LOC_OS01G16430	LOC_OS06G23850	LOC_OS12G31780	LOC_OS06G47800	LOC_OS05G46290	LOC_OS08G32850	LOC_OS12G42420	LOC_OS10G33660	LOC_OS12G28137	LOC_OS01G29740	LOC_OS06G09550	LOC_OS09G27050	LOC_OS12G31790	LOC_OS05G46280	LOC_OS01G42720	LOC_OS08G29220	LOC_OS02G51080	LOC_OS10G33630	LOC_OS10G32300	LOC_OS01G03144	LOC_OS12G42440	LOC_OS05G34290	LOC_OS08G44850	LOC_OS06G09540	LOC_OS10G22990	LOC_OS03G51520	LOC_OS06G35814	LOC_OS09G03090	
LOC_OS05G46270	LOC_OS08G32870	LOC_OS08G30210	LOC_OS03G25250	LOC_OS03G49200	LOC_OS03G01216	LOC_OS06G10560	LOC_OS04G37740	LOC_OS03G02544	LOC_OS06G34530	LOC_OS03G14530	LOC_OS03G39830	LOC_OS01G65260	LOC_OS05G47510	LOC_OS05G24880	LOC_OS04G01780	LOC_OS03G03870	LOC_OS01G42700	LOC_OS08G30240	LOC_OS03G27840	LOC_OS08G42220	LOC_OS04G50720	LOC_OS03G02540	LOC_OS02G03420	LOC_OS07G44310	LOC_OS05G34200	LOC_OS02G28720	LOC_OS05G35530	LOC_OS08G44870	LOC_OS06G34540	LOC_OS03G39820	LOC_OS04G25740	LOC_OS03G15870	LOC_OS03G14540	LOC_OS07G33640	LOC_OS04G24414	LOC_OS08G31560	LOC_OS06G22560	LOC_OS06G47840	LOC_OS08G42210	LOC_OS03G02530	LOC_OS08G43540	LOC_OS02G04760	LOC_OS09G39034	LOC_OS03G27850	LOC_OS07G44320	LOC_OS05G35520	LOC_OS08G31569	LOC_OS05G11570	LOC_OS01G03110	LOC_OS01G05770	LOC_OS06G10580	LOC_OS07G33670	LOC_OS03G38520	LOC_OS03G13220	LOC_OS05G48820	LOC_OS06G47830	LOC_OS10G43075	LOC_OS03G03850	LOC_OS02G04770	LOC_OS08G42240	LOC_OS06G47834	LOC_OS06G34520	LOC_OS03G02514	LOC_OS02G27400	LOC_OS01G04430	LOC_OS03G03840	LOC_OS07G33660	LOC_OS03G13230	LOC_OS05G48810	LOC_OS08G17294	LOC_OS06G47820	LOC_OS08G31580	LOC_OS06G23870	LOC_OS06G22540	LOC_OS03G40830	LOC_OS04G50730	LOC_OS05G35500	LOC_OS08G43560	LOC_OS02G03450	LOC_OS07G46960	LOC_OS04G12480	LOC_OS05G34240	LOC_OS02G04710	LOC_OS07G19390	LOC_OS05G09280	LOC_OS06G08280	LOC_OS06G47890	LOC_OS07G33690	LOC_OS05G22260	LOC_OS04G24469	LOC_OS04G25790	LOC_OS05G47550	LOC_OS05G46220	LOC_OS05G48880	LOC_OS07G06070	LOC_OS08G42268	LOC_OS04G24460	LOC_OS07G44350	LOC_OS02G16709	LOC_OS10G43050	LOC_OS07G43020	LOC_OS03G01250	LOC_OS05G34230	LOC_OS12G41170	LOC_OS02G04725	LOC_OS07G32350	LOC_OS05G46210	LOC_OS05G48870	LOC_OS05G47540	LOC_OS10G43060	LOC_OS07G43030	LOC_OS04G37710	LOC_OS06G33250	LOC_OS08G43580	LOC_OS02G04720	LOC_OS06G33220	LOC_OS04G12460	LOC_OS11G42160	LOC_OS05G47530	LOC_OS05G46200	LOC_OS06G45210	LOC_OS03G03890	LOC_OS06G47870	LOC_OS07G32380	LOC_OS07G06090	LOC_OS07G44330	LOC_OS03G01230	LOC_OS04G37720	LOC_OS02G04730	LOC_OS02G03400	LOC_OS05G34220	LOC_OS04G50700	LOC_OS12G41190	LOC_OS03G01222	LOC_OS06G08290	LOC_OS05G47520	LOC_OS06G45200	LOC_OS03G03880	LOC_OS04G24430	LOC_OS06G47860	LOC_OS10G43040	LOC_OS03G27830	LOC_OS07G43010	LOC_OS03G02550	LOC_OS05G34210	LOC_OS02G03410	LOC_OS05G35540	LOC_OS02G04740	LOC_OS08G42180	LOC_OS02G51100	LOC_OS02G52430	LOC_OS04G59010	LOC_OS03G03910	LOC_OS09G06970	LOC_OS04G50680	LOC_OS02G38120	LOC_OS08G42189	LOC_OS02G02170	LOC_OS12G06810	LOC_OS02G40454	LOC_OS04G11060	LOC_OS02G53770	LOC_OS06G46590	LOC_OS04G59000	LOC_OS02G51119	LOC_OS03G03900	LOC_OS07G07410	LOC_OS08G42170	LOC_OS04G35060	LOC_OS02G52410	LOC_OS06G46580	LOC_OS02G26160	LOC_OS02G27490	LOC_OS06G45250	LOC_OS11G29190	LOC_OS02G38140	LOC_OS04G12370	LOC_OS02G52420	LOC_OS02G14170	LOC_OS09G04300	LOC_OS06G21290	LOC_OS02G27480	LOC_OS02G53750	LOC_OS12G31800	LOC_OS04G35070	LOC_OS04G25680	LOC_OS03G15930	LOC_OS09G17600	LOC_OS08G42198	LOC_OS07G06100	LOC_OS09G31970	LOC_OS07G08760	LOC_OS04G48380	LOC_OS07G32400	LOC_OS04G37660	LOC_OS05G48800	LOC_OS02G14120	LOC_OS11G20790	LOC_OS11G42100	LOC_OS11G06480	LOC_OS11G29120	LOC_OS04G51970	LOC_OS02G39410	LOC_OS04G48310	LOC_OS07G08770	LOC_OS02G03460	LOC_OS02G02130	LOC_OS07G20420	LOC_OS02G40410	LOC_OS07G07440	LOC_OS03G03949	LOC_OS03G02610	LOC_OS02G16770	LOC_OS02G14110	LOC_OS11G29110	LOC_OS02G39400	LOC_OS04G48320	LOC_OS01G52090	LOC_OS07G08780	LOC_OS07G07450	LOC_OS02G03470	LOC_OS12G06840	LOC_OS09G39000	LOC_OS04G35020	LOC_OS02G14140	LOC_OS11G29140	LOC_OS03G03930	LOC_OS07G32420	LOC_OS02G53700	LOC_OS08G05290	LOC_OS04G49660	LOC_OS04G50660	LOC_OS07G08790	LOC_OS04G37690	LOC_OS02G27440	LOC_OS02G14130	LOC_OS03G03920	LOC_OS11G05180	LOC_OS07G33740	LOC_OS01G40094	LOC_OS07G19444	LOC_OS08G05280	LOC_OS02G39420	LOC_OS04G51980	LOC_OS11G32780	LOC_OS07G07470	LOC_OS11G31450	LOC_OS09G15050	LOC_OS12G18880	LOC_OS11G06440	LOC_OS12G30520	LOC_OS11G05110	LOC_OS12G16220	LOC_OS10G22960	
LOC_OS12G06890	LOC_OS09G27030	LOC_OS12G42510	LOC_OS01G40070	LOC_OS11G05120	LOC_OS10G08640	LOC_OS10G22970	LOC_OS09G29680	LOC_OS03G50290	LOC_OS11G19764	LOC_OS12G43830	LOC_OS01G52050	LOC_OS12G05550	LOC_OS09G15044	LOC_OS02G38190	LOC_OS10G34920	LOC_OS03G62270	LOC_OS11G05130	LOC_OS12G30540	LOC_OS10G07340	LOC_OS11G29100	LOC_OS11G32759	LOC_OS09G04370	LOC_OS09G28340	LOC_OS12G29550	LOC_OS01G67900	LOC_OS12G04210	LOC_OS02G51160	LOC_OS12G42530	LOC_OS12G06870	LOC_OS10G10990	LOC_OS09G17680	LOC_OS03G62280	LOC_OS12G16250	LOC_OS12G30550	LOC_OS10G22950	LOC_OS09G04384	LOC_OS01G40050	LOC_OS12G31880	LOC_OS12G29560	LOC_OS01G67910	LOC_OS12G04200	LOC_OS12G04204	LOC_OS01G52030	LOC_OS10G19314	LOC_OS10G10980	LOC_OS01G53360	LOC_OS03G37290	LOC_OS04G59050	LOC_OS12G31810	LOC_OS01G03090	LOC_OS04G35080	LOC_OS01G67920	LOC_OS09G29650	LOC_OS03G49270	LOC_OS11G19710	LOC_OS12G04270	LOC_OS02G51140	LOC_OS02G52470	LOC_OS02G38160	LOC_OS04G48390	LOC_OS03G63590	LOC_OS03G62260	LOC_OS11G06410	LOC_OS12G31820	LOC_OS09G28310	LOC_OS03G51580	LOC_OS01G66600	LOC_OS09G04360	LOC_OS10G22930	LOC_OS11G19720	LOC_OS12G04260	LOC_OS02G51150	LOC_OS02G52480	LOC_OS09G16330	LOC_OS01G52010	LOC_OS01G54670	LOC_OS07G08710	LOC_OS11G06420	LOC_OS02G52450	LOC_OS12G31830	LOC_OS12G18860	LOC_OS09G29630	LOC_OS12G30500	LOC_OS03G50280	LOC_OS10G22900	LOC_OS01G53330	LOC_OS01G39020	LOC_OS03G63560	LOC_OS04G59060	LOC_OS11G05100	LOC_OS12G16210	LOC_OS01G41340	LOC_OS12G31840	LOC_OS12G30510	LOC_OS01G66620	LOC_OS08G07860	LOC_OS02G53790	LOC_OS08G19830	LOC_OS02G38170	

No annotations were retrieved for the following entities:
LOC_OS09G24720	LOC_OS05G14310	LOC_OS08G27100	LOC_OS01G31520	LOC_OS08G36060	LOC_OS07G13520	LOC_OS12G32544	LOC_OS12G06250	LOC_OS01G43510	LOC_OS09G32350	LOC_OS03G03110	LOC_OS11G42940	LOC_OS07G45120	LOC_OS03G48020	LOC_OS06G09600	LOC_OS05G35240	LOC_OS09G21689	LOC_OS01G72080	LOC_OS01G64460	LOC_OS01G23910	LOC_OS11G42950	LOC_OS11G12290	LOC_OS01G14170	LOC_OS02G43380	LOC_OS02G42050	LOC_OS05G15620	LOC_OS02G46410	LOC_OS08G16470	LOC_OS01G53779	LOC_OS05G48540	LOC_OS09G36735	LOC_OS09G32370	LOC_OS04G31020	LOC_OS02G35790	LOC_OS10G42260	LOC_OS05G11260	LOC_OS07G26860	LOC_OS06G09620	LOC_OS07G01570	LOC_OS12G40180	LOC_OS07G37500	LOC_OS06G10610	LOC_OS12G07550	LOC_OS02G54040	LOC_OS06G44830	LOC_OS03G41400	LOC_OS06G43500	LOC_OS06G30250	LOC_OS02G35730	LOC_OS01G26130	LOC_OS05G50850	LOC_OS04G54564	LOC_OS02G14800	LOC_OS09G31060	LOC_OS08G40120	LOC_OS04G34950	LOC_OS12G39130	LOC_OS04G33620	LOC_OS07G04620	LOC_OS02G18390	LOC_OS12G41450	LOC_OS08G18200	LOC_OS03G08834	LOC_OS05G41960	LOC_OS04G50196	LOC_OS01G59040	LOC_OS11G37530	LOC_OS06G47920	LOC_OS12G21860	LOC_OS05G40620	LOC_OS02G22440	LOC_OS07G46470	LOC_OS09G31080	LOC_OS04G24720	LOC_OS04G46950	LOC_OS10G09684	LOC_OS06G43550	LOC_OS02G10450	LOC_OS06G38190	LOC_OS07G38880	LOC_OS03G38689	LOC_OS09G04290	LOC_OS06G01710	LOC_OS07G26890	LOC_OS05G40610	LOC_OS11G03320	LOC_OS12G40140	LOC_OS11G28600	LOC_OS03G12064	LOC_OS12G32536	LOC_OS06G11980	LOC_OS07G36210	LOC_OS07G37540	LOC_OS03G38670	LOC_OS08G21879	LOC_OS01G41740	LOC_OS01G38100	LOC_OS02G35740	LOC_OS04G12730	LOC_OS04G33650	LOC_OS08G42790	LOC_OS05G15670	LOC_OS06G09698	LOC_OS05G13860	LOC_OS12G23670	LOC_OS04G36770	LOC_OS08G02680	LOC_OS09G22140	LOC_OS12G09360	LOC_OS11G38830	LOC_OS12G36980	LOC_OS03G13325	LOC_OS12G08030	LOC_OS04G39800	LOC_OS03G02660	LOC_OS02G50540	LOC_OS08G21890	LOC_OS04G12790	LOC_OS05G44110	LOC_OS10G04840	LOC_OS04G02520	LOC_OS05G01890	LOC_OS11G14870	LOC_OS05G46770	LOC_OS01G72920	LOC_OS05G50820	LOC_OS04G59400	LOC_OS03G02650	LOC_OS06G01720	LOC_OS04G34130	LOC_OS08G03990	LOC_OS07G17070	LOC_OS03G12010	LOC_OS03G38640	LOC_OS03G52940	LOC_OS03G34280	LOC_OS02G30940	LOC_OS11G13550	LOC_OS11G33160	LOC_OS08G33890	LOC_OS06G01750	LOC_OS03G61860	LOC_OS05G07170	LOC_OS04G39830	LOC_OS01G66260	LOC_OS01G61300	LOC_OS02G15300	LOC_OS06G43580	LOC_OS08G32550	LOC_OS02G38890	LOC_OS01G02139	LOC_OS04G38500	LOC_OS10G35100	LOC_OS04G11440	LOC_OS02G29940	LOC_OS04G43090	LOC_OS02G45140	LOC_OS02G46473	LOC_OS03G27920	LOC_OS03G10250	LOC_OS06G13750	LOC_OS04G48710	LOC_OS08G11640	LOC_OS06G44020	LOC_OS03G40900	LOC_OS04G03880	LOC_OS01G71624	LOC_OS12G32580	LOC_OS02G24205	LOC_OS09G32310	LOC_OS02G46480	LOC_OS04G32380	LOC_OS11G01520	LOC_OS12G11660	LOC_OS04G02560	LOC_OS02G14874	LOC_OS06G49700	LOC_OS08G32570	LOC_OS01G11020	LOC_OS10G07080	LOC_OS02G34470	LOC_OS08G43220	LOC_OS06G33370	LOC_OS01G71630	LOC_OS04G13200	LOC_OS07G23760	LOC_OS03G22240	LOC_OS01G36340	LOC_OS01G37670	LOC_OS05G37860	LOC_OS04G32390	LOC_OS05G32160	LOC_OS03G22259	LOC_OS04G48730	LOC_OS09G23410	LOC_OS02G17930	LOC_OS06G44000	LOC_OS08G31270	LOC_OS12G36960	LOC_OS02G38860	LOC_OS01G71640	LOC_OS08G11669	LOC_OS01G57250	LOC_OS03G01350	LOC_OS10G12450	LOC_OS02G04610	LOC_OS03G47550	LOC_OS05G32150	LOC_OS02G21185	LOC_OS08G02610	LOC_OS05G11230	LOC_OS02G24210	LOC_OS09G18050	LOC_OS01G60890	LOC_OS01G23010	LOC_OS09G24730	LOC_OS04G27820	LOC_OS05G49820	LOC_OS02G12240	LOC_OS06G47980	LOC_OS03G56490	LOC_OS03G64190	LOC_OS06G36430	LOC_OS09G38450	LOC_OS05G10754	LOC_OS12G12140	LOC_OS05G42340	LOC_OS06G45390	LOC_OS04G05500	LOC_OS07G38020	LOC_OS06G50742	LOC_OS04G25110	LOC_OS04G02470	LOC_OS11G11750	LOC_OS01G34590	LOC_OS08G43150	LOC_OS01G02990	LOC_OS04G39770	LOC_OS11G17070	LOC_OS12G13480	LOC_OS04G15780	LOC_OS06G11120	LOC_OS02G27340	LOC_OS02G16690	LOC_OS11G08110	LOC_OS05G17390	LOC_OS08G14600	LOC_OS02G44704	LOC_OS01G54190	LOC_OS02G03390	LOC_OS05G16060	LOC_OS02G06420	LOC_OS05G34710	LOC_OS09G17500	LOC_OS02G40340	
LOC_OS12G16524	LOC_OS06G50715	LOC_OS02G38029	LOC_OS10G05200	LOC_OS04G27750	LOC_OS01G13670	LOC_OS06G49730	LOC_OS06G24430	LOC_OS07G07780	LOC_OS12G29830	LOC_OS07G05120	LOC_OS12G05820	LOC_OS04G18800	LOC_OS11G43340	LOC_OS03G31280	LOC_OS11G14810	LOC_OS06G50706	LOC_OS04G43810	LOC_OS04G58050	LOC_OS02G52305	LOC_OS10G35060	LOC_OS03G34310	LOC_OS01G13660	LOC_OS12G36130	LOC_OS05G32990	LOC_OS08G11599	LOC_OS10G04770	LOC_OS02G07709	LOC_OS01G02960	LOC_OS02G54930	LOC_OS12G14764	LOC_OS08G40910	LOC_OS04G29510	LOC_OS06G50789	LOC_OS07G23810	LOC_OS05G41050	LOC_OS12G03220	LOC_OS03G18264	LOC_OS02G30955	LOC_OS05G13830	LOC_OS06G27530	LOC_OS05G12500	LOC_OS11G44650	LOC_OS09G27740	LOC_OS01G42170	LOC_OS09G01134	LOC_OS10G27420	LOC_OS09G27744	LOC_OS10G12380	LOC_OS12G12115	LOC_OS04G25140	LOC_OS12G17804	LOC_OS08G35560	LOC_OS12G33040	LOC_OS06G50770	LOC_OS12G04540	LOC_OS06G11160	LOC_OS07G43430	LOC_OS10G16740	LOC_OS04G34050	LOC_OS09G27734	LOC_OS04G13150	LOC_OS01G02980	LOC_OS05G42360	LOC_OS07G30120	LOC_OS08G38620	LOC_OS01G08290	LOC_OS04G02490	LOC_OS08G14650	LOC_OS12G04530	LOC_OS02G02030	LOC_OS10G04780	LOC_OS04G35390	LOC_OS05G13810	LOC_OS06G24480	LOC_OS11G05060	LOC_OS02G54920	LOC_OS01G65810	LOC_OS10G37680	LOC_OS09G15740	LOC_OS06G28840	LOC_OS12G25440	LOC_OS07G05174	LOC_OS02G41610	LOC_OS07G04650	LOC_OS06G28890	LOC_OS05G06650	LOC_OS11G41570	LOC_OS03G53450	LOC_OS10G42202	LOC_OS04G29550	LOC_OS06G41870	LOC_OS11G40249	LOC_OS04G31880	LOC_OS06G38210	LOC_OS05G17300	LOC_OS02G09520	LOC_OS04G34910	LOC_OS12G07620	LOC_OS07G02000	LOC_OS10G30230	LOC_OS07G25580	LOC_OS02G02900	LOC_OS02G42120	LOC_OS10G29240	LOC_OS01G10530	LOC_OS11G08990	LOC_OS10G23940	LOC_OS05G40550	LOC_OS02G30114	LOC_OS02G55430	LOC_OS11G45940	LOC_OS06G14230	LOC_OS09G34020	LOC_OS01G31494	LOC_OS07G29970	LOC_OS03G21880	LOC_OS04G43880	LOC_OS05G06630	LOC_OS03G56500	LOC_OS02G35830	LOC_OS06G23180	LOC_OS09G08610	LOC_OS02G34500	LOC_OS03G53470	LOC_OS04G54540	LOC_OS05G32920	LOC_OS02G44750	LOC_OS07G28644	LOC_OS02G18490	LOC_OS06G06630	LOC_OS07G45194	LOC_OS07G45195	LOC_OS01G35830	LOC_OS03G61070	LOC_OS04G42560	LOC_OS05G38219	LOC_OS01G14910	LOC_OS11G41560	LOC_OS09G08620	LOC_OS12G05890	LOC_OS09G09944	LOC_OS02G05199	LOC_OS12G41550	LOC_OS02G51050	LOC_OS01G56750	LOC_OS11G39254	LOC_OS06G06660	LOC_OS03G16470	LOC_OS10G05220	LOC_OS07G28660	LOC_OS02G14080	LOC_OS08G30719	LOC_OS03G36080	LOC_OS11G39209	LOC_OS03G30780	LOC_OS01G64530	LOC_OS05G09728	LOC_OS08G12059	LOC_OS04G51454	LOC_OS10G14170	LOC_OS11G15230	LOC_OS03G07590	LOC_OS01G73490	LOC_OS11G07620	LOC_OS01G05140	LOC_OS08G07520	LOC_OS04G22950	LOC_OS04G30520	LOC_OS10G18520	LOC_OS01G19780	LOC_OS11G37490	LOC_OS01G52370	LOC_OS01G29104	LOC_OS10G05240	LOC_OS12G17890	LOC_OS05G40580	LOC_OS01G26070	LOC_OS01G05170	LOC_OS05G05340	LOC_OS04G22940	LOC_OS01G64550	LOC_OS05G05346	LOC_OS06G41890	LOC_OS01G17150	LOC_OS12G36160	LOC_OS06G05355	LOC_OS02G39390	LOC_OS02G38060	LOC_OS02G44710	LOC_OS05G18650	LOC_OS01G39385	LOC_OS01G51030	LOC_OS06G27590	LOC_OS05G40570	LOC_OS11G08970	LOC_OS11G07640	LOC_OS08G17770	LOC_OS02G10500	LOC_OS05G06680	LOC_OS04G21600	LOC_OS01G43400	LOC_OS03G48070	LOC_OS12G39200	LOC_OS02G44720	LOC_OS08G29750	LOC_OS02G39384	LOC_OS05G16000	LOC_OS03G17880	LOC_OS11G05870	LOC_OS09G25934	LOC_OS10G24500	LOC_OS09G20240	LOC_OS05G23393	LOC_OS03G16550	LOC_OS12G07460	LOC_OS06G18680	LOC_OS12G08790	LOC_OS01G15399	LOC_OS11G08909	LOC_OS01G15390	LOC_OS04G32210	LOC_OS10G33450	LOC_OS01G14060	LOC_OS01G51000	LOC_OS07G34330	LOC_OS04G20210	LOC_OS09G20230	LOC_OS01G02070	LOC_OS12G27080	LOC_OS09G36600	LOC_OS12G12830	LOC_OS09G12615	LOC_OS08G36179	LOC_OS10G08490	LOC_OS12G03094	LOC_OS04G32220	LOC_OS11G08918	LOC_OS10G34795	LOC_OS12G39060	LOC_OS06G04060	LOC_OS04G34890	LOC_OS10G25810	LOC_OS04G20200	LOC_OS11G48100	LOC_OS01G67620	LOC_OS05G49990	LOC_OS03G04540	LOC_OS01G20730	LOC_OS02G08050	LOC_OS04G46870	LOC_OS04G29490	LOC_OS08G42880	LOC_OS10G34760	LOC_OS11G17870	
LOC_OS10G33430	LOC_OS01G54980	LOC_OS06G10730	LOC_OS03G16580	LOC_OS02G46300	LOC_OS11G08930	LOC_OS03G50470	LOC_OS07G08080	LOC_OS09G13920	LOC_OS02G08060	LOC_OS09G08580	LOC_OS03G48150	LOC_OS08G40210	LOC_OS06G34730	LOC_OS01G52304	LOC_OS05G26460	LOC_OS08G20630	LOC_OS10G07120	LOC_OS08G20636	LOC_OS01G66310	LOC_OS11G17810	LOC_OS09G08550	LOC_OS10G01820	LOC_OS07G33050	LOC_OS05G14470	LOC_OS12G21734	LOC_OS04G49080	LOC_OS09G36630	LOC_OS09G10880	LOC_OS10G33410	LOC_OS10G07114	LOC_OS01G04699	LOC_OS07G04500	LOC_OS03G36110	LOC_OS02G08000	LOC_OS10G25800	LOC_OS12G27040	LOC_OS05G46050	LOC_OS04G54430	LOC_OS04G43790	LOC_OS12G39020	LOC_OS09G36640	LOC_OS07G01470	LOC_OS04G45500	LOC_OS07G05840	LOC_OS12G41360	LOC_OS08G17000	LOC_OS04G55790	LOC_OS05G26440	LOC_OS01G36270	LOC_OS05G05500	LOC_OS10G01844	LOC_OS09G10865	LOC_OS03G30840	LOC_OS09G36650	LOC_OS04G33520	LOC_OS02G52170	LOC_OS08G19670	LOC_OS10G28050	LOC_OS03G57050	LOC_OS03G51760	LOC_OS08G44610	LOC_OS01G66340	LOC_OS10G22750	LOC_OS12G06140	LOC_OS07G45039	LOC_OS05G05510	LOC_OS07G34390	LOC_OS12G07470	LOC_OS09G37990	LOC_OS01G50560	LOC_OS02G51740	LOC_OS10G23250	LOC_OS10G41910	LOC_OS09G03740	LOC_OS07G36920	LOC_OS10G03640	LOC_OS05G09000	LOC_OS03G38745	LOC_OS07G39190	LOC_OS03G01450	LOC_OS04G50960	LOC_OS08G11720	LOC_OS05G33580	LOC_OS01G51880	LOC_OS08G20680	LOC_OS09G09040	LOC_OS09G02420	LOC_OS04G02400	LOC_OS05G45560	LOC_OS02G33060	LOC_OS12G09230	LOC_OS03G02770	LOC_OS02G25449	LOC_OS02G29800	LOC_OS09G23334	LOC_OS03G01436	LOC_OS01G03350	LOC_OS11G05810	LOC_OS07G10310	LOC_OS02G57020	LOC_OS02G12150	LOC_OS03G01430	LOC_OS07G22300	LOC_OS06G01870	LOC_OS05G32240	LOC_OS03G01420	LOC_OS02G26790	LOC_OS01G65050	LOC_OS12G06190	LOC_OS05G45540	LOC_OS02G17840	LOC_OS10G04980	LOC_OS11G14770	LOC_OS01G17980	LOC_OS09G34847	LOC_OS07G24950	LOC_OS11G02720	LOC_OS10G03600	LOC_OS06G50818	LOC_OS11G46300	LOC_OS09G25970	LOC_OS07G36960	LOC_OS08G11760	LOC_OS08G35730	LOC_OS02G57000	LOC_OS06G48500	LOC_OS12G23514	LOC_OS09G30498	LOC_OS02G02770	LOC_OS03G01490	LOC_OS02G45030	LOC_OS02G05810	LOC_OS02G22374	LOC_OS01G01580	LOC_OS11G01400	LOC_OS06G50809	LOC_OS07G36950	LOC_OS08G23754	LOC_OS03G60639	LOC_OS09G24630	LOC_OS11G47640	LOC_OS12G12870	LOC_OS03G59650	LOC_OS01G12230	LOC_OS08G31360	LOC_OS11G14710	LOC_OS10G28914	LOC_OS05G03750	LOC_OS12G32470	LOC_OS08G42010	LOC_OS08G14800	LOC_OS04G50910	LOC_OS12G43140	LOC_OS02G45000	LOC_OS06G11230	LOC_OS01G45150	LOC_OS04G02410	LOC_OS09G33540	LOC_OS02G38740	LOC_OS11G14720	LOC_OS02G33050	LOC_OS05G50910	LOC_OS06G13890	LOC_OS01G16620	LOC_OS10G16930	LOC_OS01G37520	LOC_OS03G01470	LOC_OS06G16919	LOC_OS11G26700	LOC_OS09G25945	LOC_OS01G58459	LOC_OS04G58890	LOC_OS11G36980	LOC_OS01G38860	LOC_OS07G08040	LOC_OS09G33559	LOC_OS03G01460	LOC_OS10G36510	LOC_OS10G02270	LOC_OS04G15670	LOC_OS07G06315	LOC_OS11G35600	LOC_OS01G60760	LOC_OS07G48190	LOC_OS04G02354	LOC_OS05G13904	LOC_OS05G08550	LOC_OS07G40230	LOC_OS09G27670	LOC_OS05G33514	LOC_OS01G58444	LOC_OS12G34280	LOC_OS01G59770	LOC_OS01G58440	LOC_OS01G70450	LOC_OS01G34470	LOC_OS10G26250	LOC_OS07G33921	LOC_OS12G05715	LOC_OS08G23670	LOC_OS11G36920	LOC_OS12G39970	LOC_OS02G48184	LOC_OS11G20580	LOC_OS05G07230	LOC_OS01G45120	LOC_OS03G08114	LOC_OS06G03620	LOC_OS12G01355	LOC_OS01G58430	LOC_OS01G01570	LOC_OS04G39660	LOC_OS03G46424	LOC_OS03G42060	LOC_OS12G29719	LOC_OS01G35789	LOC_OS02G50470	LOC_OS05G46800	LOC_OS02G27250	LOC_OS10G41850	LOC_OS12G26680	LOC_OS10G05329	LOC_OS06G23220	LOC_OS07G06345	LOC_OS09G38360	LOC_OS03G47749	LOC_OS02G19629	LOC_OS12G02660	LOC_OS06G37870	LOC_OS07G40224	LOC_OS02G07654	LOC_OS03G43330	LOC_OS04G36570	LOC_OS01G46420	LOC_OS09G01000	LOC_OS01G68179	LOC_OS02G16544	LOC_OS10G16870	LOC_OS03G52280	LOC_OS01G10460	LOC_OS05G50050	LOC_OS05G51380	LOC_OS01G65904	LOC_OS12G40930	LOC_OS07G05020	LOC_OS07G45960	LOC_OS06G40609	LOC_OS01G60710	LOC_OS11G07580	LOC_OS03G55300	LOC_OS10G03550	LOC_OS08G35680	LOC_OS05G22894	LOC_OS07G39260	
LOC_OS08G13430	LOC_OS01G34440	LOC_OS06G02330	LOC_OS02G05890	LOC_OS05G45510	LOC_OS01G21100	LOC_OS03G31370	LOC_OS05G46840	LOC_OS11G07590	LOC_OS09G15639	LOC_OS12G05740	LOC_OS02G04570	LOC_OS05G33530	LOC_OS09G37070	LOC_OS04G15680	LOC_OS07G33988	LOC_OS05G45500	LOC_OS01G47720	LOC_OS09G23240	LOC_OS10G06600	LOC_OS08G38730	LOC_OS08G13450	LOC_OS04G26330	LOC_OS10G19910	LOC_OS06G41920	LOC_OS07G48110	LOC_OS12G24084	LOC_OS01G10420	LOC_OS05G40680	LOC_OS11G08860	LOC_OS03G56600	LOC_OS05G26386	LOC_OS11G40120	LOC_OS04G50040	LOC_OS10G22720	LOC_OS03G11700	LOC_OS03G32642	LOC_OS12G04470	LOC_OS04G05460	LOC_OS12G36060	LOC_OS05G14390	LOC_OS08G13469	LOC_OS11G39120	LOC_OS12G07500	LOC_OS07G03210	LOC_OS07G04540	LOC_OS05G43700	LOC_OS06G02370	LOC_OS10G10724	LOC_OS02G18350	LOC_OS01G09420	LOC_OS06G51300	LOC_OS03G21999	LOC_OS01G06390	LOC_OS10G08400	LOC_OS05G26377	LOC_OS08G07680	LOC_OS07G12160	LOC_OS11G20500	LOC_OS08G05020	LOC_OS11G39110	LOC_OS07G03220	LOC_OS05G25030	LOC_OS10G28009	LOC_OS11G08880	LOC_OS03G56620	LOC_OS01G43330	LOC_OS02G35710	LOC_OS05G26368	LOC_OS02G53580	LOC_OS08G45070	LOC_OS10G10750	LOC_OS12G40115	LOC_OS10G10744	LOC_OS04G43770	LOC_OS05G26350	LOC_OS11G28480	LOC_OS03G52258	LOC_OS08G12160	LOC_OS01G09440	LOC_OS06G17400	LOC_OS09G29420	LOC_OS09G08500	LOC_OS10G09750	LOC_OS04G46800	LOC_OS03G08970	LOC_OS08G07660	LOC_OS11G45800	LOC_OS04G31790	LOC_OS11G45809	LOC_OS02G43310	LOC_OS12G41430	LOC_OS12G21840	LOC_OS06G35290	LOC_OS05G37000	LOC_OS09G39610	LOC_OS02G43314	LOC_OS07G30860	LOC_OS02G15290	LOC_OS11G30750	LOC_OS07G08934	LOC_OS11G05790	LOC_OS01G45970	LOC_OS11G28430	LOC_OS10G40580	LOC_OS08G42820	LOC_OS10G14290	LOC_OS01G19670	LOC_OS08G45090	LOC_OS01G33980	LOC_OS09G17430	LOC_OS01G18340	LOC_OS02G19640	LOC_OS04G01910	LOC_OS03G53520	LOC_OS10G19970	LOC_OS03G57910	LOC_OS12G03170	LOC_OS03G05049	LOC_OS03G48170	LOC_OS02G44620	LOC_OS08G45080	LOC_OS12G07530	LOC_OS06G04140	LOC_OS03G21964	LOC_OS03G45930	LOC_OS04G16140	LOC_OS02G48194	LOC_OS04G22820	LOC_OS05G06790	LOC_OS11G27120	LOC_OS05G04130	LOC_OS04G30410	LOC_OS11G17799	LOC_OS09G02390	LOC_OS04G52680	LOC_OS06G16120	LOC_OS12G42739	LOC_OS12G04490	LOC_OS03G07690	LOC_OS04G17479	LOC_OS12G12090	LOC_OS01G32640	LOC_OS06G04130	LOC_OS02G32630	LOC_OS04G18790	LOC_OS11G27110	LOC_OS03G48190	LOC_OS09G26350	LOC_OS02G07690	LOC_OS05G31744	LOC_OS04G05490	LOC_OS06G29460	LOC_OS06G22829	LOC_OS06G30450	LOC_OS04G52180	LOC_OS07G36400	LOC_OS01G25080	LOC_OS08G06885	LOC_OS03G50580	LOC_OS12G10510	LOC_OS06G16140	LOC_OS01G69900	LOC_OS01G42420	LOC_OS06G17470	LOC_OS01G69904	LOC_OS03G49590	LOC_OS04G45880	LOC_OS03G61240	LOC_OS03G62570	LOC_OS05G36340	LOC_OS02G27910	LOC_OS05G50650	LOC_OS07G01790	LOC_OS10G33104	LOC_OS06G28144	LOC_OS10G14800	LOC_OS08G05540	LOC_OS01G10810	LOC_OS08G43815	LOC_OS04G24930	LOC_OS01G28120	LOC_OS03G50570	LOC_OS09G32120	LOC_OS05G02100	LOC_OS09G07150	LOC_OS05G36330	LOC_OS03G29990	LOC_OS11G46280	LOC_OS11G08800	LOC_OS05G33290	LOC_OS07G04830	LOC_OS12G11870	LOC_OS01G64230	LOC_OS05G49630	LOC_OS02G57780	LOC_OS09G32130	LOC_OS03G03330	LOC_OS09G04090	LOC_OS08G18894	LOC_OS08G30540	LOC_OS07G25770	LOC_OS05G37650	LOC_OS01G16140	LOC_OS09G10780	LOC_OS05G36320	LOC_OS05G13680	LOC_OS01G28100	LOC_OS07G19080	LOC_OS10G31380	LOC_OS02G09280	LOC_OS11G05780	LOC_OS04G24910	LOC_OS07G12460	LOC_OS05G26990	LOC_OS02G35540	LOC_OS01G60290	LOC_OS07G32050	LOC_OS06G42410	LOC_OS06G43740	LOC_OS03G62560	LOC_OS01G52670	LOC_OS05G13690	LOC_OS09G37830	LOC_OS07G25790	LOC_OS01G51330	LOC_OS11G01350	LOC_OS03G48225	LOC_OS01G50000	LOC_OS04G09350	LOC_OS02G32465	LOC_OS08G06840	LOC_OS04G53470	LOC_OS01G26370	LOC_OS02G32469	LOC_OS02G06170	LOC_OS07G12470	LOC_OS09G32150	LOC_OS02G55100	LOC_OS08G41210	LOC_OS05G36380	LOC_OS10G10410	LOC_OS06G04195	LOC_OS02G18150	LOC_OS07G44080	LOC_OS10G10400	LOC_OS10G29040	LOC_OS10G31360	LOC_OS12G40360	LOC_OS08G06830	LOC_OS12G31420	LOC_OS04G39170	LOC_OS01G18730	LOC_OS02G33780	LOC_OS12G09550	
LOC_OS05G49684	LOC_OS10G18364	LOC_OS04G53460	LOC_OS09G32160	LOC_OS03G45180	LOC_OS06G19200	LOC_OS10G32690	LOC_OS05G36370	LOC_OS08G30554	LOC_OS01G39690	LOC_OS09G32169	LOC_OS02G39080	LOC_OS04G36900	LOC_OS01G25020	LOC_OS06G30470	LOC_OS02G03920	LOC_OS03G07739	LOC_OS11G47574	LOC_OS02G10210	LOC_OS12G11830	LOC_OS12G08210	LOC_OS03G06400	LOC_OS05G49670	LOC_OS05G12390	LOC_OS11G04409	LOC_OS04G36910	LOC_OS04G33885	LOC_OS02G18190	LOC_OS05G11064	LOC_OS02G03930	LOC_OS11G26660	LOC_OS04G33890	LOC_OS03G42930	LOC_OS03G15330	LOC_OS03G16660	LOC_OS06G28160	LOC_OS02G09230	LOC_OS07G32090	LOC_OS01G67314	LOC_OS03G62522	LOC_OS04G31230	LOC_OS06G41120	LOC_OS04G40180	LOC_OS03G48230	LOC_OS03G63850	LOC_OS04G11640	LOC_OS07G28830	LOC_OS01G59265	LOC_OS11G22250	LOC_OS04G33020	LOC_OS07G11980	LOC_OS10G04610	LOC_OS01G67320	LOC_OS09G28920	LOC_OS05G21240	LOC_OS03G57145	LOC_OS01G59250	LOC_OS01G38310	LOC_OS01G14340	LOC_OS05G02970	LOC_OS03G25540	LOC_OS02G01360	LOC_OS04G14740	LOC_OS05G10590	LOC_OS05G12300	LOC_OS10G04600	LOC_OS09G02300	LOC_OS01G59240	LOC_OS01G16990	LOC_OS04G47670	LOC_OS01G70980	LOC_OS07G09675	LOC_OS11G26630	LOC_OS05G10570	LOC_OS12G01620	LOC_OS07G30280	LOC_OS04G58340	LOC_OS12G38940	LOC_OS12G08250	LOC_OS01G41950	LOC_OS10G37510	LOC_OS11G40900	LOC_OS01G14360	LOC_OS01G50890	LOC_OS10G29900	LOC_OS03G51840	LOC_OS06G13960	LOC_OS01G61540	LOC_OS07G33300	LOC_OS01G13024	LOC_OS12G08240	LOC_OS03G29930	LOC_OS01G28989	LOC_OS05G11000	LOC_OS09G04910	LOC_OS06G09010	LOC_OS05G11005	LOC_OS01G67360	LOC_OS06G12660	LOC_OS10G21150	LOC_OS02G58214	LOC_OS05G49610	LOC_OS01G24590	LOC_OS12G35850	LOC_OS03G54063	LOC_OS10G42080	LOC_OS01G44190	LOC_OS11G44490	LOC_OS03G25510	LOC_OS01G61520	LOC_OS07G35985	LOC_OS09G25840	LOC_OS10G26850	LOC_OS03G59774	LOC_OS01G41920	LOC_OS03G38810	LOC_OS10G26859	LOC_OS06G23330	LOC_OS07G45330	LOC_OS07G44000	LOC_OS07G44004	LOC_OS08G03710	LOC_OS05G37610	LOC_OS06G10020	LOC_OS04G55270	LOC_OS08G33690	LOC_OS08G32360	LOC_OS01G56160	LOC_OS04G21050	LOC_OS03G46460	LOC_OS10G34440	LOC_OS02G25300	LOC_OS01G02334	LOC_OS06G10010	LOC_OS08G24740	LOC_OS03G04610	LOC_OS06G09020	LOC_OS11G44470	LOC_OS05G25620	LOC_OS04G47650	LOC_OS03G05940	LOC_OS02G58200	LOC_OS10G35780	LOC_OS03G01614	LOC_OS05G11840	LOC_OS10G07602	LOC_OS10G07604	LOC_OS09G20920	LOC_OS02G30760	LOC_OS06G49990	LOC_OS11G45770	LOC_OS01G50849	LOC_OS04G04410	LOC_OS04G26680	LOC_OS03G29184	LOC_OS12G04750	LOC_OS03G46510	LOC_OS10G29880	LOC_OS10G05890	LOC_OS07G09710	LOC_OS11G09200	LOC_OS09G06620	LOC_OS03G60840	LOC_OS09G23180	LOC_OS08G36610	LOC_OS10G39200	LOC_OS11G32440	LOC_OS11G24824	LOC_OS01G32184	LOC_OS10G04590	LOC_OS02G16480	LOC_OS07G10710	LOC_OS12G16760	LOC_OS12G15430	LOC_OS02G28460	LOC_OS08G11340	LOC_OS09G23170	LOC_OS07G43604	LOC_OS02G28465	LOC_OS01G33480	LOC_OS12G03400	LOC_OS11G18160	LOC_OS02G42730	LOC_OS08G35319	LOC_OS10G27200	LOC_OS04G22290	LOC_OS03G58500	LOC_OS05G32750	LOC_OS06G02430	LOC_OS07G09730	LOC_OS01G33490	LOC_OS12G04720	LOC_OS01G58770	LOC_OS09G15540	LOC_OS05G10550	LOC_OS11G32410	LOC_OS05G29170	LOC_OS05G08230	LOC_OS12G13674	LOC_OS10G37450	LOC_OS12G33270	LOC_OS02G37350	LOC_OS11G39040	LOC_OS03G08284	LOC_OS05G08240	LOC_OS04G34280	LOC_OS04G40960	LOC_OS04G12070	LOC_OS01G58754	LOC_OS12G33289	LOC_OS07G32990	LOC_OS04G08812	LOC_OS03G11874	LOC_OS04G08815	LOC_OS02G13390	LOC_OS02G05770	LOC_OS04G46260	LOC_OS05G09540	LOC_OS04G08800	LOC_OS03G56781	LOC_OS03G14910	LOC_OS05G23850	LOC_OS10G38760	LOC_OS12G36320	LOC_OS01G13870	LOC_OS05G34500	LOC_OS02G36040	LOC_OS03G43470	LOC_OS01G71490	LOC_OS07G10760	LOC_OS09G02200	LOC_OS01G20140	LOC_OS06G46010	LOC_OS12G37669	LOC_OS03G30150	LOC_OS10G03210	LOC_OS11G42690	LOC_OS05G02920	LOC_OS01G13860	LOC_OS03G14920	LOC_OS02G05790	LOC_OS08G14420	LOC_OS01G33450	LOC_OS07G28860	LOC_OS12G14160	LOC_OS03G39390	LOC_OS01G21440	LOC_OS11G08740	LOC_OS05G42980	LOC_OS06G17510	LOC_OS01G08464	LOC_OS02G32540	LOC_OS03G05130	LOC_OS03G26070	LOC_OS09G06690	
LOC_OS01G54360	LOC_OS12G35090	LOC_OS01G53030	LOC_OS10G05010	LOC_OS08G08655	LOC_OS11G29670	LOC_OS04G53420	LOC_OS03G02090	LOC_OS08G08650	LOC_OS02G57850	LOC_OS01G10770	LOC_OS08G15770	LOC_OS04G54759	LOC_OS02G43210	LOC_OS06G01190	LOC_OS10G27274	LOC_OS07G07940	LOC_OS10G27270	LOC_OS06G01195	LOC_OS01G12500	LOC_OS10G20640	LOC_OS06G46060	LOC_OS10G21970	LOC_OS06G13170	LOC_OS03G02080	LOC_OS02G31230	LOC_OS03G11840	LOC_OS06G38430	LOC_OS11G30690	LOC_OS12G38140	LOC_OS07G02250	LOC_OS06G04210	LOC_OS02G41490	LOC_OS01G41020	LOC_OS03G56730	LOC_OS04G07500	LOC_OS12G31520	LOC_OS10G41580	LOC_OS05G48250	LOC_OS09G26270	LOC_OS06G40750	LOC_OS12G39480	LOC_OS06G34080	LOC_OS07G02260	LOC_OS09G19970	LOC_OS09G20960	LOC_OS07G26240	LOC_OS10G03280	LOC_OS06G29540	LOC_OS02G53440	LOC_OS02G27150	LOC_OS02G48090	LOC_OS04G24900	LOC_OS07G39550	LOC_OS01G66950	LOC_OS10G40220	LOC_OS08G18830	LOC_OS06G50146	LOC_OS08G37115	LOC_OS03G41675	LOC_OS11G38590	LOC_OS05G39374	LOC_OS11G08707	LOC_OS04G12920	LOC_OS07G05310	LOC_OS05G44710	LOC_OS01G05380	LOC_OS09G06660	LOC_OS07G38210	LOC_OS07G39540	LOC_OS07G14260	LOC_OS06G17540	LOC_OS02G53450	LOC_OS03G06490	LOC_OS06G37170	LOC_OS03G41690	LOC_OS10G28560	LOC_OS03G14070	LOC_OS09G20940	LOC_OS02G18220	LOC_OS12G14140	LOC_OS08G09930	LOC_OS04G21850	LOC_OS10G18310	LOC_OS01G65640	LOC_OS12G06550	LOC_OS03G31410	LOC_OS07G39570	LOC_OS01G01810	LOC_OS12G05220	LOC_OS02G50390	LOC_OS05G50590	LOC_OS03G06480	LOC_OS01G17396	LOC_OS08G30500	LOC_OS01G52594	LOC_OS10G30890	LOC_OS11G30640	LOC_OS09G20930	LOC_OS12G14150	LOC_OS01G10750	LOC_OS04G07540	LOC_OS05G27360	LOC_OS04G21840	LOC_OS08G38450	LOC_OS01G64320	LOC_OS03G27390	LOC_OS03G11810	LOC_OS12G28790	LOC_OS12G02180	LOC_OS06G43820	LOC_OS12G35080	LOC_OS12G40290	LOC_OS09G23999	LOC_OS12G17030	LOC_OS08G16330	LOC_OS01G05350	LOC_OS04G24820	LOC_OS06G17590	LOC_OS03G47050	LOC_OS10G09590	LOC_OS07G26960	LOC_OS11G43914	LOC_OS02G24750	LOC_OS06G09960	LOC_OS06G34940	LOC_OS04G33790	LOC_OS04G39090	LOC_OS12G35700	LOC_OS11G01280	LOC_OS11G43920	LOC_OS02G56360	LOC_OS02G22120	LOC_OS04G24804	LOC_OS11G26594	LOC_OS06G29560	LOC_OS04G57770	LOC_OS04G31140	LOC_OS08G16350	LOC_OS02G14500	LOC_OS01G60180	LOC_OS09G29270	LOC_OS01G59190	LOC_OS05G03520	LOC_OS02G09140	LOC_OS08G31990	LOC_OS06G43870	LOC_OS09G10660	LOC_OS04G12820	LOC_OS06G28240	LOC_OS09G23966	LOC_OS10G30170	LOC_OS04G57760	LOC_OS01G65692	LOC_OS11G26580	LOC_OS06G37190	LOC_OS03G03440	LOC_OS06G19300	LOC_OS09G32025	LOC_OS05G12481	LOC_OS05G20914	LOC_OS11G01230	LOC_OS07G25670	LOC_OS05G20910	LOC_OS09G23957	LOC_OS04G54680	LOC_OS04G03920	LOC_OS10G29159	LOC_OS05G23194	LOC_OS10G22520	LOC_OS05G48489	LOC_OS11G38510	LOC_OS04G57710	LOC_OS06G41270	LOC_OS07G38980	LOC_OS09G23948	LOC_OS03G62650	LOC_OS12G39250	LOC_OS08G29680	LOC_OS05G14230	LOC_OS05G40510	LOC_OS11G06930	LOC_OS05G41840	LOC_OS12G19660	LOC_OS12G40240	LOC_OS03G51980	LOC_OS03G37680	LOC_OS01G02270	LOC_OS05G02260	LOC_OS12G05070	LOC_OS01G38244	LOC_OS04G20490	LOC_OS05G48470	LOC_OS03G27410	LOC_OS02G24710	LOC_OS04G10214	LOC_OS07G25660	LOC_OS11G06934	LOC_OS06G34950	LOC_OS02G45640	LOC_OS12G17010	LOC_OS05G35150	LOC_OS01G04005	LOC_OS12G40270	LOC_OS02G20380	LOC_OS10G11889	LOC_OS05G02230	LOC_OS11G47455	LOC_OS11G47453	LOC_OS08G39030	LOC_OS12G05060	LOC_OS06G22970	LOC_OS06G18020	LOC_OS11G34170	LOC_OS06G20310	LOC_OS07G36340	LOC_OS04G32430	LOC_OS07G28720	LOC_OS04G56405	LOC_OS03G47034	LOC_OS08G28370	LOC_OS03G03490	LOC_OS05G16889	LOC_OS04G24830	LOC_OS04G03910	LOC_OS11G39850	LOC_OS11G34160	LOC_OS06G41240	LOC_OS03G39407	LOC_OS05G03574	LOC_OS12G39280	LOC_OS03G58590	LOC_OS11G47432	LOC_OS10G24340	LOC_OS09G32870	LOC_OS01G19910	LOC_OS11G47438	LOC_OS08G32420	LOC_OS01G40520	LOC_OS10G11022	LOC_OS07G42130	LOC_OS03G49630	LOC_OS06G32360	LOC_OS03G50610	LOC_OS01G53820	LOC_OS04G47555	LOC_OS07G35820	LOC_OS05G46650	LOC_OS06G44330	LOC_OS08G32410	LOC_OS01G50780	LOC_OS04G35580	LOC_OS06G10100	LOC_OS07G34529	LOC_OS06G10109	
LOC_OS05G20010	LOC_OS01G47130	LOC_OS06G24711	LOC_OS12G10450	LOC_OS11G39820	LOC_OS12G35790	LOC_OS01G56080	LOC_OS03G23020	LOC_OS07G44770	LOC_OS12G22489	LOC_OS06G03810	LOC_OS07G43440	LOC_OS11G06910	LOC_OS02G26550	LOC_OS09G25740	LOC_OS11G39810	LOC_OS10G36310	LOC_OS02G06960	LOC_OS02G55090	LOC_OS02G01275	LOC_OS05G35980	LOC_OS02G27830	LOC_OS03G13640	LOC_OS07G38900	LOC_OS03G38940	LOC_OS01G62740	LOC_OS07G33210	LOC_OS02G39810	LOC_OS03G04760	LOC_OS06G47410	LOC_OS01G16840	LOC_OS07G46530	LOC_OS06G31060	LOC_OS07G23890	LOC_OS03G45230	LOC_OS03G46560	LOC_OS08G40080	LOC_OS04G10290	LOC_OS08G03840	LOC_OS07G02960	LOC_OS03G24300	LOC_OS11G32369	LOC_OS03G42190	LOC_OS12G43350	LOC_OS02G09180	LOC_OS01G62730	LOC_OS09G21360	LOC_OS03G57230	LOC_OS01G48430	LOC_OS06G15800	LOC_OS04G22270	LOC_OS08G31120	LOC_OS10G12300	LOC_OS03G45220	LOC_OS05G13790	LOC_OS09G20024	LOC_OS08G20492	LOC_OS02G38508	LOC_OS07G34560	LOC_OS06G15830	LOC_OS03G13660	LOC_OS03G12330	LOC_OS06G44360	LOC_OS04G55159	LOC_OS02G55040	LOC_OS04G27950	LOC_OS02G10170	LOC_OS11G31060	LOC_OS05G33360	LOC_OS05G34690	LOC_OS05G37720	LOC_OS05G12440	LOC_OS12G23780	LOC_OS04G36880	LOC_OS12G42044	LOC_OS07G43490	LOC_OS06G10130	LOC_OS04G34220	LOC_OS10G04700	LOC_OS06G45680	LOC_OS03G37620	LOC_OS06G09140	LOC_OS08G11550	LOC_OS02G39820	LOC_OS04G01330	LOC_OS02G40800	LOC_OS09G13720	LOC_OS06G03840	LOC_OS11G32380	LOC_OS01G19080	LOC_OS07G11900	LOC_OS09G11090	LOC_OS01G62700	LOC_OS08G18079	LOC_OS01G49730	LOC_OS02G54610	LOC_OS10G40300	LOC_OS10G28665	LOC_OS07G43500	LOC_OS03G60950	LOC_OS01G71540	LOC_OS01G56020	LOC_OS04G31924	LOC_OS01G36410	LOC_OS07G02192	LOC_OS04G50208	LOC_OS10G14011	LOC_OS04G46170	LOC_OS05G05290	LOC_OS04G39890	LOC_OS02G04369	LOC_OS01G24440	LOC_OS07G32830	LOC_OS07G11910	LOC_OS06G40809	LOC_OS11G44330	LOC_OS03G19030	LOC_OS02G38598	LOC_OS08G11450	LOC_OS12G01590	LOC_OS11G34980	LOC_OS05G30230	LOC_OS03G08350	LOC_OS10G02050	LOC_OS07G11920	LOC_OS02G55920	LOC_OS11G20370	LOC_OS04G05600	LOC_OS12G30940	LOC_OS01G44020	LOC_OS03G59940	LOC_OS10G36260	LOC_OS06G27820	LOC_OS10G30960	LOC_OS12G42930	LOC_OS04G38580	LOC_OS10G27320	LOC_OS01G24420	LOC_OS05G26194	LOC_OS08G32390	LOC_OS06G44390	LOC_OS01G13780	LOC_OS07G23900	LOC_OS02G43950	LOC_OS01G71570	LOC_OS10G30970	LOC_OS04G34150	LOC_OS04G38510	LOC_OS10G24260	LOC_OS01G37700	LOC_OS03G54220	LOC_OS03G35950	LOC_OS10G37570	LOC_OS11G20310	LOC_OS02G13260	LOC_OS09G11050	LOC_OS04G35490	LOC_OS05G10680	LOC_OS01G71590	LOC_OS02G31922	LOC_OS02G04325	LOC_OS01G46650	LOC_OS06G51500	LOC_OS07G18570	LOC_OS01G69279	LOC_OS02G31920	LOC_OS10G42930	LOC_OS10G27300	LOC_OS09G28710	LOC_OS12G33165	LOC_OS03G10660	LOC_OS01G71599	LOC_OS06G05600	LOC_OS12G25540	LOC_OS10G30951	LOC_OS05G19010	LOC_OS12G26875	LOC_OS07G29224	LOC_OS01G20010	LOC_OS11G20330	LOC_OS06G22170	LOC_OS03G10670	LOC_OS05G42240	LOC_OS03G54240	LOC_OS02G38589	LOC_OS04G29610	LOC_OS10G33190	LOC_OS08G15860	LOC_OS11G32310	LOC_OS05G09670	LOC_OS10G04660	LOC_OS04G18950	LOC_OS11G32300	LOC_OS03G01740	LOC_OS02G49210	LOC_OS01G01760	LOC_OS12G12250	LOC_OS12G16610	LOC_OS04G51500	LOC_OS09G16710	LOC_OS12G33180	LOC_OS07G38190	LOC_OS10G15310	LOC_OS03G23920	LOC_OS07G02110	LOC_OS11G34910	LOC_OS06G05650	LOC_OS11G04267	LOC_OS07G07800	LOC_OS05G06530	LOC_OS05G26140	LOC_OS01G22650	LOC_OS12G32700	LOC_OS11G04260	LOC_OS05G07860	LOC_OS05G02170	LOC_OS07G36360	LOC_OS07G35030	LOC_OS07G12390	LOC_OS04G08749	LOC_OS12G02050	LOC_OS02G07460	LOC_OS09G23908	LOC_OS05G18524	LOC_OS04G17680	LOC_OS04G41330	LOC_OS03G43524	LOC_OS05G06540	LOC_OS11G04274	LOC_OS11G04270	LOC_OS07G15430	LOC_OS12G14059	LOC_OS07G37680	LOC_OS03G31540	LOC_OS07G35020	LOC_OS06G04310	LOC_OS07G07820	LOC_OS11G09979	LOC_OS12G15390	LOC_OS03G23940	LOC_OS01G34610	LOC_OS05G06510	LOC_OS03G54200	LOC_OS05G26120	LOC_OS03G56860	LOC_OS02G32440	LOC_OS02G54670	LOC_OS10G18470	LOC_OS09G38990	LOC_OS12G39350	LOC_OS04G25290	LOC_OS07G26100	LOC_OS06G06990	LOC_OS10G11830	LOC_OS06G04330	
LOC_OS04G40020	LOC_OS06G49200	LOC_OS01G09680	LOC_OS05G03490	LOC_OS03G56850	LOC_OS07G36370	LOC_OS04G28310	LOC_OS08G38530	LOC_OS12G04680	LOC_OS02G54680	LOC_OS02G53350	LOC_OS04G53320	LOC_OS03G35920	LOC_OS09G27480	LOC_OS12G07710	LOC_OS01G56870	LOC_OS06G04360	LOC_OS03G19860	LOC_OS04G20424	LOC_OS09G20840	LOC_OS09G06530	LOC_OS01G23940	LOC_OS02G04390	LOC_OS01G47910	LOC_OS10G38020	LOC_OS05G39490	LOC_OS01G31560	LOC_OS03G40460	LOC_OS08G29615	LOC_OS08G29610	LOC_OS12G16670	LOC_OS02G33700	LOC_OS07G16790	LOC_OS04G31971	LOC_OS05G31525	LOC_OS05G31520	LOC_OS01G56850	LOC_OS03G23900	LOC_OS07G47040	LOC_OS01G20890	LOC_OS08G13280	LOC_OS01G09650	LOC_OS09G02150	LOC_OS01G20894	LOC_OS12G41640	LOC_OS06G03059	LOC_OS02G43980	LOC_OS04G28360	LOC_OS08G30620	LOC_OS12G27335	LOC_OS03G38150	LOC_OS01G35910	LOC_OS01G05289	LOC_OS11G09940	LOC_OS01G10630	LOC_OS05G20860	LOC_OS12G30990	LOC_OS05G40450	LOC_OS03G26180	LOC_OS05G32830	LOC_OS06G50230	LOC_OS05G38130	LOC_OS02G45580	LOC_OS06G03070	LOC_OS02G03700	LOC_OS11G22090	LOC_OS03G14254	LOC_OS02G12654	LOC_OS11G40760	LOC_OS12G07100	LOC_OS05G46380	LOC_OS03G14258	LOC_OS01G16360	LOC_OS03G27560	LOC_OS03G53845	LOC_OS05G33060	LOC_OS04G23849	LOC_OS02G50940	LOC_OS11G39750	LOC_OS06G40010	LOC_OS08G32930	LOC_OS09G10550	LOC_OS05G38750	LOC_OS09G22520	LOC_OS11G29500	LOC_OS05G12110	LOC_OS11G47370	LOC_OS06G03099	LOC_OS03G44920	LOC_OS05G08090	LOC_OS12G33415	LOC_OS04G47840	LOC_OS07G10030	LOC_OS02G32280	LOC_OS01G37280	LOC_OS08G02260	LOC_OS04G06490	LOC_OS07G27710	LOC_OS08G26270	LOC_OS09G22510	LOC_OS11G27799	LOC_OS02G20290	LOC_OS02G44240	LOC_OS10G03930	LOC_OS08G17330	LOC_OS05G26750	LOC_OS08G39580	LOC_OS01G03060	LOC_OS02G37960	LOC_OS02G15704	LOC_OS06G19420	LOC_OS10G11550	LOC_OS07G48620	LOC_OS03G02230	LOC_OS09G11860	LOC_OS04G11840	LOC_OS05G50440	LOC_OS10G32444	LOC_OS01G29640	LOC_OS09G22500	LOC_OS08G38280	LOC_OS02G53169	LOC_OS08G03579	LOC_OS01G42620	LOC_OS03G07994	LOC_OS08G43630	LOC_OS11G01118	LOC_OS04G40390	LOC_OS04G35800	LOC_OS04G13610	LOC_OS06G31110	LOC_OS11G22040	LOC_OS01G50230	LOC_OS04G09580	LOC_OS04G08250	LOC_OS07G01114	LOC_OS10G07470	LOC_OS07G39700	LOC_OS01G25290	LOC_OS09G11840	LOC_OS01G13285	LOC_OS12G29340	LOC_OS08G43620	LOC_OS12G28015	LOC_OS05G37460	LOC_OS11G34020	LOC_OS01G52890	LOC_OS06G15080	LOC_OS11G35350	LOC_OS06G32410	LOC_OS12G42330	LOC_OS07G06810	LOC_OS08G03550	LOC_OS05G17849	LOC_OS03G39530	LOC_OS09G29110	LOC_OS04G56760	LOC_OS04G31460	LOC_OS08G42320	LOC_OS10G27080	LOC_OS08G29340	LOC_OS02G42497	LOC_OS04G35820	LOC_OS12G01810	LOC_OS05G04540	LOC_OS05G03210	LOC_OS04G02940	LOC_OS10G21784	LOC_OS07G14440	LOC_OS12G10760	LOC_OS11G35370	LOC_OS01G70720	LOC_OS08G42310	LOC_OS05G46390	LOC_OS10G27090	LOC_OS06G35500	LOC_OS01G29600	LOC_OS07G13920	LOC_OS12G07190	LOC_OS08G02204	LOC_OS01G58160	LOC_OS11G12680	LOC_OS01G49219	LOC_OS10G34260	LOC_OS09G21290	LOC_OS03G24450	LOC_OS04G45240	LOC_OS06G19490	LOC_OS12G01880	LOC_OS07G20220	LOC_OS07G45520	LOC_OS05G36980	LOC_OS01G29610	LOC_OS03G50730	LOC_OS07G01950	LOC_OS06G09200	LOC_OS07G33520	LOC_OS03G12480	LOC_OS11G09050	LOC_OS06G45780	LOC_OS10G34270	LOC_OS03G56030	LOC_OS10G10280	LOC_OS02G36690	LOC_OS11G15720	LOC_OS12G32150	LOC_OS07G22870	LOC_OS08G42330	LOC_OS09G31434	LOC_OS01G70740	LOC_OS02G01130	LOC_OS06G18150	LOC_OS06G19480	LOC_OS03G49740	LOC_OS01G01295	LOC_OS01G04324	LOC_OS06G33780	LOC_OS02G48670	LOC_OS02G22084	LOC_OS03G58690	LOC_OS03G04820	LOC_OS04G57250	LOC_OS01G60460	LOC_OS03G11160	LOC_OS11G11370	LOC_OS05G23650	LOC_OS05G44580	LOC_OS06G20470	LOC_OS08G19105	LOC_OS12G07160	LOC_OS03G48440	LOC_OS07G42470	LOC_OS02G06830	LOC_OS10G39932	LOC_OS09G31442	LOC_OS08G04830	LOC_OS01G31910	LOC_OS03G07090	LOC_OS11G01100	LOC_OS01G51500	LOC_OS08G19110	LOC_OS12G11240	LOC_OS07G32210	LOC_OS01G39870	LOC_OS11G09070	LOC_OS08G30370	LOC_OS12G32170	LOC_OS06G20480	LOC_OS03G14205	LOC_OS08G34730	LOC_OS08G33400	LOC_OS05G35620	LOC_OS12G28910	LOC_OS11G01109	LOC_OS12G42390	
LOC_OS07G11300	LOC_OS06G24890	LOC_OS03G12430	LOC_OS03G37730	LOC_OS04G55490	LOC_OS09G31462	LOC_OS01G39840	LOC_OS07G07280	LOC_OS03G57349	LOC_OS01G73800	LOC_OS04G24340	LOC_OS11G32250	LOC_OS04G38914	LOC_OS07G01990	LOC_OS04G42189	LOC_OS11G24620	LOC_OS05G02780	LOC_OS01G46130	LOC_OS01G10170	LOC_OS04G04740	LOC_OS02G32290	LOC_OS01G38520	LOC_OS06G47520	LOC_OS11G36600	LOC_OS10G11570	LOC_OS08G41040	LOC_OS10G39920	LOC_OS02G26400	LOC_OS12G03601	LOC_OS06G35524	LOC_OS02G44270	LOC_OS04G34570	LOC_OS03G50720	LOC_OS09G23899	LOC_OS07G03700	LOC_OS03G58650	LOC_OS04G24328	LOC_OS09G23894	LOC_OS10G09290	LOC_OS08G32120	LOC_OS06G11590	LOC_OS10G34200	LOC_OS12G20144	LOC_OS02G26404	LOC_OS11G03720	LOC_OS08G25830	LOC_OS05G14740	LOC_OS05G36994	LOC_OS04G24319	LOC_OS01G67150	LOC_OS03G59990	LOC_OS12G34796	LOC_OS09G13600	LOC_OS03G56010	LOC_OS01G10195	LOC_OS10G11590	LOC_OS03G03520	LOC_OS03G46690	LOC_OS03G36419	LOC_OS06G27910	LOC_OS07G31870	LOC_OS11G20239	LOC_OS01G11470	LOC_OS05G39170	LOC_OS03G57425	LOC_OS01G34110	LOC_OS06G34250	LOC_OS04G42940	LOC_OS10G29640	LOC_OS05G27180	LOC_OS02G26490	LOC_OS06G46230	LOC_OS07G17560	LOC_OS04G30960	LOC_OS12G35260	LOC_OS10G05680	LOC_OS06G12000	LOC_OS06G15995	LOC_OS02G10930	LOC_OS06G48880	LOC_OS05G07560	LOC_OS03G56100	LOC_OS01G10160	LOC_OS03G36500	LOC_OS05G39150	LOC_OS01G73860	LOC_OS07G09960	LOC_OS04G41630	LOC_OS07G29560	LOC_OS03G41080	LOC_OS10G25260	LOC_OS04G13580	LOC_OS01G14514	LOC_OS05G20540	LOC_OS02G49130	LOC_OS02G55810	LOC_OS06G47544	LOC_OS08G16800	LOC_OS04G30980	LOC_OS06G15980	LOC_OS01G15840	LOC_OS08G12449	LOC_OS02G28210	LOC_OS05G39140	LOC_OS04G53606	LOC_OS02G38490	LOC_OS04G33180	LOC_OS03G46720	LOC_OS04G14020	LOC_OS04G37540	LOC_OS04G57154	LOC_OS08G09790	LOC_OS02G06850	LOC_OS06G05730	LOC_OS11G17490	LOC_OS01G55010	LOC_OS10G01250	LOC_OS07G29580	LOC_OS09G39350	LOC_OS07G08669	LOC_OS11G13900	LOC_OS02G37109	LOC_OS08G13795	LOC_OS08G04090	LOC_OS01G24764	LOC_OS07G42580	LOC_OS01G64949	LOC_OS01G31050	LOC_OS02G58060	LOC_OS04G38890	LOC_OS08G25780	LOC_OS01G18090	LOC_OS09G39360	LOC_OS11G13910	LOC_OS02G25150	LOC_OS09G29910	LOC_OS05G45875	LOC_OS09G01580	LOC_OS01G45670	LOC_OS04G28640	LOC_OS03G28070	LOC_OS12G35230	LOC_OS01G23400	LOC_OS08G20090	LOC_OS03G46730	LOC_OS05G09310	LOC_OS02G51414	LOC_OS03G13830	LOC_OS05G39180	LOC_OS03G44980	LOC_OS07G47380	LOC_OS06G03110	LOC_OS06G04440	LOC_OS11G30430	LOC_OS04G20749	LOC_OS11G09830	LOC_OS11G25080	LOC_OS05G27110	LOC_OS01G07370	LOC_OS07G34060	LOC_OS03G31679	LOC_OS12G38360	LOC_OS08G24470	LOC_OS02G46956	LOC_OS05G15120	LOC_OS07G05510	LOC_OS01G36700	LOC_OS03G22720	LOC_OS06G30740	LOC_OS01G07360	LOC_OS01G64980	LOC_OS04G31410	LOC_OS08G05380	LOC_OS03G51260	LOC_OS08G35120	LOC_OS08G15530	LOC_OS10G39044	LOC_OS02G30590	LOC_OS03G10740	LOC_OS01G19340	LOC_OS01G24720	LOC_OS11G22800	LOC_OS01G74300	LOC_OS03G17380	LOC_OS02G20340	LOC_OS08G28850	LOC_OS11G34810	LOC_OS06G49330	LOC_OS11G05494	LOC_OS09G07764	LOC_OS05G29750	LOC_OS11G28130	LOC_OS08G40500	LOC_OS11G42400	LOC_OS05G50390	LOC_OS09G38870	LOC_OS06G29730	LOC_OS02G19340	LOC_OS06G30720	LOC_OS02G32310	LOC_OS03G56974	LOC_OS02G33640	LOC_OS07G14480	LOC_OS12G01050	LOC_OS03G06674	LOC_OS05G30730	LOC_OS03G10760	LOC_OS11G42410	LOC_OS06G40990	LOC_OS03G42334	LOC_OS05G12080	LOC_OS04G40380	LOC_OS08G19910	LOC_OS11G01900	LOC_OS08G26210	LOC_OS10G04370	LOC_OS10G29670	LOC_OS03G56920	LOC_OS02G10950	LOC_OS05G40120	LOC_OS07G18860	LOC_OS07G13160	LOC_OS05G16490	LOC_OS08G41850	LOC_OS09G37560	LOC_OS06G39100	LOC_OS05G50330	LOC_OS06G04470	LOC_OS11G09800	LOC_OS07G09914	LOC_OS01G07320	LOC_OS02G10960	LOC_OS03G10700	LOC_OS08G41840	LOC_OS10G39000	LOC_OS05G48070	LOC_OS11G18750	LOC_OS10G08754	LOC_OS03G20990	LOC_OS09G15350	LOC_OS12G10810	LOC_OS02G55840	LOC_OS11G05450	LOC_OS03G56940	LOC_OS03G18670	LOC_OS09G26004	LOC_OS03G32980	LOC_OS09G29990	LOC_OS02G29590	LOC_OS01G43895	LOC_OS07G38480	LOC_OS08G05330	LOC_OS12G38340	LOC_OS05G49390	LOC_OS02G43865	
LOC_OS06G03160	LOC_OS06G04490	LOC_OS04G18430	LOC_OS11G09820	LOC_OS04G40340	LOC_OS05G28450	LOC_OS05G27120	LOC_OS08G35180	LOC_OS08G15590	LOC_OS01G43880	LOC_OS03G56930	LOC_OS02G34930	LOC_OS07G16210	LOC_OS09G14019	LOC_OS03G17359	LOC_OS08G41860	LOC_OS01G19320	LOC_OS10G08018	LOC_OS01G73040	LOC_OS04G32690	LOC_OS05G05960	LOC_OS10G08011	LOC_OS07G12550	LOC_OS07G13880	LOC_OS02G37834	LOC_OS02G53080	LOC_OS06G20530	LOC_OS01G37180	LOC_OS08G06760	LOC_OS08G25040	LOC_OS04G35720	LOC_OS12G43564	LOC_OS06G03180	LOC_OS11G02379	LOC_OS12G17280	LOC_OS10G31280	LOC_OS03G39660	LOC_OS08G37020	LOC_OS11G39630	LOC_OS05G03310	LOC_OS06G40130	LOC_OS03G31700	LOC_OS04G05070	LOC_OS05G51870	LOC_OS08G10800	LOC_OS03G31706	LOC_OS05G36210	LOC_OS02G24540	LOC_OS03G43710	LOC_OS11G26350	LOC_OS07G12570	LOC_OS01G62120	LOC_OS11G40620	LOC_OS05G38860	LOC_OS05G34490	LOC_OS01G08630	LOC_OS07G45470	LOC_OS12G43570	LOC_OS11G47269	LOC_OS01G29550	LOC_OS03G37020	LOC_OS11G01060	LOC_OS09G08100	LOC_OS09G17049	LOC_OS03G61590	LOC_OS01G16250	LOC_OS08G31769	LOC_OS06G33880	LOC_OS01G73080	LOC_OS05G04670	LOC_OS03G53930	LOC_OS01G64130	LOC_OS04G02830	LOC_OS09G05040	LOC_OS02G08470	LOC_OS02G07140	LOC_OS10G18250	LOC_OS10G35604	LOC_OS01G05540	LOC_OS01G73090	LOC_OS01G25170	LOC_OS05G29960	LOC_OS09G20670	LOC_OS08G28120	LOC_OS11G27640	LOC_OS10G36900	LOC_OS05G04650	LOC_OS03G39655	LOC_OS02G55689	LOC_OS02G37810	LOC_OS12G35910	LOC_OS06G20550	LOC_OS12G09660	LOC_OS03G59225	LOC_OS05G30940	LOC_OS08G31790	LOC_OS04G57970	LOC_OS01G59390	LOC_OS01G18880	LOC_OS05G36240	LOC_OS10G10310	LOC_OS07G27630	LOC_OS06G24910	LOC_OS04G44660	LOC_OS02G55698	LOC_OS05G03330	LOC_OS05G25580	LOC_OS08G37080	LOC_OS01G05560	LOC_OS05G29940	LOC_OS06G12950	LOC_OS07G15640	LOC_OS03G06750	LOC_OS05G03339	LOC_OS06G21890	LOC_OS11G47229	LOC_OS04G29040	LOC_OS08G42430	LOC_OS10G11630	LOC_OS01G13180	LOC_OS11G36580	LOC_OS01G05510	LOC_OS04G08180	LOC_OS11G03610	LOC_OS02G26300	LOC_OS01G22090	LOC_OS04G33140	LOC_OS04G51809	LOC_OS08G22852	LOC_OS01G40760	LOC_OS01G59370	LOC_OS02G03660	LOC_OS08G42460	LOC_OS11G03620	LOC_OS12G24410	LOC_OS01G02470	LOC_OS06G36960	LOC_OS08G19210	LOC_OS04G05910	LOC_OS01G40750	LOC_OS11G11240	LOC_OS12G08380	LOC_OS07G07130	LOC_OS03G47200	LOC_OS08G13910	LOC_OS11G03630	LOC_OS12G01744	LOC_OS11G23242	LOC_OS08G21541	LOC_OS11G27600	LOC_OS07G28080	LOC_OS06G48920	LOC_OS12G37730	LOC_OS06G23620	LOC_OS12G10690	LOC_OS02G06725	LOC_OS02G26310	LOC_OS04G10470	LOC_OS07G13834	LOC_OS04G21120	LOC_OS06G44550	LOC_OS09G32660	LOC_OS05G23760	LOC_OS08G30490	LOC_OS08G28180	LOC_OS05G44690	LOC_OS03G61510	LOC_OS02G35260	LOC_OS03G41920	LOC_OS12G07030	LOC_OS07G07150	LOC_OS05G38840	LOC_OS11G41090	LOC_OS12G22660	LOC_OS11G25840	LOC_OS01G36690	LOC_OS08G13940	LOC_OS02G32180	LOC_OS01G40720	LOC_OS11G34790	LOC_OS06G10355	LOC_OS11G20140	LOC_OS03G62820	LOC_OS11G37810	LOC_OS04G33110	LOC_OS10G33020	LOC_OS06G35670	LOC_OS08G34879	LOC_OS04G33115	LOC_OS05G14880	LOC_OS01G01130	LOC_OS02G44155	LOC_OS04G45100	LOC_OS01G67260	LOC_OS03G03654	LOC_OS07G32140	LOC_OS02G14300	LOC_OS11G20170	LOC_OS03G37878	LOC_OS01G22039	LOC_OS08G36600	LOC_OS12G35990	LOC_OS11G20179	LOC_OS01G39700	LOC_OS04G46430	LOC_OS07G20160	LOC_OS01G59310	LOC_OS07G20164	LOC_OS02G27600	LOC_OS05G35780	LOC_OS02G45490	LOC_OS05G13530	LOC_OS03G44159	LOC_OS01G50970	LOC_OS04G33130	LOC_OS12G42284	LOC_OS06G09380	LOC_OS02G50845	LOC_OS09G17080	LOC_OS10G21020	LOC_OS10G01430	LOC_OS01G23370	LOC_OS05G26830	LOC_OS03G37869	LOC_OS03G37864	LOC_OS08G34895	LOC_OS03G24560	LOC_OS06G31290	LOC_OS10G34330	LOC_OS04G42080	LOC_OS02G28930	LOC_OS01G10070	LOC_OS07G29430	LOC_OS04G38790	LOC_OS02G40690	LOC_OS05G43310	LOC_OS02G26380	LOC_OS03G57540	LOC_OS03G57545	LOC_OS01G57590	LOC_OS06G22394	LOC_OS03G07270	LOC_OS04G12150	LOC_OS09G24159	LOC_OS07G25060	LOC_OS03G25950	LOC_OS06G38740	LOC_OS12G14210	LOC_OS02G55710	LOC_OS11G41060	LOC_OS04G42820	LOC_OS10G42730	LOC_OS04G05870	LOC_OS09G25480	LOC_OS04G51760	
LOC_OS07G38370	LOC_OS07G13090	LOC_OS06G02770	LOC_OS03G21590	LOC_OS08G25864	LOC_OS02G18784	LOC_OS06G22370	LOC_OS09G24140	LOC_OS12G39520	LOC_OS12G19910	LOC_OS11G42360	LOC_OS08G11220	LOC_OS10G15120	LOC_OS10G36020	LOC_OS09G25470	LOC_OS02G06790	LOC_OS11G13830	LOC_OS10G37350	LOC_OS04G24120	LOC_OS05G32640	LOC_OS07G09840	LOC_OS01G22000	LOC_OS09G24130	LOC_OS01G49940	LOC_OS03G53180	LOC_OS01G15720	LOC_OS11G12510	LOC_OS11G19149	LOC_OS12G35160	LOC_OS01G70000	LOC_OS01G37970	LOC_OS01G32280	LOC_OS08G23220	LOC_OS01G32259	LOC_OS02G27674	LOC_OS09G24120	LOC_OS01G49930	LOC_OS06G25460	LOC_OS07G01900	LOC_OS07G01904	LOC_OS05G08110	LOC_OS03G32200	LOC_OS12G37750	LOC_OS06G12140	LOC_OS06G04520	LOC_OS06G38770	LOC_OS03G28175	LOC_OS12G07940	LOC_OS06G30820	LOC_OS09G24110	LOC_OS07G01910	LOC_OS11G08430	LOC_OS09G29800	LOC_OS12G20090	LOC_OS06G25470	LOC_OS10G29720	LOC_OS04G46380	LOC_OS08G07240	LOC_OS08G08570	LOC_OS08G11250	LOC_OS04G29860	LOC_OS07G09870	LOC_OS01G70020	LOC_OS05G10414	LOC_OS05G06399	LOC_OS11G43650	LOC_OS09G24100	LOC_OS05G43330	LOC_OS12G15510	LOC_OS04G24160	LOC_OS01G21585	LOC_OS06G33060	LOC_OS03G37915	LOC_OS06G29804	LOC_OS10G26670	LOC_OS02G52620	LOC_OS09G04508	LOC_OS01G69050	LOC_OS01G41180	LOC_OS07G49070	LOC_OS12G15520	LOC_OS04G58370	LOC_OS06G45040	LOC_OS05G09430	LOC_OS05G44650	LOC_OS01G63750	LOC_OS10G25349	LOC_OS07G46800	LOC_OS06G21099	LOC_OS02G05430	LOC_OS03G43770	LOC_OS10G33855	LOC_OS02G42470	LOC_OS11G09710	LOC_OS07G47260	LOC_OS03G55750	LOC_OS03G51390	LOC_OS06G15210	LOC_OS08G39610	LOC_OS05G15240	LOC_OS02G45500	LOC_OS01G25920	LOC_OS06G42840	LOC_OS06G50460	LOC_OS12G05320	LOC_OS06G08920	LOC_OS05G39210	LOC_OS05G36186	LOC_OS03G42440	LOC_OS04G32610	LOC_OS10G32520	LOC_OS06G03220	LOC_OS11G26280	LOC_OS02G19200	LOC_OS07G40640	LOC_OS03G50050	LOC_OS02G55790	LOC_OS08G15650	LOC_OS01G62090	LOC_OS10G11600	LOC_OS01G01970	LOC_OS02G42450	LOC_OS08G26310	LOC_OS10G18234	LOC_OS04G56600	LOC_OS05G48140	LOC_OS09G28580	LOC_OS09G38750	LOC_OS06G50440	LOC_OS11G17350	LOC_OS01G55790	LOC_OS02G50070	LOC_OS05G30860	LOC_OS06G42824	LOC_OS12G07960	LOC_OS03G43790	LOC_OS01G19250	LOC_OS05G41500	LOC_OS01G12610	LOC_OS05G07610	LOC_OS01G08590	LOC_OS01G63790	LOC_OS06G50430	LOC_OS12G43610	LOC_OS06G28524	LOC_OS04G24190	LOC_OS03G41120	LOC_OS10G33840	LOC_OS11G05310	LOC_OS11G32930	LOC_OS01G58800	LOC_OS04G39200	LOC_OS01G10860	LOC_OS08G14350	LOC_OS09G07620	LOC_OS02G29450	LOC_OS04G06350	LOC_OS06G40220	LOC_OS12G26220	LOC_OS02G22820	LOC_OS08G27660	LOC_OS05G50450	LOC_OS09G37446	LOC_OS07G40670	LOC_OS11G15590	LOC_OS01G33514	LOC_OS01G74460	LOC_OS05G28590	LOC_OS11G02290	LOC_OS03G51340	LOC_OS04G33910	LOC_OS01G62050	LOC_OS06G50499	LOC_OS03G31740	LOC_OS11G18630	LOC_OS12G27560	LOC_OS06G40210	LOC_OS12G41850	LOC_OS12G35180	LOC_OS02G51390	LOC_OS06G50490	LOC_OS11G29300	LOC_OS10G07546	LOC_OS01G28134	LOC_OS02G55729	LOC_OS02G16160	LOC_OS07G25050	LOC_OS06G08980	LOC_OS02G50030	LOC_OS11G06660	LOC_OS01G13910	LOC_OS07G17430	LOC_OS05G41550	LOC_OS10G15164	LOC_OS12G05340	LOC_OS06G39200	LOC_OS11G39580	LOC_OS09G15230	LOC_OS11G38250	LOC_OS10G24090	LOC_OS11G31610	LOC_OS03G22820	LOC_OS09G21900	LOC_OS09G28530	LOC_OS08G38330	LOC_OS10G41420	LOC_OS06G33910	LOC_OS06G48150	LOC_OS07G37020	LOC_OS01G01925	LOC_OS03G30430	LOC_OS02G08540	LOC_OS05G03299	LOC_OS06G42850	LOC_OS04G05010	LOC_OS07G39680	LOC_OS04G06340	LOC_OS09G24170	LOC_OS12G38230	LOC_OS08G26360	LOC_OS06G50470	LOC_OS07G41990	LOC_OS12G42590	LOC_OS09G00999	LOC_OS02G01765	LOC_OS04G09790	LOC_OS06G07670	LOC_OS04G22760	LOC_OS01G08980	LOC_OS09G23630	LOC_OS05G25210	LOC_OS05G47470	LOC_OS02G32020	LOC_OS05G05600	LOC_OS07G15959	LOC_OS09G36950	LOC_OS04G16070	LOC_OS04G54350	LOC_OS07G36870	LOC_OS01G42890	LOC_OS12G10980	LOC_OS10G07280	LOC_OS04G33430	LOC_OS09G36960	LOC_OS07G24890	LOC_OS02G01770	LOC_OS09G24940	LOC_OS07G01320	LOC_OS11G32910	LOC_OS04G54380	LOC_OS08G14050	LOC_OS05G23490	LOC_OS06G32610	LOC_OS12G34980	LOC_OS02G12430	
LOC_OS12G32320	LOC_OS04G58740	LOC_OS07G47520	LOC_OS09G35640	LOC_OS04G44100	LOC_OS09G20579	LOC_OS08G39340	LOC_OS05G02560	LOC_OS07G14640	LOC_OS01G63393	LOC_OS05G47442	LOC_OS11G38200	LOC_OS01G18310	LOC_OS06G40230	LOC_OS09G31290	LOC_OS08G42990	LOC_OS02G01790	LOC_OS03G02470	LOC_OS03G30519	LOC_OS06G10400	LOC_OS12G17590	LOC_OS02G21330	LOC_OS01G33900	LOC_OS08G03330	LOC_OS04G43660	LOC_OS04G25830	LOC_OS05G25250	LOC_OS03G13120	LOC_OS05G04310	LOC_OS05G05640	LOC_OS10G21550	LOC_OS12G34920	LOC_OS01G67760	LOC_OS07G10290	LOC_OS02G34640	LOC_OS12G30560	LOC_OS12G07380	LOC_OS05G46180	LOC_OS03G22070	LOC_OS01G07600	LOC_OS05G37225	LOC_OS08G03320	LOC_OS04G41010	LOC_OS05G43900	LOC_OS01G15229	LOC_OS04G46700	LOC_OS10G20230	LOC_OS07G15980	LOC_OS06G22400	LOC_OS10G20235	LOC_OS05G46170	LOC_OS09G34340	LOC_OS06G32650	LOC_OS12G16280	LOC_OS10G30480	LOC_OS09G07560	LOC_OS10G22869	LOC_OS10G34840	LOC_OS07G27980	LOC_OS01G50450	LOC_OS08G03300	LOC_OS11G02230	LOC_OS04G08470	LOC_OS11G04894	LOC_OS02G19020	LOC_OS07G38630	LOC_OS01G65130	LOC_OS11G23150	LOC_OS06G39290	LOC_OS12G28270	LOC_OS06G44630	LOC_OS04G42360	LOC_OS08G26080	LOC_OS04G37860	LOC_OS09G02770	LOC_OS07G32440	LOC_OS06G42040	LOC_OS11G16800	LOC_OS04G24540	LOC_OS03G03750	LOC_OS02G12490	LOC_OS04G50840	LOC_OS01G13490	LOC_OS01G36130	LOC_OS04G12550	LOC_OS06G11760	LOC_OS09G21040	LOC_OS12G06090	LOC_OS12G10100	LOC_OS06G23775	LOC_OS08G23829	LOC_OS03G39700	LOC_OS06G21110	LOC_OS10G35360	LOC_OS06G23770	LOC_OS08G43420	LOC_OS07G06166	LOC_OS12G03800	LOC_OS08G44780	LOC_OS06G32690	LOC_OS06G31360	LOC_OS06G10460	LOC_OS01G29820	LOC_OS04G37880	LOC_OS03G35370	LOC_OS01G15210	LOC_OS03G40725	LOC_OS02G39510	LOC_OS06G22410	LOC_OS03G09030	LOC_OS03G62950	LOC_OS12G27810	LOC_OS04G37890	LOC_OS01G29830	LOC_OS11G24440	LOC_OS01G05880	LOC_OS12G23460	LOC_OS07G11530	LOC_OS07G36810	LOC_OS08G38092	LOC_OS02G15540	LOC_OS11G44030	LOC_OS03G56290	LOC_OS01G36120	LOC_OS02G49740	LOC_OS05G09160	LOC_OS07G18180	LOC_OS05G31090	LOC_OS03G12670	LOC_OS03G36640	LOC_OS09G33882	LOC_OS09G31220	LOC_OS01G12120	LOC_OS04G56100	LOC_OS08G35850	LOC_OS07G43140	LOC_OS01G29804	LOC_OS09G10360	LOC_OS10G35310	LOC_OS07G06199	LOC_OS08G05900	LOC_OS11G01760	LOC_OS07G36830	LOC_OS07G11550	LOC_OS12G12750	LOC_OS06G42070	LOC_OS12G11420	LOC_OS03G61610	LOC_OS05G02540	LOC_OS02G33380	LOC_OS02G44030	LOC_OS02G46690	LOC_OS12G20380	LOC_OS01G68230	LOC_OS09G09350	LOC_OS07G11560	LOC_OS06G42060	LOC_OS07G35530	LOC_OS05G27810	LOC_OS12G12765	LOC_OS04G46790	LOC_OS07G22224	LOC_OS05G12790	LOC_OS03G49970	LOC_OS02G48400	LOC_OS04G32160	LOC_OS12G20390	LOC_OS03G32290	LOC_OS04G48500	LOC_OS04G58770	LOC_OS01G68240	LOC_OS12G36735	LOC_OS12G32370	LOC_OS02G12480	LOC_OS04G44140	LOC_OS01G58335	LOC_OS07G43130	LOC_OS01G58330	LOC_OS05G10990	LOC_OS08G26810	LOC_OS09G12060	LOC_OS11G22650	LOC_OS07G41439	LOC_OS06G46480	LOC_OS02G27592	LOC_OS02G18640	LOC_OS05G06014	LOC_OS01G61970	LOC_OS07G39114	LOC_OS12G18920	LOC_OS02G32940	LOC_OS07G39110	LOC_OS04G47140	LOC_OS04G23170	LOC_OS12G38520	LOC_OS06G05930	LOC_OS12G40850	LOC_OS03G44340	LOC_OS08G02950	LOC_OS04G35170	LOC_OS09G24038	LOC_OS07G27120	LOC_OS11G09684	LOC_OS11G47960	LOC_OS11G08350	LOC_OS04G48484	LOC_OS02G53890	LOC_OS01G58310	LOC_OS05G33620	LOC_OS04G39540	LOC_OS04G14200	LOC_OS01G43290	LOC_OS12G09190	LOC_OS11G13710	LOC_OS09G24020	LOC_OS12G17610	LOC_OS07G41420	LOC_OS01G12100	LOC_OS08G02939	LOC_OS05G19300	LOC_OS11G34650	LOC_OS04G14204	LOC_OS10G05430	LOC_OS12G29605	LOC_OS08G45100	LOC_OS12G06900	LOC_OS02G51210	LOC_OS05G20304	LOC_OS12G39870	LOC_OS04G24478	LOC_OS02G53870	LOC_OS08G02930	LOC_OS03G56330	LOC_OS08G08230	LOC_OS08G34450	LOC_OS04G28830	LOC_OS02G05350	LOC_OS04G23140	LOC_OS03G18090	LOC_OS11G34640	LOC_OS02G39580	LOC_OS03G08690	LOC_OS09G24008	LOC_OS12G22145	LOC_OS02G32900	LOC_OS03G20330	LOC_OS03G21664	LOC_OS06G16620	LOC_OS06G50539	LOC_OS05G20350	LOC_OS01G43274	LOC_OS10G16990	LOC_OS04G26240	LOC_OS12G35450	LOC_OS02G39530	
LOC_OS08G33154	LOC_OS01G10340	LOC_OS12G05640	LOC_OS02G20920	LOC_OS03G22990	LOC_OS03G09130	LOC_OS01G08010	LOC_OS02G14230	LOC_OS01G09340	LOC_OS12G39810	LOC_OS12G35465	LOC_OS03G53240	LOC_OS08G02909	LOC_OS07G40160	LOC_OS04G02280	LOC_OS04G47110	LOC_OS01G73656	LOC_OS06G50530	LOC_OS08G38830	LOC_OS11G38180	LOC_OS07G41490	LOC_OS07G06240	LOC_OS02G40540	LOC_OS12G27840	LOC_OS04G44080	LOC_OS02G19950	LOC_OS09G27970	LOC_OS02G18620	LOC_OS08G08205	LOC_OS02G32920	LOC_OS10G28960	LOC_OS08G02900	LOC_OS01G11690	LOC_OS06G50520	LOC_OS08G12230	LOC_OS12G35470	LOC_OS09G22280	LOC_OS02G02270	LOC_OS10G36580	LOC_OS07G06250	LOC_OS07G42790	LOC_OS08G21180	LOC_OS03G20350	LOC_OS02G53835	LOC_OS09G39130	LOC_OS01G23650	LOC_OS11G43540	LOC_OS02G18612	LOC_OS01G09360	LOC_OS03G32330	LOC_OS02G18614	LOC_OS07G40140	LOC_OS10G35260	LOC_OS02G20934	LOC_OS11G10650	LOC_OS12G35480	LOC_OS02G07970	LOC_OS11G17280	LOC_OS05G34970	LOC_OS10G18700	LOC_OS02G40520	LOC_OS09G15980	LOC_OS01G73670	LOC_OS01G55220	LOC_OS04G38274	LOC_OS03G16270	LOC_OS10G31790	LOC_OS01G10300	LOC_OS03G53210	LOC_OS04G38270	LOC_OS03G30580	LOC_OS07G38664	LOC_OS02G10750	LOC_OS11G32859	LOC_OS07G13360	LOC_OS07G39990	LOC_OS04G31640	LOC_OS12G41300	LOC_OS11G38150	LOC_OS06G41630	LOC_OS06G50580	LOC_OS01G71020	LOC_OS12G08710	LOC_OS10G33500	LOC_OS02G17380	LOC_OS06G02010	LOC_OS01G35610	LOC_OS12G17680	LOC_OS05G26490	LOC_OS07G34290	LOC_OS07G39980	LOC_OS07G13370	LOC_OS08G38870	LOC_OS03G41229	LOC_OS02G28030	LOC_OS05G30510	LOC_OS09G03190	LOC_OS01G18250	LOC_OS02G55649	LOC_OS07G03100	LOC_OS04G17310	LOC_OS09G27135	LOC_OS01G40180	LOC_OS01G09330	LOC_OS05G26480	LOC_OS06G49570	LOC_OS04G38290	LOC_OS02G29390	LOC_OS07G36020	LOC_OS10G19200	LOC_OS04G26260	LOC_OS05G30500	LOC_OS03G32302	LOC_OS08G16630	LOC_OS04G55630	LOC_OS05G04215	LOC_OS11G44820	LOC_OS11G32870	LOC_OS12G05660	LOC_OS07G03110	LOC_OS02G01830	LOC_OS04G14270	LOC_OS10G29460	LOC_OS06G19700	LOC_OS03G30590	LOC_OS02G55658	LOC_OS01G63430	LOC_OS09G29780	LOC_OS03G50190	LOC_OS04G31670	LOC_OS12G05655	LOC_OS06G04699	LOC_OS03G37170	LOC_OS02G30320	LOC_OS01G21880	LOC_OS01G45850	LOC_OS11G41770	LOC_OS03G51470	LOC_OS08G37595	LOC_OS02G05360	LOC_OS11G35080	LOC_OS12G38560	LOC_OS09G21802	LOC_OS02G05365	LOC_OS02G44975	LOC_OS12G13280	LOC_OS02G17340	LOC_OS02G26294	LOC_OS01G08890	LOC_OS11G07860	LOC_OS09G08840	LOC_OS05G34914	LOC_OS05G49164	LOC_OS01G32540	LOC_OS02G20990	LOC_OS01G74100	LOC_OS04G44930	LOC_OS01G54784	LOC_OS04G16020	LOC_OS12G13290	LOC_OS03G21600	LOC_OS05G05580	LOC_OS02G10730	LOC_OS11G26150	LOC_OS05G04250	LOC_OS03G51495	LOC_OS11G40420	LOC_OS06G41650	LOC_OS06G19750	LOC_OS07G42714	LOC_OS09G36010	LOC_OS09G37344	LOC_OS12G07400	LOC_OS07G49350	LOC_OS06G28680	LOC_OS09G28410	LOC_OS04G38260	LOC_OS06G32700	LOC_OS08G06415	LOC_OS04G31630	LOC_OS07G15130	LOC_OS01G45820	LOC_OS03G10960	LOC_OS05G16240	LOC_OS08G28660	LOC_OS01G24900	LOC_OS11G03450	LOC_OS07G10139	LOC_OS11G47039	LOC_OS07G03849	LOC_OS08G38120	LOC_OS12G08550	LOC_OS09G10201	LOC_OS03G04320	LOC_OS09G10204	LOC_OS02G45225	LOC_OS06G38056	LOC_OS05G37310	LOC_OS02G21240	LOC_OS03G13290	LOC_OS01G54750	LOC_OS12G41130	LOC_OS12G43790	LOC_OS03G16320	LOC_OS02G38910	LOC_OS04G11980	LOC_OS09G36840	LOC_OS03G01280	LOC_OS03G62220	LOC_OS06G26050	LOC_OS04G46639	LOC_OS02G26960	LOC_OS09G20460	LOC_OS08G38140	LOC_OS01G29780	LOC_OS11G14120	LOC_OS03G05630	LOC_OS02G33250	LOC_OS08G26150	LOC_OS11G11090	LOC_OS08G31510	LOC_OS01G54730	LOC_OS03G58180	LOC_OS02G46540	LOC_OS02G22590	LOC_OS03G17670	LOC_OS06G11820	LOC_OS07G11490	LOC_OS06G41680	LOC_OS06G19780	LOC_OS05G26630	LOC_OS09G07490	LOC_OS02G21269	LOC_OS03G49240	LOC_OS04G32004	LOC_OS09G35530	LOC_OS02G25624	LOC_OS08G17220	LOC_OS08G23900	LOC_OS05G29735	LOC_OS05G28404	LOC_OS06G44780	LOC_OS05G48000	LOC_OS12G31770	LOC_OS01G16440	LOC_OS12G01960	LOC_OS02G02940	LOC_OS06G10510	LOC_OS11G04750	LOC_OS05G26690	LOC_OS09G31190	LOC_OS03G52830	LOC_OS04G47912	LOC_OS06G44770	LOC_OS11G11040	
LOC_OS06G23850	LOC_OS01G36060	LOC_OS12G22839	LOC_OS06G42110	LOC_OS04G34600	LOC_OS07G23485	LOC_OS11G45270	LOC_OS11G04760	LOC_OS01G08840	LOC_OS06G09550	LOC_OS04G08360	LOC_OS05G24020	LOC_OS07G13220	LOC_OS06G44760	LOC_OS06G42100	LOC_OS03G30600	LOC_OS08G29220	LOC_OS05G38660	LOC_OS05G13360	LOC_OS02G21220	LOC_OS08G22604	LOC_OS02G29180	LOC_OS06G40390	LOC_OS01G37370	LOC_OS02G35860	LOC_OS09G03090	LOC_OS04G54210	LOC_OS04G43570	LOC_OS05G17730	LOC_OS05G38650	LOC_OS10G40824	LOC_OS03G02544	LOC_OS10G40820	LOC_OS09G01320	LOC_OS03G10170	LOC_OS02G12370	LOC_OS10G10175	LOC_OS08G42220	LOC_OS02G57280	LOC_OS09G15970	LOC_OS01G50310	LOC_OS06G29190	LOC_OS04G25740	LOC_OS07G33640	LOC_OS04G24414	LOC_OS10G09180	LOC_OS01G71950	LOC_OS09G39034	LOC_OS03G46110	LOC_OS11G33250	LOC_OS08G31569	LOC_OS11G23000	LOC_OS01G05770	LOC_OS06G13610	LOC_OS12G35310	LOC_OS10G43075	LOC_OS02G04770	LOC_OS08G42240	LOC_OS04G44050	LOC_OS06G47834	LOC_OS01G37320	LOC_OS01G12060	LOC_OS10G03890	LOC_OS08G35939	LOC_OS09G24890	LOC_OS03G03840	LOC_OS09G01310	LOC_OS03G60419	LOC_OS09G27920	LOC_OS10G26510	LOC_OS11G16710	LOC_OS11G11020	LOC_OS06G22540	LOC_OS09G14614	LOC_OS03G47460	LOC_OS12G01970	LOC_OS08G35948	LOC_OS05G32474	LOC_OS07G46960	LOC_OS04G33340	LOC_OS06G14960	LOC_OS04G03520	LOC_OS04G24469	LOC_OS04G25790	LOC_OS05G26620	LOC_OS07G06070	LOC_OS11G14940	LOC_OS04G24460	LOC_OS09G15930	LOC_OS09G31100	LOC_OS05G40910	LOC_OS12G12630	LOC_OS02G04720	LOC_OS08G01650	LOC_OS08G20010	LOC_OS12G20260	LOC_OS06G33220	LOC_OS05G43174	LOC_OS03G11480	LOC_OS11G08290	LOC_OS06G25605	LOC_OS01G35580	LOC_OS03G22130	LOC_OS04G50700	LOC_OS01G52910	LOC_OS11G47860	LOC_OS07G10120	LOC_OS03G10160	LOC_OS05G47520	LOC_OS06G45200	LOC_OS08G35980	LOC_OS01G39950	LOC_OS01G13340	LOC_OS10G03855	LOC_OS04G44020	LOC_OS03G27830	LOC_OS10G05540	LOC_OS08G42180	LOC_OS03G48820	LOC_OS01G03970	LOC_OS10G29514	LOC_OS03G12870	LOC_OS04G59010	LOC_OS05G07460	LOC_OS07G16364	LOC_OS06G50620	LOC_OS12G27750	LOC_OS03G45790	LOC_OS03G12879	LOC_OS06G04722	LOC_OS10G17520	LOC_OS04G11060	LOC_OS03G40090	LOC_OS01G03960	LOC_OS05G40030	LOC_OS02G51119	LOC_OS11G09560	LOC_OS10G05530	LOC_OS08G13630	LOC_OS08G07040	LOC_OS01G09270	LOC_OS05G18120	LOC_OS12G01110	LOC_OS06G04710	LOC_OS11G23880	LOC_OS02G52410	LOC_OS12G09070	LOC_OS05G07440	LOC_OS08G08360	LOC_OS10G34083	LOC_OS12G35395	LOC_OS12G38420	LOC_OS06G13690	LOC_OS07G03060	LOC_OS12G01100	LOC_OS01G03980	LOC_OS04G12370	LOC_OS12G13140	LOC_OS09G04300	LOC_OS06G21290	LOC_OS05G20420	LOC_OS09G27880	LOC_OS02G17200	LOC_OS03G31160	LOC_OS08G01720	LOC_OS04G35070	LOC_OS07G39000	LOC_OS04G25680	LOC_OS04G02100	LOC_OS08G07020	LOC_OS11G14930	LOC_OS01G64800	LOC_OS05G30695	LOC_OS11G26900	LOC_OS07G06100	LOC_OS06G04734	LOC_OS04G19830	LOC_OS03G40060	LOC_OS12G22020	LOC_OS04G14140	LOC_OS11G06480	LOC_OS01G09230	LOC_OS06G50659	LOC_OS08G37630	LOC_OS05G18150	LOC_OS06G12380	LOC_OS12G37990	LOC_OS07G03080	LOC_OS01G71100	LOC_OS09G14560	LOC_OS10G18810	LOC_OS09G26530	LOC_OS02G24390	LOC_OS02G16770	LOC_OS12G44280	LOC_OS03G57750	LOC_OS08G38950	LOC_OS07G40040	LOC_OS04G48320	LOC_OS11G39390	LOC_OS07G08780	LOC_OS12G01150	LOC_OS02G36370	LOC_OS02G50670	LOC_OS09G10180	LOC_OS03G45779	LOC_OS11G29140	LOC_OS04G41700	LOC_OS08G37650	LOC_OS03G64014	LOC_OS10G39730	LOC_OS09G33700	LOC_OS03G64010	LOC_OS06G11070	LOC_OS03G44430	LOC_OS02G47030	LOC_OS01G03940	LOC_OS09G09180	LOC_OS03G19490	LOC_OS12G39710	LOC_OS11G05180	LOC_OS08G33280	LOC_OS03G31120	LOC_OS05G41380	LOC_OS11G10530	LOC_OS11G32780	LOC_OS11G31450	LOC_OS08G13699	LOC_OS01G22209	LOC_OS03G15060	LOC_OS04G14180	LOC_OS06G16780	LOC_OS11G14060	LOC_OS01G18140	LOC_OS06G40420	LOC_OS12G42510	LOC_OS11G39360	LOC_OS12G38480	LOC_OS04G31524	LOC_OS03G19436	LOC_OS10G04280	LOC_OS11G02090	LOC_OS10G08640	LOC_OS10G22970	LOC_OS07G18930	LOC_OS11G19764	LOC_OS01G23510	LOC_OS01G32460	LOC_OS08G25690	LOC_OS12G37160	LOC_OS03G28389	LOC_OS10G28280	LOC_OS01G57740	LOC_OS02G47930	LOC_OS09G15044	
LOC_OS06G40415	LOC_OS05G16315	LOC_OS03G40040	LOC_OS10G29570	LOC_OS12G34900	LOC_OS11G41670	LOC_OS10G07340	LOC_OS11G29100	LOC_OS08G37690	LOC_OS11G32759	LOC_OS09G04370	LOC_OS03G07410	LOC_OS04G06530	LOC_OS03G32420	LOC_OS01G67900	LOC_OS11G39380	LOC_OS01G18160	LOC_OS12G22920	LOC_OS01G33760	LOC_OS12G42530	LOC_OS07G01280	LOC_OS02G21310	LOC_OS03G12815	LOC_OS01G71170	LOC_OS03G39040	LOC_OS03G62280	LOC_OS10G28254	LOC_OS09G04384	LOC_OS06G49680	LOC_OS01G67910	LOC_OS01G33770	LOC_OS06G41720	LOC_OS06G50670	LOC_OS12G04204	LOC_OS10G19314	LOC_OS10G10980	LOC_OS01G53360	LOC_OS04G35910	LOC_OS04G55505	LOC_OS02G55500	LOC_OS07G18980	LOC_OS05G40000	LOC_OS10G42520	LOC_OS08G15444	LOC_OS09G29650	LOC_OS03G49270	LOC_OS11G19710	LOC_OS02G05244	LOC_OS03G41310	LOC_OS07G04330	LOC_OS12G40774	LOC_OS12G39770	LOC_OS03G55940	LOC_OS02G55510	LOC_OS09G04360	LOC_OS02G29200	LOC_OS06G44810	LOC_OS02G52480	LOC_OS10G29530	LOC_OS07G03025	LOC_OS09G13290	LOC_OS04G17230	LOC_OS12G13174	LOC_OS06G14180	LOC_OS03G41339	LOC_OS01G62280	LOC_OS10G22900	LOC_OS03G40000	LOC_OS02G23930	LOC_OS08G02180	LOC_OS08G28784	LOC_OS10G05590	LOC_OS03G53300	LOC_OS01G08790	LOC_OS06G40430	LOC_OS08G07860	LOC_OS04G05250	LOC_OS08G26120	

GO-ID	p-value	corr p-value	x	n	X	N	Description	Genes in test set
44444	8.8691E-82	1.4989E-79	4258	7709	11752	25460	cytoplasmic part	LOC_OS05G39610|LOC_OS06G51150|LOC_OS06G09610|LOC_OS12G21890|LOC_OS07G47780|LOC_OS11G04660|LOC_OS11G05990|LOC_OS07G14850|LOC_OS03G16430|LOC_OS01G65780|LOC_OS05G28960|LOC_OS03G50340|LOC_OS02G38800|LOC_OS09G36710|LOC_OS02G30080|LOC_OS01G59090|LOC_OS08G05790|LOC_OS07G08170|LOC_OS04G32330|LOC_OS03G28410|LOC_OS03G24050|LOC_OS03G29740|LOC_OS02G02850|LOC_OS01G51120|LOC_OS09G24710|LOC_OS07G46460|LOC_OS02G45110|LOC_OS02G46440|LOC_OS04G21660|LOC_OS08G37380|LOC_OS07G12200|LOC_OS11G04670|LOC_OS07G13530|LOC_OS05G28950|LOC_OS05G23260|LOC_OS01G40470|LOC_OS03G16440|LOC_OS12G12950|LOC_OS02G54060|LOC_OS10G42299|LOC_OS09G31031|LOC_OS03G24060|LOC_OS05G49880|LOC_OS02G10480|LOC_OS01G59080|LOC_OS04G31010|LOC_OS03G61019|LOC_OS08G04450|LOC_OS03G48010|LOC_OS10G34670|LOC_OS04G36700|LOC_OS03G28420|LOC_OS02G02860|LOC_OS09G24700|LOC_OS06G09630|LOC_OS03G58290|LOC_OS02G14860|LOC_OS03G15120|LOC_OS01G67500|LOC_OS02G38820|LOC_OS05G02310|LOC_OS04G56320|LOC_OS07G45100|LOC_OS08G29780|LOC_OS03G29760|LOC_OS05G37884|LOC_OS03G21810|LOC_OS03G50355|LOC_OS01G64480|LOC_OS08G16480|LOC_OS02G38810|LOC_OS03G50350|LOC_OS02G13530|LOC_OS01G61380|LOC_OS02G55370|LOC_OS12G06220|LOC_OS03G05740|LOC_OS03G04410|LOC_OS01G59060|LOC_OS04G45670|LOC_OS07G46440|LOC_OS03G29770|LOC_OS11G25560|LOC_OS04G45600|LOC_OS07G05940|LOC_OS02G02810|LOC_OS06G08320|LOC_OS12G18200|LOC_OS03G14690|LOC_OS03G03150|LOC_OS11G38870|LOC_OS06G43570|LOC_OS02G08110|LOC_OS04G53230|LOC_OS10G42240|LOC_OS07G49520|LOC_OS06G35950|LOC_OS07G05950|LOC_OS03G17730|LOC_OS10G17280|LOC_OS07G38850|LOC_OS02G35720|LOC_OS05G27660|LOC_OS01G67530|LOC_OS03G04470|LOC_OS06G44890|LOC_OS10G42250|LOC_OS08G40110|LOC_OS08G01380|LOC_OS04G42580|LOC_OS09G34100|LOC_OS10G35960|LOC_OS03G24020|LOC_OS07G05960|LOC_OS02G01500|LOC_OS08G04400|LOC_OS01G06540|LOC_OS01G07870|LOC_OS01G67540|LOC_OS05G01020|LOC_OS03G13380|LOC_OS09G07320|LOC_OS02G08130|LOC_OS07G12250|LOC_OS03G04460|LOC_OS07G37550|LOC_OS01G36390|LOC_OS02G09460|LOC_OS03G48000|LOC_OS04G41260|LOC_OS08G40140|LOC_OS06G09679|LOC_OS02G52290|LOC_OS11G37560|LOC_OS02G01510|LOC_OS01G32800|LOC_OS05G35260|LOC_OS03G59590|LOC_OS02G43350|LOC_OS04G18030|LOC_OS04G46960|LOC_OS10G07010|LOC_OS08G39140|LOC_OS03G05780|LOC_OS07G13590|LOC_OS09G08660|LOC_OS01G19840|LOC_OS02G30050|LOC_OS02G09470|LOC_OS08G41460|LOC_OS03G29730|LOC_OS07G24230|LOC_OS10G35940|LOC_OS01G07810|LOC_OS11G26850|LOC_OS05G32140|LOC_OS02G51860|LOC_OS02G16620|LOC_OS02G45180|LOC_OS04G55050|LOC_OS05G25850|LOC_OS03G03990|LOC_OS10G37770|LOC_OS04G48750|LOC_OS10G11140|LOC_OS03G26630|LOC_OS07G47700|LOC_OS09G33600|LOC_OS02G58490|LOC_OS08G40160|LOC_OS03G60550|LOC_OS01G11070|LOC_OS07G09420|LOC_OS06G09688|LOC_OS03G52910|LOC_OS01G53700|LOC_OS06G07020|LOC_OS09G02540|LOC_OS08G44510|LOC_OS01G66240|LOC_OS01G67570|LOC_OS01G61320|LOC_OS08G39160|LOC_OS05G25840|LOC_OS03G61890|LOC_OS08G40150|LOC_OS07G43350|LOC_OS07G47710|LOC_OS09G14510|LOC_OS01G49670|LOC_OS12G02710|LOC_OS07G31370|LOC_OS05G44100|LOC_OS06G22654|LOC_OS06G22650|LOC_OS01G41710|LOC_OS08G43210|LOC_OS03G60530|LOC_OS07G44650|LOC_OS05G32120|LOC_OS08G40180|LOC_OS11G26860|LOC_OS08G31219|LOC_OS03G51600|LOC_OS02G25580|LOC_OS03G12020|LOC_OS10G23120|LOC_OS01G62630|LOC_OS02G16630|LOC_OS04G55060|LOC_OS05G19150|LOC_OS06G47940|LOC_OS02G57150|LOC_OS05G50840|LOC_OS11G37510|LOC_OS04G47450|LOC_OS05G41060|LOC_OS09G12790|LOC_OS01G72940|LOC_OS02G03330|LOC_OS07G44660|LOC_OS09G15820|LOC_OS07G43330|LOC_OS08G31228|LOC_OS09G34960|LOC_OS12G23630|LOC_OS08G02640|LOC_OS11G01510|LOC_OS12G01449|LOC_OS06G21380|LOC_OS03G60509|LOC_OS04G31040|LOC_OS11G42060|LOC_OS02G58450|LOC_OS01G38990|LOC_OS05G44160|LOC_OS01G13690|LOC_OS03G05730|LOC_OS04G36730|LOC_OS02G02890|LOC_OS06G34690|LOC_OS01G72950|LOC_OS03G47530|LOC_OS02G01560|LOC_OS08G09270|LOC_OS02G51830|LOC_OS01G04730|LOC_OS08G02630|LOC_OS06G36400|LOC_OS01G66280|LOC_OS07G43390|LOC_OS02G33149|LOC_OS07G31380|LOC_OS12G08070|LOC_OS11G47760|LOC_OS07G10460|LOC_OS12G35620|LOC_OS03G58204|LOC_OS06G45340|LOC_OS01G57260|LOC_OS11G13500|LOC_OS02G33140|LOC_OS10G37740|LOC_OS04G43030|LOC_OS03G48850|LOC_OS09G11440|LOC_OS12G01430|LOC_OS06G01790|LOC_OS11G26830|LOC_OS03G05710|LOC_OS01G48300|LOC_OS06G07090|LOC_OS08G09250|LOC_OS01G12381|LOC_OS01G38970|LOC_OS01G11054|LOC_OS02G13560|LOC_OS02G57100|LOC_OS03G02680|LOC_OS11G34450|LOC_OS11G23790|LOC_OS04G36760|LOC_OS01G04750|LOC_OS04G47410|LOC_OS06G13760|LOC_OS04G56350|LOC_OS04G31070|LOC_OS07G10480|LOC_OS02G51810|LOC_OS06G07080|LOC_OS03G55164|LOC_OS05G25860|LOC_OS05G44130|LOC_OS08G35620|LOC_OS07G09490|LOC_OS04G34100|LOC_OS02G01590|LOC_OS07G43370|LOC_OS01G57240|LOC_OS11G34440|LOC_OS07G22450|LOC_OS01G72980|LOC_OS08G44480|LOC_OS10G03480|LOC_OS03G48940|LOC_OS01G26970|LOC_OS06G11135|LOC_OS03G47610|LOC_OS09G39780|LOC_OS06G11130|LOC_OS01G68010|LOC_OS11G47710|LOC_OS06G20090|LOC_OS10G06510|LOC_OS12G17830|LOC_OS02G48290|LOC_OS04G51410|LOC_OS11G10420|LOC_OS01G70330|LOC_OS05G34720|LOC_OS10G26130|LOC_OS08G44470|LOC_OS03G48930|LOC_OS10G32810|LOC_OS11G35710|LOC_OS06G45380|LOC_OS02G54980|LOC_OS06G12450|LOC_OS03G11670|LOC_OS03G10340|LOC_OS10G41760|LOC_OS03G59610|LOC_OS04G52730|LOC_OS10G38110|LOC_OS10G39440|LOC_OS12G33080|LOC_OS02G07750|LOC_OS06G28820|LOC_OS05G31680|LOC_OS08G43170|LOC_OS12G30824|LOC_OS03G21000|LOC_OS01G68030|LOC_OS04G52760|LOC_OS08G34220|LOC_OS05G08414|LOC_OS07G02090|LOC_OS10G39410|LOC_OS07G06450|LOC_OS12G12170|LOC_OS01G60850|LOC_OS06G45360|LOC_OS10G40410|LOC_OS02G14059|LOC_OS08G14620|LOC_OS11G11780|LOC_OS12G38795|LOC_OS03G14720|LOC_OS06G11140|LOC_OS02G39340|LOC_OS03G22340|LOC_OS01G71690|LOC_OS08G43190|LOC_OS03G40180|LOC_OS08G40919|LOC_OS03G24930|LOC_OS02G16660|LOC_OS10G41710|LOC_OS10G37690|LOC_OS01G25600|LOC_OS06G02220|LOC_OS04G46010|LOC_OS09G15775|LOC_OS06G07914|LOC_OS09G15770|LOC_OS01G70380|LOC_OS11G21990|LOC_OS01G25610|LOC_OS02G49590|LOC_OS12G13440|LOC_OS04G50990|LOC_OS02G42960|LOC_OS02G02020|LOC_OS01G34560|LOC_OS03G48920|LOC_OS09G37180|LOC_OS04G38410|LOC_OS06G02240|LOC_OS02G50550|LOC_OS06G44080|LOC_OS12G37419|LOC_OS09G26400|LOC_OS03G57840|LOC_OS02G04690|LOC_OS06G15550|LOC_OS10G35010|LOC_OS12G34380|LOC_OS01G73420|LOC_OS06G11190|LOC_OS06G07932|LOC_OS03G08020|LOC_OS02G57180|LOC_OS09G15750|LOC_OS01G01640|LOC_OS03G02710|LOC_OS12G13460|LOC_OS02G16670|LOC_OS02G49570|LOC_OS05G42350|LOC_OS05G07130|LOC_OS11G06390|LOC_OS09G02440|LOC_OS08G40930|LOC_OS01G08280|LOC_OS11G20689|LOC_OS03G52170|LOC_OS09G34920|LOC_OS08G06250|LOC_OS07G44744|LOC_OS03G57854|LOC_OS10G36350|LOC_OS01G14950|LOC_OS06G07923|LOC_OS01G26920|LOC_OS03G08010|LOC_OS02G42940|LOC_OS04G52710|LOC_OS12G04520|LOC_OS07G44740|LOC_OS03G44500|LOC_OS05G05320|LOC_OS07G03328|LOC_OS11G06320|LOC_OS01G14900|LOC_OS11G08980|LOC_OS02G11840|LOC_OS02G10510|LOC_OS09G07300|LOC_OS01G42140|LOC_OS07G17970|LOC_OS03G54780|LOC_OS08G06240|LOC_OS09G36670|LOC_OS06G26234|LOC_OS01G17170|LOC_OS10G38189|LOC_OS12G42876|LOC_OS02G52390|LOC_OS12G36180|LOC_OS02G47800|LOC_OS01G59800|LOC_OS10G06580|LOC_OS02G44780|LOC_OS03G42799|LOC_OS08G34270|LOC_OS03G48090|LOC_OS07G42940|LOC_OS08G39960|LOC_OS12G36194|LOC_OS07G48244|LOC_OS02G51070|LOC_OS07G28610|LOC_OS01G73450|LOC_OS03G41460|LOC_OS01G73460|LOC_OS08G13360|LOC_OS01G09570|LOC_OS03G19560|LOC_OS07G07709|LOC_OS04G58900|LOC_OS03G06200|LOC_OS04G04230|LOC_OS07G42910|LOC_OS01G22510|LOC_OS08G06220|LOC_OS06G39520|LOC_OS06G07978|LOC_OS10G30200|LOC_OS03G20560|LOC_OS06G07960|LOC_OS02G56740|LOC_OS01G09560|LOC_OS02G10540|LOC_OS03G52130|LOC_OS04G53200|LOC_OS07G37580|LOC_OS08G37320|LOC_OS01G22520|LOC_OS08G07540|LOC_OS01G17180|LOC_OS06G07969|LOC_OS05G38210|LOC_OS04G34940|LOC_OS03G62370|LOC_OS08G29720|LOC_OS01G09510|LOC_OS02G51020|LOC_OS11G04580|LOC_OS08G06200|LOC_OS03G39110|LOC_OS04G43824|LOC_OS04G55810|LOC_OS03G48060|LOC_OS07G04690|LOC_OS07G02030|LOC_OS12G41500|LOC_OS07G30970|LOC_OS03G19510|LOC_OS06G05320|LOC_OS09G34060|LOC_OS03G21830|LOC_OS02G32730|LOC_OS01G06470|LOC_OS12G24170|LOC_OS01G64540|LOC_OS10G38150|LOC_OS01G63210|LOC_OS12G07650|LOC_OS02G06460|LOC_OS04G50110|LOC_OS03G49380|LOC_OS02G51030|LOC_OS06G43600|LOC_OS09G38420|LOC_OS06G05350|LOC_OS03G19520|LOC_OS03G21840|LOC_OS01G08200|LOC_OS02G32760|LOC_OS02G11820|LOC_OS03G54760|LOC_OS08G37370|LOC_OS01G63220|LOC_OS12G42850|LOC_OS08G04480|LOC_OS09G37100|LOC_OS03G06240|LOC_OS03G07570|LOC_OS11G39220|LOC_OS03G18200|LOC_OS02G14090|LOC_OS02G18450|LOC_OS03G20520|LOC_OS02G11830|LOC_OS01G06490|LOC_OS01G40370|LOC_OS03G06230|LOC_OS03G30790|LOC_OS10G41780|LOC_OS03G50390|LOC_OS02G06480|LOC_OS03G61030|LOC_OS03G40110|LOC_OS01G51020|LOC_OS08G25390|LOC_OS05G34040|LOC_OS01G32730|LOC_OS01G02080|LOC_OS10G21470|LOC_OS05G03780|LOC_OS03G21900|LOC_OS04G20220|LOC_OS08G16570|LOC_OS10G25830|LOC_OS03G24170|LOC_OS08G41530|LOC_OS07G45000|LOC_OS03G41510|LOC_OS07G46330|LOC_OS01G53670|LOC_OS04G28180|LOC_OS04G44200|LOC_OS04G46860|LOC_OS01G07760|LOC_OS11G05880|LOC_OS02G36974|LOC_OS03G50450|LOC_OS02G10360|LOC_OS03G24180|LOC_OS12G03090|LOC_OS02G58300|LOC_OS02G21009|LOC_OS08G42850|LOC_OS08G19610|LOC_OS07G22350|LOC_OS01G14050|LOC_OS02G26720|LOC_OS02G47620|LOC_OS06G51250|LOC_OS03G42860|LOC_OS12G43100|LOC_OS01G26039|LOC_OS07G05800|LOC_OS06G05390|LOC_OS03G50480|LOC_OS12G08770|LOC_OS09G12600|LOC_OS06G43630|LOC_OS07G48970|LOC_OS12G21798|LOC_OS07G25410|LOC_OS03G57090|LOC_OS07G05810|LOC_OS04G08550|LOC_OS01G02090|LOC_OS01G63270|LOC_OS01G42990|LOC_OS12G12850|LOC_OS12G03070|LOC_OS12G08760|LOC_OS05G01110|LOC_OS05G44290|LOC_OS04G58850|LOC_OS07G46320|LOC_OS08G33920|LOC_OS11G16550|LOC_OS10G32110|LOC_OS11G04500|LOC_OS01G48280|LOC_OS02G44570|LOC_OS07G46370|LOC_OS02G35610|LOC_OS07G12110|LOC_OS07G37410|LOC_OS01G61250|LOC_OS09G37967|LOC_OS11G34390|LOC_OS09G32274|LOC_OS09G29490|LOC_OS05G39770|LOC_OS02G47600|LOC_OS07G49400|LOC_OS07G22390|LOC_OS02G02700|LOC_OS06G30380|LOC_OS03G17850|LOC_OS08G04530|LOC_OS08G19650|LOC_OS01G07720|LOC_OS02G10320|LOC_OS07G38730|LOC_OS06G28060|LOC_OS02G35600|LOC_OS01G40310|LOC_OS03G46390|LOC_OS08G40230|LOC_OS03G62420|LOC_OS07G25420|LOC_OS07G49410|LOC_OS05G39760|LOC_OS10G34750|LOC_OS05G50980|LOC_OS03G49420|LOC_OS03G04590|LOC_OS02G44550|LOC_OS06G08460|LOC_OS04G41140|LOC_OS11G04520|LOC_OS07G30800|LOC_OS01G61230|LOC_OS04G24600|LOC_OS06G13810|LOC_OS03G04580|LOC_OS01G41630|LOC_OS07G38760|LOC_OS02G36960|LOC_OS07G01480|LOC_OS02G02720|LOC_OS10G13810|LOC_OS05G34050|LOC_OS08G20660|LOC_OS10G30370|LOC_OS04G20230|LOC_OS03G50430|LOC_OS04G55780|LOC_OS06G43660|LOC_OS01G39310|LOC_OS08G32630|LOC_OS04G41150|LOC_OS08G40250|LOC_OS09G34000|LOC_OS01G51890|LOC_OS07G33898|LOC_OS08G44640|LOC_OS11G02760|LOC_OS07G32560|LOC_OS09G24680|LOC_OS08G05830|LOC_OS05G48600|LOC_OS02G57040|LOC_OS02G37430|LOC_OS01G41610|LOC_OS03G22390|LOC_OS03G02780|LOC_OS02G04510|LOC_OS11G01439|LOC_OS03G05806|LOC_OS11G02774|LOC_OS06G07140|LOC_OS03G08080|LOC_OS01G04650|LOC_OS04G34000|LOC_OS08G23710|LOC_OS03G38730|LOC_OS03G13450|LOC_OS01G66360|LOC_OS03G05800|LOC_OS05G49920|LOC_OS06G13820|LOC_OS02G37420|LOC_OS11G13420|LOC_OS10G35240|LOC_OS08G43300|LOC_OS03G08070|LOC_OS09G30466|LOC_OS07G48920|LOC_OS05G49910|LOC_OS03G13460|LOC_OS01G66379|LOC_OS04G20280|LOC_OS02G38780|LOC_OS05G41190|LOC_OS04G39700|LOC_OS03G30800|LOC_OS06G30390|LOC_OS08G08080|LOC_OS09G33500|LOC_OS04G44290|LOC_OS09G30474|LOC_OS08G23730|LOC_OS07G32570|LOC_OS06G07160|LOC_OS03G59670|LOC_OS04G49990|LOC_OS02G57030|LOC_OS12G35560|LOC_OS10G37880|LOC_OS12G36890|LOC_OS03G08050|LOC_OS07G09330|LOC_OS03G25450|LOC_OS05G32230|LOC_OS03G61990|LOC_OS07G02710|LOC_OS03G10370|LOC_OS04G58880|LOC_OS06G44140|LOC_OS05G49970|LOC_OS03G55270|LOC_OS02G10390|LOC_OS06G32150|LOC_OS02G01440|LOC_OS09G12660|LOC_OS04G33590|LOC_OS10G23220|LOC_OS07G14700|LOC_OS02G08090|LOC_OS06G12530|LOC_OS07G31260|LOC_OS01G60790|LOC_OS02G51710|LOC_OS02G58340|LOC_OS02G57010|LOC_OS06G23210|LOC_OS06G24540|LOC_OS10G36530|LOC_OS04G36620|LOC_OS02G01450|LOC_OS03G61970|LOC_OS06G04910|LOC_OS10G13870|LOC_OS09G32200|LOC_OS11G02740|LOC_OS01G21180|LOC_OS03G25400|LOC_OS06G21480|LOC_OS04G49940|LOC_OS05G48620|LOC_OS09G32210|LOC_OS05G45590|LOC_OS01G12260|LOC_OS08G30060|LOC_OS06G49810|LOC_OS01G59790|LOC_OS08G10450|LOC_OS07G26700|LOC_OS08G43370|LOC_OS04G35305|LOC_OS01G04630|LOC_OS01G65090|LOC_OS11G01420|LOC_OS04G36640|LOC_OS12G43130|LOC_OS01G65094|LOC_OS04G57560|LOC_OS02G14770|LOC_OS05G49940|LOC_OS06G49800|LOC_OS09G32220|LOC_OS10G23204|LOC_OS03G60620|LOC_OS07G09370|LOC_OS03G55280|LOC_OS08G35740|LOC_OS10G37840|LOC_OS08G02840|LOC_OS01G02880|LOC_OS05G04190|LOC_OS04G35280|LOC_OS03G42040|LOC_OS03G22430|LOC_OS10G32920|LOC_OS04G41960|LOC_OS01G25520|LOC_OS09G26340|LOC_OS03G11780|LOC_OS03G10450|LOC_OS06G49870|LOC_OS10G40540|LOC_OS01G22490|LOC_OS08G10350|LOC_OS03G59720|LOC_OS06G47210|LOC_OS12G38640|LOC_OS02G03260|LOC_OS09G37000|LOC_OS09G38330|LOC_OS07G42890|LOC_OS07G08970|LOC_OS09G37006|LOC_OS04G41970|LOC_OS11G09329|LOC_OS07G07654|LOC_OS05G41120|LOC_OS01G51800|LOC_OS09G25000|LOC_OS04G35290|LOC_OS07G39220|LOC_OS04G47270|LOC_OS03G56670|LOC_OS07G36190|LOC_OS02G39200|LOC_OS06G48530|LOC_OS05G33500|LOC_OS02G06300|LOC_OS02G41550|LOC_OS02G07630|LOC_OS01G37510|LOC_OS07G33915|LOC_OS01G34480|LOC_OS07G33954|LOC_OS09G37020|LOC_OS05G43770|LOC_OS05G41110|LOC_OS03G54040|LOC_OS03G59700|LOC_OS02G03280|LOC_OS04G51310|LOC_OS01G12220|LOC_OS04G31700|LOC_OS01G59750|LOC_OS04G38340|LOC_OS01G68160|LOC_OS09G39690|LOC_OS12G13380|LOC_OS06G45480|LOC_OS06G44150|LOC_OS05G41100|LOC_OS10G07970|LOC_OS03G60700|LOC_OS01G73514|LOC_OS06G48510|LOC_OS01G59740|LOC_OS05G30454|LOC_OS06G03640|LOC_OS03G22460|LOC_OS04G47290|LOC_OS05G37910|LOC_OS02G51780|LOC_OS02G17870|LOC_OS01G14820|LOC_OS01G43390|LOC_OS09G04990|LOC_OS03G55310|LOC_OS02G30840|LOC_OS07G39270|LOC_OS12G35570|LOC_OS05G24601|LOC_OS01G59730|LOC_OS02G37470|LOC_OS12G05760|LOC_OS09G30412|LOC_OS06G40620|LOC_OS05G32220|LOC_OS06G11290|LOC_OS09G30410|LOC_OS04G44190|LOC_OS03G44660|LOC_OS05G28190|LOC_OS05G13950|LOC_OS07G31300|LOC_OS09G30418|LOC_OS02G51790|LOC_OS01G42050|LOC_OS03G18380|LOC_OS01G14810|LOC_OS06G23290|LOC_OS07G32630|LOC_OS02G54820|LOC_OS04G40600|LOC_OS05G01970|LOC_OS01G10450|LOC_OS12G35580|LOC_OS02G03230|LOC_OS07G44640|LOC_OS05G34870|LOC_OS07G43310|LOC_OS03G42020|LOC_OS07G33997|LOC_OS04G15690|LOC_OS02G48110|LOC_OS06G02360|LOC_OS06G49890|LOC_OS09G27610|LOC_OS11G40140|LOC_OS06G24594|LOC_OS06G28950|LOC_OS07G39290|LOC_OS01G73540|LOC_OS03G08140|LOC_OS05G07250|LOC_OS10G02240|LOC_OS03G02830|LOC_OS10G41820|LOC_OS03G55320|LOC_OS05G22870|LOC_OS03G14800|LOC_OS01G14830|LOC_OS10G36470|LOC_OS06G50870|LOC_OS05G01950|LOC_OS09G30446|LOC_OS02G03250|LOC_OS12G01370|LOC_OS05G33520|LOC_OS07G06380|LOC_OS07G44620|LOC_OS01G54010|LOC_OS01G73550|LOC_OS06G02380|LOC_OS03G44620|LOC_OS11G48080|LOC_OS01G23740|LOC_OS06G47294|LOC_OS01G05070|LOC_OS03G17000|LOC_OS05G06770|LOC_OS04G38390|LOC_OS07G12150|LOC_OS10G42320|LOC_OS04G55730|LOC_OS04G51370|LOC_OS07G42810|LOC_OS06G41990|LOC_OS05G18750|LOC_OS06G37000|LOC_OS12G08830|LOC_OS02G39290|LOC_OS01G73570|LOC_OS10G34710|LOC_OS07G45090|LOC_OS05G01090|LOC_OS04G43750|LOC_OS05G04120|LOC_OS01G05060|LOC_OS03G52230|LOC_OS04G55720|LOC_OS03G54890|LOC_OS03G31300|LOC_OS03G27290|LOC_OS05G39680|LOC_OS06G05400|LOC_OS01G72240|LOC_OS03G17020|LOC_OS02G18380|LOC_OS04G41100|LOC_OS01G72250|LOC_OS07G30840|LOC_OS05G06750|LOC_OS03G19680|LOC_OS04G51390|LOC_OS02G11740|LOC_OS04G09810|LOC_OS03G11720|LOC_OS03G30000|LOC_OS07G12170|LOC_OS09G29430|LOC_OS09G10820|LOC_OS04G54420|LOC_OS02G44630|LOC_OS05G39670|LOC_OS03G40270|LOC_OS01G05080|LOC_OS03G56610|LOC_OS04G51380|LOC_OS08G33082|LOC_OS03G53580|LOC_OS02G09430|LOC_OS12G04440|LOC_OS02G52260|LOC_OS08G30810|LOC_OS07G03230|LOC_OS03G42880|LOC_OS03G62490|LOC_OS03G21940|LOC_OS11G04460|LOC_OS08G36140|LOC_OS09G04110|LOC_OS05G05480|LOC_OS03G54860|LOC_OS01G64650|LOC_OS12G07540|LOC_OS04G51330|LOC_OS12G37350|LOC_OS02G45940|LOC_OS01G39280|LOC_OS11G36050|LOC_OS02G21970|LOC_OS12G06210|LOC_OS08G03290|LOC_OS01G52260|LOC_OS10G32960|LOC_OS07G48160|LOC_OS01G72280|LOC_OS02G41590|LOC_OS06G29430|LOC_OS03G21950|LOC_OS02G32610|LOC_OS03G27250|LOC_OS02G06340|LOC_OS01G52250|LOC_OS12G06200|LOC_OS10G32970|LOC_OS07G49460|LOC_OS07G33910|LOC_OS01G56600|LOC_OS07G07620|LOC_OS06G09830|LOC_OS02G42890|LOC_OS11G07510|LOC_OS05G10810|LOC_OS08G37490|LOC_OS01G64670|LOC_OS03G54880|LOC_OS03G27260|LOC_OS04G51350|LOC_OS02G06350|LOC_OS05G49030|LOC_OS06G50000|LOC_OS01G39260|LOC_OS07G08950|LOC_OS05G18770|LOC_OS12G41400|LOC_OS01G52240|LOC_OS03G19650|LOC_OS03G20640|LOC_OS11G48030|LOC_OS06G09820|LOC_OS03G62480|LOC_OS06G06790|LOC_OS01G21990|LOC_OS05G25060|LOC_OS05G05470|LOC_OS06G10810|LOC_OS11G04490|LOC_OS08G36150|LOC_OS10G40570|LOC_OS04G30420|LOC_OS01G61180|LOC_OS12G29760|LOC_OS02G54880|LOC_OS05G38370|LOC_OS05G18780|LOC_OS06G39690|LOC_OS06G09850|LOC_OS04G44550|LOC_OS01G62020|LOC_OS02G55140|LOC_OS12G31450|LOC_OS05G49650|LOC_OS03G48260|LOC_OS06G41110|LOC_OS10G35750|LOC_OS03G27320|LOC_OS06G30460|LOC_OS06G04150|LOC_OS01G50032|LOC_OS11G05760|LOC_OS03G54930|LOC_OS03G53600|LOC_OS01G04130|LOC_OS07G11110|LOC_OS03G15350|LOC_OS02G56480|LOC_OS11G37330|LOC_OS05G48310|LOC_OS12G31460|LOC_OS01G16110|LOC_OS06G18790|LOC_OS02G36850|LOC_OS04G56530|LOC_OS06G43760|LOC_OS04G44560|LOC_OS08G40790|LOC_OS01G13080|LOC_OS10G35760|LOC_OS03G62580|LOC_OS03G26000|LOC_OS01G51360|LOC_OS01G50030|LOC_OS03G16690|LOC_OS02G48830|LOC_OS03G19720|LOC_OS11G04440|LOC_OS09G09790|LOC_OS04G57890|LOC_OS03G38000|LOC_OS01G05490|LOC_OS09G07120|LOC_OS02G55120|LOC_OS05G45270|LOC_OS08G01170|LOC_OS06G08530|LOC_OS01G08510|LOC_OS07G46680|LOC_OS05G33280|LOC_OS01G55700|LOC_OS01G73190|LOC_OS02G55134|LOC_OS04G48940|LOC_OS01G10830|LOC_OS10G22430|LOC_OS03G05980|LOC_OS03G48270|LOC_OS02G10260|LOC_OS09G33470|LOC_OS09G29380|LOC_OS12G30150|LOC_OS08G02490|LOC_OS06G22820|LOC_OS03G27350|LOC_OS01G04100|LOC_OS02G40090|LOC_OS06G08560|LOC_OS06G09890|LOC_OS03G50540|LOC_OS01G64250|LOC_OS10G05069|LOC_OS02G12850|LOC_OS06G45510|LOC_OS09G08430|LOC_OS09G33480|LOC_OS10G18370|LOC_OS07G41800|LOC_OS03G63860|LOC_OS03G45194|LOC_OS07G48430|LOC_OS07G28820|LOC_OS12G39370|LOC_OS09G10760|LOC_OS01G13050|LOC_OS06G09880|LOC_OS05G02140|LOC_OS04G54790|LOC_OS03G50530|LOC_OS01G69950|LOC_OS01G01060|LOC_OS01G64262|LOC_OS05G28750|LOC_OS12G08220|LOC_OS06G45500|LOC_OS04G31210|LOC_OS03G06410|LOC_OS04G52130|LOC_OS07G41810|LOC_OS02G55110|LOC_OS08G42530|LOC_OS05G11090|LOC_OS07G23120|LOC_OS10G35720|LOC_OS03G57160|LOC_OS04G53490|LOC_OS05G03440|LOC_OS01G64270|LOC_OS05G28740|LOC_OS01G10800|LOC_OS03G50560|LOC_OS07G36465|LOC_OS06G12600|LOC_OS06G22850|LOC_OS01G17430|LOC_OS05G48340|LOC_OS04G56520|LOC_OS03G41612|LOC_OS04G32550|LOC_OS08G42560|LOC_OS05G11060|LOC_OS02G43110|LOC_OS01G51300|LOC_OS02G20490|LOC_OS04G39190|LOC_OS03G50550|LOC_OS01G64280|LOC_OS03G14000|LOC_OS02G35500|LOC_OS03G37580|LOC_OS11G01380|LOC_OS01G61580|LOC_OS03G03360|LOC_OS06G21530|LOC_OS07G36450|LOC_OS02G15900|LOC_OS04G32560|LOC_OS01G70960|LOC_OS03G02030|LOC_OS02G51620|LOC_OS08G19320|LOC_OS06G32230|LOC_OS04G02754|LOC_OS03G13560|LOC_OS04G55290|LOC_OS01G40640|LOC_OS11G09280|LOC_OS02G13340|LOC_OS04G22360|LOC_OS03G12236|LOC_OS09G11250|LOC_OS07G08330|LOC_OS08G41250|LOC_OS10G37530|LOC_OS06G19250|LOC_OS05G33230|LOC_OS02G26650|LOC_OS11G03980|LOC_OS01G69990|LOC_OS07G10660|LOC_OS06G21590|LOC_OS01G67330|LOC_OS01G62890|LOC_OS09G30340|LOC_OS08G34950|LOC_OS12G33240|LOC_OS03G16600|LOC_OS09G12570|LOC_OS07G07010|LOC_OS07G08340|LOC_OS07G42260|LOC_OS07G09670|LOC_OS03G49500|LOC_OS08G02420|LOC_OS11G02660|LOC_OS01G53930|LOC_OS07G33310|LOC_OS01G62880|LOC_OS07G35970|LOC_OS07G34640|LOC_OS05G47850|LOC_OS04G02730|LOC_OS02G58230|LOC_OS12G09580|LOC_OS08G33650|LOC_OS06G44200|LOC_OS09G12560|LOC_OS05G26926|LOC_OS03G45170|LOC_OS07G09680|LOC_OS05G33210|LOC_OS05G34540|LOC_OS01G05400|LOC_OS11G01340|LOC_OS02G52940|LOC_OS08G02410|LOC_OS03G50510|LOC_OS02G47590|LOC_OS06G12630|LOC_OS06G42490|LOC_OS01G62870|LOC_OS07G09690|LOC_OS09G16910|LOC_OS05G50600|LOC_OS08G33640|LOC_OS10G37520|LOC_OS03G46490|LOC_OS07G46600|LOC_OS08G42590|LOC_OS01G15680|LOC_OS08G02400|LOC_OS01G03650|LOC_OS01G49890|LOC_OS02G22260|LOC_OS07G19030|LOC_OS06G45590|LOC_OS01G62860|LOC_OS07G35990|LOC_OS03G58430|LOC_OS02G13300|LOC_OS05G46580|LOC_OS01G72710|LOC_OS01G56180|LOC_OS12G31490|LOC_OS06G48620|LOC_OS07G45320|LOC_OS04G44590|LOC_OS02G55180|LOC_OS05G38950|LOC_OS08G44310|LOC_OS02G39920|LOC_OS05G25640|LOC_OS09G30380|LOC_OS04G59600|LOC_OS06G48610|LOC_OS02G40940|LOC_OS02G01332|LOC_OS04G14760|LOC_OS02G05700|LOC_OS01G50860|LOC_OS04G59630|LOC_OS01G62840|LOC_OS06G45570|LOC_OS04G25410|LOC_OS10G22460|LOC_OS12G38900|LOC_OS03G59740|LOC_OS05G46560|LOC_OS06G50920|LOC_OS06G48600|LOC_OS02G35590|LOC_OS07G08390|LOC_OS11G34210|LOC_OS01G41910|LOC_OS02G01340|LOC_OS08G23410|LOC_OS01G04990|LOC_OS02G48880|LOC_OS01G61500|LOC_OS02G15980|LOC_OS09G21460|LOC_OS02G52900|LOC_OS08G12760|LOC_OS04G02780|LOC_OS06G44230|LOC_OS03G60740|LOC_OS05G26954|LOC_OS07G46640|LOC_OS03G17910|LOC_OS11G34200|LOC_OS01G56150|LOC_OS06G14406|LOC_OS10G08930|LOC_OS04G58280|LOC_OS01G25880|LOC_OS01G24550|LOC_OS05G42100|LOC_OS01G69100|LOC_OS06G22030|LOC_OS02G24080|LOC_OS02G54730|LOC_OS06G48660|LOC_OS02G53400|LOC_OS07G17330|LOC_OS05G44760|LOC_OS10G42840|LOC_OS01G12560|LOC_OS03G55470|LOC_OS01G11230|LOC_OS08G37950|LOC_OS03G29180|LOC_OS06G02420|LOC_OS01G56140|LOC_OS09G39540|LOC_OS07G44950|LOC_OS10G30860|LOC_OS10G30870|LOC_OS04G38680|LOC_OS09G39550|LOC_OS01G69110|LOC_OS02G16450|LOC_OS12G15420|LOC_OS03G58520|LOC_OS03G54130|LOC_OS07G42300|LOC_OS10G21920|LOC_OS06G47320|LOC_OS08G37940|LOC_OS06G50970|LOC_OS08G13990|LOC_OS01G57460|LOC_OS11G03900|LOC_OS06G03770|LOC_OS02G50350|LOC_OS01G48500|LOC_OS01G69120|LOC_OS07G31650|LOC_OS08G06060|LOC_OS05G39390|LOC_OS03G55490|LOC_OS06G48640|LOC_OS06G47310|LOC_OS07G22700|LOC_OS01G16940|LOC_OS01G57450|LOC_OS07G09720|LOC_OS11G32470|LOC_OS05G06480|LOC_OS07G10720|LOC_OS02G50360|LOC_OS01G69130|LOC_OS11G40070|LOC_OS01G45460|LOC_OS08G10020|LOC_OS08G37960|LOC_OS03G60820|LOC_OS04G30740|LOC_OS03G54150|LOC_OS01G12570|LOC_OS03G12300|LOC_OS03G13630|LOC_OS12G01690|LOC_OS03G21250|LOC_OS05G31490|LOC_OS01G37825|LOC_OS09G02214|LOC_OS02G48010|LOC_OS06G03790|LOC_OS09G07900|LOC_OS04G40950|LOC_OS04G59570|LOC_OS04G58240|LOC_OS06G22070|LOC_OS06G15779|LOC_OS08G06040|LOC_OS07G22720|LOC_OS01G63840|LOC_OS01G12520|LOC_OS06G40740|LOC_OS05G26902|LOC_OS03G08280|LOC_OS12G02130|LOC_OS04G52940|LOC_OS01G72790|LOC_OS01G19150|LOC_OS03G44780|LOC_OS08G44280|LOC_OS01G04900|LOC_OS09G39594|LOC_OS04G38640|LOC_OS06G13100|LOC_OS07G41014|LOC_OS05G23860|LOC_OS12G37640|LOC_OS12G38970|LOC_OS01G53060|LOC_OS03G08270|LOC_OS12G02120|LOC_OS02G04440|LOC_OS01G71474|LOC_OS12G07810|LOC_OS11G39030|LOC_OS01G70140|LOC_OS03G42110|LOC_OS01G19140|LOC_OS01G37800|LOC_OS02G49320|LOC_OS07G28040|LOC_OS03G02960|LOC_OS01G46760|LOC_OS01G16900|LOC_OS11G07470|LOC_OS03G31490|LOC_OS04G51630|LOC_OS08G06020|LOC_OS11G45710|LOC_OS01G58740|LOC_OS09G32976|LOC_OS10G37430|LOC_OS02G49326|LOC_OS07G08430|LOC_OS07G42310|LOC_OS03G47820|LOC_OS06G40704|LOC_OS05G11870|LOC_OS01G70160|LOC_OS12G12370|LOC_OS06G47340|LOC_OS05G42110|LOC_OS05G23840|LOC_OS06G14450|LOC_OS06G34040|LOC_OS12G03430|LOC_OS02G04460|LOC_OS08G44290|LOC_OS01G04910|LOC_OS02G42700|LOC_OS01G70170|LOC_OS03G64350|LOC_OS03G18454|LOC_OS01G16090|LOC_OS06G49110|LOC_OS11G03050|LOC_OS01G42380|LOC_OS01G20110|LOC_OS05G03380|LOC_OS03G19780|LOC_OS03G17120|LOC_OS04G52100|LOC_OS05G15360|LOC_OS01G01830|LOC_OS01G73200|LOC_OS01G70180|LOC_OS02G44540|LOC_OS02G57854|LOC_OS05G41640|LOC_OS03G51020|LOC_OS01G41040|LOC_OS11G28340|LOC_OS01G63890|LOC_OS11G04390|LOC_OS08G14440|LOC_OS06G40770|LOC_OS05G36290|LOC_OS06G43800|LOC_OS05G15370|LOC_OS01G54350|LOC_OS03G43430|LOC_OS05G40300|LOC_OS05G29990|LOC_OS06G51410|LOC_OS04G39140|LOC_OS01G41030|LOC_OS03G10510|LOC_OS03G51050|LOC_OS07G41820|LOC_OS12G03480|LOC_OS01G46720|LOC_OS01G21420|LOC_OS04G52120|LOC_OS09G36450|LOC_OS06G39760|LOC_OS01G55670|LOC_OS01G54340|LOC_OS12G06510|LOC_OS09G19980|LOC_OS03G43420|LOC_OS11G07440|LOC_OS09G29300|LOC_OS05G27320|LOC_OS08G39740|LOC_OS02G52140|LOC_OS01G73234|LOC_OS01G53000|LOC_OS01G73230|LOC_OS12G07830|LOC_OS06G09930|LOC_OS03G53650|LOC_OS05G06450|LOC_OS10G41550|LOC_OS11G16320|LOC_OS11G43950|LOC_OS06G43850|LOC_OS02G54770|LOC_OS02G45820|LOC_OS01G31680|LOC_OS11G37260|LOC_OS01G16040|LOC_OS06G37160|LOC_OS03G18420|LOC_OS01G74580|LOC_OS02G41470|LOC_OS02G12900|LOC_OS05G06460|LOC_OS03G53640|LOC_OS03G38010|LOC_OS10G08960|LOC_OS05G05130|LOC_OS10G20630|LOC_OS12G06560|LOC_OS06G43840|LOC_OS11G43960|LOC_OS01G21410|LOC_OS01G31690|LOC_OS11G18990|LOC_OS02G44500|LOC_OS06G50130|LOC_OS01G16030|LOC_OS03G19760|LOC_OS03G20750|LOC_OS06G08620|LOC_OS12G15470|LOC_OS01G08440|LOC_OS02G32520|LOC_OS05G06430|LOC_OS01G44980|LOC_OS02G33850|LOC_OS03G53670|LOC_OS05G41670|LOC_OS03G52340|LOC_OS12G07880|LOC_OS08G05570|LOC_OS03G61260|LOC_OS04G48050|LOC_OS03G18440|LOC_OS06G08610|LOC_OS10G33920|LOC_OS04G42760|LOC_OS01G34700|LOC_OS05G41660|LOC_OS06G49120|LOC_OS11G04370|LOC_OS02G33840|LOC_OS05G06440|LOC_OS01G66980|LOC_OS07G38230|LOC_OS03G31400|LOC_OS04G30780|LOC_OS05G32710|LOC_OS12G38110|LOC_OS05G48290|LOC_OS02G39140|LOC_OS09G19940|LOC_OS06G04280|LOC_OS05G15520|LOC_OS01G73280|LOC_OS03G59040|LOC_OS10G22560|LOC_OS03G52400|LOC_OS08G08700|LOC_OS05G03540|LOC_OS01G04020|LOC_OS11G18947|LOC_OS02G09120|LOC_OS02G15810|LOC_OS03G03470|LOC_OS06G16260|LOC_OS05G49770|LOC_OS05G07900|LOC_OS11G17610|LOC_OS03G61360|LOC_OS10G35870|LOC_OS10G38900|LOC_OS01G18660|LOC_OS01G51250|LOC_OS02G48740|LOC_OS02G47410|LOC_OS06G04270|LOC_OS04G32460|LOC_OS07G33240|LOC_OS07G34570|LOC_OS01G68700|LOC_OS05G49760|LOC_OS02G57690|LOC_OS06G22960|LOC_OS11G34180|LOC_OS01G60190|LOC_OS05G44070|LOC_OS08G29650|LOC_OS03G64400|LOC_OS01G32980|LOC_OS03G18510|LOC_OS02G43020|LOC_OS03G59020|LOC_OS08G17680|LOC_OS07G38960|LOC_OS08G21700|LOC_OS02G12794|LOC_OS09G37700|LOC_OS06G37180|LOC_OS02G31070|LOC_OS02G10130|LOC_OS02G57660|LOC_OS03G61340|LOC_OS08G29660|LOC_OS01G16020|LOC_OS10G35850|LOC_OS06G21600|LOC_OS02G45690|LOC_OS02G44360|LOC_OS06G51480|LOC_OS02G48720|LOC_OS01G56910|LOC_OS06G04290|LOC_OS01G04030|LOC_OS07G12340|LOC_OS05G48410|LOC_OS02G57670|LOC_OS12G07670|LOC_OS06G16270|LOC_OS09G32020|LOC_OS03G04770|LOC_OS02G55010|LOC_OS08G41300|LOC_OS02G09150|LOC_OS06G43860|LOC_OS10G10580|LOC_OS07G26974|LOC_OS08G27010|LOC_OS01G18670|LOC_OS02G02520|LOC_OS02G03850|LOC_OS08G04300|LOC_OS02G45660|LOC_OS03G11060|LOC_OS01G63040|LOC_OS07G37650|LOC_OS03G12390|LOC_OS04G53350|LOC_OS09G32030|LOC_OS08G01270|LOC_OS01G31610|LOC_OS06G08670|LOC_OS03G51984|LOC_OS07G03418|LOC_OS07G38970|LOC_OS04G39050|LOC_OS03G24380|LOC_OS10G35840|LOC_OS06G24704|LOC_OS05G14240|LOC_OS10G30156|LOC_OS05G39520|LOC_OS11G31900|LOC_OS10G35810|LOC_OS06G06040|LOC_OS03G53710|LOC_OS04G53370|LOC_OS01G63060|LOC_OS01G06660|LOC_OS05G27530|LOC_OS01G68750|LOC_OS04G39060|LOC_OS10G42100|LOC_OS03G07850|LOC_OS02G09100|LOC_OS04G57730|LOC_OS03G62630|LOC_OS09G37740|LOC_OS07G25680|LOC_OS03G57290|LOC_OS08G01240|LOC_OS02G56300|LOC_OS01G38229|LOC_OS03G14120|LOC_OS06G20320|LOC_OS06G18010|LOC_OS06G46930|LOC_OS12G32650|LOC_OS09G26190|LOC_OS05G48450|LOC_OS03G07840|LOC_OS04G33770|LOC_OS08G41340|LOC_OS08G33720|LOC_OS03G62640|LOC_OS07G28710|LOC_OS02G01245|LOC_OS01G06600|LOC_OS02G46150|LOC_OS08G21760|LOC_OS01G52500|LOC_OS08G02560|LOC_OS02G58139|LOC_OS08G44400|LOC_OS01G68770|LOC_OS04G58200|LOC_OS03G51950|LOC_OS08G18110|LOC_OS09G23110|LOC_OS03G38980|LOC_OS06G24730|LOC_OS06G45670|LOC_OS09G35900|LOC_OS06G20370|LOC_OS02G39850|LOC_OS03G23000|LOC_OS02G01240|LOC_OS12G01520|LOC_OS07G08210|LOC_OS06G11400|LOC_OS08G02550|LOC_OS05G37700|LOC_OS05G07070|LOC_OS04G35570|LOC_OS07G10540|LOC_OS03G57270|LOC_OS03G37640|LOC_OS03G04710|LOC_OS07G31460|LOC_OS01G67450|LOC_OS01G61440|LOC_OS05G47980|LOC_OS02G39840|LOC_OS01G35170|LOC_OS04G48880|LOC_OS06G45660|LOC_OS01G72800|LOC_OS07G43470|LOC_OS03G63950|LOC_OS02G01250|LOC_OS04G38600|LOC_OS03G62620|LOC_OS02G05610|LOC_OS08G12820|LOC_OS08G27070|LOC_OS05G07040|LOC_OS02G46130|LOC_OS12G02830|LOC_OS01G27520|LOC_OS12G01500|LOC_OS05G08370|LOC_OS06G11430|LOC_OS08G02540|LOC_OS11G01210|LOC_OS01G07950|LOC_OS03G58570|LOC_OS07G31490|LOC_OS12G42090|LOC_OS05G45310|LOC_OS12G34460|LOC_OS02G39870|LOC_OS02G02590|LOC_OS08G09170|LOC_OS08G12830|LOC_OS01G59110|LOC_OS11G36790|LOC_OS08G41390|LOC_OS02G05620|LOC_OS06G36700|LOC_OS01G50770|LOC_OS05G07050|LOC_OS12G02820|LOC_OS04G35590|LOC_OS02G27880|LOC_OS03G51960|LOC_OS04G55180|LOC_OS05G45300|LOC_OS03G11050|LOC_OS04G02620|LOC_OS09G30240|LOC_OS05G01750|LOC_OS08G12840|LOC_OS08G27090|LOC_OS10G37640|LOC_OS01G16890|LOC_OS05G11120|LOC_OS12G17070|LOC_OS07G42170|LOC_OS06G12780|LOC_OS01G67480|LOC_OS01G61410|LOC_OS04G55130|LOC_OS02G09170|LOC_OS02G43080|LOC_OS03G57220|LOC_OS01G48440|LOC_OS04G36859|LOC_OS02G55060|LOC_OS08G12850|LOC_OS02G36780|LOC_OS10G38940|LOC_OS02G03860|LOC_OS03G60870|LOC_OS02G02530|LOC_OS06G02500|LOC_OS02G46120|LOC_OS08G39080|LOC_OS08G44430|LOC_OS07G42180|LOC_OS04G48840|LOC_OS01G66160|LOC_OS04G57780|LOC_OS03G14980|LOC_OS06G06090|LOC_OS01G49760|LOC_OS01G12470|LOC_OS03G38930|LOC_OS03G04750|LOC_OS03G63910|LOC_OS03G26960|LOC_OS09G13740|LOC_OS04G14654|LOC_OS07G23880|LOC_OS01G45390|LOC_OS01G07910|LOC_OS03G51930|LOC_OS01G66170|LOC_OS04G47520|LOC_OS03G14990|LOC_OS01G69200|LOC_OS05G20050|LOC_OS05G45350|LOC_OS08G36840|LOC_OS03G26970|LOC_OS07G26940|LOC_OS02G03880|LOC_OS03G49610|LOC_OS02G02550|LOC_OS09G35960|LOC_OS02G47430|LOC_OS08G44450|LOC_OS03G03400|LOC_OS01G69210|LOC_OS12G08170|LOC_OS03G11010|LOC_OS01G44050|LOC_OS04G31190|LOC_OS03G58540|LOC_OS03G57210|LOC_OS01G58690|LOC_OS01G32080|LOC_OS02G10180|LOC_OS07G42160|LOC_OS12G01530|LOC_OS02G01230|LOC_OS09G35970|LOC_OS06G02510|LOC_OS10G38930|LOC_OS10G37600|LOC_OS03G20010|LOC_OS05G10630|LOC_OS03G42280|LOC_OS06G48780|LOC_OS03G58630|LOC_OS01G13770|LOC_OS09G04790|LOC_OS09G23070|LOC_OS12G37550|LOC_OS04G50204|LOC_OS06G01210|LOC_OS01G58680|LOC_OS03G46640|LOC_OS03G08360|LOC_OS10G27340|LOC_OS04G40880|LOC_OS10G26010|LOC_OS08G23430|LOC_OS05G42210|LOC_OS01G69230|LOC_OS09G02140|LOC_OS02G30630|LOC_OS01G07090|LOC_OS07G43510|LOC_OS04G52850|LOC_OS03G13730|LOC_OS11G32320|LOC_OS09G38100|LOC_OS06G35470|LOC_OS09G32800|LOC_OS02G51590|LOC_OS05G22614|LOC_OS02G43970|LOC_OS03G20020|LOC_OS07G44840|LOC_OS07G30200|LOC_OS07G09600|LOC_OS01G03510|LOC_OS09G07800|LOC_OS04G43922|LOC_OS04G01240|LOC_OS03G12414|LOC_OS04G46190|LOC_OS08G09210|LOC_OS06G36770|LOC_OS12G01580|LOC_OS01G59990|LOC_OS02G43940|LOC_OS08G44380|LOC_OS04G13220|LOC_OS01G03500|LOC_OS01G69250|LOC_OS07G10600|LOC_OS02G51570|LOC_OS06G22140|LOC_OS04G42600|LOC_OS03G60939|LOC_OS03G58620|LOC_OS07G40460|LOC_OS08G09200|LOC_OS07G38150|LOC_OS02G03050|LOC_OS09G32820|LOC_OS01G59980|LOC_OS03G45320|LOC_OS08G43040|LOC_OS03G46650|LOC_OS03G21370|LOC_OS04G35480|LOC_OS10G25590|LOC_OS06G02580|LOC_OS06G51510|LOC_OS04G59450|LOC_OS12G17910|LOC_OS07G32880|LOC_OS04G28300|LOC_OS03G29260|LOC_OS03G60910|LOC_OS11G10980|LOC_OS01G74610|LOC_OS05G34640|LOC_OS05G07030|LOC_OS02G52880|LOC_OS11G34940|LOC_OS01G13720|LOC_OS03G11990|LOC_OS04G58110|LOC_OS11G08670|LOC_OS07G31540|LOC_OS05G43582|LOC_OS04G40840|LOC_OS02G55910|LOC_OS03G58600|LOC_OS01G63970|LOC_OS11G10990|LOC_OS03G01760|LOC_OS09G15400|LOC_OS05G33300|LOC_OS06G39870|LOC_OS05G34630|LOC_OS07G08300|LOC_OS03G42230|LOC_OS02G43930|LOC_OS04G40850|LOC_OS01G70270|LOC_OS08G43090|LOC_OS10G25570|LOC_OS08G27840|LOC_OS02G17650|LOC_OS01G42280|LOC_OS05G47930|LOC_OS05G43570|LOC_OS08G35470|LOC_OS08G40820|LOC_OS12G37530|LOC_OS04G01280|LOC_OS02G04330|LOC_OS01G73300|LOC_OS06G40840|LOC_OS02G40870|LOC_OS04G31900|LOC_OS02G58150|LOC_OS01G04800|LOC_OS02G52860|LOC_OS07G29240|LOC_OS05G42230|LOC_OS03G19010|LOC_OS08G34130|LOC_OS04G01290|LOC_OS02G40880|LOC_OS02G03010|LOC_OS10G30100|LOC_OS06G06980|LOC_OS04G41320|LOC_OS06G01290|LOC_OS04G42650|LOC_OS01G21320|LOC_OS11G42540|LOC_OS04G21710|LOC_OS03G18570|LOC_OS08G35490|LOC_OS03G31550|LOC_OS04G53310|LOC_OS08G40840|LOC_OS07G11060|LOC_OS11G46900|LOC_OS05G32820|LOC_OS09G10600|LOC_OS12G38000|LOC_OS11G31880|LOC_OS01G55570|LOC_OS06G43930|LOC_OS01G59930|LOC_OS02G39050|LOC_OS04G33700|LOC_OS01G74650|LOC_OS01G59920|LOC_OS03G56830|LOC_OS08G35480|LOC_OS03G18580|LOC_OS05G07870|LOC_OS08G34150|LOC_OS07G14100|LOC_OS04G54630|LOC_OS10G40390|LOC_OS01G46610|LOC_OS08G39840|LOC_OS04G55960|LOC_OS01G56890|LOC_OS12G39340|LOC_OS12G42980|LOC_OS06G37224|LOC_OS04G41340|LOC_OS03G22610|LOC_OS03G60090|LOC_OS06G51530|LOC_OS03G18590|LOC_OS05G40420|LOC_OS03G30240|LOC_OS02G07480|LOC_OS03G29240|LOC_OS07G15440|LOC_OS10G40360|LOC_OS08G17600|LOC_OS02G53340|LOC_OS03G42220|LOC_OS03G07890|LOC_OS10G10500|LOC_OS12G14070|LOC_OS06G05660|LOC_OS01G34620|LOC_OS02G57710|LOC_OS01G22640|LOC_OS11G43860|LOC_OS08G14580|LOC_OS01G13700|LOC_OS03G07880|LOC_OS02G07490|LOC_OS03G52490|LOC_OS07G41710|LOC_OS08G17610|LOC_OS05G51130|LOC_OS09G35010|LOC_OS12G03350|LOC_OS01G01720|LOC_OS01G55540|LOC_OS06G43900|LOC_OS11G05556|LOC_OS06G08720|LOC_OS03G59080|LOC_OS11G05552|LOC_OS03G44820|LOC_OS03G56800|LOC_OS02G27030|LOC_OS04G31960|LOC_OS01G64410|LOC_OS04G55930|LOC_OS07G39430|LOC_OS11G17530|LOC_OS12G02094|LOC_OS05G38160|LOC_OS02G55980|LOC_OS09G35020|LOC_OS05G14194|LOC_OS02G39010|LOC_OS12G37590|LOC_OS01G51170|LOC_OS03G05290|LOC_OS09G19850|LOC_OS01G11946|LOC_OS09G20830|LOC_OS11G05562|LOC_OS10G26050|LOC_OS03G60080|LOC_OS08G07400|LOC_OS02G53330|LOC_OS08G34190|LOC_OS11G06890|LOC_OS01G43540|LOC_OS03G52430|LOC_OS02G03070|LOC_OS07G36390|LOC_OS02G55990|LOC_OS01G52490|LOC_OS03G05280|LOC_OS01G17240|LOC_OS11G37130|LOC_OS03G18550|LOC_OS07G48370|LOC_OS04G41300|LOC_OS03G59060|LOC_OS09G20820|LOC_OS10G40324|LOC_OS03G08300|LOC_OS07G41740|LOC_OS10G18430|LOC_OS08G42600|LOC_OS01G11970|LOC_OS05G14170|LOC_OS07G28790|LOC_OS02G12800|LOC_OS03G17230|LOC_OS07G41750|LOC_OS10G15390|LOC_OS11G43820|LOC_OS01G17260|LOC_OS01G38180|LOC_OS01G32880|LOC_OS09G19820|LOC_OS03G05260|LOC_OS02G20410|LOC_OS11G01154|LOC_OS09G26900|LOC_OS02G48610|LOC_OS04G02910|LOC_OS07G37970|LOC_OS01G67960|LOC_OS01G03050|LOC_OS05G01480|LOC_OS05G49410|LOC_OS02G12650|LOC_OS03G06620|LOC_OS05G05840|LOC_OS05G04510|LOC_OS05G45050|LOC_OS07G47300|LOC_OS07G09020|LOC_OS03G02260|LOC_OS02G48620|LOC_OS08G06630|LOC_OS01G03040|LOC_OS03G14260|LOC_OS04G51080|LOC_OS05G51754|LOC_OS01G16354|LOC_OS02G13990|LOC_OS01G42650|LOC_OS12G05394|LOC_OS02G33580|LOC_OS04G42140|LOC_OS10G35520|LOC_OS01G39010|LOC_OS12G22760|LOC_OS02G03720|LOC_OS07G34006|LOC_OS01G31980|LOC_OS11G04200|LOC_OS03G56900|LOC_OS12G10730|LOC_OS02G56219|LOC_OS02G10010|LOC_OS05G45030|LOC_OS07G37990|LOC_OS12G13810|LOC_OS07G09040|LOC_OS02G57540|LOC_OS08G31630|LOC_OS10G33790|LOC_OS05G38740|LOC_OS03G14280|LOC_OS02G02400|LOC_OS11G04210|LOC_OS06G08770|LOC_OS03G17310|LOC_OS12G10720|LOC_OS03G38230|LOC_OS05G01470|LOC_OS04G23820|LOC_OS03G03560|LOC_OS05G05830|LOC_OS02G12680|LOC_OS01G19400|LOC_OS08G40570|LOC_OS04G33210|LOC_OS07G23340|LOC_OS03G40550|LOC_OS04G38900|LOC_OS01G49250|LOC_OS04G43420|LOC_OS08G16010|LOC_OS12G32986|LOC_OS01G05670|LOC_OS08G06600|LOC_OS07G39710|LOC_OS02G07260|LOC_OS07G36680|LOC_OS03G04000|LOC_OS04G56740|LOC_OS04G55410|LOC_OS07G09060|LOC_OS12G07140|LOC_OS08G29320|LOC_OS12G42310|LOC_OS11G11390|LOC_OS06G36800|LOC_OS02G44220|LOC_OS11G02450|LOC_OS08G03560|LOC_OS10G20470|LOC_OS05G28510|LOC_OS01G62210|LOC_OS03G16880|LOC_OS04G26910|LOC_OS06G40050|LOC_OS11G14430|LOC_OS03G05320|LOC_OS05G45080|LOC_OS02G56200|LOC_OS01G70700|LOC_OS12G42300|LOC_OS03G26200|LOC_OS03G62780|LOC_OS02G01970|LOC_OS09G19790|LOC_OS01G05694|LOC_OS01G66690|LOC_OS11G47330|LOC_OS06G20430|LOC_OS05G28500|LOC_OS06G40040|LOC_OS03G05310|LOC_OS02G54470|LOC_OS05G03200|LOC_OS03G62750|LOC_OS03G26210|LOC_OS12G43664|LOC_OS07G44299|LOC_OS10G11520|LOC_OS03G26229|LOC_OS11G01140|LOC_OS01G51540|LOC_OS01G03020|LOC_OS03G19930|LOC_OS08G17370|LOC_OS10G20450|LOC_OS06G41360|LOC_OS05G49420|LOC_OS02G13970|LOC_OS03G07960|LOC_OS12G07110|LOC_OS12G04080|LOC_OS10G24810|LOC_OS07G40700|LOC_OS08G43640|LOC_OS09G36300|LOC_OS03G60100|LOC_OS03G02270|LOC_OS01G25240|LOC_OS11G03730|LOC_OS05G31290|LOC_OS05G09360|LOC_OS02G47360|LOC_OS01G50200|LOC_OS04G38950|LOC_OS01G52864|LOC_OS04G58560|LOC_OS09G24320|LOC_OS05G47630|LOC_OS11G32290|LOC_OS06G43130|LOC_OS01G34190|LOC_OS02G39730|LOC_OS04G46570|LOC_OS02G10070|LOC_OS07G07240|LOC_OS08G34720|LOC_OS11G03734|LOC_OS06G03910|LOC_OS01G14580|LOC_OS11G25990|LOC_OS09G39390|LOC_OS09G25640|LOC_OS01G68420|LOC_OS08G17390|LOC_OS02G58020|LOC_OS02G39720|LOC_OS02G13110|LOC_OS10G38630|LOC_OS09G30100|LOC_OS08G29370|LOC_OS01G27880|LOC_OS05G10330|LOC_OS07G12610|LOC_OS01G46169|LOC_OS10G40920|LOC_OS05G48940|LOC_OS06G40080|LOC_OS08G34740|LOC_OS10G39930|LOC_OS02G05500|LOC_OS06G02600|LOC_OS02G48680|LOC_OS02G27760|LOC_OS06G06190|LOC_OS03G16860|LOC_OS01G60450|LOC_OS01G61780|LOC_OS09G01670|LOC_OS11G37990|LOC_OS07G07270|LOC_OS02G39740|LOC_OS02G13130|LOC_OS03G27510|LOC_OS04G51940|LOC_OS03G49710|LOC_OS05G13420|LOC_OS06G35540|LOC_OS04G45200|LOC_OS02G47320|LOC_OS01G68450|LOC_OS03G13760|LOC_OS03G07910|LOC_OS07G36600|LOC_OS03G32040|LOC_OS03G56000|LOC_OS02G56270|LOC_OS05G47670|LOC_OS03G03550|LOC_OS01G13210|LOC_OS11G13970|LOC_OS04G47860|LOC_OS04G38910|LOC_OS10G36880|LOC_OS09G12300|LOC_OS06G02620|LOC_OS02G02410|LOC_OS02G03740|LOC_OS03G45344|LOC_OS05G33020|LOC_OS03G49700|LOC_OS02G48660|LOC_OS05G01450|LOC_OS08G34750|LOC_OS01G13200|LOC_OS03G19080|LOC_OS06G31190|LOC_OS11G32240|LOC_OS01G70780|LOC_OS02G27730|LOC_OS11G03710|LOC_OS08G01770|LOC_OS01G43090|LOC_OS03G12450|LOC_OS03G11120|LOC_OS02G15750|LOC_OS07G12650|LOC_OS08G19140|LOC_OS08G04800|LOC_OS10G36860|LOC_OS07G09000|LOC_OS10G35530|LOC_OS09G29190|LOC_OS05G33010|LOC_OS04G51910|LOC_OS01G68480|LOC_OS01G43080|LOC_OS02G47310|LOC_OS03G12460|LOC_OS03G32050|LOC_OS05G47640|LOC_OS01G48770|LOC_OS04G37619|LOC_OS02G39700|LOC_OS11G11340|LOC_OS03G16824|LOC_OS08G33440|LOC_OS03G24440|LOC_OS10G35540|LOC_OS10G36870|LOC_OS03G49720|LOC_OS10G39900|LOC_OS08G07060|LOC_OS11G32260|LOC_OS04G57190|LOC_OS08G25720|LOC_OS08G01870|LOC_OS04G37580|LOC_OS01G43070|LOC_OS09G36270|LOC_OS03G01850|LOC_OS01G48760|LOC_OS09G04670|LOC_OS03G57420|LOC_OS06G09290|LOC_OS04G28620|LOC_OS01G39800|LOC_OS01G59410|LOC_OS02G58090|LOC_OS02G29530|LOC_OS03G08480|LOC_OS12G04990|LOC_OS08G44000|LOC_OS11G34870|LOC_OS02G38480|LOC_OS03G07150|LOC_OS10G31950|LOC_OS09G28630|LOC_OS01G44394|LOC_OS08G37700|LOC_OS03G13850|LOC_OS01G39810|LOC_OS02G51470|LOC_OS05G32530|LOC_OS06G03980|LOC_OS07G43870|LOC_OS03G46750|LOC_OS01G67180|LOC_OS11G24610|LOC_OS01G47410|LOC_OS08G01859|LOC_OS06G47550|LOC_OS08G33370|LOC_OS11G07280|LOC_OS03G53070|LOC_OS10G37230|LOC_OS03G11200|LOC_OS06G15990|LOC_OS09G39320|LOC_OS10G30600|LOC_OS02G09940|LOC_OS03G01820|LOC_OS09G12270|LOC_OS12G39630|LOC_OS11G41160|LOC_OS02G04260|LOC_OS12G38310|LOC_OS09G25580|LOC_OS08G37720|LOC_OS03G21490|LOC_OS05G33840|LOC_OS03G46770|LOC_OS03G08450|LOC_OS07G07310|LOC_OS02G43830|LOC_OS05G32580|LOC_OS01G18070|LOC_OS01G43030|LOC_OS11G41130|LOC_OS06G49310|LOC_OS09G24240|LOC_OS03G53010|LOC_OS10G06950|LOC_OS12G37870|LOC_OS06G50300|LOC_OS02G38440|LOC_OS03G07190|LOC_OS10G37210|LOC_OS02G05520|LOC_OS04G33190|LOC_OS03G20100|LOC_OS10G26570|LOC_OS02G50100|LOC_OS02G51430|LOC_OS06G01360|LOC_OS09G38020|LOC_OS09G24230|LOC_OS11G41140|LOC_OS09G26890|LOC_OS01G43020|LOC_OS02G46080|LOC_OS05G23620|LOC_OS06G37330|LOC_OS07G08660|LOC_OS07G41250|LOC_OS07G22950|LOC_OS01G71230|LOC_OS03G46740|LOC_OS06G01390|LOC_OS06G05750|LOC_OS09G38030|LOC_OS06G37300|LOC_OS09G24220|LOC_OS09G26880|LOC_OS08G15500|LOC_OS05G40180|LOC_OS04G49540|LOC_OS02G01180|LOC_OS12G01020|LOC_OS11G19210|LOC_OS01G32350|LOC_OS09G13570|LOC_OS09G13575|LOC_OS05G06280|LOC_OS02G51410|LOC_OS03G45400|LOC_OS09G38040|LOC_OS02G18850|LOC_OS07G34950|LOC_OS04G42920|LOC_OS02G52744|LOC_OS10G39860|LOC_OS05G23600|LOC_OS01G32364|LOC_OS06G05740|LOC_OS01G53280|LOC_OS03G22780|LOC_OS07G41230|LOC_OS05G33880|LOC_OS10G32400|LOC_OS01G07376|LOC_OS10G27050|LOC_OS01G46980|LOC_OS03G56960|LOC_OS08G41810|LOC_OS01G64970|LOC_OS02G07340|LOC_OS05G48040|LOC_OS06G37364|LOC_OS04G02070|LOC_OS03G42320|LOC_OS01G57630|LOC_OS07G02470|LOC_OS03G04040|LOC_OS07G01140|LOC_OS08G44070|LOC_OS05G41400|LOC_OS04G19740|LOC_OS08G28840|LOC_OS01G46970|LOC_OS05G29760|LOC_OS01G12710|LOC_OS05G03150|LOC_OS05G27100|LOC_OS10G40030|LOC_OS02G54580|LOC_OS02G07350|LOC_OS02G46962|LOC_OS12G05430|LOC_OS05G30750|LOC_OS06G05790|LOC_OS07G27790|LOC_OS10G06130|LOC_OS02G42570|LOC_OS06G04460|LOC_OS01G22990|LOC_OS01G11414|LOC_OS08G36480|LOC_OS08G41830|LOC_OS04G02050|LOC_OS04G52361|LOC_OS05G08810|LOC_OS03G10750|LOC_OS12G02390|LOC_OS11G37080|LOC_OS05G30740|LOC_OS01G74310|LOC_OS08G23160|LOC_OS10G33720|LOC_OS07G27780|LOC_OS02G21660|LOC_OS03G63250|LOC_OS02G42580|LOC_OS10G28370|LOC_OS08G28860|LOC_OS01G07382|LOC_OS10G41340|LOC_OS08G41820|LOC_OS12G02380|LOC_OS08G39500|LOC_OS02G45610|LOC_OS03G01810|LOC_OS11G29400|LOC_OS03G38260|LOC_OS04G40310|LOC_OS12G39660|LOC_OS01G08660|LOC_OS05G41450|LOC_OS11G06760|LOC_OS08G14230|LOC_OS02G04270|LOC_OS09G36230|LOC_OS05G15160|LOC_OS03G08440|LOC_OS04G11830|LOC_OS01G54560|LOC_OS12G39650|LOC_OS11G25030|LOC_OS05G41440|LOC_OS03G53880|LOC_OS07G39780|LOC_OS01G46932|LOC_OS11G39670|LOC_OS01G55880|LOC_OS01G74350|LOC_OS10G28320|LOC_OS06G30750|LOC_OS01G49190|LOC_OS09G20700|LOC_OS01G43890|LOC_OS08G39550|LOC_OS11G41990|LOC_OS05G03160|LOC_OS03G51250|LOC_OS02G33610|LOC_OS01G65400|LOC_OS09G28660|LOC_OS02G51480|LOC_OS05G39110|LOC_OS02G43860|LOC_OS06G50360|LOC_OS06G36050|LOC_OS01G54540|LOC_OS07G06890|LOC_OS02G21630|LOC_OS07G04230|LOC_OS05G03174|LOC_OS03G55600|LOC_OS10G42630|LOC_OS07G43810|LOC_OS05G48050|LOC_OS05G36070|LOC_OS05G49380|LOC_OS01G16290|LOC_OS07G04240|LOC_OS09G15340|LOC_OS07G05570|LOC_OS03G04050|LOC_OS07G19190|LOC_OS11G01030|LOC_OS02G49820|LOC_OS12G42230|LOC_OS06G07550|LOC_OS04G42010|LOC_OS01G04260|LOC_OS03G52640|LOC_OS01G10940|LOC_OS03G53970|LOC_OS08G37030|LOC_OS05G48200|LOC_OS06G15170|LOC_OS06G45830|LOC_OS02G56110|LOC_OS03G06740|LOC_OS09G29050|LOC_OS07G48510|LOC_OS05G37550|LOC_OS03G02380|LOC_OS02G25840|LOC_OS02G49830|LOC_OS12G43550|LOC_OS04G42020|LOC_OS03G52630|LOC_OS11G28980|LOC_OS01G10930|LOC_OS05G26890|LOC_OS02G50820|LOC_OS06G42790|LOC_OS05G29920|LOC_OS06G45820|LOC_OS01G18890|LOC_OS08G02390|LOC_OS09G23730|LOC_OS01G07310|LOC_OS07G46790|LOC_OS11G06740|LOC_OS04G47720|LOC_OS03G59264|LOC_OS02G53060|LOC_OS02G36520|LOC_OS05G05940|LOC_OS02G33490|LOC_OS08G31750|LOC_OS04G42030|LOC_OS04G10400|LOC_OS11G06750|LOC_OS10G02720|LOC_OS04G56670|LOC_OS01G10950|LOC_OS01G70800|LOC_OS03G25050|LOC_OS11G18730|LOC_OS05G05950|LOC_OS06G40110|LOC_OS11G39650|LOC_OS06G31220|LOC_OS02G22780|LOC_OS01G50120|LOC_OS06G36910|LOC_OS07G44190|LOC_OS06G06260|LOC_OS08G06720|LOC_OS02G10794|LOC_OS12G07020|LOC_OS02G33430|LOC_OS04G57950|LOC_OS05G48240|LOC_OS11G40600|LOC_OS11G14300|LOC_OS05G07700|LOC_OS08G42420|LOC_OS04G32650|LOC_OS12G43520|LOC_OS07G28940|LOC_OS01G06876|LOC_OS06G07580|LOC_OS02G44100|LOC_OS04G39290|LOC_OS08G37060|LOC_OS01G22900|LOC_OS06G40170|LOC_OS12G07010|LOC_OS10G24954|LOC_OS01G68500|LOC_OS05G30950|LOC_OS04G31330|LOC_OS02G08480|LOC_OS08G42410|LOC_OS03G56190|LOC_OS10G32570|LOC_OS08G25090|LOC_OS05G16660|LOC_OS11G37890|LOC_OS02G19150|LOC_OS07G44170|LOC_OS04G44650|LOC_OS08G02340|LOC_OS03G59220|LOC_OS10G21890|LOC_OS01G10920|LOC_OS02G13840|LOC_OS02G33450|LOC_OS02G07160|LOC_OS04G56646|LOC_OS05G48220|LOC_OS03G06760|LOC_OS01G16220|LOC_OS02G32120|LOC_OS01G13190|LOC_OS12G42210|LOC_OS04G05080|LOC_OS06G19590|LOC_OS10G32540|LOC_OS12G38180|LOC_OS07G04990|LOC_OS01G39780|LOC_OS02G21460|LOC_OS06G31210|LOC_OS01G51420|LOC_OS11G39618|LOC_OS04G52270|LOC_OS03G39640|LOC_OS03G15690|LOC_OS01G68524|LOC_OS01G37130|LOC_OS03G02390|LOC_OS07G11290|LOC_OS01G16210|LOC_OS02G32110|LOC_OS09G37510|LOC_OS03G60220|LOC_OS01G51410|LOC_OS07G29390|LOC_OS07G10770|LOC_OS07G34740|LOC_OS09G24200|LOC_OS03G12590|LOC_OS12G37710|LOC_OS05G01520|LOC_OS11G13890|LOC_OS04G46450|LOC_OS06G48940|LOC_OS03G04960|LOC_OS03G62850|LOC_OS07G45400|LOC_OS08G03640|LOC_OS08G22864|LOC_OS03G50850|LOC_OS01G67210|LOC_OS07G34730|LOC_OS09G33970|LOC_OS02G39600|LOC_OS05G01530|LOC_OS01G34080|LOC_OS01G13120|LOC_OS02G36570|LOC_OS12G07050|LOC_OS07G41050|LOC_OS10G37420|LOC_OS02G03670|LOC_OS11G41900|LOC_OS02G06700|LOC_OS02G01010|LOC_OS11G32160|LOC_OS01G39770|LOC_OS09G32640|LOC_OS11G24570|LOC_OS05G11780|LOC_OS08G03630|LOC_OS10G22380|LOC_OS03G50885|LOC_OS01G52720|LOC_OS01G05530|LOC_OS06G08023|LOC_OS03G39610|LOC_OS04G02850|LOC_OS01G67220|LOC_OS01G61670|LOC_OS08G25900|LOC_OS09G32650|LOC_OS02G38300|LOC_OS01G59350|LOC_OS02G39630|LOC_OS05G01500|LOC_OS10G35690|LOC_OS02G28980|LOC_OS09G33986|LOC_OS11G35220|LOC_OS03G24590|LOC_OS01G13150|LOC_OS07G42354|LOC_OS11G24560|LOC_OS01G48690|LOC_OS06G08014|LOC_OS02G48560|LOC_OS02G50880|LOC_OS03G57490|LOC_OS09G25500|LOC_OS03G11290|LOC_OS06G40190|LOC_OS05G43360|LOC_OS04G49510|LOC_OS10G38730|LOC_OS02G01030|LOC_OS08G13930|LOC_OS05G35740|LOC_OS02G56180|LOC_OS03G01018|LOC_OS03G58790|LOC_OS09G26820|LOC_OS01G47350|LOC_OS02G15610|LOC_OS06G23684|LOC_OS02G37870|LOC_OS11G13850|LOC_OS08G44200|LOC_OS07G46770|LOC_OS02G04950|LOC_OS01G03760|LOC_OS08G21570|LOC_OS12G25700|LOC_OS12G43590|LOC_OS05G34470|LOC_OS07G01870|LOC_OS01G27750|LOC_OS06G08032|LOC_OS04G35770|LOC_OS03G12560|LOC_OS07G28090|LOC_OS01G62970|LOC_OS01G47340|LOC_OS05G46450|LOC_OS09G35710|LOC_OS02G37862|LOC_OS01G40710|LOC_OS04G25540|LOC_OS05G05930|LOC_OS09G29080|LOC_OS12G25710|LOC_OS01G24690|LOC_OS11G01890|LOC_OS05G33130|LOC_OS07G01880|LOC_OS07G04910|LOC_OS04G34450|LOC_OS07G36500|LOC_OS07G12530|LOC_OS01G61630|LOC_OS06G43270|LOC_OS09G21110|LOC_OS01G47330|LOC_OS04G02890|LOC_OS02G58790|LOC_OS11G11210|LOC_OS09G08130|LOC_OS06G47630|LOC_OS10G34320|LOC_OS09G29070|LOC_OS08G21590|LOC_OS12G42280|LOC_OS03G11250|LOC_OS01G62950|LOC_OS03G32170|LOC_OS10G02760|LOC_OS05G46430|LOC_OS03G04970|LOC_OS04G46440|LOC_OS08G44210|LOC_OS01G73950|LOC_OS02G02320|LOC_OS08G19160|LOC_OS08G41090|LOC_OS03G25940|LOC_OS02G50010|LOC_OS03G24610|LOC_OS10G42724|LOC_OS01G22010|LOC_OS05G09400|LOC_OS09G29850|LOC_OS06G08080|LOC_OS04G24140|LOC_OS07G38380|LOC_OS01G10020|LOC_OS03G53170|LOC_OS01G37980|LOC_OS04G58390|LOC_OS03G49900|LOC_OS01G15709|LOC_OS05G11730|LOC_OS03G13970|LOC_OS10G41400|LOC_OS08G33460|LOC_OS08G32130|LOC_OS08G37820|LOC_OS01G10010|LOC_OS02G29400|LOC_OS07G42420|LOC_OS03G49930|LOC_OS07G10830|LOC_OS02G52650|LOC_OS04G13470|LOC_OS02G10810|LOC_OS05G45950|LOC_OS03G19280|LOC_OS05G40260|LOC_OS10G42700|LOC_OS05G06350|LOC_OS10G17780|LOC_OS01G71320|LOC_OS09G33900|LOC_OS03G25960|LOC_OS02G22800|LOC_OS01G37960|LOC_OS11G32110|LOC_OS07G05480|LOC_OS02G43700|LOC_OS12G40510|LOC_OS09G17850|LOC_OS08G01960|LOC_OS05G07690|LOC_OS09G36180|LOC_OS01G25990|LOC_OS07G29440|LOC_OS02G51330|LOC_OS01G62910|LOC_OS05G11710|LOC_OS04G14790|LOC_OS01G50930|LOC_OS09G25460|LOC_OS05G41580|LOC_OS01G50934|LOC_OS04G37490|LOC_OS04G30860|LOC_OS02G05470|LOC_OS08G13890|LOC_OS07G38390|LOC_OS01G57560|LOC_OS04G51786|LOC_OS05G32630|LOC_OS07G04160|LOC_OS12G40500|LOC_OS11G19140|LOC_OS12G41830|LOC_OS02G43710|LOC_OS03G08570|LOC_OS04G33060|LOC_OS03G42480|LOC_OS09G36190|LOC_OS05G29050|LOC_OS04G38750|LOC_OS07G31790|LOC_OS11G10740|LOC_OS06G49430|LOC_OS08G15600|LOC_OS10G37330|LOC_OS06G37440|LOC_OS07G42450|LOC_OS04G24180|LOC_OS01G70010|LOC_OS10G26690|LOC_OS09G39230|LOC_OS10G25360|LOC_OS04G37430|LOC_OS11G42350|LOC_OS03G58840|LOC_OS05G23740|LOC_OS10G37340|LOC_OS06G04510|LOC_OS02G05410|LOC_OS10G27990|LOC_OS11G29380|LOC_OS03G19240|LOC_OS04G46390|LOC_OS04G28520|LOC_OS04G49420|LOC_OS11G29390|LOC_OS03G12610|LOC_OS02G38340|LOC_OS02G02390|LOC_OS12G02230|LOC_OS03G07290|LOC_OS05G35710|LOC_OS03G21560|LOC_OS07G07220|LOC_OS06G05860|LOC_OS03G24600|LOC_OS07G01930|LOC_OS01G44210|LOC_OS06G17840|LOC_OS01G09000|LOC_OS11G29370|LOC_OS05G29020|LOC_OS03G19250|LOC_OS08G01920|LOC_OS08G35220|LOC_OS01G12650|LOC_OS06G12150|LOC_OS02G01070|LOC_OS01G49900|LOC_OS02G37000|LOC_OS02G04100|LOC_OS09G33950|LOC_OS07G01020|LOC_OS10G27174|LOC_OS07G06710|LOC_OS03G63380|LOC_OS01G69060|LOC_OS11G31640|LOC_OS11G06680|LOC_OS05G08950|LOC_OS07G38300|LOC_OS01G07250|LOC_OS07G15670|LOC_OS03G29460|LOC_OS03G30460|LOC_OS02G07220|LOC_OS10G41470|LOC_OS03G04169|LOC_OS03G10850|LOC_OS05G48160|LOC_OS01G53150|LOC_OS04G33940|LOC_OS09G38730|LOC_OS08G04180|LOC_OS07G02350|LOC_OS12G43600|LOC_OS01G37910|LOC_OS11G31630|LOC_OS05G29880|LOC_OS05G08960|LOC_OS06G49460|LOC_OS02G33500|LOC_OS07G39620|LOC_OS03G09840|LOC_OS02G10880|LOC_OS02G07230|LOC_OS03G10860|LOC_OS10G41480|LOC_OS09G38740|LOC_OS01G24600|LOC_OS11G38260|LOC_OS10G27190|LOC_OS01G16190|LOC_OS04G33950|LOC_OS06G36160|LOC_OS12G07970|LOC_OS01G53140|LOC_OS07G01030|LOC_OS02G21520|LOC_OS01G69080|LOC_OS05G41510|LOC_OS07G05400|LOC_OS03G63360|LOC_OS04G41580|LOC_OS01G22870|LOC_OS11G05370|LOC_OS03G04140|LOC_OS07G18720|LOC_OS09G38759|LOC_OS07G14350|LOC_OS03G50080|LOC_OS04G57930|LOC_OS08G14330|LOC_OS09G38755|LOC_OS07G06740|LOC_OS01G69090|LOC_OS06G49440|LOC_OS04G39270|LOC_OS01G07260|LOC_OS10G40130|LOC_OS10G41460|LOC_OS07G40620|LOC_OS04G57920|LOC_OS08G40610|LOC_OS11G43620|LOC_OS04G54890|LOC_OS01G62070|LOC_OS09G27240|LOC_OS02G07250|LOC_OS11G31650|LOC_OS04G33970|LOC_OS05G36150|LOC_OS06G07600|LOC_OS09G16580|LOC_OS06G07630|LOC_OS01G70090|LOC_OS02G10830|LOC_OS05G45930|LOC_OS05G06330|LOC_OS05G08990|LOC_OS11G39568|LOC_OS09G28560|LOC_OS12G05360|LOC_OS02G43760|LOC_OS06G45910|LOC_OS01G55770|LOC_OS03G01920|LOC_OS11G05320|LOC_OS05G45920|LOC_OS02G25080|LOC_OS02G49070|LOC_OS05G07670|LOC_OS10G20510|LOC_OS03G10820|LOC_OS10G40110|LOC_OS04G30880|LOC_OS12G38210|LOC_OS11G43600|LOC_OS02G37060|LOC_OS01G16152|LOC_OS04G49490|LOC_OS07G09800|LOC_OS11G31620|LOC_OS05G06310|LOC_OS01G08560|LOC_OS02G55720|LOC_OS09G27210|LOC_OS03G55730|LOC_OS10G41410|LOC_OS01G65520|LOC_OS07G37030|LOC_OS01G62040|LOC_OS12G06670|LOC_OS02G30460|LOC_OS01G46800|LOC_OS09G36130|LOC_OS06G40200|LOC_OS08G41990|LOC_OS01G51390|LOC_OS05G39230|LOC_OS12G04010|LOC_OS03G09870|LOC_OS03G16140|LOC_OS03G01900|LOC_OS07G47290|LOC_OS10G33800|LOC_OS04G41550|LOC_OS08G04110|LOC_OS02G34810|LOC_OS02G49050|LOC_OS12G18630|LOC_OS03G55720|LOC_OS06G49480|LOC_OS05G07650|LOC_OS01G04190|LOC_OS03G52690|LOC_OS01G42430|LOC_OS01G37090|LOC_OS12G40540|LOC_OS05G19630|LOC_OS04G28590|LOC_OS12G04000|LOC_OS02G08544|LOC_OS02G37080|LOC_OS01G74010|LOC_OS03G60390|LOC_OS04G55690|LOC_OS11G03570|LOC_OS03G17520|LOC_OS04G54360|LOC_OS10G25950|LOC_OS02G12410|LOC_OS05G27870|LOC_OS11G14220|LOC_OS01G61170|LOC_OS01G67720|LOC_OS09G31260|LOC_OS02G58650|LOC_OS03G63420|LOC_OS03G25140|LOC_OS03G40780|LOC_OS02G01760|LOC_OS05G38520|LOC_OS09G24954|LOC_OS03G13170|LOC_OS03G58080|LOC_OS05G35480|LOC_OS11G07940|LOC_OS01G52214|LOC_OS09G02700|LOC_OS12G41250|LOC_OS11G03580|LOC_OS09G09320|LOC_OS06G39270|LOC_OS02G56000|LOC_OS09G31270|LOC_OS07G46220|LOC_OS01G39250|LOC_OS01G54870|LOC_OS03G63430|LOC_OS02G42290|LOC_OS05G40820|LOC_OS06G28590|LOC_OS05G35470|LOC_OS03G58050|LOC_OS01G05010|LOC_OS03G50120|LOC_OS03G52780|LOC_OS01G45910|LOC_OS01G61150|LOC_OS12G04290|LOC_OS06G45930|LOC_OS10G41170|LOC_OS04G32110|LOC_OS03G60370|LOC_OS10G33550|LOC_OS11G14240|LOC_OS01G18320|LOC_OS07G27950|LOC_OS03G01150|LOC_OS03G02480|LOC_OS11G47140|LOC_OS01G53520|LOC_OS11G32900|LOC_OS05G35460|LOC_OS02G44000|LOC_OS03G58060|LOC_OS11G07960|LOC_OS11G02270|LOC_OS05G47446|LOC_OS03G52770|LOC_OS01G66420|LOC_OS06G19660|LOC_OS12G32330|LOC_OS04G57400|LOC_OS05G06920|LOC_OS02G58640|LOC_OS02G32030|LOC_OS03G63410|LOC_OS10G41180|LOC_OS09G36982|LOC_OS05G51530|LOC_OS07G47580|LOC_OS03G18810|LOC_OS05G06970|LOC_OS07G38620|LOC_OS01G62460|LOC_OS04G55650|LOC_OS06G45990|LOC_OS07G34260|LOC_OS12G29570|LOC_OS06G42000|LOC_OS03G61680|LOC_OS12G41220|LOC_OS10G33530|LOC_OS09G24910|LOC_OS02G45310|LOC_OS04G51280|LOC_OS11G47120|LOC_OS12G33600|LOC_OS01G61120|LOC_OS11G36440|LOC_OS05G49200|LOC_OS01G42850|LOC_OS04G55640|LOC_OS03G09920|LOC_OS03G27770|LOC_OS04G28090|LOC_OS07G27960|LOC_OS11G07910|LOC_OS11G03550|LOC_OS09G24900|LOC_OS05G34180|LOC_OS04G55670|LOC_OS03G59340|LOC_OS01G62440|LOC_OS05G02590|LOC_OS02G07040|LOC_OS09G06230|LOC_OS10G41130|LOC_OS02G47940|LOC_OS03G27780|LOC_OS11G07922|LOC_OS01G28540|LOC_OS01G08950|LOC_OS12G41230|LOC_OS05G01270|LOC_OS08G23810|LOC_OS08G39380|LOC_OS12G07350|LOC_OS02G07050|LOC_OS09G07570|LOC_OS02G08380|LOC_OS01G71810|LOC_OS04G43690|LOC_OS03G61670|LOC_OS08G29110|LOC_OS03G26460|LOC_OS09G38720|LOC_OS01G51770|LOC_OS02G47120|LOC_OS12G44370|LOC_OS01G25484|LOC_OS07G36800|LOC_OS08G38086|LOC_OS03G10050|LOC_OS03G11380|LOC_OS05G03820|LOC_OS05G44360|LOC_OS10G36680|LOC_OS12G32380|LOC_OS03G56280|LOC_OS09G08072|LOC_OS04G35200|LOC_OS07G39070|LOC_OS01G12160|LOC_OS12G03816|LOC_OS01G05860|LOC_OS07G19460|LOC_OS03G15750|LOC_OS02G49790|LOC_OS01G62410|LOC_OS09G25400|LOC_OS09G26730|LOC_OS03G10060|LOC_OS05G02500|LOC_OS05G23420|LOC_OS05G03830|LOC_OS01G57066|LOC_OS06G30060|LOC_OS02G07910|LOC_OS04G45490|LOC_OS09G32520|LOC_OS11G24450|LOC_OS11G04840|LOC_OS05G32360|LOC_OS01G45070|LOC_OS03G34040|LOC_OS07G33790|LOC_OS04G56160|LOC_OS12G44390|LOC_OS03G10070|LOC_OS01G49430|LOC_OS03G61620|LOC_OS10G36660|LOC_OS02G03560|LOC_OS02G57380|LOC_OS09G32532|LOC_OS06G35730|LOC_OS12G44380|LOC_OS10G06800|LOC_OS05G44330|LOC_OS03G59310|LOC_OS04G41910|LOC_OS01G33090|LOC_OS01G16530|LOC_OS10G22039|LOC_OS11G36420|LOC_OS10G36670|LOC_OS04G12530|LOC_OS02G28850|LOC_OS05G32350|LOC_OS10G39700|LOC_OS06G01500|LOC_OS01G25440|LOC_OS09G39180|LOC_OS01G46380|LOC_OS04G33460|LOC_OS03G37970|LOC_OS01G34390|LOC_OS03G61600|LOC_OS03G56241|LOC_OS02G56030|LOC_OS05G02530|LOC_OS10G11340|LOC_OS08G29160|LOC_OS01G05820|LOC_OS09G09360|LOC_OS09G21000|LOC_OS05G48750|LOC_OS08G29170|LOC_OS06G45100|LOC_OS05G01210|LOC_OS07G23520|LOC_OS10G37980|LOC_OS10G35320|LOC_OS10G36650|LOC_OS11G33330|LOC_OS07G47510|LOC_OS04G32150|LOC_OS02G56014|LOC_OS04G58780|LOC_OS03G57560|LOC_OS01G60660|LOC_OS04G04950|LOC_OS08G10570|LOC_OS02G56010|LOC_OS06G23780|LOC_OS05G02510|LOC_OS07G48810|LOC_OS06G05910|LOC_OS02G28820|LOC_OS08G43490|LOC_OS05G32390|LOC_OS04G33490|LOC_OS04G57440|LOC_OS01G60650|LOC_OS05G02520|LOC_OS06G05900|LOC_OS02G28810|LOC_OS04G15550|LOC_OS09G36030|LOC_OS10G25030|LOC_OS12G39860|LOC_OS02G19970|LOC_OS03G19380|LOC_OS11G08340|LOC_OS03G56320|LOC_OS07G36080|LOC_OS10G39670|LOC_OS02G38240|LOC_OS02G06650|LOC_OS12G25210|LOC_OS01G33020|LOC_OS02G43600|LOC_OS08G26820|LOC_OS06G30901|LOC_OS03G56310|LOC_OS01G48990|LOC_OS01G47660|LOC_OS04G48480|LOC_OS06G49505|LOC_OS05G22970|LOC_OS01G70580|LOC_OS03G20380|LOC_OS09G17740|LOC_OS08G43380|LOC_OS01G05810|LOC_OS02G19990|LOC_OS06G01590|LOC_OS02G18660|LOC_OS05G46920|LOC_OS02G53860|LOC_OS01G48980|LOC_OS08G01610|LOC_OS01G47650|LOC_OS03G58970|LOC_OS04G35180|LOC_OS04G52520|LOC_OS01G13430|LOC_OS08G38820|LOC_OS01G59630|LOC_OS12G03880|LOC_OS06G04620|LOC_OS02G05340|LOC_OS01G73620|LOC_OS03G07370|LOC_OS09G17730|LOC_OS07G07540|LOC_OS02G14290|LOC_OS10G25020|LOC_OS03G11450|LOC_OS03G10120|LOC_OS06G46450|LOC_OS07G30790|LOC_OS11G08370|LOC_OS11G07040|LOC_OS04G35190|LOC_OS04G52510|LOC_OS03G36730|LOC_OS01G13420|LOC_OS08G14860|LOC_OS06G04610|LOC_OS12G40860|LOC_OS07G36090|LOC_OS01G05800|LOC_OS12G01210|LOC_OS10G02350|LOC_OS03G44300|LOC_OS07G12910|LOC_OS06G30930|LOC_OS11G08300|LOC_OS01G48960|LOC_OS02G38200|LOC_OS05G50170|LOC_OS09G33800|LOC_OS02G35170|LOC_OS01G61920|LOC_OS09G26650|LOC_OS09G25320|LOC_OS03G03820|LOC_OS11G05280|LOC_OS05G44310|LOC_OS03G18020|LOC_OS10G41960|LOC_OS11G29230|LOC_OS05G19370|LOC_OS10G35280|LOC_OS06G12250|LOC_OS03G32314|LOC_OS03G06090|LOC_OS01G59600|LOC_OS09G33810|LOC_OS09G14670|LOC_OS05G31000|LOC_OS10G38314|LOC_OS02G47140|LOC_OS04G41820|LOC_OS02G50799|LOC_OS12G18900|LOC_OS07G48090|LOC_OS03G56300|LOC_OS03G53270|LOC_OS04G47120|LOC_OS10G35250|LOC_OS03G09110|LOC_OS08G45140|LOC_OS07G32530|LOC_OS10G41940|LOC_OS08G37520|LOC_OS08G16600|LOC_OS02G38210|LOC_OS01G47600|LOC_OS08G13570|LOC_OS03G11410|LOC_OS02G05310|LOC_OS02G20930|LOC_OS03G06070|LOC_OS12G25200|LOC_OS01G72340|LOC_OS03G22950|LOC_OS01G73680|LOC_OS03G62170|LOC_OS10G34820|LOC_OS02G17390|LOC_OS03G46920|LOC_OS01G24950|LOC_OS06G04680|LOC_OS05G43830|LOC_OS08G33190|LOC_OS05G06890|LOC_OS05G28200|LOC_OS09G28480|LOC_OS08G06480|LOC_OS10G41110|LOC_OS05G49130|LOC_OS05G38480|LOC_OS03G43890|LOC_OS03G19310|LOC_OS03G46910|LOC_OS03G20300|LOC_OS11G26160|LOC_OS07G37320|LOC_OS01G06270|LOC_OS03G08630|LOC_OS03G49180|LOC_OS03G07300|LOC_OS06G02019|LOC_OS03G58920|LOC_OS02G54340|LOC_OS08G25570|LOC_OS01G52170|LOC_OS08G45160|LOC_OS05G43810|LOC_OS10G08550|LOC_OS04G51270|LOC_OS03G53230|LOC_OS01G64750|LOC_OS10G42420|LOC_OS08G42920|LOC_OS02G07120|LOC_OS02G56970|LOC_OS12G21710|LOC_OS01G31220|LOC_OS05G51480|LOC_OS07G28400|LOC_OS07G26690|LOC_OS01G71050|LOC_OS04G42320|LOC_OS05G04220|LOC_OS01G09320|LOC_OS11G06590|LOC_OS11G05260|LOC_OS03G58900|LOC_OS01G23610|LOC_OS08G25590|LOC_OS12G05650|LOC_OS08G45180|LOC_OS04G39560|LOC_OS03G43850|LOC_OS07G17770|LOC_OS03G18890|LOC_OS07G36040|LOC_OS03G10930|LOC_OS12G03060|LOC_OS06G39344|LOC_OS02G42310|LOC_OS08G02080|LOC_OS05G51420|LOC_OS03G17570|LOC_OS04G44920|LOC_OS02G55630|LOC_OS02G30310|LOC_OS02G56960|LOC_OS03G55820|LOC_OS09G07510|LOC_OS03G10940|LOC_OS03G25190|LOC_OS10G37060|LOC_OS08G06430|LOC_OS02G42320|LOC_OS12G40880|LOC_OS01G18210|LOC_OS03G07340|LOC_OS07G03130|LOC_OS01G53460|LOC_OS03G17580|LOC_OS06G05110|LOC_OS02G34700|LOC_OS03G10950|LOC_OS07G36060|LOC_OS05G49150|LOC_OS02G43620|LOC_OS08G02060|LOC_OS12G08730|LOC_OS04G32950|LOC_OS02G08410|LOC_OS06G07760|LOC_OS03G17590|LOC_OS03G43860|LOC_OS06G05100|LOC_OS05G10940|LOC_OS02G56940|LOC_OS02G10740|LOC_OS11G02190|LOC_OS02G09750|LOC_OS01G62390|LOC_OS08G42950|LOC_OS09G36020|LOC_OS12G38590|LOC_OS06G39330|LOC_OS05G30530|LOC_OS08G03380|LOC_OS02G08420|LOC_OS05G50120|LOC_OS07G08840|LOC_OS10G17454|LOC_OS05G51450|LOC_OS06G05130|LOC_OS01G53430|LOC_OS03G38580|LOC_OS10G31030|LOC_OS04G46610|LOC_OS05G01360|LOC_OS07G10130|LOC_OS02G34560|LOC_OS09G10200|LOC_OS03G06980|LOC_OS02G10590|LOC_OS02G35890|LOC_OS01G36090|LOC_OS07G47420|LOC_OS04G42250|LOC_OS07G48750|LOC_OS01G07520|LOC_OS11G02130|LOC_OS01G08850|LOC_OS06G07780|LOC_OS08G19850|LOC_OS08G07840|LOC_OS04G46620|LOC_OS01G42770|LOC_OS06G51029|LOC_OS01G61044|LOC_OS01G27150|LOC_OS06G11800|LOC_OS11G40410|LOC_OS02G13630|LOC_OS12G30490|LOC_OS12G04180|LOC_OS09G11520|LOC_OS06G40370|LOC_OS07G32390|LOC_OS07G09150|LOC_OS07G40800|LOC_OS12G28177|LOC_OS03G49220|LOC_OS03G63554|LOC_OS02G02980|LOC_OS11G37690|LOC_OS01G74146|LOC_OS05G38630|LOC_OS05G39960|LOC_OS10G32348|LOC_OS06G51010|LOC_OS03G55930|LOC_OS01G24090|LOC_OS08G06500|LOC_OS07G10150|LOC_OS04G09654|LOC_OS01G61030|LOC_OS05G25310|LOC_OS01G21820|LOC_OS11G35060|LOC_OS09G11510|LOC_OS12G34860|LOC_OS02G58510|LOC_OS04G58620|LOC_OS03G04300|LOC_OS05G05700|LOC_OS04G42270|LOC_OS08G41790|LOC_OS05G35580|LOC_OS02G04700|LOC_OS02G21260|LOC_OS07G43050|LOC_OS11G02150|LOC_OS08G44810|LOC_OS12G34874|LOC_OS12G34870|LOC_OS01G62350|LOC_OS05G46230|LOC_OS09G27080|LOC_OS05G47560|LOC_OS12G04160|LOC_OS08G04790|LOC_OS08G40450|LOC_OS11G14130|LOC_OS03G02590|LOC_OS06G10520|LOC_OS11G04740|LOC_OS08G03450|LOC_OS03G17600|LOC_OS03G52840|LOC_OS03G13240|LOC_OS04G47900|LOC_OS01G15110|LOC_OS09G31180|LOC_OS12G07260|LOC_OS02G46510|LOC_OS02G14929|LOC_OS03G27880|LOC_OS12G01950|LOC_OS02G47850|LOC_OS10G31000|LOC_OS02G46520|LOC_OS03G18940|LOC_OS08G03440|LOC_OS02G34510|LOC_OS05G40990|LOC_OS02G55470|LOC_OS05G49320|LOC_OS01G16430|LOC_OS05G46290|LOC_OS08G10600|LOC_OS08G32850|LOC_OS05G13390|LOC_OS10G33660|LOC_OS03G03020|LOC_OS12G28137|LOC_OS08G10608|LOC_OS07G27870|LOC_OS02G02950|LOC_OS01G25386|LOC_OS11G02100|LOC_OS02G30180|LOC_OS02G35870|LOC_OS09G27050|LOC_OS03G04340|LOC_OS03G08700|LOC_OS02G55440|LOC_OS01G42720|LOC_OS05G37330|LOC_OS02G51080|LOC_OS05G36000|LOC_OS10G32300|LOC_OS01G03144|LOC_OS09G21740|LOC_OS07G05610|LOC_OS08G03420|LOC_OS12G42440|LOC_OS11G02110|LOC_OS04G08350|LOC_OS05G34290|LOC_OS01G24060|LOC_OS06G35814|LOC_OS07G15880|LOC_OS02G34530|LOC_OS05G46270|LOC_OS02G09590|LOC_OS08G32870|LOC_OS03G60460|LOC_OS05G13370|LOC_OS08G10620|LOC_OS02G46500|LOC_OS01G12090|LOC_OS07G02580|LOC_OS07G01250|LOC_OS03G01216|LOC_OS03G14530|LOC_OS04G57350|LOC_OS03G39830|LOC_OS01G65260|LOC_OS05G47510|LOC_OS06G29180|LOC_OS11G38959|LOC_OS05G24880|LOC_OS12G09000|LOC_OS04G01780|LOC_OS02G36340|LOC_OS03G02540|LOC_OS02G24354|LOC_OS02G47010|LOC_OS04G33390|LOC_OS06G34540|LOC_OS03G36790|LOC_OS03G58120|LOC_OS03G15870|LOC_OS12G37960|LOC_OS11G11000|LOC_OS02G11050|LOC_OS06G22560|LOC_OS03G02530|LOC_OS03G22160|LOC_OS08G43540|LOC_OS02G04760|LOC_OS08G10649|LOC_OS06G10580|LOC_OS03G10190|LOC_OS12G36640|LOC_OS02G57260|LOC_OS12G32280|LOC_OS10G36780|LOC_OS10G10190|LOC_OS03G18910|LOC_OS03G55090|LOC_OS07G41260|LOC_OS01G13390|LOC_OS11G03400|LOC_OS06G51084|LOC_OS03G02514|LOC_OS07G33660|LOC_OS03G58100|LOC_OS06G44790|LOC_OS06G23870|LOC_OS12G07270|LOC_OS10G10180|LOC_OS03G09140|LOC_OS03G22180|LOC_OS08G43560|LOC_OS02G03450|LOC_OS06G01620|LOC_OS04G12480|LOC_OS10G35436|LOC_OS02G04710|LOC_OS01G25320|LOC_OS05G09280|LOC_OS06G08280|LOC_OS01G68330|LOC_OS06G47890|LOC_OS01G67000|LOC_OS05G46220|LOC_OS09G14600|LOC_OS11G38910|LOC_OS04G32010|LOC_OS02G16709|LOC_OS10G43050|LOC_OS10G36760|LOC_OS07G43020|LOC_OS01G27990|LOC_OS02G50620|LOC_OS09G27900|LOC_OS08G01660|LOC_OS06G37610|LOC_OS04G33350|LOC_OS02G04725|LOC_OS04G32020|LOC_OS03G36750|LOC_OS05G46210|LOC_OS09G36800|LOC_OS05G27940|LOC_OS11G14950|LOC_OS12G34890|LOC_OS08G43580|LOC_OS10G39800|LOC_OS01G10290|LOC_OS02G45240|LOC_OS03G36780|LOC_OS06G13650|LOC_OS08G25700|LOC_OS05G46200|LOC_OS05G43170|LOC_OS01G13350|LOC_OS03G03890|LOC_OS02G38980|LOC_OS10G36740|LOC_OS07G44330|LOC_OS12G03720|LOC_OS02G04730|LOC_OS11G33240|LOC_OS12G41190|LOC_OS03G01222|LOC_OS03G06910|LOC_OS01G61860|LOC_OS02G50600|LOC_OS05G27920|LOC_OS03G61710|LOC_OS09G33790|LOC_OS05G02640|LOC_OS02G11030|LOC_OS10G36750|LOC_OS07G43010|LOC_OS07G48700|LOC_OS05G35540|LOC_OS08G01750|LOC_OS02G51100|LOC_OS01G68370|LOC_OS05G45730|LOC_OS03G03910|LOC_OS01G47550|LOC_OS10G40780|LOC_OS09G26580|LOC_OS05G39050|LOC_OS03G09210|LOC_OS02G40454|LOC_OS02G35090|LOC_OS08G01740|LOC_OS01G68380|LOC_OS04G39410|LOC_OS05G45720|LOC_OS06G13660|LOC_OS02G53770|LOC_OS01G67054|LOC_OS12G13120|LOC_OS03G57790|LOC_OS04G59000|LOC_OS03G61810|LOC_OS01G01302|LOC_OS01G01307|LOC_OS07G41330|LOC_OS04G39420|LOC_OS05G45710|LOC_OS03G11560|LOC_OS02G27490|LOC_OS08G25624|LOC_OS03G57760|LOC_OS01G15979|LOC_OS03G56460|LOC_OS04G52400|LOC_OS11G29190|LOC_OS01G59510|LOC_OS11G01610|LOC_OS03G48840|LOC_OS02G20860|LOC_OS03G44484|LOC_OS03G48830|LOC_OS08G45220|LOC_OS02G52420|LOC_OS07G49270|LOC_OS02G14170|LOC_OS03G11570|LOC_OS12G31800|LOC_OS05G06120|LOC_OS10G40770|LOC_OS12G37100|LOC_OS02G07890|LOC_OS08G37600|LOC_OS03G15930|LOC_OS08G37605|LOC_OS10G31820|LOC_OS09G31970|LOC_OS09G37280|LOC_OS05G50290|LOC_OS04G37660|LOC_OS01G43150|LOC_OS06G49670|LOC_OS01G15910|LOC_OS11G20790|LOC_OS11G42100|LOC_OS05G45770|LOC_OS11G29120|LOC_OS05G19480|LOC_OS12G01160|LOC_OS01G12880|LOC_OS07G08770|LOC_OS02G03460|LOC_OS01G56460|LOC_OS07G41360|LOC_OS02G02130|LOC_OS07G20420|LOC_OS05G32460|LOC_OS04G45280|LOC_OS01G72430|LOC_OS03G03949|LOC_OS12G22030|LOC_OS01G43140|LOC_OS06G48330|LOC_OS02G14110|LOC_OS05G45760|LOC_OS01G12870|LOC_OS03G11510|LOC_OS03G20460|LOC_OS01G73770|LOC_OS03G03930|LOC_OS03G18150|LOC_OS05G45750|LOC_OS08G38980|LOC_OS12G35350|LOC_OS12G01140|LOC_OS05G32440|LOC_OS03G20470|LOC_OS05G31110|LOC_OS01G73790|LOC_OS04G14110|LOC_OS10G02480|LOC_OS04G37690|LOC_OS01G09246|LOC_OS02G50680|LOC_OS08G13690|LOC_OS02G49690|LOC_OS06G49640|LOC_OS03G18160|LOC_OS02G48360|LOC_OS03G03920|LOC_OS06G12390|LOC_OS12G35360|LOC_OS03G06190|LOC_OS01G36840|LOC_OS03G21740|LOC_OS09G15050|LOC_OS04G44830|LOC_OS07G05620|LOC_OS10G30580|LOC_OS12G18880|LOC_OS11G05110|LOC_OS02G34600|LOC_OS07G38540|LOC_OS03G27040|LOC_OS05G49250|LOC_OS09G27030|LOC_OS06G02144|LOC_OS01G19470|LOC_OS03G39020|LOC_OS04G44840|LOC_OS01G12830|LOC_OS01G40070|LOC_OS02G30230|LOC_OS05G05690|LOC_OS05G03030|LOC_OS03G50290|LOC_OS03G07420|LOC_OS01G52050|LOC_OS12G05550|LOC_OS12G38490|LOC_OS11G38020|LOC_OS03G40010|LOC_OS09G38500|LOC_OS01G56400|LOC_OS04G44850|LOC_OS02G55520|LOC_OS01G45750|LOC_OS05G03000|LOC_OS12G30540|LOC_OS02G35950|LOC_OS07G38560|LOC_OS10G42540|LOC_OS03G12810|LOC_OS07G14590|LOC_OS02G42210|LOC_OS05G38580|LOC_OS12G04210|LOC_OS04G35900|LOC_OS10G10990|LOC_OS09G17680|LOC_OS02G44880|LOC_OS05G04340|LOC_OS06G48350|LOC_OS03G52010|LOC_OS03G08730|LOC_OS07G37220|LOC_OS07G13270|LOC_OS10G42550|LOC_OS05G49220|LOC_OS06G48355|LOC_OS12G29560|LOC_OS12G04200|LOC_OS05G50280|LOC_OS05G38570|LOC_OS07G29600|LOC_OS07G29630|LOC_OS03G37290|LOC_OS04G39440|LOC_OS06G02180|LOC_OS04G39444|LOC_OS01G03090|LOC_OS01G12800|LOC_OS03G16350|LOC_OS07G37250|LOC_OS06G40460|LOC_OS10G18890|LOC_OS08G41730|LOC_OS12G04270|LOC_OS06G07878|LOC_OS09G38530|LOC_OS05G15040|LOC_OS04G48390|LOC_OS03G17690|LOC_OS10G30550|LOC_OS04G39450|LOC_OS02G18550|LOC_OS01G71190|LOC_OS07G49250|LOC_OS11G03380|LOC_OS12G31820|LOC_OS03G15033|LOC_OS07G37240|LOC_OS07G43950|LOC_OS01G66600|LOC_OS12G04260|LOC_OS02G51150|LOC_OS06G07869|LOC_OS07G29620|LOC_OS05G50220|LOC_OS10G28200|LOC_OS09G34190|LOC_OS03G21720|LOC_OS06G06560|LOC_OS05G43970|LOC_OS08G15460|LOC_OS02G35910|LOC_OS05G08730|LOC_OS10G42500|LOC_OS03G53310|LOC_OS03G55970|LOC_OS11G26030|LOC_OS11G03390|LOC_OS04G56800|LOC_OS06G41770|LOC_OS06G40440|LOC_OS04G52440|LOC_OS01G19450|LOC_OS05G49270|LOC_OS06G07896|LOC_OS01G53330|LOC_OS03G63560|LOC_OS01G18120|LOC_OS10G30520|LOC_OS04G44820|LOC_OS03G19410|LOC_OS07G31960|LOC_OS02G35900|LOC_OS05G43960|LOC_OS03G39000|LOC_OS04G09604|LOC_OS03G07440|LOC_OS07G42600|LOC_OS08G41740|LOC_OS08G39420|LOC_OS08G40410|LOC_OS02G53790|LOC_OS05G49260|LOC_OS09G37230|LOC_OS03G08770
[truncated: 1,265,115 more chars]
