# Supplementary material for: Rice nucleosome patterns undergo remodeling coincident with stress-induced gene expression
Source: BMC Genomics. 2018 Jan 26;19:97. doi: 10.1186/s12864-017-4397-8 (PMC5787291; doi:10.1186/s12864-017-4397-8)
Supplement: Supplementary file 7 — Figure S5. Changes in nucleosome occupancy at the exons of rice genes in response to phosphate starvation. MNase-seq density of exons grouped according to their length: (A) 170–240 bp; (B) 315–350 bp; (C) 480–550 bp (D) 645–715 bp under control and −Pi conditions. Plots are centered at the 5′ boundaries of the exons. (PDF 58 kb) [file 12864_2017_4397_MOESM7_ESM.pdf › Cluster_B_5762_genes.bgo]

File created with bingo (c) on Apr 25, 2017 at 10:35:31 PM

ontology: namespace
curator:  bingo

Selected ontology file : bundle://115.0:1/data/GO_Full
Selected annotation file : C:\Users\QI_ZHANG\Google Drive\LAB\Rice Project\7-28-2016 BiNGO\Rice_MSU7_nonTE_4Bingo.anno
Discarded evidence codes : 
Overrepresentation
Selected statistical test : Hypergeometric test
Selected correction : Benjamini & Hochberg False Discovery Rate (FDR) correction
Selected significance level : 0.05
Testing option : Use whole annotation as reference set
The selected cluster :
LOC_OS02G47760	LOC_OS05G39610	LOC_OS09G24720	LOC_OS05G14310	LOC_OS11G04660	LOC_OS06G30210	LOC_OS01G06560	LOC_OS03G16430	LOC_OS03G50340	LOC_OS12G06250	LOC_OS01G68810	LOC_OS09G36710	LOC_OS09G32350	LOC_OS08G41410	LOC_OS04G31000	LOC_OS01G60080	LOC_OS02G08150	LOC_OS10G42280	LOC_OS08G04460	LOC_OS04G32330	LOC_OS01G19870	LOC_OS07G45120	LOC_OS03G48020	LOC_OS06G09600	LOC_OS02G45110	LOC_OS04G45650	LOC_OS01G72080	LOC_OS03G16440	LOC_OS06G35910	LOC_OS06G40490	LOC_OS10G42299	LOC_OS03G05760	LOC_OS09G12730	LOC_OS03G25390	LOC_OS03G24060	LOC_OS01G23910	LOC_OS09G32360	LOC_OS03G04430	LOC_OS08G05780	LOC_OS08G04450	LOC_OS03G61010	LOC_OS10G37700	LOC_OS03G63670	LOC_OS01G14170	LOC_OS12G39180	LOC_OS02G02860	LOC_OS12G40190	LOC_OS09G24700	LOC_OS02G43380	LOC_OS06G09630	LOC_OS06G05272	LOC_OS02G42050	LOC_OS04G21650	LOC_OS03G21800	LOC_OS02G08180	LOC_OS07G13540	LOC_OS01G67500	LOC_OS03G41419	LOC_OS02G38820	LOC_OS02G08170	LOC_OS01G20850	LOC_OS08G05770	LOC_OS07G46430	LOC_OS08G29780	LOC_OS07G01570	LOC_OS06G09620	LOC_OS12G40180	LOC_OS11G04690	LOC_OS02G08190	LOC_OS08G39100	LOC_OS01G68840	LOC_OS06G10610	LOC_OS02G13530	LOC_OS12G07550	LOC_OS01G61380	LOC_OS12G06220	LOC_OS02G54040	LOC_OS10G42270	LOC_OS03G04410	LOC_OS01G59060	LOC_OS03G41400	LOC_OS06G43500	LOC_OS03G27110	LOC_OS03G63650	LOC_OS03G29770	LOC_OS11G25560	LOC_OS11G30910	LOC_OS07G05940	LOC_OS02G02810	LOC_OS07G46490	LOC_OS07G45160	LOC_OS08G05750	LOC_OS12G18200	LOC_OS01G63160	LOC_OS11G26890	LOC_OS01G26130	LOC_OS03G03150	LOC_OS02G11760	LOC_OS01G59050	LOC_OS11G38870	LOC_OS11G13570	LOC_OS11G33180	LOC_OS02G55340	LOC_OS08G40120	LOC_OS04G34950	LOC_OS11G03300	LOC_OS07G04620	LOC_OS06G35950	LOC_OS04G45610	LOC_OS12G41450	LOC_OS03G17730	LOC_OS02G42040	LOC_OS07G45170	LOC_OS08G39120	LOC_OS03G16400	LOC_OS03G51620	LOC_OS04G50196	LOC_OS03G04470	LOC_OS06G43560	LOC_OS02G10440	LOC_OS02G08120	LOC_OS11G37530	LOC_OS06G44890	LOC_OS01G20840	LOC_OS08G40110	LOC_OS05G48590	LOC_OS04G53220	LOC_OS10G35960	LOC_OS01G15460	LOC_OS12G21860	LOC_OS07G05960	LOC_OS08G04400	LOC_OS03G17740	LOC_OS01G06540	LOC_OS09G31080	LOC_OS04G24720	LOC_OS03G51650	LOC_OS01G07870	LOC_OS01G67540	LOC_OS10G09684	LOC_OS03G52980	LOC_OS08G39150	LOC_OS03G13380	LOC_OS06G43550	LOC_OS06G44880	LOC_OS06G38190	LOC_OS07G38880	LOC_OS02G35750	LOC_OS03G08820	LOC_OS08G32520	LOC_OS09G36770	LOC_OS04G32310	LOC_OS06G09679	LOC_OS06G01710	LOC_OS01G15490	LOC_OS06G17290	LOC_OS02G01510	LOC_OS11G45160	LOC_OS06G10650	LOC_OS01G48370	LOC_OS01G47040	LOC_OS03G59590	LOC_OS02G44680	LOC_OS07G46480	LOC_OS06G07000	LOC_OS09G31090	LOC_OS03G51640	LOC_OS12G32536	LOC_OS06G11980	LOC_OS02G34410	LOC_OS01G60010	LOC_OS08G21879	LOC_OS07G36210	LOC_OS03G38670	LOC_OS04G24710	LOC_OS01G02170	LOC_OS06G17285	LOC_OS01G38100	LOC_OS03G04450	LOC_OS02G35740	LOC_OS02G11790	LOC_OS03G08810	LOC_OS04G12730	LOC_OS04G33650	LOC_OS08G42790	LOC_OS08G41460	LOC_OS12G39160	LOC_OS07G24230	LOC_OS10G35940	LOC_OS05G15670	LOC_OS01G15480	LOC_OS01G07810	LOC_OS01G49690	LOC_OS12G23670	LOC_OS06G34650	LOC_OS09G02530	LOC_OS07G30020	LOC_OS02G45180	LOC_OS01G61330	LOC_OS09G27830	LOC_OS04G55050	LOC_OS04G02510	LOC_OS01G35040	LOC_OS01G14100	LOC_OS12G09360	LOC_OS06G47970	LOC_OS03G03990	LOC_OS12G36980	LOC_OS03G13325	LOC_OS02G13580	LOC_OS06G45310	LOC_OS03G02660	LOC_OS10G11140	LOC_OS07G47700	LOC_OS07G09420	LOC_OS03G52910	LOC_OS06G08350	LOC_OS06G07020	LOC_OS02G49550	LOC_OS06G33330	LOC_OS10G41800	LOC_OS07G02800	LOC_OS03G58240	LOC_OS07G10420	LOC_OS01G67570	LOC_OS10G04840	LOC_OS05G44110	LOC_OS11G14870	LOC_OS04G23440	LOC_OS03G03980	LOC_OS03G02650	LOC_OS08G40150	LOC_OS07G43350	LOC_OS04G43070	LOC_OS02G42920	LOC_OS01G28730	LOC_OS11G04600	LOC_OS06G35960	LOC_OS03G51610	LOC_OS03G12010	LOC_OS03G52940	LOC_OS02G16640	LOC_OS07G31370	LOC_OS06G43590	LOC_OS05G45430	LOC_OS02G46490	LOC_OS01G62640	LOC_OS11G33160	LOC_OS11G38850	LOC_OS01G41710	LOC_OS09G15835	LOC_OS03G46260	LOC_OS08G43210	LOC_OS02G04650	LOC_OS06G01750	
LOC_OS07G44650	LOC_OS09G33620	LOC_OS11G05935	LOC_OS04G52800	LOC_OS05G07170	LOC_OS01G51980	LOC_OS04G34140	LOC_OS10G20090	LOC_OS05G37800	LOC_OS02G25580	LOC_OS01G66260	LOC_OS03G12020	LOC_OS01G67590	LOC_OS10G23120	LOC_OS01G62630	LOC_OS08G24946	LOC_OS05G46750	LOC_OS05G19150	LOC_OS05G50840	LOC_OS08G32550	LOC_OS04G47450	LOC_OS06G21330	LOC_OS08G43200	LOC_OS09G12790	LOC_OS09G11460	LOC_OS01G02139	LOC_OS04G38500	LOC_OS02G03330	LOC_OS10G35100	LOC_OS03G47580	LOC_OS05G32110	LOC_OS02G29940	LOC_OS07G43330	LOC_OS09G32300	LOC_OS04G43090	LOC_OS09G34960	LOC_OS12G23630	LOC_OS02G45140	LOC_OS04G32370	LOC_OS01G03410	LOC_OS12G01449	LOC_OS03G27920	LOC_OS03G10250	LOC_OS01G66270	LOC_OS11G11790	LOC_OS03G40900	LOC_OS05G04950	LOC_OS03G55150	LOC_OS05G45490	LOC_OS01G71624	LOC_OS03G04400	LOC_OS04G36730	LOC_OS10G37730	LOC_OS01G72950	LOC_OS02G24205	LOC_OS10G36400	LOC_OS09G34970	LOC_OS03G46200	LOC_OS02G54090	LOC_OS01G04730	LOC_OS08G02630	LOC_OS04G32380	LOC_OS06G36400	LOC_OS10G23100	LOC_OS06G08390	LOC_OS04G31050	LOC_OS03G31180	LOC_OS01G48310	LOC_OS07G10460	LOC_OS05G25880	LOC_OS10G07080	LOC_OS03G56470	LOC_OS01G57260	LOC_OS02G34470	LOC_OS10G37740	LOC_OS07G46420	LOC_OS08G35600	LOC_OS01G70300	LOC_OS07G23760	LOC_OS09G12770	LOC_OS09G11440	LOC_OS02G30900	LOC_OS05G32160	LOC_OS07G33110	LOC_OS07G14830	LOC_OS07G38800	LOC_OS02G17930	LOC_OS09G32330	LOC_OS06G44000	LOC_OS01G38970	LOC_OS01G11054	LOC_OS05G04930	LOC_OS01G70310	LOC_OS03G01350	LOC_OS07G23790	LOC_OS02G45130	LOC_OS05G11230	LOC_OS09G18050	LOC_OS04G36760	LOC_OS01G04750	LOC_OS06G13760	LOC_OS01G68000	LOC_OS11G47740	LOC_OS04G57680	LOC_OS01G60890	LOC_OS05G49820	LOC_OS04G27820	LOC_OS01G50616	LOC_OS06G07080	LOC_OS08G09240	LOC_OS05G25860	LOC_OS05G44130	LOC_OS12G34310	LOC_OS02G12240	LOC_OS06G47980	LOC_OS07G09490	LOC_OS04G24790	LOC_OS05G04940	LOC_OS05G03610	LOC_OS02G01590	LOC_OS01G71650	LOC_OS01G57240	LOC_OS07G22450	LOC_OS02G52314	LOC_OS10G03480	LOC_OS03G48940	LOC_OS09G34090	LOC_OS09G38450	LOC_OS05G41010	LOC_OS12G12140	LOC_OS01G45250	LOC_OS10G06510	LOC_OS05G42340	LOC_OS02G52316	LOC_OS02G48290	LOC_OS11G05080	LOC_OS04G51410	LOC_OS01G38950	LOC_OS12G36100	LOC_OS10G39430	LOC_OS11G10420	LOC_OS04G02470	LOC_OS02G02050	LOC_OS11G11750	LOC_OS06G12460	LOC_OS06G04840	LOC_OS05G31690	LOC_OS12G04510	LOC_OS03G48930	LOC_OS03G22320	LOC_OS06G11120	LOC_OS06G45380	LOC_OS06G12450	LOC_OS01G49600	LOC_OS12G17840	LOC_OS06G24460	LOC_OS01G51920	LOC_OS03G11670	LOC_OS04G34080	LOC_OS03G60600	LOC_OS08G14600	LOC_OS11G11760	LOC_OS10G38110	LOC_OS10G39440	LOC_OS12G33080	LOC_OS05G34710	LOC_OS02G07750	LOC_OS05G31680	LOC_OS07G06440	LOC_OS12G16520	LOC_OS03G31290	LOC_OS01G60860	LOC_OS06G44040	LOC_OS05G43650	LOC_OS01G13670	LOC_OS07G02090	LOC_OS02G06430	LOC_OS03G48960	LOC_OS03G22330	LOC_OS12G05820	LOC_OS04G18800	LOC_OS01G57210	LOC_OS10G28770	LOC_OS10G26110	LOC_OS01G42190	LOC_OS12G08090	LOC_OS11G43340	LOC_OS06G45360	LOC_OS11G14810	LOC_OS06G44030	LOC_OS04G58050	LOC_OS02G52305	LOC_OS10G40410	LOC_OS08G14620	LOC_OS01G13660	LOC_OS03G14720	LOC_OS12G38790	LOC_OS05G32990	LOC_OS03G48950	LOC_OS01G59860	LOC_OS10G04770	LOC_OS06G04880	LOC_OS09G26420	LOC_OS07G31430	LOC_OS03G19580	LOC_OS02G54930	LOC_OS12G14764	LOC_OS10G03440	LOC_OS07G30100	LOC_OS08G06280	LOC_OS12G34360	LOC_OS07G23810	LOC_OS05G41050	LOC_OS07G38060	LOC_OS07G14090	LOC_OS01G59850	LOC_OS02G12290	LOC_OS09G15775	LOC_OS06G40500	LOC_OS04G52700	LOC_OS07G43420	LOC_OS06G04870	LOC_OS05G13830	LOC_OS09G27740	LOC_OS06G47120	LOC_OS01G42170	LOC_OS03G19590	LOC_OS10G27420	LOC_OS09G27744	LOC_OS01G21250	LOC_OS08G40900	LOC_OS03G52150	LOC_OS12G33040	LOC_OS10G35040	LOC_OS09G34900	LOC_OS08G14640	LOC_OS12G04540	LOC_OS10G39400	LOC_OS06G11160	LOC_OS02G42960	LOC_OS02G02020	LOC_OS07G43430	LOC_OS02G41630	LOC_OS01G34560	LOC_OS09G15760	LOC_OS03G48920	LOC_OS01G70390	LOC_OS09G37180	LOC_OS07G35810	LOC_OS04G38410	LOC_OS03G24950	LOC_OS03G02720	LOC_OS02G16680	LOC_OS01G68070	LOC_OS01G02980	
LOC_OS01G22550	LOC_OS07G30120	LOC_OS04G58020	LOC_OS12G37415	LOC_OS04G06850	LOC_OS05G01820	LOC_OS08G13320	LOC_OS10G35010	LOC_OS07G38080	LOC_OS03G08020	LOC_OS10G04780	LOC_OS04G35390	LOC_OS05G28050	LOC_OS04G38420	LOC_OS12G13460	LOC_OS07G10520	LOC_OS06G24480	LOC_OS02G49570	LOC_OS04G47370	LOC_OS11G20689	LOC_OS09G34920	LOC_OS03G57854	LOC_OS01G65810	LOC_OS10G37680	LOC_OS01G26920	LOC_OS05G34730	LOC_OS03G08010	LOC_OS02G42940	LOC_OS07G05174	LOC_OS01G72100	LOC_OS04G41200	LOC_OS06G28890	LOC_OS12G15250	LOC_OS01G08220	LOC_OS11G41570	LOC_OS11G06320	LOC_OS05G06650	LOC_OS01G14900	LOC_OS05G27590	LOC_OS02G11840	LOC_OS09G07300	LOC_OS07G17970	LOC_OS03G54780	LOC_OS08G39970	LOC_OS08G06240	LOC_OS06G41870	LOC_OS04G31880	LOC_OS12G04590	LOC_OS12G39210	LOC_OS06G26234	LOC_OS12G21930	LOC_OS01G17170	LOC_OS12G41540	LOC_OS09G34010	LOC_OS02G51060	LOC_OS12G42876	LOC_OS02G09520	LOC_OS04G34910	LOC_OS02G47800	LOC_OS01G73440	LOC_OS03G18220	LOC_OS09G17580	LOC_OS07G25580	LOC_OS02G02900	LOC_OS01G59800	LOC_OS02G42120	LOC_OS10G29240	LOC_OS01G10530	LOC_OS11G08990	LOC_OS02G30114	LOC_OS09G10950	LOC_OS07G42940	LOC_OS03G06210	LOC_OS02G09530	LOC_OS08G39960	LOC_OS08G13350	LOC_OS11G45940	LOC_OS12G36194	LOC_OS09G34020	LOC_OS01G31494	LOC_OS05G14280	LOC_OS02G08200	LOC_OS01G73450	LOC_OS07G30960	LOC_OS07G29970	LOC_OS01G73460	LOC_OS03G44520	LOC_OS09G36690	LOC_OS03G39170	LOC_OS05G44900	LOC_OS05G05300	LOC_OS05G07960	LOC_OS06G23180	LOC_OS03G56500	LOC_OS02G35830	LOC_OS01G09570	LOC_OS05G40540	LOC_OS07G07709	LOC_OS03G19560	LOC_OS09G25190	LOC_OS03G53470	LOC_OS04G58900	LOC_OS03G12930	LOC_OS03G07530	LOC_OS02G30140	LOC_OS02G14900	LOC_OS08G06220	LOC_OS05G32920	LOC_OS02G51040	LOC_OS06G36490	LOC_OS01G54100	LOC_OS08G03190	LOC_OS10G30200	LOC_OS02G18490	LOC_OS06G07960	LOC_OS03G20560	LOC_OS08G29710	LOC_OS07G45195	LOC_OS03G61070	LOC_OS02G55410	LOC_OS01G14910	LOC_OS03G08850	LOC_OS07G37580	LOC_OS08G37320	LOC_OS04G50176	LOC_OS01G22520	LOC_OS01G52390	LOC_OS01G17180	LOC_OS01G56750	LOC_OS01G55420	LOC_OS03G04490	LOC_OS07G27330	LOC_OS06G06660	LOC_OS01G55410	LOC_OS06G04000	LOC_OS03G36080	LOC_OS11G04580	LOC_OS12G16540	LOC_OS07G41640	LOC_OS11G40200	LOC_OS01G64530	LOC_OS07G39310	LOC_OS04G55810	LOC_OS02G07780	LOC_OS04G52780	LOC_OS02G53680	LOC_OS08G08860	LOC_OS04G50120	LOC_OS03G48060	LOC_OS11G16560	LOC_OS02G38040	LOC_OS07G02030	LOC_OS07G30970	LOC_OS03G16480	LOC_OS01G73490	LOC_OS03G19510	LOC_OS03G61050	LOC_OS03G20500	LOC_OS11G08950	LOC_OS11G07620	LOC_OS05G44950	LOC_OS02G32730	LOC_OS12G24170	LOC_OS02G18430	LOC_OS07G39300	LOC_OS04G22950	LOC_OS01G63210	LOC_OS12G08980	LOC_OS01G43420	LOC_OS02G06460	LOC_OS01G68900	LOC_OS08G37345	LOC_OS12G37480	LOC_OS11G37490	LOC_OS08G03160	LOC_OS02G39360	LOC_OS07G40320	LOC_OS01G29104	LOC_OS10G05240	LOC_OS02G51000	LOC_OS03G21840	LOC_OS02G18460	LOC_OS09G04210	LOC_OS05G06670	LOC_OS04G22940	LOC_OS01G64550	LOC_OS01G63220	LOC_OS07G14030	LOC_OS05G05346	LOC_OS10G39450	LOC_OS06G16000	LOC_OS02G54990	LOC_OS08G25380	LOC_OS09G37100	LOC_OS05G32960	LOC_OS05G18650	LOC_OS01G39385	LOC_OS03G42770	LOC_OS07G27340	LOC_OS03G45800	LOC_OS02G52340	LOC_OS08G08830	LOC_OS05G40570	LOC_OS05G06680	LOC_OS01G63230	LOC_OS07G42960	LOC_OS03G30790	LOC_OS03G06230	LOC_OS01G43400	LOC_OS03G12900	LOC_OS03G50390	LOC_OS03G39129	LOC_OS12G39200	LOC_OS08G29750	LOC_OS02G44720	LOC_OS12G36170	LOC_OS08G04470	LOC_OS03G61030	LOC_OS08G30730	LOC_OS07G02060	LOC_OS02G39380	LOC_OS02G09510	LOC_OS05G16000	LOC_OS12G41380	LOC_OS03G17880	LOC_OS02G02730	LOC_OS05G34040	LOC_OS11G05870	LOC_OS01G02080	LOC_OS04G53150	LOC_OS04G20220	LOC_OS01G68930	LOC_OS01G67600	LOC_OS08G40200	LOC_OS12G08790	LOC_OS01G15399	LOC_OS07G45000	LOC_OS01G15390	LOC_OS07G46330	LOC_OS04G42490	LOC_OS04G41160	LOC_OS05G39730	LOC_OS02G26700	LOC_OS01G14060	LOC_OS02G43290	LOC_OS12G41370	LOC_OS02G48980	LOC_OS05G02460	LOC_OS11G05880	LOC_OS09G20230	LOC_OS03G50450	LOC_OS12G27080	LOC_OS09G36600	LOC_OS03G24180	LOC_OS02G10360	
LOC_OS05G48670	LOC_OS10G41083	LOC_OS08G41520	LOC_OS09G12615	LOC_OS02G21009	LOC_OS08G42850	LOC_OS07G46340	LOC_OS10G34795	LOC_OS03G24184	LOC_OS02G26720	LOC_OS06G04060	LOC_OS03G42860	LOC_OS03G57080	LOC_OS01G26039	LOC_OS07G05800	LOC_OS04G34890	LOC_OS04G53170	LOC_OS08G20610	LOC_OS03G04545	LOC_OS01G06460	LOC_OS11G04560	LOC_OS01G67620	LOC_OS02G08050	LOC_OS01G20730	LOC_OS09G37949	LOC_OS08G05890	LOC_OS08G42880	LOC_OS08G41550	LOC_OS04G37920	LOC_OS08G32600	LOC_OS07G25410	LOC_OS03G63760	LOC_OS07G02780	LOC_OS12G39090	LOC_OS12G18150	LOC_OS02G46300	LOC_OS01G48290	LOC_OS04G08550	LOC_OS01G07780	LOC_OS01G63270	LOC_OS02G14730	LOC_OS12G03070	LOC_OS12G08760	LOC_OS06G40590	LOC_OS01G41660	LOC_OS01G40330	LOC_OS09G08580	LOC_OS03G49480	LOC_OS03G03200	LOC_OS02G36990	LOC_OS08G40210	LOC_OS03G49485	LOC_OS07G47650	LOC_OS11G16550	LOC_OS10G32110	LOC_OS03G27230	LOC_OS11G04500	LOC_OS06G34730	LOC_OS11G45050	LOC_OS07G46370	LOC_OS04G41120	LOC_OS08G20630	LOC_OS02G35610	LOC_OS02G36940	LOC_OS01G62584	LOC_OS01G66310	LOC_OS02G11640	LOC_OS06G43690	LOC_OS04G54440	LOC_OS09G29490	LOC_OS07G33050	LOC_OS08G32620	LOC_OS05G14470	LOC_OS03G49430	LOC_OS05G39770	LOC_OS09G10880	LOC_OS01G15350	LOC_OS10G33410	LOC_OS07G49400	LOC_OS06G07100	LOC_OS11G04510	LOC_OS02G02700	LOC_OS06G30380	LOC_OS01G04699	LOC_OS03G17850	LOC_OS08G19650	LOC_OS07G46380	LOC_OS02G43250	LOC_OS01G63290	LOC_OS03G12160	LOC_OS01G66320	LOC_OS11G33050	LOC_OS06G41020	LOC_OS06G43680	LOC_OS02G08000	LOC_OS10G25800	LOC_OS02G56560	LOC_OS12G06160	LOC_OS04G54430	LOC_OS08G33940	LOC_OS08G40230	LOC_OS04G43790	LOC_OS01G16670	LOC_OS07G49410	LOC_OS05G39760	LOC_OS07G01470	LOC_OS03G49420	LOC_OS09G21510	LOC_OS06G34710	LOC_OS02G44550	LOC_OS07G46350	LOC_OS06G08460	LOC_OS04G41140	LOC_OS02G43220	LOC_OS11G04520	LOC_OS12G41360	LOC_OS03G57040	LOC_OS03G50440	LOC_OS04G24600	LOC_OS06G13810	LOC_OS07G13460	LOC_OS03G04580	LOC_OS01G41630	LOC_OS07G38760	LOC_OS02G36960	LOC_OS06G41010	LOC_OS02G56530	LOC_OS12G06150	LOC_OS10G01844	LOC_OS09G36650	LOC_OS08G40260	LOC_OS05G50990	LOC_OS11G05860	LOC_OS10G28050	LOC_OS10G13810	LOC_OS08G20660	LOC_OS06G10770	LOC_OS10G30370	LOC_OS01G54930	LOC_OS11G04530	LOC_OS04G20230	LOC_OS01G66340	LOC_OS04G25920	LOC_OS06G43660	LOC_OS02G32590	LOC_OS01G39310	LOC_OS12G07470	LOC_OS07G34390	LOC_OS02G56540	LOC_OS09G37990	LOC_OS04G42480	LOC_OS03G63730	LOC_OS10G29390	LOC_OS08G40250	LOC_OS03G29850	LOC_OS09G37080	LOC_OS05G37950	LOC_OS01G51890	LOC_OS02G51740	LOC_OS05G33590	LOC_OS10G41910	LOC_OS04G47300	LOC_OS10G03640	LOC_OS04G25990	LOC_OS01G41610	LOC_OS07G39190	LOC_OS03G22390	LOC_OS03G01450	LOC_OS04G50960	LOC_OS03G25420	LOC_OS03G02780	LOC_OS02G04510	LOC_OS05G33580	LOC_OS01G49560	LOC_OS01G54910	LOC_OS06G10790	LOC_OS01G04650	LOC_OS09G02420	LOC_OS03G59690	LOC_OS02G14790	LOC_OS06G08470	LOC_OS03G05800	LOC_OS06G13820	LOC_OS04G25980	LOC_OS11G13420	LOC_OS08G43300	LOC_OS08G32650	LOC_OS02G01490	LOC_OS09G30466	LOC_OS07G43230	LOC_OS03G02770	LOC_OS07G48920	LOC_OS02G57050	LOC_OS02G29800	LOC_OS05G12630	LOC_OS11G05810	LOC_OS09G24660	LOC_OS10G23230	LOC_OS07G10310	LOC_OS11G34370	LOC_OS02G57020	LOC_OS05G50950	LOC_OS05G25950	LOC_OS05G41190	LOC_OS02G33090	LOC_OS06G01870	LOC_OS03G30800	LOC_OS08G08080	LOC_OS03G60650	LOC_OS05G32240	LOC_OS01G37560	LOC_OS01G07700	LOC_OS02G51730	LOC_OS11G01460	LOC_OS01G51860	LOC_OS02G26790	LOC_OS07G32570	LOC_OS03G59670	LOC_OS12G13300	LOC_OS10G04980	LOC_OS04G49990	LOC_OS01G17980	LOC_OS12G35560	LOC_OS12G36890	LOC_OS07G24950	LOC_OS03G08050	LOC_OS03G02750	LOC_OS08G43320	LOC_OS11G34364	LOC_OS08G35700	LOC_OS02G03210	LOC_OS09G33510	LOC_OS03G25450	LOC_OS11G34360	LOC_OS05G32230	LOC_OS03G61990	LOC_OS01G25560	LOC_OS08G01430	LOC_OS02G22380	LOC_OS12G43120	LOC_OS04G58880	LOC_OS11G46300	LOC_OS02G14760	LOC_OS11G09350	LOC_OS09G24640	LOC_OS07G36960	LOC_OS05G24684	LOC_OS08G35730	LOC_OS02G35690	LOC_OS05G03740	LOC_OS06G48500	LOC_OS03G14730	LOC_OS02G57000	LOC_OS08G42020	LOC_OS01G42900	
LOC_OS02G02770	LOC_OS02G01440	LOC_OS03G22350	LOC_OS09G12660	LOC_OS08G08060	LOC_OS01G45160	LOC_OS01G01580	LOC_OS11G01400	LOC_OS12G43110	LOC_OS02G21040	LOC_OS01G65070	LOC_OS10G23220	LOC_OS07G36950	LOC_OS07G14700	LOC_OS08G23754	LOC_OS06G13860	LOC_OS06G12530	LOC_OS12G12870	LOC_OS09G33530	LOC_OS02G58340	LOC_OS05G44270	LOC_OS02G57010	LOC_OS11G11680	LOC_OS08G31360	LOC_OS06G23210	LOC_OS03G55260	LOC_OS03G56590	LOC_OS04G45570	LOC_OS06G04910	LOC_OS10G13870	LOC_OS12G43140	LOC_OS11G02740	LOC_OS08G17080	LOC_OS11G22350	LOC_OS01G25540	LOC_OS03G25400	LOC_OS06G11230	LOC_OS02G45000	LOC_OS03G04500	LOC_OS02G14780	LOC_OS01G49510	LOC_OS12G12880	LOC_OS05G44260	LOC_OS02G38740	LOC_OS01G59790	LOC_OS02G33050	LOC_OS06G13890	LOC_OS01G16620	LOC_OS01G70430	LOC_OS10G16930	LOC_OS06G34790	LOC_OS03G01470	LOC_OS02G05820	LOC_OS10G36500	LOC_OS04G35305	LOC_OS01G04630	LOC_OS06G16919	LOC_OS11G01420	LOC_OS01G58459	LOC_OS03G05820	LOC_OS10G03610	LOC_OS04G58890	LOC_OS02G14770	LOC_OS06G49800	LOC_OS09G33550	LOC_OS01G38860	LOC_OS07G08040	LOC_OS07G31280	LOC_OS04G49950	LOC_OS03G55280	LOC_OS01G16610	LOC_OS08G35740	LOC_OS05G02400	LOC_OS11G34320	LOC_OS03G01460	LOC_OS08G02840	LOC_OS04G35280	LOC_OS10G02270	LOC_OS10G32920	LOC_OS03G22430	LOC_OS01G25520	LOC_OS07G07646	LOC_OS04G15670	LOC_OS05G41130	LOC_OS09G26340	LOC_OS02G53520	LOC_OS05G43790	LOC_OS05G08550	LOC_OS07G40230	LOC_OS03G55350	LOC_OS09G27670	LOC_OS01G12200	LOC_OS12G34280	LOC_OS12G01360	LOC_OS07G42890	LOC_OS07G08970	LOC_OS01G71780	LOC_OS10G26250	LOC_OS08G44590	LOC_OS04G41970	LOC_OS04G39650	LOC_OS11G09329	LOC_OS09G39670	LOC_OS01G25530	LOC_OS10G40559	LOC_OS09G25000	LOC_OS05G41120	LOC_OS01G51800	LOC_OS02G53530	LOC_OS09G26330	LOC_OS02G48184	LOC_OS09G06740	LOC_OS10G41880	LOC_OS08G31280	LOC_OS04G47270	LOC_OS02G39200	LOC_OS06G48530	LOC_OS05G33500	LOC_OS02G06300	LOC_OS06G03620	LOC_OS02G21920	LOC_OS01G71790	LOC_OS01G59760	LOC_OS01G34480	LOC_OS01G58430	LOC_OS07G32620	LOC_OS03G46424	LOC_OS06G35200	LOC_OS02G27250	LOC_OS05G28140	LOC_OS12G05709	LOC_OS02G32600	LOC_OS10G41850	LOC_OS08G08120	LOC_OS06G50840	LOC_OS02G03280	LOC_OS04G51310	LOC_OS12G26680	LOC_OS03G22450	LOC_OS04G31700	LOC_OS04G40660	LOC_OS09G38360	LOC_OS09G39690	LOC_OS01G60730	LOC_OS03G47749	LOC_OS06G44150	LOC_OS07G07670	LOC_OS02G50480	LOC_OS03G06390	LOC_OS06G03640	LOC_OS05G01910	LOC_OS07G42880	LOC_OS03G47740	LOC_OS03G43330	LOC_OS04G36570	LOC_OS06G03670	LOC_OS02G17870	LOC_OS01G46420	LOC_OS02G16540	LOC_OS09G04990	LOC_OS01G68179	LOC_OS09G26300	LOC_OS02G30840	LOC_OS02G16544	LOC_OS01G09470	LOC_OS10G16870	LOC_OS03G52280	LOC_OS01G10460	LOC_OS07G39270	LOC_OS12G03100	LOC_OS12G05760	LOC_OS05G51380	LOC_OS01G58400	LOC_OS05G32220	LOC_OS09G30410	LOC_OS07G05020	LOC_OS06G36590	LOC_OS05G34880	LOC_OS04G44190	LOC_OS03G44660	LOC_OS03G44650	LOC_OS03G22400	LOC_OS09G30418	LOC_OS02G51790	LOC_OS01G47740	LOC_OS06G48570	LOC_OS01G42050	LOC_OS02G48140	LOC_OS11G07580	LOC_OS07G32630	LOC_OS03G55300	LOC_OS02G54820	LOC_OS01G08130	LOC_OS05G01970	LOC_OS12G38610	LOC_OS07G39260	LOC_OS12G35580	LOC_OS08G13430	LOC_OS01G34440	LOC_OS02G03230	LOC_OS07G44640	LOC_OS05G34870	LOC_OS05G08570	LOC_OS03G22410	LOC_OS12G22284	LOC_OS06G39600	LOC_OS06G03690	LOC_OS01G02860	LOC_OS06G49890	LOC_OS02G15230	LOC_OS01G21100	LOC_OS09G24580	LOC_OS01G46400	LOC_OS01G47730	LOC_OS03G31370	LOC_OS05G46840	LOC_OS09G27610	LOC_OS11G07590	LOC_OS03G55330	LOC_OS09G15639	LOC_OS07G44610	LOC_OS12G38620	LOC_OS04G47240	LOC_OS01G14840	LOC_OS07G41580	LOC_OS07G39290	LOC_OS05G33530	LOC_OS12G04410	LOC_OS03G22420	LOC_OS02G49450	LOC_OS02G51770	LOC_OS06G49880	LOC_OS02G15220	LOC_OS01G47720	LOC_OS10G06600	LOC_OS08G34370	LOC_OS03G55320	LOC_OS08G38730	LOC_OS07G40260	LOC_OS03G52290	LOC_OS01G14830	LOC_OS05G34854	LOC_OS12G01370	LOC_OS07G41590	LOC_OS07G39280	LOC_OS10G19910	LOC_OS06G41920	LOC_OS03G44670	LOC_OS01G55340	LOC_OS07G04530	LOC_OS03G40260	LOC_OS03G20650	LOC_OS06G02380	LOC_OS07G48110	LOC_OS12G30760	
LOC_OS03G56600	LOC_OS01G09430	LOC_OS11G40120	LOC_OS02G11720	LOC_OS05G06770	LOC_OS10G42320	LOC_OS04G55730	LOC_OS03G06340	LOC_OS08G33076	LOC_OS03G57940	LOC_OS09G25090	LOC_OS08G38760	LOC_OS06G13030	LOC_OS04G06790	LOC_OS01G31360	LOC_OS01G17050	LOC_OS09G36550	LOC_OS02G52270	LOC_OS08G13469	LOC_OS07G04540	LOC_OS04G42420	LOC_OS07G45090	LOC_OS06G02370	LOC_OS11G42790	LOC_OS01G09420	LOC_OS05G25040	LOC_OS10G08400	LOC_OS03G17010	LOC_OS04G55720	LOC_OS03G54890	LOC_OS09G04160	LOC_OS04G51360	LOC_OS12G04460	LOC_OS08G05020	LOC_OS06G15680	LOC_OS06G40650	LOC_OS05G39680	LOC_OS09G37890	LOC_OS12G03130	LOC_OS06G05400	LOC_OS02G09410	LOC_OS01G72240	LOC_OS08G45040	LOC_OS07G03220	LOC_OS03G17020	LOC_OS02G18380	LOC_OS03G20670	LOC_OS01G72250	LOC_OS03G44642	LOC_OS04G42430	LOC_OS08G33090	LOC_OS08G38780	LOC_OS03G56620	LOC_OS03G19680	LOC_OS06G47270	LOC_OS02G35710	LOC_OS03G11720	LOC_OS03G53590	LOC_OS08G37456	LOC_OS02G52250	LOC_OS05G39670	LOC_OS04G49060	LOC_OS01G72260	LOC_OS04G41110	LOC_OS11G06234	LOC_OS03G44636	LOC_OS03G52258	LOC_OS01G09440	LOC_OS03G19690	LOC_OS01G05080	LOC_OS10G09750	LOC_OS09G08500	LOC_OS03G18360	LOC_OS04G46800	LOC_OS08G33082	LOC_OS06G48590	LOC_OS07G38790	LOC_OS01G64640	LOC_OS01G63310	LOC_OS08G36110	LOC_OS03G08970	LOC_OS08G07660	LOC_OS09G25060	LOC_OS08G06330	LOC_OS04G30460	LOC_OS04G31790	LOC_OS12G03110	LOC_OS02G52260	LOC_OS12G05770	LOC_OS07G48100	LOC_OS02G43310	LOC_OS05G38330	LOC_OS05G37000	LOC_OS02G43314	LOC_OS10G04010	LOC_OS07G30860	LOC_OS03G62490	LOC_OS11G30750	LOC_OS10G26280	LOC_OS07G08934	LOC_OS04G40670	LOC_OS02G52230	LOC_OS02G41580	LOC_OS01G45970	LOC_OS11G28430	LOC_OS09G04110	LOC_OS05G05480	LOC_OS04G43700	LOC_OS01G64650	LOC_OS09G06770	LOC_OS04G49000	LOC_OS12G07540	LOC_OS08G42820	LOC_OS09G25050	LOC_OS05G49050	LOC_OS01G39280	LOC_OS08G45090	LOC_OS12G06210	LOC_OS08G03290	LOC_OS07G03240	LOC_OS04G43710	LOC_OS10G26290	LOC_OS06G30420	LOC_OS06G29430	LOC_OS01G45960	LOC_OS03G48170	LOC_OS02G44620	LOC_OS01G39290	LOC_OS12G37360	LOC_OS09G38300	LOC_OS08G45080	LOC_OS01G32660	LOC_OS12G07530	LOC_OS12G06200	LOC_OS10G32970	LOC_OS06G04140	LOC_OS01G56600	LOC_OS03G21964	LOC_OS04G16140	LOC_OS08G37490	LOC_OS11G27120	LOC_OS05G06790	LOC_OS02G48190	LOC_OS11G29780	LOC_OS03G54880	LOC_OS03G27260	LOC_OS11G17799	LOC_OS09G02390	LOC_OS04G51350	LOC_OS02G06350	LOC_OS06G16120	LOC_OS12G42730	LOC_OS06G37020	LOC_OS05G30420	LOC_OS01G39260	LOC_OS03G07690	LOC_OS12G41400	LOC_OS04G17479	LOC_OS06G13090	LOC_OS01G52240	LOC_OS11G48030	LOC_OS03G62480	LOC_OS01G32640	LOC_OS06G06790	LOC_OS02G52220	LOC_OS07G48140	LOC_OS06G04130	LOC_OS01G21990	LOC_OS02G32630	LOC_OS11G27110	LOC_OS08G36150	LOC_OS10G40570	LOC_OS06G13080	LOC_OS12G29760	LOC_OS04G52670	LOC_OS02G06360	LOC_OS02G54880	LOC_OS02G45930	LOC_OS08G03260	LOC_OS05G31740	LOC_OS05G18780	LOC_OS06G39690	LOC_OS03G06350	LOC_OS06G51390	LOC_OS06G29460	LOC_OS01G54400	LOC_OS02G48850	LOC_OS07G46690	LOC_OS12G42110	LOC_OS06G30450	LOC_OS04G44550	LOC_OS01G09830	LOC_OS04G52180	LOC_OS03G53610	LOC_OS04G57870	LOC_OS01G05470	LOC_OS12G10510	LOC_OS06G16140	LOC_OS01G42420	LOC_OS06G17470	LOC_OS03G49590	LOC_OS12G06490	LOC_OS08G06880	LOC_OS02G09240	LOC_OS04G12960	LOC_OS05G50650	LOC_OS01G50040	LOC_OS06G51380	LOC_OS02G43170	LOC_OS07G45370	LOC_OS07G04820	LOC_OS10G14800	LOC_OS04G32580	LOC_OS10G30070	LOC_OS08G05540	LOC_OS03G54930	LOC_OS08G18880	LOC_OS07G11110	LOC_OS07G13770	LOC_OS04G24930	LOC_OS02G31160	LOC_OS09G32120	LOC_OS02G40900	LOC_OS02G36850	LOC_OS03G49580	LOC_OS09G07150	LOC_OS05G45280	LOC_OS08G40790	LOC_OS04G12950	LOC_OS12G42100	LOC_OS08G31840	LOC_OS01G13080	LOC_OS01G31770	LOC_OS01G51360	LOC_OS01G50030	LOC_OS06G07210	LOC_OS11G03110	LOC_OS04G32590	LOC_OS06G08540	LOC_OS11G05770	LOC_OS04G57890	LOC_OS03G52300	LOC_OS03G38000	LOC_OS02G15950	LOC_OS01G64230	LOC_OS01G62000	LOC_OS01G05490	LOC_OS01G42400	LOC_OS02G57780	LOC_OS06G16160	LOC_OS09G32130	LOC_OS01G69920	LOC_OS03G03330	LOC_OS07G28800	LOC_OS02G47500	
LOC_OS06G17490	LOC_OS07G25770	LOC_OS05G37650	LOC_OS10G34400	LOC_OS07G19080	LOC_OS12G42120	LOC_OS07G46680	LOC_OS05G33280	LOC_OS10G31380	LOC_OS01G49026	LOC_OS11G05780	LOC_OS07G37740	LOC_OS07G36410	LOC_OS12G07790	LOC_OS02G35540	LOC_OS02G36870	LOC_OS01G60290	LOC_OS06G16150	LOC_OS03G48270	LOC_OS07G32050	LOC_OS05G04740	LOC_OS12G30150	LOC_OS07G44020	LOC_OS03G40310	LOC_OS08G02490	LOC_OS06G22820	LOC_OS01G52670	LOC_OS07G25790	LOC_OS02G40090	LOC_OS01G04100	LOC_OS05G40400	LOC_OS03G48225	LOC_OS06G10880	LOC_OS03G17960	LOC_OS03G54900	LOC_OS02G45780	LOC_OS01G64250	LOC_OS02G32469	LOC_OS02G12850	LOC_OS02G06170	LOC_OS01G68610	LOC_OS11G38630	LOC_OS06G22870	LOC_OS07G32080	LOC_OS02G55100	LOC_OS02G57760	LOC_OS07G48430	LOC_OS07G28820	LOC_OS09G10760	LOC_OS01G13050	LOC_OS02G39090	LOC_OS02G03910	LOC_OS10G10400	LOC_OS01G51320	LOC_OS06G09880	LOC_OS10G31360	LOC_OS06G34860	LOC_OS01G05420	LOC_OS02G43130	LOC_OS05G02140	LOC_OS04G54790	LOC_OS12G32750	LOC_OS01G69950	LOC_OS07G12480	LOC_OS02G33780	LOC_OS11G38620	LOC_OS06G45500	LOC_OS04G31210	LOC_OS07G41810	LOC_OS04G52130	LOC_OS02G57770	LOC_OS08G42530	LOC_OS06G19200	LOC_OS02G55110	LOC_OS10G32690	LOC_OS05G11090	LOC_OS08G30554	LOC_OS07G47110	LOC_OS09G36520	LOC_OS05G39400	LOC_OS03G61210	LOC_OS02G39080	LOC_OS01G25020	LOC_OS01G51310	LOC_OS02G03920	LOC_OS01G52640	LOC_OS02G45760	LOC_OS11G05730	LOC_OS03G54920	LOC_OS05G02110	LOC_OS11G47574	LOC_OS05G28740	LOC_OS02G10210	LOC_OS07G36465	LOC_OS06G12600	LOC_OS02G09220	LOC_OS01G61590	LOC_OS07G36460	LOC_OS06G46820	LOC_OS05G49670	LOC_OS03G06400	LOC_OS03G41612	LOC_OS05G12390	LOC_OS07G48410	LOC_OS05G37690	LOC_OS05G11060	LOC_OS04G33885	LOC_OS06G34840	LOC_OS02G03930	LOC_OS03G17990	LOC_OS01G52630	LOC_OS01G09800	LOC_OS08G19310	LOC_OS07G07910	LOC_OS03G50550	LOC_OS03G14000	LOC_OS03G15330	LOC_OS01G69970	LOC_OS01G60250	LOC_OS09G08420	LOC_OS01G61580	LOC_OS12G05170	LOC_OS02G12880	LOC_OS12G31440	LOC_OS07G36450	LOC_OS06G21530	LOC_OS03G62522	LOC_OS04G56510	LOC_OS06G41120	LOC_OS04G31230	LOC_OS04G12970	LOC_OS01G13060	LOC_OS01G59265	LOC_OS01G39670	LOC_OS08G29590	LOC_OS11G22250	LOC_OS04G08060	LOC_OS08G01110	LOC_OS04G33020	LOC_OS09G24560	LOC_OS01G69980	LOC_OS03G13560	LOC_OS04G55290	LOC_OS01G67320	LOC_OS09G28920	LOC_OS01G68650	LOC_OS12G12300	LOC_OS05G21240	LOC_OS03G57145	LOC_OS01G40640	LOC_OS01G14340	LOC_OS12G35890	LOC_OS06G46880	LOC_OS02G13340	LOC_OS05G02970	LOC_OS03G12236	LOC_OS09G11250	LOC_OS03G25540	LOC_OS08G42580	LOC_OS07G46610	LOC_OS06G19250	LOC_OS04G14740	LOC_OS05G10590	LOC_OS05G12300	LOC_OS11G03980	LOC_OS10G04600	LOC_OS09G23220	LOC_OS01G67330	LOC_OS01G62890	LOC_OS06G44210	LOC_OS09G30340	LOC_OS02G34270	LOC_OS08G34950	LOC_OS10G30910	LOC_OS03G49500	LOC_OS07G47950	LOC_OS11G01330	LOC_OS08G02420	LOC_OS06G33549	LOC_OS07G29290	LOC_OS07G33310	LOC_OS07G34640	LOC_OS05G47850	LOC_OS02G58230	LOC_OS01G13030	LOC_OS12G38940	LOC_OS04G47680	LOC_OS06G21560	LOC_OS11G38610	LOC_OS02G13360	LOC_OS01G41950	LOC_OS03G30920	LOC_OS03G45170	LOC_OS08G41270	LOC_OS09G11230	LOC_OS05G34540	LOC_OS11G01340	LOC_OS01G50890	LOC_OS03G17950	LOC_OS03G59790	LOC_OS03G51840	LOC_OS01G66020	LOC_OS06G13960	LOC_OS04G58330	LOC_OS03G57130	LOC_OS01G68680	LOC_OS06G42490	LOC_OS03G12260	LOC_OS12G37620	LOC_OS12G10560	LOC_OS05G43480	LOC_OS04G47690	LOC_OS09G16910	LOC_OS01G72700	LOC_OS01G40610	LOC_OS01G13024	LOC_OS10G37520	LOC_OS09G13880	LOC_OS03G01540	LOC_OS03G08170	LOC_OS05G11000	LOC_OS01G03650	LOC_OS12G42150	LOC_OS06G13999	LOC_OS01G49890	LOC_OS05G33270	LOC_OS02G27950	LOC_OS01G67360	LOC_OS07G19030	LOC_OS03G14850	LOC_OS01G60200	LOC_OS09G24520	LOC_OS06G44260	LOC_OS03G58430	LOC_OS05G49610	LOC_OS01G24590	LOC_OS02G13300	LOC_OS01G40600	LOC_OS06G48620	LOC_OS03G47770	LOC_OS02G55180	LOC_OS05G38950	LOC_OS05G11010	LOC_OS01G44190	LOC_OS12G42140	LOC_OS08G44310	LOC_OS01G02310	LOC_OS06G44250	LOC_OS09G30380	LOC_OS02G35560	LOC_OS06G23330	LOC_OS07G44000	LOC_OS02G03990	LOC_OS09G12530	LOC_OS03G60760	
LOC_OS08G41280	LOC_OS02G01332	LOC_OS08G03710	LOC_OS01G24570	LOC_OS02G05700	LOC_OS01G50860	LOC_OS06G10020	LOC_OS02G48870	LOC_OS10G22460	LOC_OS04G55270	LOC_OS03G59740	LOC_OS08G33690	LOC_OS08G12750	LOC_OS02G39950	LOC_OS05G47890	LOC_OS04G21050	LOC_OS07G08390	LOC_OS10G35770	LOC_OS11G34210	LOC_OS01G41910	LOC_OS02G01340	LOC_OS08G44330	LOC_OS11G01300	LOC_OS08G23410	LOC_OS01G04990	LOC_OS08G24740	LOC_OS02G48880	LOC_OS07G42280	LOC_OS02G46220	LOC_OS03G04610	LOC_OS01G61500	LOC_OS02G15980	LOC_OS06G15700	LOC_OS05G47880	LOC_OS06G44230	LOC_OS05G25620	LOC_OS01G72740	LOC_OS10G35780	LOC_OS07G46640	LOC_OS01G41900	LOC_OS02G05710	LOC_OS12G02980	LOC_OS07G45310	LOC_OS07G30300	LOC_OS04G58280	LOC_OS01G24550	LOC_OS05G11840	LOC_OS09G20920	LOC_OS01G50840	LOC_OS06G49990	LOC_OS05G42100	LOC_OS02G24080	LOC_OS11G40080	LOC_OS02G54730	LOC_OS11G45770	LOC_OS01G12560	LOC_OS07G39590	LOC_OS06G46000	LOC_OS10G21910	LOC_OS08G37950	LOC_OS12G04750	LOC_OS06G02420	LOC_OS01G71420	LOC_OS01G63800	LOC_OS09G39540	LOC_OS03G22550	LOC_OS12G41700	LOC_OS10G30860	LOC_OS10G30870	LOC_OS03G46510	LOC_OS10G05890	LOC_OS04G38680	LOC_OS01G62810	LOC_OS02G16450	LOC_OS12G15420	LOC_OS11G09200	LOC_OS09G27540	LOC_OS10G21920	LOC_OS03G60840	LOC_OS03G56790	LOC_OS06G47320	LOC_OS01G12550	LOC_OS11G11520	LOC_OS08G13990	LOC_OS11G31110	LOC_OS06G03740	LOC_OS07G06680	LOC_OS01G56130	LOC_OS03G08230	LOC_OS11G19480	LOC_OS03G22560	LOC_OS11G03900	LOC_OS12G03410	LOC_OS04G30720	LOC_OS10G04590	LOC_OS09G39560	LOC_OS06G35320	LOC_OS07G10710	LOC_OS06G14420	LOC_OS06G15750	LOC_OS01G69120	LOC_OS01G49830	LOC_OS05G05140	LOC_OS09G38239	LOC_OS04G48010	LOC_OS05G39390	LOC_OS06G48640	LOC_OS06G47310	LOC_OS03G14950	LOC_OS01G63820	LOC_OS11G11530	LOC_OS02G04490	LOC_OS01G57450	LOC_OS05G32760	LOC_OS03G21240	LOC_OS03G22570	LOC_OS12G41720	LOC_OS08G35319	LOC_OS05G26070	LOC_OS01G69130	LOC_OS01G45460	LOC_OS08G10020	LOC_OS03G60820	LOC_OS08G06050	LOC_OS07G44940	LOC_OS11G11540	LOC_OS01G16930	LOC_OS03G13630	LOC_OS04G51660	LOC_OS02G39100	LOC_OS09G19900	LOC_OS12G35040	LOC_OS06G02430	LOC_OS07G09730	LOC_OS01G33490	LOC_OS01G58770	LOC_OS02G49340	LOC_OS06G03790	LOC_OS05G29170	LOC_OS09G28840	LOC_OS05G46500	LOC_OS06G09090	LOC_OS05G47830	LOC_OS04G59570	LOC_OS04G58240	LOC_OS08G10030	LOC_OS10G37450	LOC_OS02G37350	LOC_OS01G37820	LOC_OS01G53070	LOC_OS04G51610	LOC_OS03G44780	LOC_OS01G70130	LOC_OS01G56100	LOC_OS04G12070	LOC_OS06G27770	LOC_OS06G13100	LOC_OS06G22080	LOC_OS12G33289	LOC_OS02G54700	LOC_OS07G31660	LOC_OS03G51060	LOC_OS11G39030	LOC_OS04G46260	LOC_OS01G70140	LOC_OS07G08420	LOC_OS01G19140	LOC_OS03G63040	LOC_OS10G25450	LOC_OS03G02960	LOC_OS06G48680	LOC_OS06G47350	LOC_OS01G16900	LOC_OS11G07470	LOC_OS03G55450	LOC_OS01G45439	LOC_OS10G38760	LOC_OS08G06020	LOC_OS12G37650	LOC_OS01G13870	LOC_OS12G03440	LOC_OS01G58740	LOC_OS02G49326	LOC_OS09G32972	LOC_OS01G57410	LOC_OS07G42310	LOC_OS04G40980	LOC_OS03G47820	LOC_OS03G42130	LOC_OS12G02105	LOC_OS05G11870	LOC_OS09G02200	LOC_OS06G47340	LOC_OS05G02920	LOC_OS05G23840	LOC_OS04G49310	LOC_OS01G13860	LOC_OS07G08440	LOC_OS06G34040	LOC_OS12G03430	LOC_OS06G35370	LOC_OS02G42700	LOC_OS07G28860	LOC_OS04G45800	LOC_OS06G49110	LOC_OS01G21440	LOC_OS02G31210	LOC_OS02G32540	LOC_OS11G28350	LOC_OS01G63880	LOC_OS08G40720	LOC_OS05G26026	LOC_OS04G30790	LOC_OS01G16080	LOC_OS10G33970	LOC_OS01G53030	LOC_OS07G06600	LOC_OS01G70180	LOC_OS02G44540	LOC_OS01G42370	LOC_OS01G07120	LOC_OS09G32080	LOC_OS05G27340	LOC_OS05G41640	LOC_OS01G13800	LOC_OS04G21820	LOC_OS01G41040	LOC_OS04G53420	LOC_OS08G14440	LOC_OS03G26080	LOC_OS01G10770	LOC_OS06G40770	LOC_OS06G43800	LOC_OS05G14040	LOC_OS02G52160	LOC_OS07G40520	LOC_OS05G39320	LOC_OS01G54350	LOC_OS01G74540	LOC_OS06G06880	LOC_OS03G43430	LOC_OS07G44090	LOC_OS01G58700	LOC_OS12G40470	LOC_OS04G40130	LOC_OS01G12500	LOC_OS05G29990	LOC_OS08G34060	LOC_OS04G39140	LOC_OS01G41030	LOC_OS03G10510	LOC_OS02G06270	LOC_OS04G57810	LOC_OS04G53450	LOC_OS01G46720	
LOC_OS04G52120	LOC_OS09G36450	LOC_OS05G30980	LOC_OS11G30690	LOC_OS12G38140	LOC_OS05G39310	LOC_OS11G39020	LOC_OS01G19130	LOC_OS09G20970	LOC_OS03G44750	LOC_OS03G43420	LOC_OS04G41470	LOC_OS02G41490	LOC_OS12G40460	LOC_OS08G14460	LOC_OS11G07440	LOC_OS02G10300	LOC_OS01G41020	LOC_OS03G56730	LOC_OS12G31520	LOC_OS04G45834	LOC_OS10G39260	LOC_OS01G65610	LOC_OS06G14490	LOC_OS06G13160	LOC_OS09G26270	LOC_OS06G40750	LOC_OS08G04270	LOC_OS07G26210	LOC_OS02G39180	LOC_OS09G19970	LOC_OS09G20960	LOC_OS10G03280	LOC_OS02G53440	LOC_OS02G48094	LOC_OS02G57800	LOC_OS05G06450	LOC_OS10G41550	LOC_OS07G40550	LOC_OS07G39550	LOC_OS01G66950	LOC_OS03G27360	LOC_OS11G16320	LOC_OS06G50146	LOC_OS01G46700	LOC_OS04G36058	LOC_OS01G31680	LOC_OS11G18980	LOC_OS01G51290	LOC_OS01G55650	LOC_OS11G28300	LOC_OS03G15390	LOC_OS10G28590	LOC_OS06G22919	LOC_OS02G41470	LOC_OS01G09740	LOC_OS05G06460	LOC_OS05G07790	LOC_OS01G05380	LOC_OS12G06560	LOC_OS07G38210	LOC_OS01G64300	LOC_OS07G14260	LOC_OS09G26250	LOC_OS06G43840	LOC_OS11G43960	LOC_OS02G54780	LOC_OS01G21410	LOC_OS05G32730	LOC_OS02G44500	LOC_OS06G50130	LOC_OS01G51280	LOC_OS11G16330	LOC_OS07G02280	LOC_OS01G16030	LOC_OS03G19760	LOC_OS10G27230	LOC_OS06G08620	LOC_OS09G20940	LOC_OS01G08440	LOC_OS02G32520	LOC_OS10G41534	LOC_OS01G07110	LOC_OS01G43650	LOC_OS02G33850	LOC_OS08G38460	LOC_OS03G53670	LOC_OS01G65640	LOC_OS12G07880	LOC_OS11G43934	LOC_OS12G06550	LOC_OS04G30770	LOC_OS09G27570	LOC_OS07G39570	LOC_OS02G40110	LOC_OS08G30500	LOC_OS03G06480	LOC_OS06G04250	LOC_OS01G52594	LOC_OS06G08610	LOC_OS04G42760	LOC_OS01G34700	LOC_OS05G41660	LOC_OS05G27360	LOC_OS01G08430	LOC_OS09G02284	LOC_OS08G38450	LOC_OS02G33840	LOC_OS07G38230	LOC_OS07G39560	LOC_OS10G36190	LOC_OS03G27390	LOC_OS12G28790	LOC_OS03G31400	LOC_OS07G44900	LOC_OS05G32710	LOC_OS06G50110	LOC_OS06G43820	LOC_OS02G39140	LOC_OS12G35080	LOC_OS07G07990	LOC_OS04G48060	LOC_OS02G03820	LOC_OS02G43040	LOC_OS07G01660	LOC_OS07G46570	LOC_OS01G73280	LOC_OS03G59040	LOC_OS08G37270	LOC_OS05G28840	LOC_OS07G38940	LOC_OS02G09120	LOC_OS05G49770	LOC_OS02G36740	LOC_OS05G44080	LOC_OS04G57750	LOC_OS10G09590	LOC_OS01G19990	LOC_OS10G38900	LOC_OS06G50180	LOC_OS01G51250	LOC_OS05G41800	LOC_OS06G09960	LOC_OS02G48740	LOC_OS01G56930	LOC_OS02G47410	LOC_OS07G04700	LOC_OS03G53720	LOC_OS01G40590	LOC_OS06G16250	LOC_OS11G43920	LOC_OS09G32000	LOC_OS02G57690	LOC_OS02G56360	LOC_OS02G12780	LOC_OS01G60190	LOC_OS08G05660	LOC_OS02G09130	LOC_OS03G64400	LOC_OS04G40080	LOC_OS03G15480	LOC_OS02G22120	LOC_OS05G12474	LOC_OS03G18510	LOC_OS01G08400	LOC_OS01G09730	LOC_OS03G44800	LOC_OS02G43020	LOC_OS08G37290	LOC_OS08G16350	LOC_OS07G38960	LOC_OS07G12330	LOC_OS04G24800	LOC_OS07G11000	LOC_OS05G48422	LOC_OS05G23130	LOC_OS06G37180	LOC_OS02G10130	LOC_OS12G30020	LOC_OS05G04850	LOC_OS01G59190	LOC_OS08G01290	LOC_OS04G35500	LOC_OS08G29660	LOC_OS01G16020	LOC_OS03G27460	LOC_OS05G11140	LOC_OS11G04330	LOC_OS10G30170	LOC_OS01G56910	LOC_OS04G57760	LOC_OS11G05660	LOC_OS04G48820	LOC_OS01G65692	LOC_OS01G64360	LOC_OS06G37190	LOC_OS05G44050	LOC_OS06G16270	LOC_OS03G04770	LOC_OS01G60170	LOC_OS03G03440	LOC_OS02G55010	LOC_OS02G09150	LOC_OS04G36840	LOC_OS07G26974	LOC_OS03G62680	LOC_OS01G18670	LOC_OS11G37230	LOC_OS07G25670	LOC_OS08G04300	LOC_OS05G20910	LOC_OS02G44330	LOC_OS02G45660	LOC_OS02G46990	LOC_OS10G29159	LOC_OS10G22520	LOC_OS03G11060	LOC_OS07G37650	LOC_OS04G39040	LOC_OS11G38510	LOC_OS07G38980	LOC_OS04G57710	LOC_OS03G05210	LOC_OS04G53350	LOC_OS02G57640	LOC_OS11G14544	LOC_OS04G42690	LOC_OS07G48310	LOC_OS12G39250	LOC_OS11G10180	LOC_OS11G05600	LOC_OS01G31610	LOC_OS11G06930	LOC_OS11G01240	LOC_OS05G40510	LOC_OS01G51200	LOC_OS06G06014	LOC_OS01G52530	LOC_OS11G02570	LOC_OS05G41840	LOC_OS04G45730	LOC_OS03G51984	LOC_OS12G19660	LOC_OS03G51980	LOC_OS08G05620	LOC_OS03G15430	LOC_OS01G63050	LOC_OS05G03590	LOC_OS02G12740	LOC_OS12G05070	LOC_OS04G20490	LOC_OS08G41320	LOC_OS02G57650	LOC_OS02G24710	LOC_OS01G15580	
LOC_OS05G14240	LOC_OS05G35150	LOC_OS12G40270	LOC_OS02G46970	LOC_OS02G20380	LOC_OS03G53710	LOC_OS01G63060	LOC_OS11G02580	LOC_OS01G06660	LOC_OS08G05610	LOC_OS01G68750	LOC_OS06G46940	LOC_OS11G37200	LOC_OS06G22970	LOC_OS07G36340	LOC_OS06G20310	LOC_OS04G57730	LOC_OS04G33760	LOC_OS10G32780	LOC_OS04G56405	LOC_OS03G47034	LOC_OS01G32920	LOC_OS07G02100	LOC_OS12G40260	LOC_OS12G41590	LOC_OS03G57290	LOC_OS04G53360	LOC_OS04G03910	LOC_OS02G36710	LOC_OS06G20320	LOC_OS03G03480	LOC_OS02G33680	LOC_OS06G18010	LOC_OS01G20940	LOC_OS10G42110	LOC_OS05G03574	LOC_OS08G33720	LOC_OS12G23700	LOC_OS07G28710	LOC_OS02G51500	LOC_OS02G01245	LOC_OS01G07930	LOC_OS08G02560	LOC_OS03G58590	LOC_OS04G40910	LOC_OS03G57260	LOC_OS03G12350	LOC_OS10G24340	LOC_OS09G23110	LOC_OS08G39050	LOC_OS08G15080	LOC_OS09G32870	LOC_OS10G38980	LOC_OS03G62610	LOC_OS08G32420	LOC_OS03G23000	LOC_OS03G48300	LOC_OS03G49630	LOC_OS09G30210	LOC_OS07G08210	LOC_OS08G02550	LOC_OS05G37700	LOC_OS03G50610	LOC_OS04G35570	LOC_OS04G34240	LOC_OS01G53820	LOC_OS07G32790	LOC_OS04G47555	LOC_OS02G15880	LOC_OS01G67450	LOC_OS10G04720	LOC_OS07G35820	LOC_OS06G06050	LOC_OS01G60110	LOC_OS01G56090	LOC_OS11G09170	LOC_OS11G40810	LOC_OS04G48880	LOC_OS10G37660	LOC_OS02G35480	LOC_OS08G33740	LOC_OS10G35000	LOC_OS03G63950	LOC_OS04G38600	LOC_OS04G35580	LOC_OS01G27520	LOC_OS12G01500	LOC_OS06G10100	LOC_OS05G08370	LOC_OS06G11430	LOC_OS08G03870	LOC_OS07G34529	LOC_OS08G44420	LOC_OS03G16730	LOC_OS03G57240	LOC_OS12G42090	LOC_OS04G55190	LOC_OS04G40930	LOC_OS06G24711	LOC_OS08G31110	LOC_OS01G56080	LOC_OS10G37630	LOC_OS07G44770	LOC_OS08G40060	LOC_OS08G09170	LOC_OS07G43440	LOC_OS03G48320	LOC_OS02G05620	LOC_OS06G36700	LOC_OS02G52820	LOC_OS06G11420	LOC_OS02G47470	LOC_OS11G03880	LOC_OS04G38620	LOC_OS05G12400	LOC_OS02G27880	LOC_OS01G07940	LOC_OS09G21380	LOC_OS02G14570	LOC_OS08G39060	LOC_OS05G47960	LOC_OS03G11050	LOC_OS05G22670	LOC_OS03G01660	LOC_OS10G37640	LOC_OS05G33320	LOC_OS02G55090	LOC_OS02G01275	LOC_OS02G05630	LOC_OS01G59100	LOC_OS12G17070	LOC_OS05G32060	LOC_OS03G25620	LOC_OS01G02200	LOC_OS04G48830	LOC_OS09G21370	LOC_OS07G38900	LOC_OS01G61410	LOC_OS02G09170	LOC_OS01G48444	LOC_OS03G57220	LOC_OS08G18150	LOC_OS07G35870	LOC_OS05G49730	LOC_OS09G35940	LOC_OS02G55060	LOC_OS02G39810	LOC_OS07G09580	LOC_OS06G47410	LOC_OS02G35450	LOC_OS01G16840	LOC_OS10G38940	LOC_OS09G08390	LOC_OS07G26920	LOC_OS07G46530	LOC_OS07G23890	LOC_OS12G17080	LOC_OS02G02530	LOC_OS04G10290	LOC_OS02G48780	LOC_OS07G42180	LOC_OS03G42190	LOC_OS01G67490	LOC_OS01G03520	LOC_OS12G42020	LOC_OS04G56450	LOC_OS04G55120	LOC_OS02G09180	LOC_OS09G21360	LOC_OS04G57780	LOC_OS03G14980	LOC_OS03G57230	LOC_OS01G48430	LOC_OS04G52090	LOC_OS01G24480	LOC_OS02G40820	LOC_OS01G37790	LOC_OS01G12470	LOC_OS11G10110	LOC_OS03G38930	LOC_OS08G31120	LOC_OS12G31380	LOC_OS10G34590	LOC_OS03G21270	LOC_OS03G26960	LOC_OS07G23880	LOC_OS09G20024	LOC_OS05G37730	LOC_OS03G51930	LOC_OS02G22160	LOC_OS01G66170	LOC_OS04G47520	LOC_OS07G33230	LOC_OS07G34560	LOC_OS06G15830	LOC_OS06G44360	LOC_OS02G14540	LOC_OS02G55040	LOC_OS02G39830	LOC_OS08G36840	LOC_OS03G03410	LOC_OS02G02550	LOC_OS12G02870	LOC_OS05G34690	LOC_OS01G45380	LOC_OS07G43490	LOC_OS12G08170	LOC_OS07G38910	LOC_OS06G45680	LOC_OS01G44050	LOC_OS05G01790	LOC_OS09G20010	LOC_OS11G09140	LOC_OS01G11160	LOC_OS06G43020	LOC_OS05G45340	LOC_OS04G01330	LOC_OS02G40800	LOC_OS12G33100	LOC_OS04G23580	LOC_OS07G42160	LOC_OS01G63910	LOC_OS10G33240	LOC_OS09G10690	LOC_OS11G35410	LOC_OS10G42190	LOC_OS09G35970	LOC_OS11G32380	LOC_OS07G46520	LOC_OS10G27330	LOC_OS07G11900	LOC_OS03G20010	LOC_OS05G10630	LOC_OS12G13590	LOC_OS12G12260	LOC_OS06G48780	LOC_OS01G69220	LOC_OS02G30640	LOC_OS02G54610	LOC_OS10G40300	LOC_OS10G28665	LOC_OS07G43500	LOC_OS09G04790	LOC_OS09G23070	LOC_OS01G12440	LOC_OS01G11110	LOC_OS12G37550	LOC_OS04G50204	LOC_OS02G03020	LOC_OS01G56020	LOC_OS09G39420	LOC_OS10G14011	LOC_OS03G46640	LOC_OS05G05290	LOC_OS04G40880	
LOC_OS10G26010	LOC_OS01G24440	LOC_OS07G27480	LOC_OS02G18990	LOC_OS11G44330	LOC_OS04G43916	LOC_OS01G69230	LOC_OS02G30630	LOC_OS04G43910	LOC_OS10G20710	LOC_OS01G12430	LOC_OS12G37560	LOC_OS08G11450	LOC_OS09G38100	LOC_OS02G03030	LOC_OS05G22614	LOC_OS06G03860	LOC_OS02G43970	LOC_OS03G20020	LOC_OS08G06190	LOC_OS07G06560	LOC_OS01G72880	LOC_OS04G58180	LOC_OS07G09600	LOC_OS03G25720	LOC_OS02G50230	LOC_OS06G02560	LOC_OS09G07800	LOC_OS05G09620	LOC_OS04G43922	LOC_OS02G55920	LOC_OS11G20370	LOC_OS01G44020	LOC_OS10G36260	LOC_OS12G37570	LOC_OS06G36770	LOC_OS12G01580	LOC_OS06G27820	LOC_OS03G46660	LOC_OS09G16760	LOC_OS02G43940	LOC_OS03G22690	LOC_OS01G70230	LOC_OS01G34690	LOC_OS04G13220	LOC_OS02G27000	LOC_OS02G15020	LOC_OS06G22140	LOC_OS05G43520	LOC_OS03G13750	LOC_OS02G49250	LOC_OS05G09630	LOC_OS07G17220	LOC_OS02G54600	LOC_OS06G09180	LOC_OS03G60939	LOC_OS07G44820	LOC_OS03G58620	LOC_OS01G13780	LOC_OS06G06910	LOC_OS02G43950	LOC_OS06G02550	LOC_OS10G39300	LOC_OS03G45320	LOC_OS09G15420	LOC_OS06G02555	LOC_OS04G50216	LOC_OS03G47980	LOC_OS03G46650	LOC_OS05G10670	LOC_OS03G47930	LOC_OS07G10610	LOC_OS02G51540	LOC_OS04G38510	LOC_OS03G22634	LOC_OS01G37700	LOC_OS01G25720	LOC_OS11G28270	LOC_OS07G17250	LOC_OS04G40830	LOC_OS07G32880	LOC_OS03G54220	LOC_OS09G28720	LOC_OS04G28300	LOC_OS04G48790	LOC_OS03G10650	LOC_OS03G60910	LOC_OS02G13260	LOC_OS06G40860	LOC_OS01G70250	LOC_OS03G43570	LOC_OS04G35490	LOC_OS06G02570	LOC_OS02G49230	LOC_OS01G69270	LOC_OS06G13220	LOC_OS01G46650	LOC_OS06G51500	LOC_OS04G58110	LOC_OS11G08670	LOC_OS07G31540	LOC_OS10G42930	LOC_OS10G27300	LOC_OS09G28710	LOC_OS02G55910	LOC_OS01G42294	LOC_OS03G51180	LOC_OS03G58600	LOC_OS01G63970	LOC_OS07G38170	LOC_OS08G36774	LOC_OS03G01760	LOC_OS09G15400	LOC_OS03G08390	LOC_OS03G07060	LOC_OS07G42220	LOC_OS03G42230	LOC_OS04G40850	LOC_OS05G11980	LOC_OS02G52850	LOC_OS01G70270	LOC_OS07G10630	LOC_OS05G43576	LOC_OS01G42280	LOC_OS03G10670	LOC_OS05G43570	LOC_OS05G07000	LOC_OS07G30240	LOC_OS05G42240	LOC_OS08G34140	LOC_OS03G55570	LOC_OS08G06140	LOC_OS04G52840	LOC_OS01G12420	LOC_OS02G04330	LOC_OS11G32310	LOC_OS12G05980	LOC_OS01G73300	LOC_OS06G40840	LOC_OS04G31900	LOC_OS10G04660	LOC_OS05G11990	LOC_OS05G09670	LOC_OS02G52860	LOC_OS03G01740	LOC_OS02G49210	LOC_OS08G27850	LOC_OS12G12250	LOC_OS09G24330	LOC_OS02G30610	LOC_OS08G36790	LOC_OS04G58130	LOC_OS03G55560	LOC_OS09G16710	LOC_OS02G40880	LOC_OS12G33180	LOC_OS07G38190	LOC_OS07G44860	LOC_OS07G08320	LOC_OS04G41320	LOC_OS10G11820	LOC_OS09G19890	LOC_OS04G42650	LOC_OS01G22650	LOC_OS01G21320	LOC_OS05G07860	LOC_OS11G42540	LOC_OS04G21710	LOC_OS08G34160	LOC_OS04G53310	LOC_OS07G36360	LOC_OS08G40840	LOC_OS07G12390	LOC_OS07G11060	LOC_OS08G07450	LOC_OS01G11990	LOC_OS05G32820	LOC_OS11G31880	LOC_OS12G41660	LOC_OS06G43930	LOC_OS02G39050	LOC_OS04G33700	LOC_OS03G05250	LOC_OS10G35800	LOC_OS09G19880	LOC_OS01G59920	LOC_OS04G41330	LOC_OS01G08330	LOC_OS05G41760	LOC_OS03G52475	LOC_OS03G56830	LOC_OS10G38080	LOC_OS03G18580	LOC_OS08G34150	LOC_OS12G14059	LOC_OS07G15430	LOC_OS03G10620	LOC_OS04G54630	LOC_OS07G11070	LOC_OS08G18920	LOC_OS03G31540	LOC_OS08G07440	LOC_OS08G39840	LOC_OS12G39340	LOC_OS12G42980	LOC_OS02G52040	LOC_OS06G04310	LOC_OS10G32770	LOC_OS01G74660	LOC_OS01G59910	LOC_OS04G42670	LOC_OS04G41340	LOC_OS03G60090	LOC_OS03G23940	LOC_OS02G40030	LOC_OS06G51530	LOC_OS11G09970	LOC_OS05G40420	LOC_OS03G18590	LOC_OS03G30240	LOC_OS02G07480	LOC_OS10G40360	LOC_OS02G54670	LOC_OS10G18470	LOC_OS08G07430	LOC_OS04G52000	LOC_OS02G53340	LOC_OS12G39350	LOC_OS12G02030	LOC_OS09G38990	LOC_OS06G39880	LOC_OS07G26100	LOC_OS06G06990	LOC_OS09G20850	LOC_OS10G11830	LOC_OS10G26070	LOC_OS07G48340	LOC_OS04G40020	LOC_OS01G22640	LOC_OS08G13250	LOC_OS02G31100	LOC_OS11G04295	LOC_OS02G32430	LOC_OS08G34170	LOC_OS03G56850	LOC_OS07G36370	LOC_OS08G38530	LOC_OS01G65730	LOC_OS07G41710	LOC_OS02G54680	LOC_OS04G53320	LOC_OS03G35920	LOC_OS05G51130	LOC_OS09G35010	LOC_OS12G39360	
LOC_OS02G39060	LOC_OS01G55540	LOC_OS08G04390	LOC_OS06G43900	LOC_OS04G20424	LOC_OS06G08720	LOC_OS03G59080	LOC_OS09G20840	LOC_OS11G04220	LOC_OS08G29600	LOC_OS07G32800	LOC_OS02G27030	LOC_OS01G11952	LOC_OS05G05240	LOC_OS04G54600	LOC_OS04G31960	LOC_OS04G55930	LOC_OS03G31510	LOC_OS08G40880	LOC_OS05G38160	LOC_OS02G04390	LOC_OS01G32890	LOC_OS09G35020	LOC_OS05G14194	LOC_OS12G37590	LOC_OS02G07420	LOC_OS01G31560	LOC_OS01G56860	LOC_OS01G17250	LOC_OS08G29615	LOC_OS09G20830	LOC_OS08G29610	LOC_OS12G16670	LOC_OS08G07400	LOC_OS02G33700	LOC_OS03G17210	LOC_OS10G38030	LOC_OS04G51560	LOC_OS04G55920	LOC_OS04G31971	LOC_OS02G45710	LOC_OS01G56850	LOC_OS01G17240	LOC_OS07G48370	LOC_OS03G18550	LOC_OS03G44840	LOC_OS03G59060	LOC_OS03G43510	LOC_OS09G20820	LOC_OS09G36370	LOC_OS01G09650	LOC_OS01G08320	LOC_OS04G08764	LOC_OS05G41790	LOC_OS07G38120	LOC_OS09G27450	LOC_OS12G41640	LOC_OS02G43980	LOC_OS05G14170	LOC_OS10G32710	LOC_OS06G08730	LOC_OS07G28790	LOC_OS03G44830	LOC_OS01G05289	LOC_OS01G11960	LOC_OS09G23084	LOC_OS01G10630	LOC_OS08G38570	LOC_OS10G41660	LOC_OS07G41750	LOC_OS07G18510	LOC_OS08G17655	LOC_OS02G03090	LOC_OS05G14180	LOC_OS07G15490	LOC_OS04G27020	LOC_OS01G17260	LOC_OS05G32830	LOC_OS02G42660	LOC_OS02G20410	LOC_OS02G44250	LOC_OS02G48610	LOC_OS01G07410	LOC_OS04G42130	LOC_OS03G59160	LOC_OS11G22090	LOC_OS01G67960	LOC_OS01G03050	LOC_OS07G35310	LOC_OS03G14250	LOC_OS05G50410	LOC_OS06G20410	LOC_OS12G07100	LOC_OS01G40000	LOC_OS09G29170	LOC_OS03G06620	LOC_OS05G05840	LOC_OS07G47300	LOC_OS07G48630	LOC_OS03G27560	LOC_OS02G44260	LOC_OS02G49950	LOC_OS02G48620	LOC_OS06G04390	LOC_OS01G54630	LOC_OS03G18620	LOC_OS05G33060	LOC_OS04G23849	LOC_OS02G20270	LOC_OS01G07400	LOC_OS01G04370	LOC_OS04G47830	LOC_OS11G39750	LOC_OS01G65310	LOC_OS01G16354	LOC_OS05G04520	LOC_OS06G19400	LOC_OS08G41880	LOC_OS05G38750	LOC_OS05G33050	LOC_OS05G12110	LOC_OS07G34006	LOC_OS11G06860	LOC_OS03G44920	LOC_OS11G04200	LOC_OS06G06120	LOC_OS08G17320	LOC_OS01G08760	LOC_OS12G10730	LOC_OS01G65320	LOC_OS12G05380	LOC_OS05G45030	LOC_OS02G10010	LOC_OS01G41310	LOC_OS12G13810	LOC_OS01G19410	LOC_OS08G02260	LOC_OS03G60130	LOC_OS08G31630	LOC_OS07G22024	LOC_OS06G21720	LOC_OS05G38740	LOC_OS08G26270	LOC_OS07G48610	LOC_OS05G38730	LOC_OS05G37400	LOC_OS11G27799	LOC_OS02G44240	LOC_OS06G08770	LOC_OS06G03080	LOC_OS05G26750	LOC_OS03G38230	LOC_OS11G01180	LOC_OS04G23820	LOC_OS01G03060	LOC_OS02G37960	LOC_OS05G46350	LOC_OS05G05830	LOC_OS06G19420	LOC_OS08G40570	LOC_OS08G02250	LOC_OS04G33210	LOC_OS03G60140	LOC_OS04G43490	LOC_OS09G38920	LOC_OS06G20400	LOC_OS10G36830	LOC_OS06G31100	LOC_OS01G29640	LOC_OS01G49250	LOC_OS04G43420	LOC_OS08G16010	LOC_OS04G52380	LOC_OS01G05670	LOC_OS02G53169	LOC_OS02G07260	LOC_OS01G42620	LOC_OS06G40060	LOC_OS03G07990	LOC_OS07G36680	LOC_OS03G04000	LOC_OS04G56740	LOC_OS10G41390	LOC_OS03G07994	LOC_OS04G55410	LOC_OS12G29330	LOC_OS07G09060	LOC_OS06G44420	LOC_OS08G29320	LOC_OS03G19900	LOC_OS12G43640	LOC_OS12G42310	LOC_OS04G40390	LOC_OS06G31110	LOC_OS06G36800	LOC_OS02G44220	LOC_OS01G05660	LOC_OS06G08790	LOC_OS04G08250	LOC_OS10G07470	LOC_OS07G39700	LOC_OS01G25290	LOC_OS05G28510	LOC_OS01G65350	LOC_OS10G39090	LOC_OS04G26910	LOC_OS06G39070	LOC_OS01G13285	LOC_OS05G45080	LOC_OS04G56730	LOC_OS08G32970	LOC_OS02G56200	LOC_OS01G70700	LOC_OS12G42300	LOC_OS08G04890	LOC_OS03G56070	LOC_OS03G48450	LOC_OS11G34020	LOC_OS03G62780	LOC_OS01G52890	LOC_OS02G01970	LOC_OS12G01820	LOC_OS04G11890	LOC_OS12G42330	LOC_OS09G19790	LOC_OS03G19920	LOC_OS04G44770	LOC_OS01G66690	LOC_OS03G15560	LOC_OS06G20430	LOC_OS03G02280	LOC_OS12G07120	LOC_OS09G29110	LOC_OS05G28500	LOC_OS05G03200	LOC_OS07G34040	LOC_OS02G53140	LOC_OS03G62750	LOC_OS03G26210	LOC_OS08G29340	LOC_OS05G38780	LOC_OS07G44299	LOC_OS10G11520	LOC_OS04G35820	LOC_OS06G39040	LOC_OS06G11500	LOC_OS12G01810	LOC_OS02G21580	LOC_OS11G01140	LOC_OS01G51540	LOC_OS01G03020	LOC_OS03G19930	LOC_OS05G33080	LOC_OS04G01610	LOC_OS05G03210	
LOC_OS02G37920	LOC_OS04G51060	LOC_OS10G21784	LOC_OS03G15570	LOC_OS01G16330	LOC_OS07G34030	LOC_OS03G05300	LOC_OS05G45060	LOC_OS04G11880	LOC_OS05G38770	LOC_OS03G26220	LOC_OS03G02270	LOC_OS01G04300	LOC_OS11G02400	LOC_OS01G50200	LOC_OS06G09210	LOC_OS01G65380	LOC_OS09G25650	LOC_OS12G07190	LOC_OS08G16050	LOC_OS05G48960	LOC_OS05G47630	LOC_OS01G49210	LOC_OS11G32290	LOC_OS01G58160	LOC_OS04G01660	LOC_OS01G43910	LOC_OS08G31690	LOC_OS01G49219	LOC_OS10G34260	LOC_OS04G58564	LOC_OS08G34720	LOC_OS04G45240	LOC_OS08G43670	LOC_OS11G35320	LOC_OS06G03910	LOC_OS06G19490	LOC_OS11G25990	LOC_OS06G11520	LOC_OS02G27740	LOC_OS04G38960	LOC_OS03G50730	LOC_OS07G12600	LOC_OS04G57220	LOC_OS04G58550	LOC_OS11G47320	LOC_OS05G48950	LOC_OS08G17390	LOC_OS06G44450	LOC_OS02G58020	LOC_OS02G39720	LOC_OS02G13110	LOC_OS06G45780	LOC_OS10G10280	LOC_OS12G32150	LOC_OS11G15720	LOC_OS07G22870	LOC_OS09G31434	LOC_OS07G44200	LOC_OS09G38070	LOC_OS01G47490	LOC_OS01G01295	LOC_OS08G03510	LOC_OS01G04324	LOC_OS02G50990	LOC_OS01G05650	LOC_OS07G13940	LOC_OS07G12610	LOC_OS09G26960	LOC_OS01G60460	LOC_OS05G23650	LOC_OS01G38530	LOC_OS06G39080	LOC_OS02G39750	LOC_OS06G45770	LOC_OS03G56060	LOC_OS02G10090	LOC_OS03G49770	LOC_OS07G41140	LOC_OS06G23504	LOC_OS10G39932	LOC_OS01G31910	LOC_OS02G26430	LOC_OS11G03760	LOC_OS03G16860	LOC_OS01G60450	LOC_OS04G01650	LOC_OS10G26630	LOC_OS01G39870	LOC_OS09G35810	LOC_OS11G09070	LOC_OS08G30370	LOC_OS12G37860	LOC_OS12G32170	LOC_OS07G07270	LOC_OS03G14205	LOC_OS02G39740	LOC_OS02G13130	LOC_OS11G14410	LOC_OS10G35580	LOC_OS02G02480	LOC_OS07G41150	LOC_OS05G35620	LOC_OS03G48430	LOC_OS02G06840	LOC_OS02G22020	LOC_OS12G42390	LOC_OS03G49710	LOC_OS01G06920	LOC_OS02G48650	LOC_OS07G36600	LOC_OS07G12630	LOC_OS09G38090	LOC_OS04G55490	LOC_OS05G46340	LOC_OS05G05800	LOC_OS02G56270	LOC_OS05G47670	LOC_OS06G47530	LOC_OS03G11100	LOC_OS11G13970	LOC_OS04G47860	LOC_OS03G21380	LOC_OS04G38910	LOC_OS10G36880	LOC_OS11G32250	LOC_OS09G12300	LOC_OS09G13630	LOC_OS10G39910	LOC_OS08G04810	LOC_OS03G49700	LOC_OS04G35890	LOC_OS11G24620	LOC_OS07G12640	LOC_OS06G09240	LOC_OS01G60430	LOC_OS05G01450	LOC_OS11G13980	LOC_OS04G04740	LOC_OS01G38520	LOC_OS08G34750	LOC_OS01G73810	LOC_OS10G35560	LOC_OS11G32240	LOC_OS08G41040	LOC_OS01G59440	LOC_OS06G03940	LOC_OS10G39920	LOC_OS06G02610	LOC_OS12G04934	LOC_OS12G03601	LOC_OS06G35524	LOC_OS02G27730	LOC_OS09G01620	LOC_OS08G01770	LOC_OS07G03700	LOC_OS04G57210	LOC_OS10G02650	LOC_OS11G09010	LOC_OS03G57320	LOC_OS08G04800	LOC_OS10G09290	LOC_OS08G13840	LOC_OS11G10000	LOC_OS08G32120	LOC_OS03G19090	LOC_OS07G09000	LOC_OS10G35530	LOC_OS04G38930	LOC_OS12G04930	LOC_OS04G51910	LOC_OS02G48640	LOC_OS04G14990	LOC_OS11G03720	LOC_OS08G25830	LOC_OS05G14740	LOC_OS01G68480	LOC_OS01G43080	LOC_OS02G47310	LOC_OS01G67150	LOC_OS03G59990	LOC_OS01G13229	LOC_OS05G47640	LOC_OS04G37619	LOC_OS11G11340	LOC_OS01G18910	LOC_OS01G39830	LOC_OS03G03520	LOC_OS03G24440	LOC_OS10G36870	LOC_OS03G46690	LOC_OS10G39900	LOC_OS04G51900	LOC_OS11G32260	LOC_OS10G05660	LOC_OS01G43070	LOC_OS06G03990	LOC_OS03G25820	LOC_OS06G47570	LOC_OS12G39620	LOC_OS07G31870	LOC_OS11G20239	LOC_OS04G28620	LOC_OS01G11470	LOC_OS05G39170	LOC_OS03G13840	LOC_OS11G32210	LOC_OS02G58090	LOC_OS02G52790	LOC_OS01G59410	LOC_OS05G32544	LOC_OS03G08480	LOC_OS12G04990	LOC_OS01G55050	LOC_OS01G34110	LOC_OS06G34250	LOC_OS10G31950	LOC_OS04G42940	LOC_OS03G45420	LOC_OS10G29640	LOC_OS02G26490	LOC_OS02G18870	LOC_OS10G42610	LOC_OS07G17560	LOC_OS03G57430	LOC_OS10G37260	LOC_OS07G38490	LOC_OS03G13850	LOC_OS01G39810	LOC_OS02G43850	LOC_OS01G72520	LOC_OS12G35260	LOC_OS05G32530	LOC_OS02G37140	LOC_OS12G41930	LOC_OS02G09930	LOC_OS08G01850	LOC_OS07G34920	LOC_OS10G05680	LOC_OS02G52770	LOC_OS12G39640	LOC_OS03G13860	LOC_OS01G48740	LOC_OS10G29610	LOC_OS04G25570	LOC_OS08G33370	LOC_OS10G17660	LOC_OS10G37230	LOC_OS03G12530	LOC_OS01G71200	LOC_OS01G56360	LOC_OS11G19250	LOC_OS07G09960	LOC_OS03G08460	LOC_OS07G31884	
LOC_OS07G29560	LOC_OS03G41080	LOC_OS07G49150	LOC_OS02G51450	LOC_OS10G25260	LOC_OS06G35574	LOC_OS04G13580	LOC_OS01G14514	LOC_OS06G13320	LOC_OS09G24250	LOC_OS05G20540	LOC_OS03G58740	LOC_OS06G47544	LOC_OS08G16800	LOC_OS01G10150	LOC_OS10G37240	LOC_OS01G15840	LOC_OS08G12449	LOC_OS03G21490	LOC_OS02G28210	LOC_OS04G53606	LOC_OS02G38490	LOC_OS05G33840	LOC_OS07G07310	LOC_OS12G41950	LOC_OS07G43850	LOC_OS02G43830	LOC_OS05G32580	LOC_OS03G16070	LOC_OS01G48720	LOC_OS11G04180	LOC_OS07G34940	LOC_OS05G44560	LOC_OS04G58480	LOC_OS08G33390	LOC_OS08G32060	LOC_OS03G58710	LOC_OS12G37870	LOC_OS06G12020	LOC_OS02G06850	LOC_OS06G05730	LOC_OS07G41240	LOC_OS04G30910	LOC_OS11G17490	LOC_OS04G45160	LOC_OS01G71220	LOC_OS04G33190	LOC_OS03G46710	LOC_OS02G50100	LOC_OS06G01360	LOC_OS02G37109	LOC_OS09G26890	LOC_OS05G45880	LOC_OS02G46080	LOC_OS01G43020	LOC_OS08G04090	LOC_OS03G55660	LOC_OS12G03690	LOC_OS05G23620	LOC_OS01G12750	LOC_OS07G08660	LOC_OS01G19380	LOC_OS04G24290	LOC_OS01G64949	LOC_OS04G38890	LOC_OS06G01390	LOC_OS08G25780	LOC_OS06G05750	LOC_OS05G36920	LOC_OS02G25150	LOC_OS09G29910	LOC_OS05G45875	LOC_OS07G33630	LOC_OS06G47590	LOC_OS01G45670	LOC_OS08G35110	LOC_OS04G28640	LOC_OS08G32085	LOC_OS08G15500	LOC_OS03G28070	LOC_OS01G63620	LOC_OS06G12040	LOC_OS05G40180	LOC_OS05G23610	LOC_OS01G23400	LOC_OS11G19210	LOC_OS09G13570	LOC_OS03G22770	LOC_OS02G40750	LOC_OS09G32730	LOC_OS09G31400	LOC_OS05G06280	LOC_OS09G38040	LOC_OS11G42450	LOC_OS10G25220	LOC_OS08G25799	LOC_OS04G42920	LOC_OS04G49550	LOC_OS03G58700	LOC_OS01G12770	LOC_OS06G12030	LOC_OS03G28080	LOC_OS03G08490	LOC_OS02G06880	LOC_OS07G42560	LOC_OS07G41230	LOC_OS01G56310	LOC_OS05G31220	LOC_OS07G06830	LOC_OS03G44980	LOC_OS03G16030	LOC_OS12G18760	LOC_OS10G27050	LOC_OS06G04440	LOC_OS02G42590	LOC_OS11G09830	LOC_OS02G57600	LOC_OS01G12720	LOC_OS01G46980	LOC_OS01G44320	LOC_OS10G07440	LOC_OS07G38420	LOC_OS05G27110	LOC_OS07G40750	LOC_OS02G10990	LOC_OS09G07780	LOC_OS03G51270	LOC_OS08G09750	LOC_OS03G31679	LOC_OS06G50340	LOC_OS02G45620	LOC_OS12G05440	LOC_OS03G42320	LOC_OS01G57630	LOC_OS07G02470	LOC_OS05G15120	LOC_OS03G04040	LOC_OS07G47390	LOC_OS08G44070	LOC_OS07G06840	LOC_OS05G41400	LOC_OS04G19740	LOC_OS03G22720	LOC_OS01G41280	LOC_OS01G12710	LOC_OS09G06464	LOC_OS01G08690	LOC_OS03G29350	LOC_OS08G05380	LOC_OS03G51260	LOC_OS10G39044	LOC_OS07G34050	LOC_OS02G30590	LOC_OS01G24720	LOC_OS01G19340	LOC_OS05G30750	LOC_OS11G22800	LOC_OS03G22730	LOC_OS10G33710	LOC_OS03G17380	LOC_OS07G47360	LOC_OS02G42570	LOC_OS06G49330	LOC_OS01G22990	LOC_OS04G53690	LOC_OS02G12710	LOC_OS01G07390	LOC_OS01G06060	LOC_OS11G28130	LOC_OS08G36480	LOC_OS03G31690	LOC_OS06G12080	LOC_OS08G40500	LOC_OS04G02050	LOC_OS05G49350	LOC_OS11G42400	LOC_OS03G10750	LOC_OS10G39010	LOC_OS09G27370	LOC_OS11G37080	LOC_OS02G45600	LOC_OS12G05420	LOC_OS06G42700	LOC_OS05G50390	LOC_OS12G43740	LOC_OS05G30740	LOC_OS03G06680	LOC_OS03G22740	LOC_OS07G27780	LOC_OS06G03120	LOC_OS10G28370	LOC_OS08G28860	LOC_OS07G47370	LOC_OS02G19340	LOC_OS08G16880	LOC_OS06G30720	LOC_OS01G07382	LOC_OS11G04170	LOC_OS01G41260	LOC_OS10G39020	LOC_OS07G38430	LOC_OS08G41820	LOC_OS03G28040	LOC_OS12G43730	LOC_OS02G45610	LOC_OS03G42334	LOC_OS02G46940	LOC_OS12G37060	LOC_OS11G01900	LOC_OS10G28340	LOC_OS03G19980	LOC_OS06G48065	LOC_OS01G07330	LOC_OS02G10950	LOC_OS01G41250	LOC_OS07G18860	LOC_OS09G37560	LOC_OS05G32500	LOC_OS05G15160	LOC_OS04G11830	LOC_OS08G23180	LOC_OS01G55890	LOC_OS12G39650	LOC_OS01G07320	LOC_OS02G10960	LOC_OS05G41440	LOC_OS03G53880	LOC_OS07G39780	LOC_OS03G10700	LOC_OS02G09970	LOC_OS07G13170	LOC_OS12G04140	LOC_OS05G36090	LOC_OS10G39000	LOC_OS09G36240	LOC_OS11G18750	LOC_OS11G39670	LOC_OS01G53220	LOC_OS07G04220	LOC_OS07G06880	LOC_OS07G31850	LOC_OS09G15350	LOC_OS06G30750	LOC_OS04G42990	LOC_OS09G20700	LOC_OS08G35190	LOC_OS03G56944	LOC_OS05G08850	LOC_OS11G41990	LOC_OS11G06780	LOC_OS11G05450	LOC_OS05G28460	LOC_OS07G37156	LOC_OS03G56940	LOC_OS10G07420	
LOC_OS03G16010	LOC_OS03G18670	LOC_OS03G32980	LOC_OS12G04130	LOC_OS01G21620	LOC_OS03G63200	LOC_OS02G51480	LOC_OS01G19330	LOC_OS06G50360	LOC_OS02G42530	LOC_OS07G05560	LOC_OS06G36050	LOC_OS02G43865	LOC_OS01G54540	LOC_OS12G43700	LOC_OS07G06890	LOC_OS06G08850	LOC_OS04G44700	LOC_OS10G29660	LOC_OS06G04490	LOC_OS07G26490	LOC_OS04G40340	LOC_OS05G03174	LOC_OS01G07340	LOC_OS05G27120	LOC_OS09G27320	LOC_OS03G55600	LOC_OS01G06010	LOC_OS03G56930	LOC_OS03G18680	LOC_OS03G16020	LOC_OS10G37280	LOC_OS08G41860	LOC_OS05G48050	LOC_OS03G17359	LOC_OS05G49380	LOC_OS09G19700	LOC_OS02G51490	LOC_OS08G32910	LOC_OS07G05570	LOC_OS07G40780	LOC_OS03G04050	LOC_OS02G49820	LOC_OS04G43340	LOC_OS02G44130	LOC_OS06G07550	LOC_OS08G13060	LOC_OS04G09430	LOC_OS03G52640	LOC_OS10G08011	LOC_OS08G39694	LOC_OS01G10940	LOC_OS02G07190	LOC_OS11G28990	LOC_OS03G53970	LOC_OS08G37030	LOC_OS03G14370	LOC_OS07G37850	LOC_OS02G12530	LOC_OS11G39640	LOC_OS06G15170	LOC_OS06G45830	LOC_OS06G44500	LOC_OS02G56110	LOC_OS09G29050	LOC_OS03G06740	LOC_OS02G57440	LOC_OS08G06760	LOC_OS08G25040	LOC_OS07G28900	LOC_OS12G43564	LOC_OS11G02369	LOC_OS10G35630	LOC_OS02G19180	LOC_OS01G16240	LOC_OS12G22620	LOC_OS06G07540	LOC_OS01G54510	LOC_OS03G14380	LOC_OS02G25840	LOC_OS02G49830	LOC_OS12G43550	LOC_OS03G52630	LOC_OS11G28980	LOC_OS01G10930	LOC_OS10G21000	LOC_OS08G37020	LOC_OS07G37840	LOC_OS03G13050	LOC_OS02G50820	LOC_OS06G42790	LOC_OS02G12540	LOC_OS12G09630	LOC_OS05G29920	LOC_OS06G45820	LOC_OS06G40130	LOC_OS03G31700	LOC_OS01G18890	LOC_OS08G02390	LOC_OS04G05070	LOC_OS08G10800	LOC_OS05G12260	LOC_OS01G55830	LOC_OS07G46790	LOC_OS02G44111	LOC_OS03G43710	LOC_OS08G37050	LOC_OS04G56680	LOC_OS03G51330	LOC_OS02G37850	LOC_OS02G53060	LOC_OS11G40620	LOC_OS08G31750	LOC_OS03G60250	LOC_OS03G61580	LOC_OS01G38490	LOC_OS05G37520	LOC_OS01G73070	LOC_OS01G08630	LOC_OS06G07560	LOC_OS12G43570	LOC_OS11G47269	LOC_OS01G10950	LOC_OS01G29550	LOC_OS01G70800	LOC_OS09G08100	LOC_OS11G18730	LOC_OS07G32170	LOC_OS09G17049	LOC_OS03G61590	LOC_OS12G09610	LOC_OS05G50560	LOC_OS06G36910	LOC_OS07G44190	LOC_OS04G11790	LOC_OS12G40490	LOC_OS11G02320	LOC_OS05G04670	LOC_OS04G21110	LOC_OS03G59240	LOC_OS09G30090	LOC_OS03G53930	LOC_OS08G06720	LOC_OS06G07590	LOC_OS03G13000	LOC_OS04G02830	LOC_OS06G23600	LOC_OS01G16200	LOC_OS09G05040	LOC_OS02G33430	LOC_OS04G57950	LOC_OS11G14300	LOC_OS10G18250	LOC_OS08G42420	LOC_OS02G08470	LOC_OS02G07140	LOC_OS12G43520	LOC_OS08G34800	LOC_OS07G28940	LOC_OS01G49120	LOC_OS10G35604	LOC_OS08G02354	LOC_OS11G03660	LOC_OS01G05540	LOC_OS01G73090	LOC_OS04G39290	LOC_OS08G37060	LOC_OS02G33420	LOC_OS01G25170	LOC_OS12G07010	LOC_OS01G22900	LOC_OS10G24954	LOC_OS01G68500	LOC_OS05G30950	LOC_OS04G31330	LOC_OS02G57410	LOC_OS02G08480	LOC_OS01G70820	LOC_OS08G31760	LOC_OS10G32570	LOC_OS12G38170	LOC_OS05G16660	LOC_OS01G13160	LOC_OS10G33874	LOC_OS06G10300	LOC_OS07G44170	LOC_OS03G53950	LOC_OS12G35910	LOC_OS07G14310	LOC_OS01G10920	LOC_OS02G13840	LOC_OS06G20550	LOC_OS02G33450	LOC_OS02G07160	LOC_OS05G48220	LOC_OS07G11280	LOC_OS01G16220	LOC_OS05G30940	LOC_OS03G04100	LOC_OS04G57970	LOC_OS04G40290	LOC_OS08G42440	LOC_OS01G18880	LOC_OS10G32540	LOC_OS07G27630	LOC_OS03G61540	LOC_OS09G20650	LOC_OS11G02350	LOC_OS08G02330	LOC_OS07G44180	LOC_OS03G18720	LOC_OS04G44660	LOC_OS05G25580	LOC_OS08G37080	LOC_OS01G05560	LOC_OS05G29940	LOC_OS06G12950	LOC_OS12G10640	LOC_OS01G69850	LOC_OS01G68524	LOC_OS09G05030	LOC_OS06G21890	LOC_OS08G41100	LOC_OS04G45990	LOC_OS01G46060	LOC_OS01G31800	LOC_OS01G01150	LOC_OS01G22090	LOC_OS08G03650	LOC_OS04G51809	LOC_OS09G21170	LOC_OS07G29390	LOC_OS08G22852	LOC_OS03G50860	LOC_OS07G33410	LOC_OS05G47750	LOC_OS03G11260	LOC_OS03G12590	LOC_OS01G40760	LOC_OS11G13890	LOC_OS04G47780	LOC_OS03G03630	LOC_OS07G42370	LOC_OS03G62850	LOC_OS02G03660	LOC_OS01G70850	LOC_OS07G45400	LOC_OS07G46730	LOC_OS01G05500	LOC_OS01G02470	LOC_OS08G03640	LOC_OS01G52730	LOC_OS12G44000	LOC_OS06G09320	LOC_OS09G21160	
LOC_OS03G50850	LOC_OS02G15640	LOC_OS01G67210	LOC_OS07G10780	LOC_OS04G26834	LOC_OS09G33970	LOC_OS02G39600	LOC_OS02G36570	LOC_OS12G08380	LOC_OS10G34390	LOC_OS03G28940	LOC_OS07G41050	LOC_OS03G44170	LOC_OS07G08460	LOC_OS02G02340	LOC_OS12G01750	LOC_OS03G47200	LOC_OS11G32160	LOC_OS05G35760	LOC_OS02G47220	LOC_OS11G24570	LOC_OS03G50885	LOC_OS01G61670	LOC_OS06G23620	LOC_OS05G01500	LOC_OS10G35690	LOC_OS08G33530	LOC_OS02G01020	LOC_OS11G35220	LOC_OS03G24590	LOC_OS02G56170	LOC_OS01G13150	LOC_OS02G06725	LOC_OS06G09340	LOC_OS04G10470	LOC_OS02G48560	LOC_OS01G52710	LOC_OS03G57490	LOC_OS10G25420	LOC_OS09G25500	LOC_OS06G40190	LOC_OS01G34060	LOC_OS08G30490	LOC_OS04G46480	LOC_OS03G61510	LOC_OS04G49510	LOC_OS12G07030	LOC_OS10G34370	LOC_OS05G01510	LOC_OS10G37400	LOC_OS02G03690	LOC_OS07G07150	LOC_OS08G13930	LOC_OS05G35740	LOC_OS07G22770	LOC_OS01G23380	LOC_OS11G41090	LOC_OS12G22660	LOC_OS11G25840	LOC_OS06G09370	LOC_OS07G32120	LOC_OS03G06700	LOC_OS03G58790	LOC_OS03G12550	LOC_OS09G30010	LOC_OS09G32670	LOC_OS05G47790	LOC_OS05G46460	LOC_OS02G12570	LOC_OS03G16910	LOC_OS03G19190	LOC_OS08G44200	LOC_OS02G04950	LOC_OS08G03600	LOC_OS01G03760	LOC_OS12G43590	LOC_OS08G21570	LOC_OS07G01870	LOC_OS02G50860	LOC_OS01G27750	LOC_OS07G33440	LOC_OS04G55360	LOC_OS09G23780	LOC_OS04G56690	LOC_OS01G61640	LOC_OS09G21120	LOC_OS02G35200	LOC_OS01G72600	LOC_OS01G40710	LOC_OS03G02330	LOC_OS05G14880	LOC_OS04G33115	LOC_OS08G37904	LOC_OS12G25710	LOC_OS11G25860	LOC_OS05G38820	LOC_OS11G24530	LOC_OS02G44155	LOC_OS04G34450	LOC_OS03G03654	LOC_OS09G21110	LOC_OS02G14300	LOC_OS04G02890	LOC_OS03G37878	LOC_OS05G26840	LOC_OS01G15770	LOC_OS09G32690	LOC_OS01G22039	LOC_OS12G35990	LOC_OS08G36600	LOC_OS11G20179	LOC_OS03G02320	LOC_OS01G72610	LOC_OS09G29070	LOC_OS07G20160	LOC_OS03G48520	LOC_OS01G36670	LOC_OS01G59310	LOC_OS02G27600	LOC_OS05G35780	LOC_OS12G42280	LOC_OS11G04930	LOC_OS05G14860	LOC_OS03G44159	LOC_OS01G50970	LOC_OS12G42284	LOC_OS06G09380	LOC_OS02G50845	LOC_OS01G62950	LOC_OS10G21020	LOC_OS09G21100	LOC_OS01G23370	LOC_OS05G26830	LOC_OS03G37869	LOC_OS09G29060	LOC_OS04G46440	LOC_OS06G47620	LOC_OS04G58410	LOC_OS07G45430	LOC_OS06G31290	LOC_OS11G04935	LOC_OS09G35730	LOC_OS01G10070	LOC_OS03G25940	LOC_OS03G24610	LOC_OS05G11720	LOC_OS02G40690	LOC_OS06G12100	LOC_OS05G29010	LOC_OS06G08080	LOC_OS03G57540	LOC_OS03G33570	LOC_OS01G09030	LOC_OS03G57545	LOC_OS01G57590	LOC_OS03G53170	LOC_OS06G22394	LOC_OS02G13060	LOC_OS03G07270	LOC_OS02G37030	LOC_OS12G07900	LOC_OS05G32660	LOC_OS09G17870	LOC_OS07G43740	LOC_OS04G12150	LOC_OS03G49900	LOC_OS10G24070	LOC_OS03G25950	LOC_OS06G14750	LOC_OS12G14210	LOC_OS11G13820	LOC_OS06G45020	LOC_OS10G41400	LOC_OS08G34790	LOC_OS06G05804	LOC_OS08G33460	LOC_OS08G32130	LOC_OS08G37820	LOC_OS02G37020	LOC_OS01G10010	LOC_OS08G13870	LOC_OS07G37040	LOC_OS02G38350	LOC_OS06G02770	LOC_OS07G09830	LOC_OS01G73970	LOC_OS07G42420	LOC_OS02G18784	LOC_OS02G30420	LOC_OS05G40260	LOC_OS05G06350	LOC_OS04G41500	LOC_OS11G08480	LOC_OS07G43720	LOC_OS10G17780	LOC_OS04G54820	LOC_OS11G13830	LOC_OS09G25470	LOC_OS04G51794	LOC_OS02G06790	LOC_OS04G01480	LOC_OS06G14780	LOC_OS09G33900	LOC_OS01G71320	LOC_OS03G25960	LOC_OS01G36630	LOC_OS09G39200	LOC_OS02G43700	LOC_OS07G09840	LOC_OS12G41840	LOC_OS08G01960	LOC_OS05G07690	LOC_OS09G36180	LOC_OS04G41510	LOC_OS07G29440	LOC_OS02G51330	LOC_OS01G62910	LOC_OS07G49030	LOC_OS06G12110	LOC_OS09G25460	LOC_OS01G22000	LOC_OS01G49940	LOC_OS05G06360	LOC_OS10G17770	LOC_OS01G15720	LOC_OS11G12510	LOC_OS05G39260	LOC_OS08G37840	LOC_OS11G32100	LOC_OS06G05820	LOC_OS01G57560	LOC_OS09G33910	LOC_OS09G12150	LOC_OS06G34360	LOC_OS12G40500	LOC_OS11G19140	LOC_OS09G17840	LOC_OS01G71330	LOC_OS02G43710	LOC_OS08G23220	LOC_OS08G01950	LOC_OS04G38750	LOC_OS01G49930	LOC_OS07G31790	LOC_OS01G48600	LOC_OS03G10890	LOC_OS05G42020	LOC_OS05G08110	LOC_OS08G35210	LOC_OS03G58830	LOC_OS08G16930	LOC_OS06G12140	LOC_OS09G17830	LOC_OS02G41980	LOC_OS05G35730	
LOC_OS07G08530	LOC_OS03G28175	LOC_OS07G09860	LOC_OS02G05400	LOC_OS10G26690	LOC_OS09G39230	LOC_OS06G30820	LOC_OS11G08430	LOC_OS09G29800	LOC_OS09G26770	LOC_OS10G29720	LOC_OS04G58350	LOC_OS06G46390	LOC_OS08G32170	LOC_OS03G58840	LOC_OS08G37860	LOC_OS04G24170	LOC_OS08G07240	LOC_OS05G23740	LOC_OS10G37340	LOC_OS02G02380	LOC_OS07G09870	LOC_OS02G41990	LOC_OS04G33080	LOC_OS06G04540	LOC_OS06G05870	LOC_OS02G48590	LOC_OS11G43650	LOC_OS11G29380	LOC_OS01G41190	LOC_OS03G19240	LOC_OS01G09010	LOC_OS12G15510	LOC_OS06G45050	LOC_OS04G58380	LOC_OS04G28520	LOC_OS12G41800	LOC_OS04G24160	LOC_OS11G29390	LOC_OS02G37010	LOC_OS01G12660	LOC_OS07G04190	LOC_OS02G38340	LOC_OS03G01990	LOC_OS06G29800	LOC_OS05G35710	LOC_OS01G03710	LOC_OS03G21560	LOC_OS03G22890	LOC_OS01G56200	LOC_OS06G17840	LOC_OS01G41180	LOC_OS05G29020	LOC_OS12G44060	LOC_OS03G19250	LOC_OS01G21590	LOC_OS02G17400	LOC_OS03G58820	LOC_OS01G63750	LOC_OS07G46800	LOC_OS01G12650	LOC_OS06G21099	LOC_OS12G37780	LOC_OS02G37000	LOC_OS01G49900	LOC_OS09G33950	LOC_OS05G30010	LOC_OS05G32670	LOC_OS04G45070	LOC_OS09G18320	LOC_OS02G01920	LOC_OS11G31640	LOC_OS11G05350	LOC_OS11G06680	LOC_OS02G13900	LOC_OS01G45530	LOC_OS05G08950	LOC_OS01G21560	LOC_OS05G40200	LOC_OS01G07250	LOC_OS03G51390	LOC_OS03G30460	LOC_OS03G28130	LOC_OS03G09850	LOC_OS04G53550	LOC_OS08G39610	LOC_OS01G54480	LOC_OS01G53150	LOC_OS01G25920	LOC_OS06G08920	LOC_OS05G39210	LOC_OS05G36186	LOC_OS04G33940	LOC_OS09G38730	LOC_OS08G04180	LOC_OS07G47270	LOC_OS03G43760	LOC_OS12G41890	LOC_OS01G37910	LOC_OS05G08960	LOC_OS02G19200	LOC_OS11G44970	LOC_OS04G39250	LOC_OS06G49460	LOC_OS02G33500	LOC_OS07G36590	LOC_OS07G40640	LOC_OS02G10880	LOC_OS03G50050	LOC_OS03G51380	LOC_OS05G30870	LOC_OS04G33950	LOC_OS03G05480	LOC_OS01G53140	LOC_OS06G08910	LOC_OS05G41510	LOC_OS03G16170	LOC_OS01G55795	LOC_OS08G26310	LOC_OS01G42480	LOC_OS05G08930	LOC_OS01G46840	LOC_OS04G39260	LOC_OS02G49080	LOC_OS11G05370	LOC_OS05G04570	LOC_OS03G53110	LOC_OS08G38300	LOC_OS03G50080	LOC_OS08G40620	LOC_OS08G14330	LOC_OS11G17350	LOC_OS01G55790	LOC_OS05G36160	LOC_OS02G50070	LOC_OS06G42824	LOC_OS09G38755	LOC_OS12G06630	LOC_OS08G23280	LOC_OS03G43790	LOC_OS01G19250	LOC_OS01G70080	LOC_OS07G06740	LOC_OS05G41500	LOC_OS11G08410	LOC_OS01G12610	LOC_OS05G07610	LOC_OS05G04584	LOC_OS02G12600	LOC_OS01G08590	LOC_OS01G42470	LOC_OS01G07260	LOC_OS10G40130	LOC_OS10G41460	LOC_OS10G39140	LOC_OS04G06300	LOC_OS03G28160	LOC_OS07G40620	LOC_OS04G57920	LOC_OS01G62070	LOC_OS03G09820	LOC_OS07G35280	LOC_OS02G07250	LOC_OS11G31650	LOC_OS06G28524	LOC_OS05G36150	LOC_OS04G24190	LOC_OS06G08930	LOC_OS03G41120	LOC_OS10G33840	LOC_OS10G33810	LOC_OS01G58800	LOC_OS11G41890	LOC_OS03G16110	LOC_OS01G42460	LOC_OS07G37010	LOC_OS03G30420	LOC_OS12G05360	LOC_OS11G44920	LOC_OS06G40220	LOC_OS12G41860	LOC_OS12G26220	LOC_OS02G22820	LOC_OS08G27660	LOC_OS02G09840	LOC_OS07G40670	LOC_OS03G62010	LOC_OS02G08510	LOC_OS01G74460	LOC_OS01G33514	LOC_OS06G04590	LOC_OS03G43720	LOC_OS05G45920	LOC_OS02G25080	LOC_OS02G49070	LOC_OS11G02290	LOC_OS05G07670	LOC_OS03G51340	LOC_OS04G33910	LOC_OS03G25070	LOC_OS07G17400	LOC_OS08G38310	LOC_OS03G10820	LOC_OS01G62050	LOC_OS08G39640	LOC_OS04G30880	LOC_OS12G38210	LOC_OS04G05030	LOC_OS05G33940	LOC_OS12G41850	LOC_OS02G42440	LOC_OS03G09880	LOC_OS04G48160	LOC_OS07G09800	LOC_OS01G54420	LOC_OS11G29300	LOC_OS10G07546	LOC_OS09G38790	LOC_OS02G50030	LOC_OS11G32950	LOC_OS03G55730	LOC_OS05G08970	LOC_OS01G09890	LOC_OS07G17430	LOC_OS03G16130	LOC_OS01G65520	LOC_OS04G52200	LOC_OS06G39200	LOC_OS01G51390	LOC_OS12G40550	LOC_OS12G04010	LOC_OS05G39230	LOC_OS09G15230	LOC_OS11G31610	LOC_OS09G36140	LOC_OS09G07614	LOC_OS01G09880	LOC_OS08G38330	LOC_OS05G08980	LOC_OS10G41420	LOC_OS01G04190	LOC_OS12G07990	LOC_OS01G01925	LOC_OS03G30430	LOC_OS01G42430	LOC_OS06G42850	LOC_OS04G05010	LOC_OS04G06340	LOC_OS02G28130	LOC_OS09G24170	LOC_OS12G40540	LOC_OS12G38230	LOC_OS01G16170	LOC_OS05G50480	LOC_OS08G31700	
LOC_OS07G41990	LOC_OS01G74010	LOC_OS07G03960	LOC_OS11G47150	LOC_OS02G01765	LOC_OS11G02240	LOC_OS03G43810	LOC_OS02G44010	LOC_OS11G03570	LOC_OS07G39910	LOC_OS04G54360	LOC_OS03G17520	LOC_OS09G23630	LOC_OS05G25210	LOC_OS10G25950	LOC_OS02G12410	LOC_OS05G51500	LOC_OS06G45950	LOC_OS05G46140	LOC_OS01G67720	LOC_OS10G07290	LOC_OS09G31260	LOC_OS06G44620	LOC_OS02G34680	LOC_OS08G03370	LOC_OS04G41040	LOC_OS02G45344	LOC_OS03G25140	LOC_OS02G49700	LOC_OS03G40780	LOC_OS02G01760	LOC_OS06G39260	LOC_OS01G74020	LOC_OS02G49710	LOC_OS01G07640	LOC_OS01G57900	LOC_OS01G48190	LOC_OS04G16070	LOC_OS01G08970	LOC_OS08G07720	LOC_OS07G36870	LOC_OS01G42890	LOC_OS09G31270	LOC_OS10G07280	LOC_OS04G33430	LOC_OS07G46220	LOC_OS09G36960	LOC_OS01G39250	LOC_OS02G01770	LOC_OS03G63430	LOC_OS01G15260	LOC_OS02G42290	LOC_OS11G47130	LOC_OS03G18870	LOC_OS09G24940	LOC_OS07G43160	LOC_OS03G59380	LOC_OS08G39350	LOC_OS04G46750	LOC_OS11G03590	LOC_OS04G54380	LOC_OS03G50120	LOC_OS02G12430	LOC_OS01G61150	LOC_OS09G36976	LOC_OS01G41550	LOC_OS05G06910	LOC_OS04G58740	LOC_OS07G47520	LOC_OS04G32110	LOC_OS10G33550	LOC_OS11G14240	LOC_OS01G18320	LOC_OS11G15570	LOC_OS07G27950	LOC_OS11G47140	LOC_OS05G35460	LOC_OS01G74040	LOC_OS01G54850	LOC_OS03G59390	LOC_OS03G58060	LOC_OS08G39340	LOC_OS03G50110	LOC_OS10G20250	LOC_OS07G14640	LOC_OS01G63393	LOC_OS05G47442	LOC_OS01G66420	LOC_OS11G38200	LOC_OS02G11110	LOC_OS12G34990	LOC_OS06G19660	LOC_OS01G45900	LOC_OS12G32330	LOC_OS03G10920	LOC_OS01G18310	LOC_OS09G31290	LOC_OS02G58640	LOC_OS08G42990	LOC_OS02G01790	LOC_OS09G36982	LOC_OS03G02470	LOC_OS03G30519	LOC_OS04G43660	LOC_OS03G59360	LOC_OS05G25250	LOC_OS03G13120	LOC_OS10G21550	LOC_OS09G20560	LOC_OS07G14650	LOC_OS07G38620	LOC_OS01G67760	LOC_OS03G05570	LOC_OS02G08350	LOC_OS01G62460	LOC_OS01G41530	LOC_OS12G30560	LOC_OS06G45990	LOC_OS03G22070	LOC_OS09G34330	LOC_OS10G33530	LOC_OS09G24910	LOC_OS02G47970	LOC_OS01G53500	LOC_OS04G31690	LOC_OS01G15229	LOC_OS02G34630	LOC_OS10G20230	LOC_OS04G51280	LOC_OS04G46700	LOC_OS02G13710	LOC_OS12G33600	LOC_OS01G61120	LOC_OS05G49200	LOC_OS12G29580	LOC_OS06G19680	LOC_OS07G34250	LOC_OS05G46170	LOC_OS05G31920	LOC_OS04G55640	LOC_OS03G09920	LOC_OS03G60360	LOC_OS12G41210	LOC_OS08G41680	LOC_OS04G28090	LOC_OS06G32650	LOC_OS01G48140	LOC_OS07G05720	LOC_OS01G29860	LOC_OS11G04880	LOC_OS10G30480	LOC_OS01G08960	LOC_OS09G24900	LOC_OS06G33980	LOC_OS12G42570	LOC_OS03G59340	LOC_OS06G05070	LOC_OS01G61110	LOC_OS05G02590	LOC_OS02G07040	LOC_OS10G41130	LOC_OS09G07560	LOC_OS04G58700	LOC_OS09G35680	LOC_OS07G46230	LOC_OS02G47940	LOC_OS07G27980	LOC_OS09G20530	LOC_OS02G43590	LOC_OS01G08950	LOC_OS12G41230	LOC_OS11G02230	LOC_OS05G34170	LOC_OS04G41030	LOC_OS05G01270	LOC_OS03G59350	LOC_OS03G37100	LOC_OS11G04890	LOC_OS06G05060	LOC_OS08G39380	LOC_OS07G39960	LOC_OS11G23150	LOC_OS03G39760	LOC_OS12G07350	LOC_OS06G39290	LOC_OS05G47480	LOC_OS03G09900	LOC_OS06G44630	LOC_OS01G42830	LOC_OS03G26460	LOC_OS09G38720	LOC_OS01G51770	LOC_OS12G03822	LOC_OS02G47120	LOC_OS12G44370	LOC_OS06G10440	LOC_OS07G19470	LOC_OS03G15740	LOC_OS06G43370	LOC_OS10G01100	LOC_OS12G36740	LOC_OS01G57073	LOC_OS04G24540	LOC_OS01G42820	LOC_OS05G31056	LOC_OS03G48660	LOC_OS01G13490	LOC_OS12G03816	LOC_OS09G21040	LOC_OS02G49790	LOC_OS01G62410	LOC_OS02G53810	LOC_OS05G23420	LOC_OS03G39700	LOC_OS03G56270	LOC_OS04G48520	LOC_OS08G43420	LOC_OS01G57066	LOC_OS11G25780	LOC_OS11G04840	LOC_OS05G06070	LOC_OS04G32190	LOC_OS01G04560	LOC_OS06G10460	LOC_OS01G29820	LOC_OS04G35220	LOC_OS02G16880	LOC_OS02G15550	LOC_OS07G12850	LOC_OS04G56160	LOC_OS08G17160	LOC_OS01G49430	LOC_OS06G42020	LOC_OS02G41800	LOC_OS06G22410	LOC_OS03G61620	LOC_OS02G35150	LOC_OS04G50864	LOC_OS03G22050	LOC_OS10G36660	LOC_OS02G57380	LOC_OS07G44410	LOC_OS04G37890	LOC_OS12G44380	LOC_OS01G05880	LOC_OS01G50410	LOC_OS11G04850	LOC_OS05G06080	LOC_OS07G32450	LOC_OS10G06800	LOC_OS08G38092	LOC_OS07G36810	LOC_OS11G44030	LOC_OS03G15770	LOC_OS09G33870	
LOC_OS02G35144	LOC_OS03G60300	LOC_OS08G31460	LOC_OS12G06060	LOC_OS10G36670	LOC_OS02G57390	LOC_OS08G08190	LOC_OS02G06600	LOC_OS01G36120	LOC_OS01G05830	LOC_OS09G39180	LOC_OS07G18180	LOC_OS03G50940	LOC_OS12G44330	LOC_OS11G25720	LOC_OS04G44110	LOC_OS12G12740	LOC_OS08G05910	LOC_OS09G31220	LOC_OS05G48760	LOC_OS05G03865	LOC_OS03G56241	LOC_OS01G33060	LOC_OS01G12120	LOC_OS02G56030	LOC_OS05G03860	LOC_OS05G02530	LOC_OS08G35850	LOC_OS07G43140	LOC_OS04G37820	LOC_OS03G25980	LOC_OS10G35310	LOC_OS12G01200	LOC_OS08G43470	LOC_OS08G29160	LOC_OS07G48830	LOC_OS08G05900	LOC_OS05G35440	LOC_OS03G48610	LOC_OS01G05820	LOC_OS06G08154	LOC_OS09G09360	LOC_OS07G36830	LOC_OS03G12680	LOC_OS01G60670	LOC_OS12G12750	LOC_OS09G21000	LOC_OS12G11420	LOC_OS09G36920	LOC_OS09G31230	LOC_OS08G29170	LOC_OS08G30150	LOC_OS05G44390	LOC_OS10G37980	LOC_OS07G47510	LOC_OS05G34110	LOC_OS08G23880	LOC_OS02G44030	LOC_OS02G46690	LOC_OS04G32150	LOC_OS09G09350	LOC_OS04G58780	LOC_OS01G61990	LOC_OS02G35110	LOC_OS05G44380	LOC_OS05G43050	LOC_OS02G57340	LOC_OS08G33210	LOC_OS11G37720	LOC_OS02G56010	LOC_OS06G21120	LOC_OS03G15720	LOC_OS07G22224	LOC_OS05G12790	LOC_OS12G02510	LOC_OS11G34690	LOC_OS08G43490	LOC_OS02G49730	LOC_OS12G02500	LOC_OS05G32390	LOC_OS02G48400	LOC_OS12G20390	LOC_OS02G25780	LOC_OS04G57440	LOC_OS03G15730	LOC_OS04G48500	LOC_OS01G60650	LOC_OS01G68240	LOC_OS12G36735	LOC_OS12G36730	LOC_OS01G13460	LOC_OS08G10580	LOC_OS06G43384	LOC_OS12G32374	LOC_OS06G46410	LOC_OS03G02430	LOC_OS07G43130	LOC_OS02G03530	LOC_OS01G59660	LOC_OS08G43480	LOC_OS01G58330	LOC_OS05G10990	LOC_OS10G25030	LOC_OS03G19380	LOC_OS02G19970	LOC_OS02G18640	LOC_OS01G60640	LOC_OS03G57660	LOC_OS08G10470	LOC_OS04G47140	LOC_OS12G38520	LOC_OS07G36080	LOC_OS10G39670	LOC_OS08G26820	LOC_OS04G40520	LOC_OS07G27120	LOC_OS05G41240	LOC_OS04G03579	LOC_OS11G47960	LOC_OS11G08350	LOC_OS05G22970	LOC_OS12G10184	LOC_OS08G33100	LOC_OS04G48484	LOC_OS12G01230	LOC_OS05G34950	LOC_OS05G33620	LOC_OS11G31590	LOC_OS01G70580	LOC_OS08G42050	LOC_OS09G17740	LOC_OS04G41860	LOC_OS04G39540	LOC_OS01G05810	LOC_OS06G01590	LOC_OS02G19990	LOC_OS05G41230	LOC_OS02G16000	LOC_OS11G07030	LOC_OS10G40640	LOC_OS12G17610	LOC_OS04G35180	LOC_OS03G58970	LOC_OS02G30300	LOC_OS11G09690	LOC_OS07G41420	LOC_OS04G47160	LOC_OS03G55010	LOC_OS05G22960	LOC_OS01G13430	LOC_OS06G13570	LOC_OS05G33610	LOC_OS12G03880	LOC_OS07G03180	LOC_OS05G19300	LOC_OS06G05950	LOC_OS11G34650	LOC_OS02G04010	LOC_OS05G30580	LOC_OS02G20980	LOC_OS07G07540	LOC_OS04G14204	LOC_OS12G29605	LOC_OS10G06760	LOC_OS08G45100	LOC_OS02G14290	LOC_OS10G25020	LOC_OS05G20304	LOC_OS02G53870	LOC_OS09G26670	LOC_OS03G11450	LOC_OS10G40650	LOC_OS03G58980	LOC_OS05G43880	LOC_OS11G08370	LOC_OS11G07040	LOC_OS04G35190	LOC_OS08G08230	LOC_OS07G20510	LOC_OS04G28830	LOC_OS08G14860	LOC_OS04G23140	LOC_OS07G08880	LOC_OS06G04610	LOC_OS12G40860	LOC_OS05G49180	LOC_OS02G04020	LOC_OS03G07360	LOC_OS01G05800	LOC_OS07G42760	LOC_OS03G08690	LOC_OS12G22145	LOC_OS09G36070	LOC_OS03G44300	LOC_OS03G20330	LOC_OS11G29240	LOC_OS11G08300	LOC_OS11G44880	LOC_OS03G03830	LOC_OS01G48960	LOC_OS06G16620	LOC_OS03G19340	LOC_OS01G43274	LOC_OS07G20544	LOC_OS02G39530	LOC_OS02G38200	LOC_OS12G05640	LOC_OS07G07560	LOC_OS05G50170	LOC_OS09G33800	LOC_OS02G35170	LOC_OS01G56580	LOC_OS02G20920	LOC_OS09G14680	LOC_OS03G22990	LOC_OS12G06970	LOC_OS05G50180	LOC_OS01G61920	LOC_OS11G09640	LOC_OS02G14230	LOC_OS10G06700	LOC_OS01G47620	LOC_OS11G05280	LOC_OS12G39810	LOC_OS05G44310	LOC_OS03G18020	LOC_OS02G47170	LOC_OS12G35465	LOC_OS05G19370	LOC_OS06G13580	LOC_OS08G38830	LOC_OS03G32314	LOC_OS03G06090	LOC_OS06G04630	LOC_OS09G33810	LOC_OS02G40540	LOC_OS02G36490	LOC_OS12G27840	LOC_OS09G14670	LOC_OS04G44080	LOC_OS04G20920	LOC_OS04G35140	LOC_OS08G26870	LOC_OS10G40600	LOC_OS02G19950	LOC_OS05G44300	LOC_OS12G39840	LOC_OS02G48470	LOC_OS12G18900	LOC_OS04G41820	LOC_OS10G28960	LOC_OS07G48090	LOC_OS04G44090	LOC_OS01G11690	LOC_OS06G50520	
LOC_OS12G35470	LOC_OS03G11400	LOC_OS02G38220	LOC_OS01G36950	LOC_OS07G42790	LOC_OS07G07580	LOC_OS08G21180	LOC_OS03G21680	LOC_OS03G20350	LOC_OS02G40510	LOC_OS01G71000	LOC_OS03G44310	LOC_OS02G53835	LOC_OS06G04650	LOC_OS05G28290	LOC_OS09G39130	LOC_OS07G27180	LOC_OS11G08330	LOC_OS07G32530	LOC_OS04G40500	LOC_OS10G41940	LOC_OS01G09360	LOC_OS03G32330	LOC_OS08G16600	LOC_OS10G35260	LOC_OS01G10350	LOC_OS11G10650	LOC_OS03G11410	LOC_OS02G35180	LOC_OS10G18700	LOC_OS02G40520	LOC_OS03G21690	LOC_OS01G71010	LOC_OS04G38274	LOC_OS03G19300	LOC_OS03G16270	LOC_OS04G40590	LOC_OS03G46920	LOC_OS03G21620	LOC_OS05G43830	LOC_OS03G53210	LOC_OS05G06890	LOC_OS02G10750	LOC_OS09G28480	LOC_OS07G13360	LOC_OS08G36220	LOC_OS04G31640	LOC_OS01G64730	LOC_OS01G48920	LOC_OS12G41300	LOC_OS09G34250	LOC_OS02G46710	LOC_OS04G32970	LOC_OS06G36270	LOC_OS03G19310	LOC_OS02G17380	LOC_OS01G72360	LOC_OS03G46910	LOC_OS06G02010	LOC_OS10G05490	LOC_OS06G04670	LOC_OS01G12950	LOC_OS01G06270	LOC_OS07G34290	LOC_OS03G49180	LOC_OS03G30570	LOC_OS03G08630	LOC_OS02G09770	LOC_OS03G07300	LOC_OS02G08440	LOC_OS03G58920	LOC_OS03G41229	LOC_OS02G07110	LOC_OS05G30510	LOC_OS02G28030	LOC_OS01G48910	LOC_OS05G51470	LOC_OS04G32980	LOC_OS12G21700	LOC_OS08G30910	LOC_OS07G03100	LOC_OS03G21640	LOC_OS04G42310	LOC_OS03G46940	LOC_OS09G20500	LOC_OS10G07229	LOC_OS10G29450	LOC_OS09G27135	LOC_OS01G40180	LOC_OS03G53230	LOC_OS05G40780	LOC_OS01G63420	LOC_OS04G26260	LOC_OS10G01920	LOC_OS05G30500	LOC_OS03G32302	LOC_OS04G55630	LOC_OS01G11650	LOC_OS12G42650	LOC_OS12G21710	LOC_OS01G31220	LOC_OS01G56520	LOC_OS07G26690	LOC_OS02G01830	LOC_OS01G71050	LOC_OS02G43670	LOC_OS10G29460	LOC_OS05G04220	LOC_OS06G19700	LOC_OS01G09320	LOC_OS02G13810	LOC_OS08G38890	LOC_OS11G05260	LOC_OS03G55880	LOC_OS01G64760	LOC_OS09G29780	LOC_OS04G55620	LOC_OS01G63430	LOC_OS10G41100	LOC_OS03G58900	LOC_OS01G23610	LOC_OS02G56980	LOC_OS01G24940	LOC_OS08G45180	LOC_OS08G30930	LOC_OS01G71060	LOC_OS03G37170	LOC_OS03G43850	LOC_OS11G02165	LOC_OS01G21880	LOC_OS02G32980	LOC_OS01G45850	LOC_OS09G07500	LOC_OS07G17770	LOC_OS05G41210	LOC_OS01G64770	LOC_OS03G10930	LOC_OS11G35080	LOC_OS05G34920	LOC_OS02G52590	LOC_OS08G02080	LOC_OS01G52140	LOC_OS11G14140	LOC_OS03G62130	LOC_OS01G53470	LOC_OS07G03120	LOC_OS03G08680	LOC_OS11G05200	LOC_OS04G40560	LOC_OS11G07860	LOC_OS02G30310	LOC_OS09G27100	LOC_OS03G52794	LOC_OS05G08640	LOC_OS12G30610	LOC_OS10G42410	LOC_OS08G37580	LOC_OS03G25190	LOC_OS03G10940	LOC_OS05G49164	LOC_OS06G14030	LOC_OS01G61080	LOC_OS12G04380	LOC_OS02G42320	LOC_OS01G32540	LOC_OS02G20990	LOC_OS03G07340	LOC_OS04G44930	LOC_OS03G17580	LOC_OS07G28440	LOC_OS03G58090	LOC_OS05G43850	LOC_OS05G10930	LOC_OS05G05580	LOC_OS02G55600	LOC_OS02G10730	LOC_OS03G51495	LOC_OS01G63460	LOC_OS03G07330	LOC_OS12G03040	LOC_OS08G39310	LOC_OS12G04370	LOC_OS07G36060	LOC_OS05G34900	LOC_OS05G37170	LOC_OS03G49170	LOC_OS02G04050	LOC_OS08G02060	LOC_OS12G08730	LOC_OS12G07400	LOC_OS03G63440	LOC_OS07G49350	LOC_OS07G28430	LOC_OS07G29760	LOC_OS03G17590	LOC_OS06G28680	LOC_OS04G40580	LOC_OS05G25180	LOC_OS01G06250	LOC_OS09G28410	LOC_OS04G20990	LOC_OS02G10740	LOC_OS02G09750	LOC_OS12G04360	LOC_OS11G35090	LOC_OS02G29340	LOC_OS01G45820	LOC_OS09G36020	LOC_OS05G16240	LOC_OS07G08840	LOC_OS05G50120	LOC_OS02G08420	LOC_OS09G17760	LOC_OS01G53430	LOC_OS11G03450	LOC_OS03G43930	LOC_OS12G01922	LOC_OS11G47039	LOC_OS08G06520	LOC_OS04G54240	LOC_OS08G35090	LOC_OS01G63480	LOC_OS05G01360	LOC_OS03G51550	LOC_OS02G34560	LOC_OS09G31140	LOC_OS01G62380	LOC_OS09G32470	LOC_OS04G58600	LOC_OS01G36090	LOC_OS02G45225	LOC_OS07G27810	LOC_OS03G25260	LOC_OS06G14080	LOC_OS01G39120	LOC_OS02G02970	LOC_OS03G13290	LOC_OS02G21240	LOC_OS01G54750	LOC_OS06G07780	LOC_OS12G43790	LOC_OS03G50210	LOC_OS08G06510	LOC_OS04G55560	LOC_OS01G42770	LOC_OS06G51029	LOC_OS01G27150	LOC_OS02G38910	LOC_OS12G30490	LOC_OS11G40410	LOC_OS12G04180	LOC_OS05G46250	LOC_OS07G40800	LOC_OS02G02980	LOC_OS11G37690	
LOC_OS09G36840	LOC_OS03G62220	LOC_OS06G26050	LOC_OS04G46639	LOC_OS03G37270	LOC_OS01G48060	LOC_OS03G55930	LOC_OS08G07830	LOC_OS09G20460	LOC_OS03G15000	LOC_OS05G50310	LOC_OS01G65200	LOC_OS12G34860	LOC_OS11G14120	LOC_OS02G58510	LOC_OS04G58620	LOC_OS03G04300	LOC_OS02G33250	LOC_OS11G11090	LOC_OS09G27090	LOC_OS03G28310	LOC_OS01G54730	LOC_OS07G02540	LOC_OS03G58180	LOC_OS02G21260	LOC_OS03G55920	LOC_OS11G02150	LOC_OS08G44810	LOC_OS12G34874	LOC_OS12G37900	LOC_OS09G21780	LOC_OS08G38130	LOC_OS06G11820	LOC_OS03G17670	LOC_OS05G46230	LOC_OS02G33240	LOC_OS12G13940	LOC_OS06G41680	LOC_OS06G19780	LOC_OS02G13650	LOC_OS09G27080	LOC_OS05G05710	LOC_OS08G41780	LOC_OS08G40450	LOC_OS05G13330	LOC_OS02G25624	LOC_OS01G50370	LOC_OS06G39370	LOC_OS04G10630	LOC_OS11G03410	LOC_OS03G59480	LOC_OS08G03450	LOC_OS08G38160	LOC_OS08G17220	LOC_OS07G14530	LOC_OS03G13240	LOC_OS11G37660	LOC_OS11G13694	LOC_OS02G10550	LOC_OS12G31770	LOC_OS01G16440	LOC_OS01G15110	LOC_OS02G54130	LOC_OS09G31180	LOC_OS03G63500	LOC_OS02G46510	LOC_OS04G35920	LOC_OS06G10510	LOC_OS12G01950	LOC_OS10G31000	LOC_OS01G49360	LOC_OS08G03440	LOC_OS11G03420	LOC_OS08G04770	LOC_OS05G26690	LOC_OS03G17610	LOC_OS01G67890	LOC_OS01G65230	LOC_OS02G34510	LOC_OS09G21760	LOC_OS03G05680	LOC_OS11G38980	LOC_OS11G11040	LOC_OS06G23850	LOC_OS05G49320	LOC_OS01G36060	LOC_OS02G54140	LOC_OS04G55520	LOC_OS08G32850	LOC_OS12G42420	LOC_OS10G33660	LOC_OS05G13390	LOC_OS04G34600	LOC_OS08G26180	LOC_OS07G23485	LOC_OS11G45270	LOC_OS02G02950	LOC_OS02G23890	LOC_OS06G29120	LOC_OS08G03430	LOC_OS05G24020	LOC_OS07G13220	LOC_OS09G27050	LOC_OS02G35870	LOC_OS02G30180	LOC_OS03G04340	LOC_OS02G34540	LOC_OS06G42100	LOC_OS02G55440	LOC_OS03G30600	LOC_OS08G29220	LOC_OS05G38660	LOC_OS10G33630	LOC_OS01G49340	LOC_OS02G21220	LOC_OS12G42440	LOC_OS01G07500	LOC_OS08G44850	LOC_OS06G09540	LOC_OS10G22990	LOC_OS03G51520	LOC_OS06G35814	LOC_OS05G24010	LOC_OS02G10580	LOC_OS01G37370	LOC_OS02G34530	LOC_OS02G09590	LOC_OS10G41260	LOC_OS06G44750	LOC_OS03G17634	LOC_OS08G30210	LOC_OS03G60460	LOC_OS08G35900	LOC_OS05G13370	LOC_OS04G43570	LOC_OS01G12090	LOC_OS05G38650	LOC_OS11G37670	LOC_OS05G31170	LOC_OS01G52980	LOC_OS01G50320	LOC_OS06G10560	LOC_OS04G37740	LOC_OS09G01320	LOC_OS05G47510	LOC_OS11G45250	LOC_OS03G10170	LOC_OS01G25360	LOC_OS12G09000	LOC_OS04G01780	LOC_OS02G11040	LOC_OS08G30240	LOC_OS10G35470	LOC_OS08G35930	LOC_OS02G03420	LOC_OS02G28720	LOC_OS01G13370	LOC_OS12G44240	LOC_OS04G33390	LOC_OS02G48340	LOC_OS03G36790	LOC_OS03G15870	LOC_OS03G14540	LOC_OS03G10180	LOC_OS01G25370	LOC_OS01G58270	LOC_OS11G14990	LOC_OS10G09180	LOC_OS08G31560	LOC_OS06G22560	LOC_OS03G56390	LOC_OS03G22160	LOC_OS03G27850	LOC_OS03G46110	LOC_OS07G44320	LOC_OS05G35520	LOC_OS11G33250	LOC_OS08G31569	LOC_OS08G10649	LOC_OS01G05770	LOC_OS07G33670	LOC_OS01G51634	LOC_OS12G07290	LOC_OS03G13220	LOC_OS05G43130	LOC_OS12G36640	LOC_OS11G37640	LOC_OS02G36360	LOC_OS03G18910	LOC_OS02G04770	LOC_OS03G55090	LOC_OS04G44050	LOC_OS10G03890	LOC_OS04G32080	LOC_OS02G50640	LOC_OS01G04430	LOC_OS09G24890	LOC_OS09G01310	LOC_OS03G60419	LOC_OS05G48810	LOC_OS09G27920	LOC_OS03G58100	LOC_OS06G13600	LOC_OS10G26510	LOC_OS06G42130	LOC_OS11G16710	LOC_OS06G23870	LOC_OS12G07270	LOC_OS10G10180	LOC_OS03G40830	LOC_OS03G55080	LOC_OS03G47460	LOC_OS03G09140	LOC_OS04G50730	LOC_OS05G35500	LOC_OS12G01970	LOC_OS06G01620	LOC_OS08G35948	LOC_OS05G39930	LOC_OS06G37600	LOC_OS02G04710	LOC_OS01G25320	LOC_OS07G19390	LOC_OS06G08280	LOC_OS04G58640	LOC_OS01G68330	LOC_OS06G14960	LOC_OS09G23550	LOC_OS05G22260	LOC_OS12G37910	LOC_OS03G36760	LOC_OS05G47550	LOC_OS05G26620	LOC_OS03G55030	LOC_OS02G36300	LOC_OS11G38910	LOC_OS07G44350	LOC_OS04G32010	LOC_OS02G16709	LOC_OS07G43020	LOC_OS05G34230	LOC_OS01G27990	LOC_OS06G37610	LOC_OS02G04725	LOC_OS04G32020	LOC_OS09G23540	LOC_OS01G61880	LOC_OS12G12630	LOC_OS05G48870	LOC_OS01G13320	LOC_OS06G33250	LOC_OS03G22120	LOC_OS02G45240	LOC_OS08G20010	LOC_OS12G20260	
LOC_OS11G26950	LOC_OS06G13650	LOC_OS08G25700	LOC_OS11G42160	LOC_OS01G47570	LOC_OS03G61700	LOC_OS11G08290	LOC_OS09G32450	LOC_OS06G47870	LOC_OS07G06090	LOC_OS01G55190	LOC_OS10G36740	LOC_OS04G37720	LOC_OS12G03720	LOC_OS06G25605	LOC_OS02G03400	LOC_OS01G58220	LOC_OS01G70670	LOC_OS03G06910	LOC_OS03G57690	LOC_OS01G61860	LOC_OS11G47860	LOC_OS05G47520	LOC_OS06G45200	LOC_OS05G27920	LOC_OS01G39950	LOC_OS01G13340	LOC_OS08G33320	LOC_OS06G47860	LOC_OS03G56370	LOC_OS02G12360	LOC_OS11G38920	LOC_OS03G27830	LOC_OS07G48700	LOC_OS03G22140	LOC_OS02G03410	LOC_OS03G48820	LOC_OS02G51100	LOC_OS02G52430	LOC_OS01G03970	LOC_OS05G40040	LOC_OS03G18170	LOC_OS03G12870	LOC_OS03G03910	LOC_OS05G07460	LOC_OS07G16364	LOC_OS01G47550	LOC_OS04G27410	LOC_OS09G26580	LOC_OS01G55170	LOC_OS05G39050	LOC_OS02G02170	LOC_OS03G45790	LOC_OS02G35090	LOC_OS02G32814	LOC_OS03G40090	LOC_OS08G45200	LOC_OS01G03960	LOC_OS06G13660	LOC_OS05G40030	LOC_OS03G18180	LOC_OS04G59000	LOC_OS04G40400	LOC_OS03G03900	LOC_OS01G09260	LOC_OS01G23590	LOC_OS10G40790	LOC_OS08G35880	LOC_OS07G40000	LOC_OS01G10250	LOC_OS02G35080	LOC_OS12G02440	LOC_OS07G43990	LOC_OS07G07410	LOC_OS02G44820	LOC_OS03G64050	LOC_OS09G37260	LOC_OS06G37620	LOC_OS12G09070	LOC_OS01G47530	LOC_OS02G26160	LOC_OS01G43170	LOC_OS08G25624	LOC_OS01G15979	LOC_OS08G34580	LOC_OS04G52400	LOC_OS03G56460	LOC_OS12G35395	LOC_OS10G34083	LOC_OS02G38140	LOC_OS01G59510	LOC_OS11G26910	LOC_OS03G24870	LOC_OS10G31810	LOC_OS12G02430	LOC_OS02G20860	LOC_OS03G44484	LOC_OS01G03980	LOC_OS02G52420	LOC_OS07G49270	LOC_OS05G28370	LOC_OS02G14170	LOC_OS12G13140	LOC_OS03G10240	LOC_OS09G27880	LOC_OS02G17200	LOC_OS08G01720	LOC_OS08G34570	LOC_OS07G39000	LOC_OS04G25680	LOC_OS04G02100	LOC_OS08G07020	LOC_OS11G14930	LOC_OS10G39780	LOC_OS01G64800	LOC_OS07G03070	LOC_OS01G59500	LOC_OS11G26900	LOC_OS10G31820	LOC_OS07G06100	LOC_OS07G42640	LOC_OS07G08760	LOC_OS12G22020	LOC_OS05G50290	LOC_OS01G61810	LOC_OS06G15410	LOC_OS05G48800	LOC_OS02G48370	LOC_OS01G15910	LOC_OS10G40740	LOC_OS12G02490	LOC_OS06G12380	LOC_OS07G08770	LOC_OS02G03460	LOC_OS06G41710	LOC_OS03G09250	LOC_OS07G41360	LOC_OS02G36380	LOC_OS03G21780	LOC_OS05G32460	LOC_OS01G72430	LOC_OS12G22030	LOC_OS06G49660	LOC_OS02G24390	LOC_OS07G30690	LOC_OS06G48330	LOC_OS12G44280	LOC_OS05G45760	LOC_OS02G39400	LOC_OS07G40040	LOC_OS01G12870	LOC_OS01G52090	LOC_OS12G36670	LOC_OS03G12840	LOC_OS01G10210	LOC_OS06G35030	LOC_OS07G08780	LOC_OS07G07450	LOC_OS06G11040	LOC_OS02G03470	LOC_OS02G36370	LOC_OS12G06840	LOC_OS01G73770	LOC_OS05G06150	LOC_OS03G43114	LOC_OS09G39000	LOC_OS09G10180	LOC_OS04G35020	LOC_OS03G24830	LOC_OS06G48320	LOC_OS07G32420	LOC_OS03G18150	LOC_OS01G09252	LOC_OS04G41700	LOC_OS03G56420	LOC_OS02G53700	LOC_OS08G05290	LOC_OS08G38980	LOC_OS04G50660	LOC_OS12G35350	LOC_OS06G37660	LOC_OS02G07840	LOC_OS02G35070	LOC_OS10G39730	LOC_OS07G08790	LOC_OS09G33700	LOC_OS05G32440	LOC_OS03G20470	LOC_OS01G72450	LOC_OS05G31110	LOC_OS03G45770	LOC_OS03G44430	LOC_OS01G73790	LOC_OS04G37690	LOC_OS10G22070	LOC_OS01G09246	LOC_OS06G49640	LOC_OS05G40050	LOC_OS03G03920	LOC_OS02G48360	LOC_OS07G33740	LOC_OS07G19444	LOC_OS08G05280	LOC_OS03G31120	LOC_OS06G12390	LOC_OS05G41380	LOC_OS02G39420	LOC_OS10G35380	LOC_OS03G12860	LOC_OS03G06190	LOC_OS02G06520	LOC_OS02G35060	LOC_OS07G07470	LOC_OS03G45760	LOC_OS01G22209	LOC_OS07G26560	LOC_OS03G19420	LOC_OS04G44830	LOC_OS07G05620	LOC_OS02G42230	LOC_OS11G06440	LOC_OS05G03020	LOC_OS11G05110	LOC_OS04G14180	LOC_OS10G22960	LOC_OS05G28320	LOC_OS10G41230	LOC_OS07G39870	LOC_OS06G41750	LOC_OS05G31970	LOC_OS03G19427	LOC_OS12G42510	LOC_OS11G39360	LOC_OS04G31524	LOC_OS06G36390	LOC_OS03G39020	LOC_OS03G19436	LOC_OS10G04280	LOC_OS06G04790	LOC_OS01G12830	LOC_OS11G27370	LOC_OS02G30230	LOC_OS11G05120	LOC_OS05G05690	LOC_OS11G02090	LOC_OS05G04360	LOC_OS10G22970	LOC_OS09G29680	LOC_OS03G50290	LOC_OS10G41240	LOC_OS02G09650	LOC_OS07G18930	LOC_OS02G56880	LOC_OS07G34170	LOC_OS03G08754	
LOC_OS01G23510	LOC_OS08G25690	LOC_OS12G05550	LOC_OS11G38020	LOC_OS06G07820	LOC_OS03G04390	LOC_OS02G47930	LOC_OS07G40880	LOC_OS10G34920	LOC_OS05G16315	LOC_OS06G02160	LOC_OS03G40040	LOC_OS10G30560	LOC_OS01G56400	LOC_OS09G21710	LOC_OS04G44850	LOC_OS02G01700	LOC_OS10G29570	LOC_OS12G34900	LOC_OS11G41670	LOC_OS01G45750	LOC_OS05G28300	LOC_OS02G35950	LOC_OS08G37690	LOC_OS09G04370	LOC_OS02G11980	LOC_OS04G55510	LOC_OS03G07410	LOC_OS04G06530	LOC_OS03G32420	LOC_OS09G28340	LOC_OS12G01180	LOC_OS01G67900	LOC_OS05G37250	LOC_OS11G38050	LOC_OS01G33760	LOC_OS07G01280	LOC_OS02G21310	LOC_OS01G57730	LOC_OS04G35900	LOC_OS03G04380	LOC_OS09G17680	LOC_OS02G01710	LOC_OS02G44880	LOC_OS02G43550	LOC_OS07G46160	LOC_OS02G55530	LOC_OS02G54200	LOC_OS12G30550	LOC_OS03G52010	LOC_OS02G35940	LOC_OS06G49680	LOC_OS01G64880	LOC_OS08G41700	LOC_OS10G42550	LOC_OS06G48355	LOC_OS03G07400	LOC_OS01G67910	LOC_OS12G04200	LOC_OS01G33770	LOC_OS04G32880	LOC_OS11G38040	LOC_OS12G04204	LOC_OS07G29600	LOC_OS04G52479	LOC_OS01G53360	LOC_OS04G55505	LOC_OS04G59050	LOC_OS06G02180	LOC_OS12G31810	LOC_OS02G55500	LOC_OS01G03090	LOC_OS05G08750	LOC_OS05G40000	LOC_OS08G35050	LOC_OS04G35080	LOC_OS03G16350	LOC_OS07G37250	LOC_OS06G41790	LOC_OS01G67920	LOC_OS08G15444	LOC_OS12G04270	LOC_OS09G38530	LOC_OS02G38160	LOC_OS03G41310	LOC_OS12G40774	LOC_OS06G02170	LOC_OS09G34180	LOC_OS03G21710	LOC_OS11G03380	LOC_OS02G56840	LOC_OS03G55940	LOC_OS02G55510	LOC_OS10G41200	LOC_OS10G37190	LOC_OS03G51580	LOC_OS04G44800	LOC_OS07G37240	LOC_OS10G22930	LOC_OS05G33700	LOC_OS12G38450	LOC_OS02G51150	LOC_OS02G29200	LOC_OS06G44810	LOC_OS09G16330	LOC_OS08G02190	LOC_OS02G09610	LOC_OS01G52010	LOC_OS12G13170	LOC_OS09G34190	LOC_OS12G40790	LOC_OS06G06560	LOC_OS04G17230	LOC_OS02G35910	LOC_OS08G39430	LOC_OS10G42500	LOC_OS05G29676	LOC_OS03G53310	LOC_OS03G55970	LOC_OS03G29680	LOC_OS03G41339	LOC_OS01G62280	LOC_OS08G41750	LOC_OS07G37270	LOC_OS06G41770	LOC_OS05G49270	LOC_OS09G38550	LOC_OS05G50230	LOC_OS08G02180	LOC_OS03G40000	LOC_OS02G23930	LOC_OS01G53330	LOC_OS01G39020	LOC_OS04G59060	LOC_OS04G44820	LOC_OS07G31960	LOC_OS03G19410	LOC_OS11G05100	LOC_OS02G35900	LOC_OS02G30210	LOC_OS01G41340	LOC_OS05G03050	LOC_OS12G31840	LOC_OS11G02070	LOC_OS03G07440	LOC_OS07G42600	LOC_OS09G26590	LOC_OS07G38590	LOC_OS02G29220	LOC_OS09G37230	LOC_OS02G38170	LOC_OS02G08300	

No annotations were retrieved for the following entities:
LOC_OS06G29460	LOC_OS09G24720	LOC_OS05G14310	LOC_OS02G01765	LOC_OS06G30450	LOC_OS04G52180	LOC_OS11G22090	LOC_OS12G10510	LOC_OS09G23630	LOC_OS05G25210	LOC_OS12G06250	LOC_OS06G16140	LOC_OS01G42420	LOC_OS09G32350	LOC_OS06G17470	LOC_OS12G07100	LOC_OS03G49590	LOC_OS07G45120	LOC_OS03G48020	LOC_OS05G50650	LOC_OS03G27560	LOC_OS06G09600	LOC_OS10G14800	LOC_OS05G33060	LOC_OS04G23849	LOC_OS01G72080	LOC_OS08G05540	LOC_OS04G16070	LOC_OS07G36870	LOC_OS01G42890	LOC_OS04G24930	LOC_OS11G39750	LOC_OS09G32120	LOC_OS01G23910	LOC_OS09G07150	LOC_OS10G07280	LOC_OS04G33430	LOC_OS09G36960	LOC_OS02G01770	LOC_OS01G14170	LOC_OS05G38750	LOC_OS02G43380	LOC_OS02G42050	LOC_OS05G12110	LOC_OS09G24940	LOC_OS03G44920	LOC_OS04G54380	LOC_OS01G64230	LOC_OS02G57780	LOC_OS02G12430	LOC_OS09G32130	LOC_OS03G03330	LOC_OS04G58740	LOC_OS08G02260	LOC_OS07G47520	LOC_OS07G25770	LOC_OS05G37650	LOC_OS08G26270	LOC_OS07G01570	LOC_OS06G09620	LOC_OS07G19080	LOC_OS12G40180	LOC_OS11G27799	LOC_OS02G44240	LOC_OS10G31380	LOC_OS08G39340	LOC_OS11G05780	LOC_OS05G26750	LOC_OS07G14640	LOC_OS01G63393	LOC_OS05G47442	LOC_OS06G10610	LOC_OS01G03060	LOC_OS02G35540	LOC_OS02G37960	LOC_OS11G38200	LOC_OS12G07550	LOC_OS01G60290	LOC_OS02G54040	LOC_OS01G18310	LOC_OS07G32050	LOC_OS09G31290	LOC_OS06G19420	LOC_OS03G41400	LOC_OS08G42990	LOC_OS06G43500	LOC_OS02G01790	LOC_OS03G02470	LOC_OS01G52670	LOC_OS03G30519	LOC_OS07G25790	LOC_OS03G48225	LOC_OS01G29640	LOC_OS04G43660	LOC_OS05G25250	LOC_OS03G13120	LOC_OS02G53169	LOC_OS02G32469	LOC_OS10G21550	LOC_OS01G26130	LOC_OS01G67760	LOC_OS01G42620	LOC_OS02G06170	LOC_OS12G30560	LOC_OS03G07994	LOC_OS02G55100	LOC_OS08G40120	LOC_OS04G34950	LOC_OS04G40390	LOC_OS03G22070	LOC_OS06G31110	LOC_OS07G04620	LOC_OS10G10400	LOC_OS12G41450	LOC_OS10G31360	LOC_OS04G08250	LOC_OS01G15229	LOC_OS10G07470	LOC_OS07G39700	LOC_OS01G25290	LOC_OS10G20230	LOC_OS04G46700	LOC_OS04G50196	LOC_OS02G33780	LOC_OS11G37530	LOC_OS01G13285	LOC_OS06G19200	LOC_OS05G46170	LOC_OS10G32690	LOC_OS08G30554	LOC_OS12G21860	LOC_OS02G39080	LOC_OS11G34020	LOC_OS01G52890	LOC_OS01G25020	LOC_OS06G32650	LOC_OS02G03920	LOC_OS12G42330	LOC_OS10G30480	LOC_OS09G31080	LOC_OS04G24720	LOC_OS10G09684	LOC_OS11G47574	LOC_OS02G10210	LOC_OS06G43550	LOC_OS06G38190	LOC_OS09G29110	LOC_OS09G07560	LOC_OS07G38880	LOC_OS05G49670	LOC_OS03G06400	LOC_OS05G12390	LOC_OS08G29340	LOC_OS04G33885	LOC_OS04G35820	LOC_OS06G01710	LOC_OS02G03930	LOC_OS07G27980	LOC_OS12G01810	LOC_OS11G02230	LOC_OS12G32536	LOC_OS06G11980	LOC_OS05G03210	LOC_OS03G15330	LOC_OS08G21879	LOC_OS07G36210	LOC_OS03G38670	LOC_OS10G21784	LOC_OS11G23150	LOC_OS01G38100	LOC_OS02G35740	LOC_OS06G39290	LOC_OS03G62522	LOC_OS06G41120	LOC_OS04G31230	LOC_OS06G44630	LOC_OS04G12730	LOC_OS04G33650	LOC_OS08G42790	LOC_OS01G59265	LOC_OS05G15670	LOC_OS11G22250	LOC_OS12G23670	LOC_OS04G33020	LOC_OS12G07190	LOC_OS01G67320	LOC_OS09G28920	LOC_OS05G21240	LOC_OS03G57145	LOC_OS01G58160	LOC_OS01G14340	LOC_OS12G09360	LOC_OS01G49219	LOC_OS12G36980	LOC_OS03G13325	LOC_OS05G02970	LOC_OS04G24540	LOC_OS10G34260	LOC_OS03G25540	LOC_OS03G02660	LOC_OS04G45240	LOC_OS04G14740	LOC_OS06G19490	LOC_OS05G10590	LOC_OS01G13490	LOC_OS05G12300	LOC_OS03G50730	LOC_OS10G04600	LOC_OS09G21040	LOC_OS10G04840	LOC_OS05G44110	LOC_OS11G14870	LOC_OS06G45780	LOC_OS10G10280	LOC_OS03G39700	LOC_OS12G32150	LOC_OS11G15720	LOC_OS07G22870	LOC_OS08G43420	LOC_OS03G02650	LOC_OS09G31434	LOC_OS01G01295	LOC_OS01G04324	LOC_OS06G10460	LOC_OS01G29820	LOC_OS03G12010	LOC_OS03G52940	LOC_OS01G60460	LOC_OS11G33160	LOC_OS05G23650	LOC_OS12G38940	LOC_OS06G22410	LOC_OS01G41950	LOC_OS06G01750	LOC_OS10G39932	LOC_OS01G50890	LOC_OS04G37890	LOC_OS05G07170	LOC_OS01G31910	LOC_OS01G05880	LOC_OS01G66260	LOC_OS03G51840	LOC_OS06G13960	LOC_OS08G38092	LOC_OS07G36810	LOC_OS11G44030	LOC_OS01G39870	LOC_OS11G09070	LOC_OS08G30370	LOC_OS08G32550	LOC_OS01G13024	LOC_OS12G32170	LOC_OS03G14205	LOC_OS01G02139	LOC_OS04G38500	
LOC_OS10G35100	LOC_OS02G29940	LOC_OS05G35620	LOC_OS04G43090	LOC_OS01G36120	LOC_OS05G11000	LOC_OS02G45140	LOC_OS12G42390	LOC_OS07G18180	LOC_OS03G27920	LOC_OS01G67360	LOC_OS03G10250	LOC_OS05G49610	LOC_OS04G55490	LOC_OS01G24590	LOC_OS09G31220	LOC_OS01G12120	LOC_OS03G40900	LOC_OS01G71624	LOC_OS08G35850	LOC_OS07G43140	LOC_OS10G35310	LOC_OS11G32250	LOC_OS02G24205	LOC_OS08G05900	LOC_OS01G44190	LOC_OS04G32380	LOC_OS11G24620	LOC_OS07G36830	LOC_OS12G12750	LOC_OS12G11420	LOC_OS04G04740	LOC_OS01G38520	LOC_OS10G07080	LOC_OS02G34470	LOC_OS06G23330	LOC_OS07G44000	LOC_OS08G41040	LOC_OS07G23760	LOC_OS10G39920	LOC_OS08G03710	LOC_OS02G44030	LOC_OS12G03601	LOC_OS06G35524	LOC_OS02G46690	LOC_OS05G32160	LOC_OS06G10020	LOC_OS07G03700	LOC_OS09G09350	LOC_OS04G55270	LOC_OS02G17930	LOC_OS08G33690	LOC_OS06G44000	LOC_OS10G09290	LOC_OS08G32120	LOC_OS04G21050	LOC_OS03G01350	LOC_OS07G22224	LOC_OS05G12790	LOC_OS05G11230	LOC_OS11G03720	LOC_OS08G25830	LOC_OS05G14740	LOC_OS02G48400	LOC_OS09G18050	LOC_OS12G20390	LOC_OS08G24740	LOC_OS03G04610	LOC_OS01G67150	LOC_OS04G48500	LOC_OS03G59990	LOC_OS01G68240	LOC_OS01G60890	LOC_OS05G49820	LOC_OS04G27820	LOC_OS12G36735	LOC_OS05G25620	LOC_OS02G12240	LOC_OS06G47980	LOC_OS03G03520	LOC_OS10G35780	LOC_OS03G46690	LOC_OS07G43130	LOC_OS01G58330	LOC_OS05G10990	LOC_OS05G11840	LOC_OS09G38450	LOC_OS09G20920	LOC_OS06G49990	LOC_OS12G12140	LOC_OS02G18640	LOC_OS07G31870	LOC_OS11G45770	LOC_OS05G42340	LOC_OS11G20239	LOC_OS01G11470	LOC_OS04G47140	LOC_OS05G39170	LOC_OS12G38520	LOC_OS04G02470	LOC_OS11G11750	LOC_OS12G04750	LOC_OS01G34110	LOC_OS06G34250	LOC_OS03G46510	LOC_OS04G42940	LOC_OS10G05890	LOC_OS10G29640	LOC_OS07G27120	LOC_OS06G11120	LOC_OS11G09200	LOC_OS02G26490	LOC_OS11G47960	LOC_OS07G17560	LOC_OS11G08350	LOC_OS08G14600	LOC_OS03G60840	LOC_OS04G48484	LOC_OS05G34710	LOC_OS12G35260	LOC_OS05G33620	LOC_OS04G39540	LOC_OS10G05680	LOC_OS10G04590	LOC_OS07G10710	LOC_OS12G17610	LOC_OS07G41420	LOC_OS01G13670	LOC_OS05G19300	LOC_OS11G34650	LOC_OS12G05820	LOC_OS07G09960	LOC_OS04G18800	LOC_OS08G35319	LOC_OS04G14204	LOC_OS12G29605	LOC_OS07G29560	LOC_OS08G45100	LOC_OS03G41080	LOC_OS05G20304	LOC_OS10G25260	LOC_OS04G13580	LOC_OS01G14514	LOC_OS11G43340	LOC_OS02G53870	LOC_OS11G14810	LOC_OS05G20540	LOC_OS04G58050	LOC_OS02G52305	LOC_OS06G47544	LOC_OS08G16800	LOC_OS01G13660	LOC_OS08G08230	LOC_OS04G28830	LOC_OS04G23140	LOC_OS01G15840	LOC_OS08G12449	LOC_OS02G28210	LOC_OS04G53606	LOC_OS02G38490	LOC_OS06G02430	LOC_OS05G32990	LOC_OS07G09730	LOC_OS01G33490	LOC_OS01G58770	LOC_OS03G08690	LOC_OS10G04770	LOC_OS12G22145	LOC_OS03G20330	LOC_OS05G29170	LOC_OS06G16620	LOC_OS02G54930	LOC_OS12G14764	LOC_OS01G43274	LOC_OS07G23810	LOC_OS05G41050	LOC_OS10G37450	LOC_OS02G39530	LOC_OS02G37350	LOC_OS02G06850	LOC_OS12G05640	LOC_OS06G05730	LOC_OS02G20920	LOC_OS03G22990	LOC_OS11G17490	LOC_OS04G12070	LOC_OS05G13830	LOC_OS09G27740	LOC_OS02G37109	LOC_OS01G42170	LOC_OS02G14230	LOC_OS10G27420	LOC_OS09G27744	LOC_OS12G33289	LOC_OS12G39810	LOC_OS08G04090	LOC_OS12G35465	LOC_OS12G33040	LOC_OS08G38830	LOC_OS12G04540	LOC_OS06G11160	LOC_OS02G40540	LOC_OS07G43430	LOC_OS04G46260	LOC_OS01G64949	LOC_OS12G27840	LOC_OS04G44080	LOC_OS04G38890	LOC_OS08G25780	LOC_OS01G02980	LOC_OS02G19950	LOC_OS02G25150	LOC_OS09G29910	LOC_OS05G45875	LOC_OS07G30120	LOC_OS10G28960	LOC_OS01G45670	LOC_OS04G28640	LOC_OS01G11690	LOC_OS10G38760	LOC_OS03G28070	LOC_OS01G13870	LOC_OS06G50520	LOC_OS12G35470	LOC_OS01G23400	LOC_OS07G42790	LOC_OS08G21180	LOC_OS03G20350	LOC_OS10G04780	LOC_OS04G35390	LOC_OS02G53835	LOC_OS09G39130	LOC_OS09G02200	LOC_OS06G24480	LOC_OS01G09360	LOC_OS03G32330	LOC_OS05G02920	LOC_OS01G65810	LOC_OS01G13860	LOC_OS10G35260	LOC_OS10G37680	LOC_OS11G10650	LOC_OS07G05174	LOC_OS10G18700	LOC_OS02G40520	LOC_OS07G28860	LOC_OS03G44980	LOC_OS04G38274	LOC_OS06G28890	LOC_OS03G16270	LOC_OS06G04440	LOC_OS11G09830	LOC_OS01G21440	LOC_OS11G41570	LOC_OS05G06650	
LOC_OS02G32540	LOC_OS03G53210	LOC_OS05G27110	LOC_OS02G10750	LOC_OS07G13360	LOC_OS04G31640	LOC_OS06G41870	LOC_OS04G31880	LOC_OS03G31679	LOC_OS12G41300	LOC_OS02G09520	LOC_OS01G53030	LOC_OS04G34910	LOC_OS05G15120	LOC_OS02G17380	LOC_OS07G25580	LOC_OS02G02900	LOC_OS06G02010	LOC_OS02G42120	LOC_OS10G29240	LOC_OS03G22720	LOC_OS01G10530	LOC_OS11G08990	LOC_OS02G30114	LOC_OS04G53420	LOC_OS07G34290	LOC_OS08G05380	LOC_OS03G51260	LOC_OS03G41229	LOC_OS05G30510	LOC_OS02G28030	LOC_OS11G45940	LOC_OS01G10770	LOC_OS10G39044	LOC_OS02G30590	LOC_OS01G24720	LOC_OS01G19340	LOC_OS09G34020	LOC_OS01G31494	LOC_OS11G22800	LOC_OS07G29970	LOC_OS07G03100	LOC_OS03G17380	LOC_OS01G12500	LOC_OS06G49330	LOC_OS09G27135	LOC_OS01G40180	LOC_OS06G23180	LOC_OS03G56500	LOC_OS02G35830	LOC_OS11G28130	LOC_OS03G53470	LOC_OS08G40500	LOC_OS04G26260	LOC_OS05G30500	LOC_OS03G32302	LOC_OS11G42400	LOC_OS04G55630	LOC_OS05G32920	LOC_OS11G30690	LOC_OS05G50390	LOC_OS12G38140	LOC_OS02G18490	LOC_OS02G01830	LOC_OS07G45195	LOC_OS02G41490	LOC_OS03G61070	LOC_OS02G19340	LOC_OS10G29460	LOC_OS01G14910	LOC_OS06G30720	LOC_OS06G19700	LOC_OS01G41020	LOC_OS03G56730	LOC_OS12G31520	LOC_OS09G29780	LOC_OS01G63430	LOC_OS09G26270	LOC_OS06G40750	LOC_OS03G42334	LOC_OS01G56750	LOC_OS11G01900	LOC_OS06G06660	LOC_OS09G19970	LOC_OS03G37170	LOC_OS09G20960	LOC_OS10G03280	LOC_OS03G36080	LOC_OS02G53440	LOC_OS01G21880	LOC_OS01G45850	LOC_OS02G10950	LOC_OS07G18860	LOC_OS07G39550	LOC_OS01G66950	LOC_OS01G64530	LOC_OS06G50146	LOC_OS11G35080	LOC_OS09G37560	LOC_OS01G73490	LOC_OS11G07620	LOC_OS11G07860	LOC_OS01G07320	LOC_OS02G10960	LOC_OS04G22950	LOC_OS01G05380	LOC_OS07G38210	LOC_OS07G14260	LOC_OS03G10700	LOC_OS05G49164	LOC_OS10G39000	LOC_OS11G18750	LOC_OS01G32540	LOC_OS11G37490	LOC_OS02G20990	LOC_OS01G29104	LOC_OS04G44930	LOC_OS10G05240	LOC_OS09G15350	LOC_OS09G20940	LOC_OS11G05450	LOC_OS03G56940	LOC_OS05G05580	LOC_OS02G10730	LOC_OS03G51495	LOC_OS04G22940	LOC_OS01G64550	LOC_OS03G18670	LOC_OS03G32980	LOC_OS01G65640	LOC_OS12G06550	LOC_OS05G05346	LOC_OS07G39570	LOC_OS08G30500	LOC_OS03G06480	LOC_OS02G43865	LOC_OS12G07400	LOC_OS05G18650	LOC_OS01G39385	LOC_OS07G49350	LOC_OS01G52594	LOC_OS06G04490	LOC_OS06G28680	LOC_OS04G40340	LOC_OS05G40570	LOC_OS05G27120	LOC_OS09G28410	LOC_OS05G27360	LOC_OS03G56930	LOC_OS05G06680	LOC_OS08G38450	LOC_OS01G43400	LOC_OS03G27390	LOC_OS12G28790	LOC_OS12G39200	LOC_OS01G45820	LOC_OS08G41860	LOC_OS03G17359	LOC_OS08G29750	LOC_OS02G44720	LOC_OS05G16240	LOC_OS06G43820	LOC_OS12G35080	LOC_OS05G16000	LOC_OS03G17880	LOC_OS11G03450	LOC_OS11G05870	LOC_OS11G47039	LOC_OS10G08011	LOC_OS12G08790	LOC_OS01G15399	LOC_OS10G09590	LOC_OS08G06760	LOC_OS01G15390	LOC_OS08G25040	LOC_OS02G45225	LOC_OS12G43564	LOC_OS01G14060	LOC_OS03G13290	LOC_OS02G21240	LOC_OS06G09960	LOC_OS01G54750	LOC_OS12G43790	LOC_OS08G37020	LOC_OS09G20230	LOC_OS02G38910	LOC_OS12G27080	LOC_OS09G36600	LOC_OS11G43920	LOC_OS02G56360	LOC_OS09G12615	LOC_OS06G40130	LOC_OS03G31700	LOC_OS04G05070	LOC_OS10G34795	LOC_OS08G10800	LOC_OS09G36840	LOC_OS03G62220	LOC_OS02G22120	LOC_OS06G26050	LOC_OS04G46639	LOC_OS06G04060	LOC_OS03G43710	LOC_OS04G34890	LOC_OS08G16350	LOC_OS09G20460	LOC_OS01G67620	LOC_OS11G14120	LOC_OS02G08050	LOC_OS01G20730	LOC_OS01G59190	LOC_OS11G40620	LOC_OS02G33250	LOC_OS08G42880	LOC_OS11G11090	LOC_OS01G54730	LOC_OS02G46300	LOC_OS01G08630	LOC_OS03G58180	LOC_OS10G30170	LOC_OS12G43570	LOC_OS11G47269	LOC_OS04G57760	LOC_OS01G65692	LOC_OS01G29550	LOC_OS06G11820	LOC_OS03G17670	LOC_OS06G37190	LOC_OS09G08100	LOC_OS06G41680	LOC_OS06G19780	LOC_OS03G03440	LOC_OS09G08580	LOC_OS08G40210	LOC_OS09G17049	LOC_OS03G61590	LOC_OS02G25624	LOC_OS06G34730	LOC_OS07G25670	LOC_OS05G20910	LOC_OS05G04670	LOC_OS03G53930	LOC_OS08G17220	LOC_OS08G20630	LOC_OS10G29159	LOC_OS10G22520	LOC_OS01G66310	LOC_OS04G02830	LOC_OS11G38510	LOC_OS07G38980	LOC_OS04G57710	LOC_OS09G05040	LOC_OS12G31770	LOC_OS01G16440	LOC_OS07G33050	
LOC_OS10G18250	LOC_OS02G08470	LOC_OS02G07140	LOC_OS05G14470	LOC_OS12G39250	LOC_OS09G10880	LOC_OS10G33410	LOC_OS06G10510	LOC_OS11G06930	LOC_OS05G40510	LOC_OS10G35604	LOC_OS01G04699	LOC_OS05G41840	LOC_OS01G05540	LOC_OS12G19660	LOC_OS01G73090	LOC_OS05G26690	LOC_OS03G51980	LOC_OS01G25170	LOC_OS11G11040	LOC_OS02G08000	LOC_OS12G05070	LOC_OS06G23850	LOC_OS10G25800	LOC_OS01G36060	LOC_OS04G20490	LOC_OS04G54430	LOC_OS04G43790	LOC_OS02G24710	LOC_OS04G34600	LOC_OS07G23485	LOC_OS07G01470	LOC_OS11G45270	LOC_OS05G35150	LOC_OS12G40270	LOC_OS12G41360	LOC_OS02G20380	LOC_OS05G24020	LOC_OS12G35910	LOC_OS07G13220	LOC_OS06G20550	LOC_OS06G22970	LOC_OS07G36340	LOC_OS06G20310	LOC_OS05G30940	LOC_OS04G57970	LOC_OS10G01844	LOC_OS06G42100	LOC_OS03G30600	LOC_OS09G36650	LOC_OS01G18880	LOC_OS08G29220	LOC_OS05G38660	LOC_OS04G56405	LOC_OS07G27630	LOC_OS03G47034	LOC_OS02G21220	LOC_OS10G28050	LOC_OS04G44660	LOC_OS05G25580	LOC_OS04G03910	LOC_OS08G37080	LOC_OS01G05560	LOC_OS05G29940	LOC_OS01G66340	LOC_OS06G12950	LOC_OS01G37370	LOC_OS05G03574	LOC_OS06G21890	LOC_OS12G07470	LOC_OS07G34390	LOC_OS09G37990	LOC_OS04G43570	LOC_OS05G38650	LOC_OS02G51740	LOC_OS01G22090	LOC_OS04G51809	LOC_OS10G41910	LOC_OS03G58590	LOC_OS09G01320	LOC_OS10G24340	LOC_OS08G22852	LOC_OS10G03640	LOC_OS03G10170	LOC_OS09G32870	LOC_OS01G40760	LOC_OS08G32420	LOC_OS07G39190	LOC_OS03G01450	LOC_OS02G03660	LOC_OS04G50960	LOC_OS03G49630	LOC_OS05G33580	LOC_OS01G02470	LOC_OS03G50610	LOC_OS01G53820	LOC_OS09G02420	LOC_OS04G47555	LOC_OS07G35820	LOC_OS10G09180	LOC_OS12G08380	LOC_OS03G02770	LOC_OS03G47200	LOC_OS03G46110	LOC_OS11G33250	LOC_OS08G31569	LOC_OS02G29800	LOC_OS04G35580	LOC_OS11G05810	LOC_OS06G10100	LOC_OS01G05770	LOC_OS07G34529	LOC_OS07G10310	LOC_OS02G57020	LOC_OS06G24711	LOC_OS06G23620	LOC_OS01G56080	LOC_OS02G04770	LOC_OS07G44770	LOC_OS06G01870	LOC_OS04G44050	LOC_OS07G43440	LOC_OS05G32240	LOC_OS02G06725	LOC_OS10G03890	LOC_OS04G10470	LOC_OS02G26790	LOC_OS09G24890	LOC_OS09G01310	LOC_OS03G60419	LOC_OS09G27920	LOC_OS10G04980	LOC_OS10G26510	LOC_OS11G16710	LOC_OS08G30490	LOC_OS01G17980	LOC_OS03G61510	LOC_OS12G07030	LOC_OS07G24950	LOC_OS03G47460	LOC_OS07G07150	LOC_OS02G55090	LOC_OS12G01970	LOC_OS02G01275	LOC_OS08G35948	LOC_OS11G41090	LOC_OS12G22660	LOC_OS11G25840	LOC_OS07G38900	LOC_OS11G46300	LOC_OS06G14960	LOC_OS07G36960	LOC_OS02G39810	LOC_OS05G26620	LOC_OS08G35730	LOC_OS06G48500	LOC_OS02G57000	LOC_OS06G47410	LOC_OS01G16840	LOC_OS07G46530	LOC_OS07G23890	LOC_OS02G02770	LOC_OS04G10290	LOC_OS01G01580	LOC_OS11G01400	LOC_OS03G42190	LOC_OS07G36950	LOC_OS08G23754	LOC_OS02G09180	LOC_OS09G21360	LOC_OS03G57230	LOC_OS01G48430	LOC_OS12G12870	LOC_OS12G12630	LOC_OS08G31360	LOC_OS08G31120	LOC_OS05G14880	LOC_OS04G33115	LOC_OS12G43140	LOC_OS09G20024	LOC_OS08G20010	LOC_OS02G44155	LOC_OS06G11230	LOC_OS02G45000	LOC_OS12G20260	LOC_OS03G03654	LOC_OS07G34560	LOC_OS06G15830	LOC_OS06G44360	LOC_OS02G14300	LOC_OS03G37878	LOC_OS02G38740	LOC_OS11G08290	LOC_OS02G55040	LOC_OS01G22039	LOC_OS02G33050	LOC_OS12G35990	LOC_OS08G36600	LOC_OS11G20179	LOC_OS06G13890	LOC_OS01G16620	LOC_OS10G16930	LOC_OS07G20160	LOC_OS03G01470	LOC_OS06G25605	LOC_OS01G59310	LOC_OS02G27600	LOC_OS05G35780	LOC_OS05G34690	LOC_OS06G16919	LOC_OS03G44159	LOC_OS01G50970	LOC_OS01G58459	LOC_OS07G43490	LOC_OS12G42284	LOC_OS06G09380	LOC_OS02G50845	LOC_OS04G58890	LOC_OS06G45680	LOC_OS10G21020	LOC_OS11G47860	LOC_OS01G23370	LOC_OS05G47520	LOC_OS05G26830	LOC_OS06G45200	LOC_OS01G38860	LOC_OS04G01330	LOC_OS02G40800	LOC_OS03G37869	LOC_OS01G39950	LOC_OS01G13340	LOC_OS07G08040	LOC_OS06G31290	LOC_OS03G27830	LOC_OS03G01460	LOC_OS11G32380	LOC_OS01G10070	LOC_OS10G02270	LOC_OS07G11900	LOC_OS03G48820	LOC_OS04G15670	LOC_OS02G40690	LOC_OS01G03970	LOC_OS03G12870	LOC_OS02G54610	LOC_OS03G57540	LOC_OS05G07460	LOC_OS05G08550	LOC_OS10G40300	LOC_OS10G28665	LOC_OS07G16364	LOC_OS07G43500	LOC_OS07G40230	LOC_OS03G57545	LOC_OS09G27670	
LOC_OS01G57590	LOC_OS06G22394	LOC_OS01G56020	LOC_OS03G07270	LOC_OS12G34280	LOC_OS10G14011	LOC_OS03G45790	LOC_OS10G26250	LOC_OS05G05290	LOC_OS04G12150	LOC_OS01G24440	LOC_OS03G40090	LOC_OS03G25950	LOC_OS01G03960	LOC_OS11G44330	LOC_OS05G40030	LOC_OS12G14210	LOC_OS02G48184	LOC_OS08G11450	LOC_OS06G03620	LOC_OS06G02770	LOC_OS01G58430	LOC_OS03G46424	LOC_OS02G18784	LOC_OS12G09070	LOC_OS02G27250	LOC_OS02G55920	LOC_OS11G20370	LOC_OS10G41850	LOC_OS01G44020	LOC_OS12G35395	LOC_OS10G34083	LOC_OS11G13830	LOC_OS09G25470	LOC_OS02G06790	LOC_OS10G36260	LOC_OS12G26680	LOC_OS06G27820	LOC_OS07G09840	LOC_OS01G03980	LOC_OS09G38360	LOC_OS12G13140	LOC_OS03G47749	LOC_OS01G22000	LOC_OS01G49940	LOC_OS09G27880	LOC_OS02G17200	LOC_OS08G01720	LOC_OS07G39000	LOC_OS04G25680	LOC_OS04G02100	LOC_OS01G13780	LOC_OS08G07020	LOC_OS01G15720	LOC_OS11G14930	LOC_OS11G12510	LOC_OS01G64800	LOC_OS02G43950	LOC_OS11G26900	LOC_OS07G06100	LOC_OS03G43330	LOC_OS08G23220	LOC_OS04G36570	LOC_OS04G38510	LOC_OS12G22020	LOC_OS01G37700	LOC_OS01G46420	LOC_OS01G49930	LOC_OS01G68179	LOC_OS03G54220	LOC_OS02G16544	LOC_OS05G08110	LOC_OS10G16870	LOC_OS03G52280	LOC_OS01G10460	LOC_OS06G12380	LOC_OS06G12140	LOC_OS02G13260	LOC_OS05G51380	LOC_OS07G05020	LOC_OS03G28175	LOC_OS04G35490	LOC_OS06G30820	LOC_OS02G24390	LOC_OS01G46650	LOC_OS11G08430	LOC_OS09G29800	LOC_OS06G51500	LOC_OS11G07580	LOC_OS10G29720	LOC_OS12G44280	LOC_OS03G55300	LOC_OS10G42930	LOC_OS10G27300	LOC_OS09G28710	LOC_OS08G07240	LOC_OS07G39260	LOC_OS07G40040	LOC_OS08G13430	LOC_OS07G09870	LOC_OS07G08780	LOC_OS01G34440	LOC_OS02G36370	LOC_OS09G10180	LOC_OS01G21100	LOC_OS03G10670	LOC_OS11G43650	LOC_OS03G31370	LOC_OS05G46840	LOC_OS05G42240	LOC_OS11G07590	LOC_OS12G15510	LOC_OS04G41700	LOC_OS09G15639	LOC_OS04G24160	LOC_OS11G32310	LOC_OS10G39730	LOC_OS09G33700	LOC_OS05G33530	LOC_OS10G04660	LOC_OS05G09670	LOC_OS03G44430	LOC_OS03G01740	LOC_OS02G49210	LOC_OS12G12250	LOC_OS01G47720	LOC_OS01G41180	LOC_OS10G06600	LOC_OS08G38730	LOC_OS03G31120	LOC_OS01G63750	LOC_OS07G46800	LOC_OS05G41380	LOC_OS06G21099	LOC_OS09G16710	LOC_OS12G33180	LOC_OS07G38190	LOC_OS10G19910	LOC_OS06G41920	LOC_OS01G22209	LOC_OS07G48110	LOC_OS01G22650	LOC_OS05G07860	LOC_OS04G14180	LOC_OS03G56600	LOC_OS11G40120	LOC_OS03G51390	LOC_OS07G36360	LOC_OS07G12390	LOC_OS08G39610	LOC_OS01G25920	LOC_OS12G42510	LOC_OS11G39360	LOC_OS08G13469	LOC_OS06G08920	LOC_OS05G39210	LOC_OS05G36186	LOC_OS04G31524	LOC_OS07G04540	LOC_OS06G02370	LOC_OS04G41330	LOC_OS03G19436	LOC_OS10G04280	LOC_OS01G09420	LOC_OS02G19200	LOC_OS11G02090	LOC_OS10G08400	LOC_OS12G14059	LOC_OS07G15430	LOC_OS10G22970	LOC_OS07G40640	LOC_OS03G50050	LOC_OS03G31540	LOC_OS07G18930	LOC_OS08G05020	LOC_OS01G23510	LOC_OS08G25690	LOC_OS06G04310	LOC_OS02G47930	LOC_OS07G03220	LOC_OS05G16315	LOC_OS03G40040	LOC_OS08G26310	LOC_OS03G23940	LOC_OS10G29570	LOC_OS12G34900	LOC_OS11G41670	LOC_OS03G56620	LOC_OS08G37690	LOC_OS02G35710	LOC_OS09G04370	LOC_OS03G07410	LOC_OS04G06530	LOC_OS03G32420	LOC_OS02G54670	LOC_OS10G18470	LOC_OS01G67900	LOC_OS11G17350	LOC_OS01G55790	LOC_OS12G39350	LOC_OS09G38990	LOC_OS02G50070	LOC_OS01G33760	LOC_OS06G42824	LOC_OS07G01280	LOC_OS02G21310	LOC_OS07G26100	LOC_OS03G43790	LOC_OS01G19250	LOC_OS06G06990	LOC_OS05G41500	LOC_OS10G11830	LOC_OS04G40020	LOC_OS01G12610	LOC_OS03G52258	LOC_OS05G07610	LOC_OS01G09440	LOC_OS01G08590	LOC_OS10G09750	LOC_OS09G08500	LOC_OS04G46800	LOC_OS03G56850	LOC_OS06G49680	LOC_OS07G36370	LOC_OS08G38530	LOC_OS03G08970	LOC_OS08G07660	LOC_OS02G54680	LOC_OS01G67910	LOC_OS04G31790	LOC_OS04G53320	LOC_OS03G35920	LOC_OS01G33770	LOC_OS06G28524	LOC_OS02G43310	LOC_OS04G24190	LOC_OS12G04204	LOC_OS05G37000	LOC_OS03G41120	LOC_OS01G53360	LOC_OS02G43314	LOC_OS10G33840	LOC_OS04G55505	LOC_OS07G30860	LOC_OS04G20424	LOC_OS09G20840	LOC_OS11G30750	LOC_OS07G08934	LOC_OS01G58800	LOC_OS01G45970	LOC_OS02G55500	LOC_OS11G28430	LOC_OS05G40000	LOC_OS08G15444	LOC_OS08G42820	
LOC_OS02G04390	LOC_OS06G40220	LOC_OS12G26220	LOC_OS02G22820	LOC_OS08G45090	LOC_OS01G31560	LOC_OS08G27660	LOC_OS03G41310	LOC_OS07G40670	LOC_OS12G40774	LOC_OS01G74460	LOC_OS01G33514	LOC_OS08G29615	LOC_OS08G29610	LOC_OS12G16670	LOC_OS02G33700	LOC_OS03G55940	LOC_OS02G55510	LOC_OS11G02290	LOC_OS03G51340	LOC_OS04G33910	LOC_OS04G31971	LOC_OS01G62050	LOC_OS03G48170	LOC_OS02G44620	LOC_OS12G41850	LOC_OS02G29200	LOC_OS06G44810	LOC_OS08G45080	LOC_OS12G07530	LOC_OS01G56850	LOC_OS06G04140	LOC_OS11G29300	LOC_OS10G07546	LOC_OS03G21964	LOC_OS04G16140	LOC_OS02G50030	LOC_OS04G17230	LOC_OS01G09650	LOC_OS11G27120	LOC_OS05G06790	LOC_OS07G17430	LOC_OS11G17799	LOC_OS09G02390	LOC_OS03G41339	LOC_OS01G62280	LOC_OS06G16120	LOC_OS12G41640	LOC_OS06G39200	LOC_OS02G43980	LOC_OS03G07690	LOC_OS09G15230	LOC_OS08G02180	LOC_OS03G40000	LOC_OS02G23930	LOC_OS04G17479	LOC_OS01G32640	LOC_OS11G31610	LOC_OS06G04130	LOC_OS01G05289	LOC_OS02G32630	LOC_OS01G10630	LOC_OS08G38330	LOC_OS11G27110	LOC_OS10G41420	LOC_OS01G01925	LOC_OS03G30430	LOC_OS06G42850	LOC_OS04G05010	LOC_OS04G06340	LOC_OS09G24170	LOC_OS12G38230	LOC_OS05G32830	LOC_OS07G41990	

GO-ID	p-value	corr p-value	x	n	X	N	Description	Genes in test set
9536	1.0839E-11	1.0127E-9	716	3323	4413	25460	plastid	LOC_OS01G74010|LOC_OS05G34040|LOC_OS02G48610|LOC_OS02G49820|LOC_OS06G07550|LOC_OS01G02080|LOC_OS03G52640|LOC_OS11G03570|LOC_OS03G17520|LOC_OS03G16430|LOC_OS03G53970|LOC_OS01G03050|LOC_OS10G25950|LOC_OS09G36710|LOC_OS01G67720|LOC_OS03G06740|LOC_OS07G45000|LOC_OS07G47300|LOC_OS07G46330|LOC_OS03G40780|LOC_OS02G48620|LOC_OS02G49830|LOC_OS02G45110|LOC_OS01G42770|LOC_OS03G16440|LOC_OS07G11110|LOC_OS06G51029|LOC_OS12G30490|LOC_OS10G42299|LOC_OS03G24180|LOC_OS02G10360|LOC_OS03G24060|LOC_OS02G36850|LOC_OS06G45820|LOC_OS08G42850|LOC_OS08G04450|LOC_OS03G64400|LOC_OS08G02390|LOC_OS01G39250|LOC_OS02G02980|LOC_OS02G02860|LOC_OS01G51360|LOC_OS02G42290|LOC_OS06G09630|LOC_OS03G42860|LOC_OS01G26039|LOC_OS07G05800|LOC_OS03G55930|LOC_OS07G38960|LOC_OS01G05490|LOC_OS01G67500|LOC_OS05G45030|LOC_OS02G10010|LOC_OS02G38820|LOC_OS06G37180|LOC_OS12G34860|LOC_OS02G58510|LOC_OS04G58620|LOC_OS03G04300|LOC_OS08G31750|LOC_OS08G31630|LOC_OS08G29780|LOC_OS08G29660|LOC_OS01G16020|LOC_OS11G14240|LOC_OS01G18320|LOC_OS07G25410|LOC_OS07G27950|LOC_OS05G38740|LOC_OS05G35460|LOC_OS05G33280|LOC_OS02G21260|LOC_OS06G08770|LOC_OS01G63270|LOC_OS08G44810|LOC_OS12G34874|LOC_OS03G38230|LOC_OS04G23820|LOC_OS02G13530|LOC_OS12G03070|LOC_OS01G61380|LOC_OS12G08760|LOC_OS09G27080|LOC_OS03G48270|LOC_OS05G05830|LOC_OS11G18730|LOC_OS02G09150|LOC_OS03G04410|LOC_OS01G59060|LOC_OS08G40570|LOC_OS04G33210|LOC_OS11G16550|LOC_OS09G36982|LOC_OS11G04500|LOC_OS11G25560|LOC_OS01G04100|LOC_OS06G36910|LOC_OS07G05940|LOC_OS04G43420|LOC_OS02G45660|LOC_OS08G16010|LOC_OS12G18200|LOC_OS01G64250|LOC_OS07G38620|LOC_OS03G03150|LOC_OS11G38870|LOC_OS02G33430|LOC_OS04G53350|LOC_OS04G56740|LOC_OS09G31180|LOC_OS11G14300|LOC_OS08G42420|LOC_OS12G43520|LOC_OS09G10760|LOC_OS07G49400|LOC_OS01G31610|LOC_OS06G36800|LOC_OS09G24910|LOC_OS12G01950|LOC_OS06G30380|LOC_OS06G09880|LOC_OS03G17730|LOC_OS03G51984|LOC_OS04G54790|LOC_OS01G69950|LOC_OS04G51280|LOC_OS01G61120|LOC_OS03G04470|LOC_OS10G24954|LOC_OS05G49320|LOC_OS04G31210|LOC_OS07G41810|LOC_OS04G52130|LOC_OS02G56200|LOC_OS12G42300|LOC_OS05G11090|LOC_OS10G32570|LOC_OS05G13390|LOC_OS10G35960|LOC_OS04G28090|LOC_OS03G62780|LOC_OS02G01970|LOC_OS07G05960|LOC_OS02G02950|LOC_OS08G04400|LOC_OS03G53710|LOC_OS01G66690|LOC_OS07G36465|LOC_OS06G12600|LOC_OS03G04580|LOC_OS02G07040|LOC_OS09G27050|LOC_OS02G33450|LOC_OS02G07160|LOC_OS10G41130|LOC_OS05G28500|LOC_OS02G36960|LOC_OS05G03200|LOC_OS03G62750|LOC_OS03G26210|LOC_OS05G11060|LOC_OS06G09679|LOC_OS07G44299|LOC_OS02G47940|LOC_OS10G32540|LOC_OS01G03020|LOC_OS03G19930|LOC_OS12G41230|LOC_OS05G01270|LOC_OS06G43660|LOC_OS06G20320|LOC_OS01G68524|LOC_OS07G36450|LOC_OS06G21530|LOC_OS02G09590|LOC_OS08G33720|LOC_OS05G13370|LOC_OS08G41460|LOC_OS07G28710|LOC_OS07G24230|LOC_OS10G35940|LOC_OS09G38720|LOC_OS01G51770|LOC_OS02G47120|LOC_OS12G44370|LOC_OS08G02560|LOC_OS04G55050|LOC_OS05G47630|LOC_OS03G12590|LOC_OS11G32290|LOC_OS01G40640|LOC_OS12G09000|LOC_OS11G13890|LOC_OS04G01780|LOC_OS03G03990|LOC_OS03G12236|LOC_OS08G34720|LOC_OS03G62850|LOC_OS10G11140|LOC_OS03G02780|LOC_OS02G04510|LOC_OS07G45400|LOC_OS06G03910|LOC_OS11G25990|LOC_OS04G33390|LOC_OS03G52910|LOC_OS06G07020|LOC_OS01G67450|LOC_OS01G67570|LOC_OS03G05800|LOC_OS01G62410|LOC_OS03G15870|LOC_OS01G67210|LOC_OS08G17390|LOC_OS02G39600|LOC_OS09G30340|LOC_OS05G23420|LOC_OS04G48880|LOC_OS02G36570|LOC_OS11G13420|LOC_OS06G22560|LOC_OS03G22160|LOC_OS09G30466|LOC_OS03G63950|LOC_OS04G38600|LOC_OS11G32160|LOC_OS11G24570|LOC_OS12G01500|LOC_OS07G12610|LOC_OS12G42090|LOC_OS07G34640|LOC_OS05G47850|LOC_OS01G49430|LOC_OS02G58230|LOC_OS01G41710|LOC_OS05G01500|LOC_OS05G41190|LOC_OS08G43210|LOC_OS03G55090|LOC_OS10G36660|LOC_OS08G09170|LOC_OS03G24590|LOC_OS02G57380|LOC_OS01G13150|LOC_OS11G01340|LOC_OS07G32570|LOC_OS03G12020|LOC_OS10G23120|LOC_OS03G59670|LOC_OS09G25500|LOC_OS03G58100|LOC_OS06G40190|LOC_OS05G50840|LOC_OS04G47450|LOC_OS02G39740|LOC_OS10G36670|LOC_OS12G07270|LOC_OS03G08050|LOC_OS02G03330|LOC_OS10G37640|LOC_OS06G01620|LOC_OS07G43330|LOC_OS05G32230|LOC_OS01G03650|LOC_OS01G49890|LOC_OS12G17070|LOC_OS09G39180|LOC_OS03G49710|LOC_OS12G01449|LOC_OS06G08280|LOC_OS07G19030|LOC_OS01G68330|LOC_OS03G57220|LOC_OS05G47670|LOC_OS02G56030|LOC_OS06G48620|LOC_OS04G47860|LOC_OS10G38940|LOC_OS04G32010|LOC_OS02G16709|LOC_OS10G36880|LOC_OS01G72950|LOC_OS09G12300|LOC_OS02G04950|LOC_OS02G01440|LOC_OS02G55180|LOC_OS08G29160|LOC_OS09G12660|LOC_OS01G04730|LOC_OS08G02630|LOC_OS01G27750|LOC_OS08G44310|LOC_OS07G14700|LOC_OS04G57780|LOC_OS09G21000|LOC_OS02G58340|LOC_OS02G57010|LOC_OS08G29170|LOC_OS08G34750|LOC_OS09G30380|LOC_OS01G40710|LOC_OS10G37980|LOC_OS03G26960|LOC_OS06G04910|LOC_OS10G13870|LOC_OS09G11440|LOC_OS02G01332|LOC_OS07G23880|LOC_OS02G27730|LOC_OS01G50860|LOC_OS03G51930|LOC_OS08G01770|LOC_OS04G32150|LOC_OS01G66170|LOC_OS10G22460|LOC_OS04G58780|LOC_OS08G25700|LOC_OS09G21110|LOC_OS08G04800|LOC_OS04G02890|LOC_OS01G38970|LOC_OS07G08390|LOC_OS11G34210|LOC_OS09G29070|LOC_OS02G01340|LOC_OS02G02550|LOC_OS08G43490|LOC_OS01G04630|LOC_OS05G32390|LOC_OS12G42280|LOC_OS08G23410|LOC_OS01G68480|LOC_OS01G43080|LOC_OS02G48880|LOC_OS02G47310|LOC_OS04G36760|LOC_OS01G04750|LOC_OS04G57440|LOC_OS03G06910|LOC_OS12G08170|LOC_OS01G60650|LOC_OS02G14770|LOC_OS02G15980|LOC_OS01G44050|LOC_OS05G47640|LOC_OS06G07080|LOC_OS04G37619|LOC_OS05G25860|LOC_OS11G11340|LOC_OS03G55280|LOC_OS04G46440|LOC_OS07G42160|LOC_OS03G24440|LOC_OS09G35970|LOC_OS08G02840|LOC_OS03G20010|LOC_OS03G22430|LOC_OS01G43070|LOC_OS03G25940|LOC_OS02G51100|LOC_OS01G25520|LOC_OS10G25030|LOC_OS05G42100|LOC_OS09G26340|LOC_OS02G24080|LOC_OS03G19380|LOC_OS03G03910|LOC_OS06G08080|LOC_OS02G48290|LOC_OS01G47550|LOC_OS09G04790|LOC_OS04G28620|LOC_OS07G36080|LOC_OS09G26580|LOC_OS12G37550|LOC_OS08G37950|LOC_OS05G39050|LOC_OS04G50204|LOC_OS01G59410|LOC_OS03G08480|LOC_OS07G08970|LOC_OS10G31950|LOC_OS02G35090|LOC_OS10G30870|LOC_OS10G26010|LOC_OS06G12450|LOC_OS09G25000|LOC_OS06G13660|LOC_OS02G16450|LOC_OS03G11670|LOC_OS02G30630|LOC_OS10G41400|LOC_OS04G47270|LOC_OS08G32130|LOC_OS05G22970|LOC_OS06G48530|LOC_OS08G37820|LOC_OS03G13850|LOC_OS12G33080|LOC_OS05G33500|LOC_OS02G06300|LOC_OS05G22614|LOC_OS02G43970|LOC_OS05G31680|LOC_OS07G42420|LOC_OS09G17740|LOC_OS02G19990|LOC_OS05G40260|LOC_OS01G69120|LOC_OS08G25624|LOC_OS04G35180|LOC_OS08G33370|LOC_OS05G39390|LOC_OS04G51310|LOC_OS07G02090|LOC_OS09G33900|LOC_OS01G71320|LOC_OS01G59510|LOC_OS03G25960|LOC_OS12G01580|LOC_OS02G43700|LOC_OS04G31700|LOC_OS02G43940|LOC_OS02G20860|LOC_OS07G07540|LOC_OS05G07690|LOC_OS02G14290|LOC_OS02G52420|LOC_OS10G25020|LOC_OS09G39690|LOC_OS01G62910|LOC_OS06G22140|LOC_OS01G69130|LOC_OS03G11450|LOC_OS08G14620|LOC_OS08G10020|LOC_OS03G60820|LOC_OS03G58620|LOC_OS08G14860|LOC_OS03G14720|LOC_OS03G21490|LOC_OS06G04610|LOC_OS12G40860|LOC_OS05G33840|LOC_OS07G07310|LOC_OS01G05800|LOC_OS03G45320|LOC_OS02G43830|LOC_OS03G44300|LOC_OS05G50290|LOC_OS04G38750|LOC_OS02G17870|LOC_OS11G08300|LOC_OS01G48960|LOC_OS04G59570|LOC_OS07G32880|LOC_OS07G39270|LOC_OS03G60910|LOC_OS07G08770|LOC_OS02G03460|LOC_OS05G32220|LOC_OS09G30410|LOC_OS05G32460|LOC_OS01G72430|LOC_OS04G44190|LOC_OS04G33190|LOC_OS02G50100|LOC_OS09G39230|LOC_OS01G61920|LOC_OS02G51790|LOC_OS01G42050|LOC_OS09G26890|LOC_OS11G08670|LOC_OS11G05280|LOC_OS05G45760|LOC_OS03G18020|LOC_OS02G55910|LOC_OS05G01970|LOC_OS05G23740|LOC_OS12G35580|LOC_OS09G15400|LOC_OS03G06090|LOC_OS02G42960|LOC_OS02G02020|LOC_OS09G33810|LOC_OS05G34870|LOC_OS01G73770|LOC_OS03G48920|LOC_OS01G70270|LOC_OS04G38410|LOC_OS06G05750|LOC_OS01G16900|LOC_OS01G42280|LOC_OS12G18900|LOC_OS04G41820|LOC_OS03G18150|LOC_OS09G27610|LOC_OS04G28520|LOC_OS08G15500|LOC_OS08G38980|LOC_OS05G40180|LOC_OS02G04330|LOC_OS11G19210|LOC_OS10G35010|LOC_OS09G13570|LOC_OS07G39290|LOC_OS02G49326|LOC_OS03G21560|LOC_OS05G32440|LOC_OS03G20470|LOC_OS05G31110|LOC_OS03G08020|LOC_OS02G52860|LOC_OS09G38040|LOC_OS12G13460|LOC_OS06G17840|LOC_OS06G49640|LOC_OS02G49570|LOC_OS05G29020|LOC_OS10G41940|LOC_OS04G42920|LOC_OS08G16600|LOC_OS05G23840|LOC_OS01G49900|LOC_OS03G11410|LOC_OS06G34040|LOC_OS01G26920|LOC_OS12G03430|LOC_OS12G01370|LOC_OS03G08010|LOC_OS07G41230|LOC_OS02G42700|LOC_OS09G33950|LOC_OS06G02380|LOC_OS04G44830|LOC_OS03G46920|LOC_OS06G49110|LOC_OS11G06320|LOC_OS11G42540|LOC_OS05G43830|LOC_OS05G06890|LOC_OS04G53310|LOC_OS09G28480|LOC_OS07G11060|LOC_OS06G26234|LOC_OS01G53150|LOC_OS01G17170|LOC_OS12G42876|LOC_OS02G39050|LOC_OS04G33940|LOC_OS08G04180|LOC_OS02G47800|LOC_OS04G33700|LOC_OS03G04040|LOC_OS08G44070|LOC_OS03G39020|LOC_OS01G59920|LOC_OS04G19740|LOC_OS03G46910|LOC_OS02G44540|LOC_OS05G41640|LOC_OS01G12710|LOC_OS03G56830|LOC_OS03G18580|LOC_OS02G33500|LOC_OS04G55720|LOC_OS03G50290|LOC_OS04G54630|LOC_OS02G10880|LOC_OS03G07300|LOC_OS03G58920|LOC_OS08G14440|LOC_OS08G39840|LOC_OS06G40770|LOC_OS12G36194|LOC_OS05G39680|LOC_OS06G43800|LOC_OS06G05400|LOC_OS12G42980|LOC_OS04G33950|LOC_OS11G38020|LOC_OS01G73450|LOC_OS01G73460|LOC_OS03G43430|LOC_OS01G56400|LOC_OS04G41340|LOC_OS02G42570|LOC_OS01G45750|LOC_OS04G39140|LOC_OS05G40420|LOC_OS03G18590|LOC_OS03G19560|LOC_OS11G05370|LOC_OS03G53230|LOC_OS03G10510|LOC_OS02G07480|LOC_OS04G58900|LOC_OS03G11720|LOC_OS03G50080|LOC_OS04G02050|LOC_OS01G46720|LOC_OS08G06220|LOC_OS03G10750|LOC_OS02G53340|LOC_OS09G36450|LOC_OS11G37080|LOC_OS12G21710|LOC_OS04G35900|LOC_OS06G07960|LOC_OS07G27780|LOC_OS07G26690|LOC_OS02G44880|LOC_OS10G28370|LOC_OS01G22640|LOC_OS05G04220|LOC_OS01G09320|LOC_OS01G05080|LOC_OS11G05260|LOC_OS08G33082|LOC_OS01G07260|LOC_OS10G40130|LOC_OS10G41460|LOC_OS08G37320|LOC_OS07G40620|LOC_OS04G57920|LOC_OS07G41710|LOC_OS03G58900|LOC_OS01G23610|LOC_OS02G07250|LOC_OS02G45610|LOC_OS02G52260|LOC_OS09G35010|LOC_OS01G55540|LOC_OS08G45180|LOC_OS07G29600|LOC_OS06G43900|LOC_OS03G43850|LOC_OS05G05480|LOC_OS03G16350|LOC_OS10G41550|LOC_OS07G37250|LOC_OS04G31960|LOC_OS12G07540|LOC_OS04G55930|LOC_OS12G05360|LOC_OS12G04270|LOC_OS01G31680|LOC_OS09G35020|LOC_OS05G14194|LOC_OS05G15160|LOC_OS08G02080|LOC_OS08G03290|LOC_OS04G11830|LOC_OS07G30970|LOC_OS03G19510|LOC_OS06G29430|LOC_OS02G41470|LOC_OS02G32730|LOC_OS05G45920|LOC_OS05G06460|LOC_OS02G25080|LOC_OS03G53880|LOC_OS07G37240|LOC_OS03G25190|LOC_OS03G10820|LOC_OS06G43840|LOC_OS04G30880|LOC_OS02G06460|LOC_OS01G21410|LOC_OS02G44500|LOC_OS06G50130|LOC_OS11G39670|LOC_OS12G06200|LOC_OS01G17240|LOC_OS03G19760|LOC_OS07G09800|LOC_OS03G17580|LOC_OS09G20820|LOC_OS06G06560|LOC_OS01G08440|LOC_OS02G32520|LOC_OS11G41990|LOC_OS10G42500|LOC_OS03G55970|LOC_OS01G63220|LOC_OS04G51350|LOC_OS12G07880|LOC_OS02G51480|LOC_OS01G51390|LOC_OS08G02060|LOC_OS01G39260|LOC_OS06G50360|LOC_OS05G39230|LOC_OS12G08730|LOC_OS01G54540|LOC_OS01G52240|LOC_OS03G19410|LOC_OS07G28790|LOC_OS01G34700|LOC_OS01G21990|LOC_OS02G35900|LOC_OS01G04190|LOC_OS07G38230|LOC_OS07G41750|LOC_OS03G06230|LOC_OS03G07440|LOC_OS02G09750|LOC_OS05G32710|LOC_OS02G54880|LOC_OS01G17260|LOC_OS05G49380|LOC_OS12G40540|LOC_OS03G61030|LOC_OS07G05570|LOC_OS06G39690|LOC_OS02G20410
5622	1.2201E-11	1.0127E-9	2068	10775	4413	25460	intracellular	LOC_OS05G39610|LOC_OS02G48610|LOC_OS11G04660|LOC_OS03G16430|LOC_OS01G67960|LOC_OS03G50340|LOC_OS01G03050|LOC_OS05G50410|LOC_OS09G36710|LOC_OS03G06620|LOC_OS05G05840|LOC_OS02G08150|LOC_OS07G47300|LOC_OS04G32330|LOC_OS02G48620|LOC_OS02G45110|LOC_OS03G16440|LOC_OS10G42299|LOC_OS01G16354|LOC_OS03G05760|LOC_OS03G24060|LOC_OS08G04450|LOC_OS03G63670|LOC_OS02G02860|LOC_OS12G40190|LOC_OS09G24700|LOC_OS06G09630|LOC_OS05G33050|LOC_OS07G34006|LOC_OS11G04200|LOC_OS12G10730|LOC_OS01G67500|LOC_OS05G45030|LOC_OS02G10010|LOC_OS02G38820|LOC_OS12G13810|LOC_OS03G60130|LOC_OS08G31630|LOC_OS07G22024|LOC_OS08G29780|LOC_OS05G38740|LOC_OS05G38730|LOC_OS06G08770|LOC_OS03G38230|LOC_OS04G23820|LOC_OS02G13530|LOC_OS01G61380|LOC_OS12G06220|LOC_OS05G05830|LOC_OS03G04410|LOC_OS01G59060|LOC_OS08G40570|LOC_OS04G33210|LOC_OS03G63650|LOC_OS03G29770|LOC_OS11G25560|LOC_OS07G05940|LOC_OS02G02810|LOC_OS01G49250|LOC_OS04G43420|LOC_OS07G45160|LOC_OS08G16010|LOC_OS04G52380|LOC_OS12G18200|LOC_OS01G63160|LOC_OS01G05670|LOC_OS03G03150|LOC_OS02G07260|LOC_OS11G38870|LOC_OS07G36680|LOC_OS03G04000|LOC_OS02G55340|LOC_OS04G56740|LOC_OS04G55410|LOC_OS07G09060|LOC_OS08G29320|LOC_OS03G19900|LOC_OS12G42310|LOC_OS06G36800|LOC_OS06G35950|LOC_OS02G44220|LOC_OS03G17730|LOC_OS06G08790|LOC_OS05G28510|LOC_OS01G65350|LOC_OS04G26910|LOC_OS03G04470|LOC_OS06G44890|LOC_OS05G45080|LOC_OS08G40110|LOC_OS05G48590|LOC_OS04G53220|LOC_OS02G56200|LOC_OS01G70700|LOC_OS12G42300|LOC_OS10G35960|LOC_OS03G62780|LOC_OS02G01970|LOC_OS07G05960|LOC_OS08G04400|LOC_OS01G06540|LOC_OS09G19790|LOC_OS03G19920|LOC_OS01G07870|LOC_OS01G66690|LOC_OS01G67540|LOC_OS03G15560|LOC_OS03G13380|LOC_OS06G20430|LOC_OS05G28500|LOC_OS05G03200|LOC_OS02G53140|LOC_OS03G62750|LOC_OS03G26210|LOC_OS06G09679|LOC_OS07G44299|LOC_OS10G11520|LOC_OS02G01510|LOC_OS11G01140|LOC_OS01G51540|LOC_OS01G03020|LOC_OS03G19930|LOC_OS03G59590|LOC_OS09G31090|LOC_OS02G34410|LOC_OS02G37920|LOC_OS01G02170|LOC_OS03G15570|LOC_OS03G08810|LOC_OS03G05300|LOC_OS08G41460|LOC_OS07G24230|LOC_OS10G35940|LOC_OS01G15480|LOC_OS03G02270|LOC_OS01G07810|LOC_OS01G50200|LOC_OS02G45180|LOC_OS04G55050|LOC_OS04G02510|LOC_OS05G48960|LOC_OS05G47630|LOC_OS11G32290|LOC_OS03G03990|LOC_OS06G45310|LOC_OS08G34720|LOC_OS10G11140|LOC_OS07G47700|LOC_OS06G03910|LOC_OS07G09420|LOC_OS11G25990|LOC_OS03G52910|LOC_OS06G07020|LOC_OS01G67570|LOC_OS11G47320|LOC_OS08G17390|LOC_OS06G44450|LOC_OS02G58020|LOC_OS02G39720|LOC_OS02G13110|LOC_OS08G40150|LOC_OS07G43350|LOC_OS04G43070|LOC_OS08G03510|LOC_OS11G04600|LOC_OS06G35960|LOC_OS03G51610|LOC_OS07G12610|LOC_OS02G16640|LOC_OS07G31370|LOC_OS01G38530|LOC_OS01G41710|LOC_OS06G45770|LOC_OS08G43210|LOC_OS07G44650|LOC_OS02G26430|LOC_OS02G25580|LOC_OS03G12020|LOC_OS10G23120|LOC_OS01G62630|LOC_OS03G16860|LOC_OS01G60450|LOC_OS08G24946|LOC_OS05G19150|LOC_OS05G50840|LOC_OS04G47450|LOC_OS07G07270|LOC_OS02G39740|LOC_OS02G13130|LOC_OS10G35580|LOC_OS09G12790|LOC_OS09G11460|LOC_OS02G03330|LOC_OS07G43330|LOC_OS09G34960|LOC_OS12G23630|LOC_OS03G49710|LOC_OS01G03410|LOC_OS12G01449|LOC_OS01G66270|LOC_OS07G36600|LOC_OS07G12630|LOC_OS05G05800|LOC_OS02G56270|LOC_OS05G47670|LOC_OS11G13970|LOC_OS04G47860|LOC_OS04G36730|LOC_OS04G38910|LOC_OS10G36880|LOC_OS01G72950|LOC_OS09G12300|LOC_OS09G13630|LOC_OS01G04730|LOC_OS03G49700|LOC_OS08G02630|LOC_OS06G36400|LOC_OS07G12640|LOC_OS05G01450|LOC_OS07G10460|LOC_OS01G57260|LOC_OS08G34750|LOC_OS10G37740|LOC_OS10G35560|LOC_OS11G32240|LOC_OS09G11440|LOC_OS12G04934|LOC_OS02G27730|LOC_OS08G01770|LOC_OS04G57210|LOC_OS07G14830|LOC_OS08G04800|LOC_OS01G38970|LOC_OS08G13840|LOC_OS01G11054|LOC_OS07G09000|LOC_OS01G70310|LOC_OS10G35530|LOC_OS12G04930|LOC_OS04G51910|LOC_OS02G45130|LOC_OS01G68480|LOC_OS01G43080|LOC_OS02G47310|LOC_OS04G36760|LOC_OS01G04750|LOC_OS06G13760|LOC_OS01G13229|LOC_OS05G47640|LOC_OS06G07080|LOC_OS04G37619|LOC_OS05G25860|LOC_OS05G44130|LOC_OS11G11340|LOC_OS07G09490|LOC_OS04G24790|LOC_OS02G01590|LOC_OS03G24440|LOC_OS01G57240|LOC_OS10G36870|LOC_OS10G39900|LOC_OS07G22450|LOC_OS04G51900|LOC_OS11G32260|LOC_OS10G03480|LOC_OS03G48940|LOC_OS01G43070|LOC_OS05G41010|LOC_OS10G06510|LOC_OS02G52316|LOC_OS02G48290|LOC_OS04G28620|LOC_OS04G51410|LOC_OS01G38950|LOC_OS11G10420|LOC_OS02G02050|LOC_OS02G58090|LOC_OS01G59410|LOC_OS03G08480|LOC_OS12G04990|LOC_OS12G04510|LOC_OS10G31950|LOC_OS03G48930|LOC_OS03G22320|LOC_OS06G45380|LOC_OS06G12450|LOC_OS03G11670|LOC_OS03G57430|LOC_OS04G34080|LOC_OS10G38110|LOC_OS10G39440|LOC_OS03G13850|LOC_OS01G39810|LOC_OS12G33080|LOC_OS02G07750|LOC_OS05G32530|LOC_OS05G31680|LOC_OS12G41930|LOC_OS03G13860|LOC_OS01G60860|LOC_OS08G33370|LOC_OS10G17660|LOC_OS10G37230|LOC_OS07G02090|LOC_OS01G71200|LOC_OS11G19250|LOC_OS01G57210|LOC_OS03G08460|LOC_OS10G28770|LOC_OS01G42190|LOC_OS07G49150|LOC_OS06G35574|LOC_OS06G45360|LOC_OS06G44030|LOC_OS10G40410|LOC_OS08G14620|LOC_OS03G14720|LOC_OS03G21490|LOC_OS05G33840|LOC_OS07G07310|LOC_OS12G41950|LOC_OS07G43850|LOC_OS02G43830|LOC_OS01G59860|LOC_OS05G32580|LOC_OS06G04880|LOC_OS09G26420|LOC_OS10G03440|LOC_OS08G32060|LOC_OS12G37870|LOC_OS01G59850|LOC_OS02G12290|LOC_OS09G15775|LOC_OS04G33190|LOC_OS02G50100|LOC_OS06G04870|LOC_OS06G01360|LOC_OS03G19590|LOC_OS09G26890|LOC_OS08G40900|LOC_OS02G46080|LOC_OS01G43020|LOC_OS03G55660|LOC_OS05G23620|LOC_OS08G14640|LOC_OS07G08660|LOC_OS02G42960|LOC_OS02G02020|LOC_OS02G41630|LOC_OS01G34560|LOC_OS03G48920|LOC_OS06G01390|LOC_OS09G37180|LOC_OS04G38410|LOC_OS06G05750|LOC_OS02G16680|LOC_OS07G33630|LOC_OS06G47590|LOC_OS08G32085|LOC_OS08G15500|LOC_OS05G40180|LOC_OS05G23610|LOC_OS11G19210|LOC_OS10G35010|LOC_OS09G13570|LOC_OS03G22770|LOC_OS03G08020|LOC_OS05G06280|LOC_OS09G38040|LOC_OS12G13460|LOC_OS07G10520|LOC_OS02G49570|LOC_OS10G25220|LOC_OS04G42920|LOC_OS11G20689|LOC_OS09G34920|LOC_OS03G57854|LOC_OS03G08490|LOC_OS01G26920|LOC_OS05G34730|LOC_OS03G08010|LOC_OS02G42940|LOC_OS07G41230|LOC_OS01G72100|LOC_OS10G27050|LOC_OS02G42590|LOC_OS11G06320|LOC_OS01G14900|LOC_OS01G46980|LOC_OS01G44320|LOC_OS02G11840|LOC_OS07G38420|LOC_OS09G07300|LOC_OS07G17970|LOC_OS03G54780|LOC_OS08G06240|LOC_OS12G39210|LOC_OS06G26234|LOC_OS01G17170|LOC_OS09G34010|LOC_OS12G42876|LOC_OS03G42320|LOC_OS01G57630|LOC_OS07G02470|LOC_OS02G47800|LOC_OS03G04040|LOC_OS08G44070|LOC_OS05G41400|LOC_OS04G19740|LOC_OS01G59800|LOC_OS01G12710|LOC_OS09G06464|LOC_OS07G42940|LOC_OS08G39960|LOC_OS12G36194|LOC_OS05G30750|LOC_OS01G73450|LOC_OS03G22730|LOC_OS01G73460|LOC_OS05G44900|LOC_OS02G42570|LOC_OS01G22990|LOC_OS01G09570|LOC_OS02G12710|LOC_OS07G07709|LOC_OS03G19560|LOC_OS08G36480|LOC_OS04G58900|LOC_OS03G07530|LOC_OS04G02050|LOC_OS08G06220|LOC_OS03G10750|LOC_OS09G27370|LOC_OS11G37080|LOC_OS02G45600|LOC_OS05G30740|LOC_OS10G30200|LOC_OS03G22740|LOC_OS06G07960|LOC_OS03G20560|LOC_OS07G27780|LOC_OS10G28370|LOC_OS08G28860|LOC_OS02G55410|LOC_OS01G07382|LOC_OS11G04170|LOC_OS07G37580|LOC_OS08G37320|LOC_OS07G38430|LOC_OS08G41820|LOC_OS01G22520|LOC_OS02G45610|LOC_OS01G52390|LOC_OS01G17180|LOC_OS03G04490|LOC_OS10G28340|LOC_OS11G04580|LOC_OS07G39310|LOC_OS04G55810|LOC_OS02G07780|LOC_OS02G53680|LOC_OS03G48060|LOC_OS05G15160|LOC_OS07G02030|LOC_OS04G11830|LOC_OS07G30970|LOC_OS03G16480|LOC_OS03G19510|LOC_OS02G32730|LOC_OS12G39650|LOC_OS12G24170|LOC_OS05G41440|LOC_OS03G53880|LOC_OS01G63210|LOC_OS07G39780|LOC_OS12G08980|LOC_OS01G43420|LOC_OS02G09970|LOC_OS07G13170|LOC_OS02G06460|LOC_OS02G39360|LOC_OS11G39670|LOC_OS01G53220|LOC_OS06G30750|LOC_OS04G42990|LOC_OS09G20700|LOC_OS03G21840|LOC_OS11G41990|LOC_OS10G07420|LOC_OS01G63220|LOC_OS02G51480|LOC_OS09G37100|LOC_OS06G50360|LOC_OS06G36050|LOC_OS01G54540|LOC_OS07G06890|LOC_OS04G44700|LOC_OS03G42770|LOC_OS02G52340|LOC_OS08G08830|LOC_OS05G03174|LOC_OS09G27320|LOC_OS03G55600|LOC_OS03G30790|LOC_OS03G06230|LOC_OS03G50390|LOC_OS05G48050|LOC_OS05G49380|LOC_OS08G04470|LOC_OS03G61030|LOC_OS02G39380|LOC_OS07G05570|LOC_OS03G04050|LOC_OS12G41380|LOC_OS05G34040|LOC_OS02G49820|LOC_OS02G44130|LOC_OS06G07550|LOC_OS01G02080|LOC_OS08G13060|LOC_OS03G52640|LOC_OS04G20220|LOC_OS01G10940|LOC_OS03G53970|LOC_OS08G37030|LOC_OS06G15170|LOC_OS06G45830|LOC_OS01G68930|LOC_OS08G40200|LOC_OS02G56110|LOC_OS09G29050|LOC_OS03G06740|LOC_OS07G45000|LOC_OS07G46330|LOC_OS06G07540|LOC_OS02G25840|LOC_OS02G49830|LOC_OS12G43550|LOC_OS12G41370|LOC_OS11G05880|LOC_OS03G52630|LOC_OS11G28980|LOC_OS01G10930|LOC_OS03G50450|LOC_OS02G50820|LOC_OS06G42790|LOC_OS03G24180|LOC_OS02G10360|LOC_OS05G29920|LOC_OS06G45820|LOC_OS02G21009|LOC_OS08G42850|LOC_OS01G18890|LOC_OS08G02390|LOC_OS05G12260|LOC_OS02G26720|LOC_OS01G55830|LOC_OS03G42860|LOC_OS07G46790|LOC_OS01G26039|LOC_OS07G05800|LOC_OS02G53060|LOC_OS08G31750|LOC_OS04G37920|LOC_OS07G25410|LOC_OS12G18150|LOC_OS01G73070|LOC_OS04G08550|LOC_OS01G10950|LOC_OS01G63270|LOC_OS02G14730|LOC_OS01G70800|LOC_OS12G03070|LOC_OS12G08760|LOC_OS11G18730|LOC_OS07G32170|LOC_OS02G36990|LOC_OS11G16550|LOC_OS10G32110|LOC_OS11G04500|LOC_OS06G36910|LOC_OS07G44190|LOC_OS07G46370|LOC_OS09G30090|LOC_OS08G06720|LOC_OS03G13000|LOC_OS02G35610|LOC_OS06G43690|LOC_OS02G33430|LOC_OS04G54440|LOC_OS04G57950|LOC_OS09G29490|LOC_OS11G14300|LOC_OS08G42420|LOC_OS03G49430|LOC_OS05G39770|LOC_OS12G43520|LOC_OS07G28940|LOC_OS07G49400|LOC_OS02G02700|LOC_OS06G30380|LOC_OS03G17850|LOC_OS08G19650|LOC_OS11G03660|LOC_OS04G39290|LOC_OS08G37060|LOC_OS11G33050|LOC_OS12G07010|LOC_OS01G22900|LOC_OS10G24954|LOC_OS01G68500|LOC_OS05G30950|LOC_OS04G31330|LOC_OS02G08480|LOC_OS01G70820|LOC_OS08G33940|LOC_OS08G40230|LOC_OS10G32570|LOC_OS07G49410|LOC_OS05G39760|LOC_OS03G49420|LOC_OS05G16660|LOC_OS02G44550|LOC_OS07G44170|LOC_OS06G08460|LOC_OS04G41140|LOC_OS11G04520|LOC_OS03G57040|LOC_OS03G50440|LOC_OS01G10920|LOC_OS04G24600|LOC_OS06G13810|LOC_OS02G13840|LOC_OS03G04580|LOC_OS01G41630|LOC_OS02G33450|LOC_OS02G07160|LOC_OS07G38760|LOC_OS05G48220|LOC_OS02G36960|LOC_OS01G16220|LOC_OS08G42440|LOC_OS08G40260|LOC_OS10G32540|LOC_OS10G13810|LOC_OS08G20660|LOC_OS06G10770|LOC_OS10G30370|LOC_OS03G18720|LOC_OS04G20230|LOC_OS04G25920|LOC_OS01G69850|LOC_OS06G43660|LOC_OS02G32590|LOC_OS01G68524|LOC_OS01G39310|LOC_OS02G56540|LOC_OS04G45990|LOC_OS10G29390|LOC_OS08G40250|LOC_OS01G51890|LOC_OS01G31800|LOC_OS04G47300|LOC_OS07G29390|LOC_OS03G12590|LOC_OS11G13890|LOC_OS01G41610|LOC_OS03G22390|LOC_OS03G62850|LOC_OS03G02780|LOC_OS02G04510|LOC_OS07G45400|LOC_OS01G54910|LOC_OS08G03640|LOC_OS01G04650|LOC_OS02G14790|LOC_OS03G50850|LOC_OS03G05800|LOC_OS02G15640|LOC_OS01G67210|LOC_OS06G13820|LOC_OS09G33970|LOC_OS02G39600|LOC_OS02G36570|LOC_OS11G13420|LOC_OS08G43300|LOC_OS03G28940|LOC_OS07G41050|LOC_OS03G44170|LOC_OS09G30466|LOC_OS07G08460|LOC_OS07G48920|LOC_OS11G32160|LOC_OS11G24570|LOC_OS03G50885|LOC_OS09G24660|LOC_OS01G61670|LOC_OS05G01500|LOC_OS05G41190|LOC_OS10G35690|LOC_OS08G33530|LOC_OS03G30800|LOC_OS08G08080|LOC_OS11G35220|LOC_OS03G24590|LOC_OS01G13150|LOC_OS11G01460|LOC_OS02G48560|LOC_OS07G32570|LOC_OS03G57490|LOC_OS03G59670|LOC_OS09G25500|LOC_OS06G40190|LOC_OS04G49990|LOC_OS12G35560|LOC_OS04G49510|LOC_OS12G36890|LOC_OS03G08050|LOC_OS10G37400|LOC_OS08G13930|LOC_OS05G35740|LOC_OS03G25450|LOC_OS05G32230|LOC_OS03G61990|LOC_OS07G22770|LOC_OS06G09370|LOC_OS04G58880|LOC_OS03G58790|LOC_OS02G12570|LOC_OS05G03740|LOC_OS03G19190|LOC_OS08G44200|LOC_OS02G04950|LOC_OS02G01440|LOC_OS09G12660|LOC_OS01G03760|LOC_OS12G43590|LOC_OS08G21570|LOC_OS07G01870|LOC_OS01G27750|LOC_OS10G23220|LOC_OS07G14700|LOC_OS06G13860|LOC_OS06G12530|LOC_OS09G21120|LOC_OS02G58340|LOC_OS02G57010|LOC_OS06G23210|LOC_OS01G40710|LOC_OS06G04910|LOC_OS10G13870|LOC_OS08G37904|LOC_OS12G25710|LOC_OS11G02740|LOC_OS05G38820|LOC_OS03G25400|LOC_OS04G34450|LOC_OS09G21110|LOC_OS04G02890|LOC_OS01G59790|LOC_OS09G29070|LOC_OS04G35305|LOC_OS01G04630|LOC_OS12G42280|LOC_OS11G04930|LOC_OS05G14860|LOC_OS11G01420|LOC_OS01G62950|LOC_OS02G14770|LOC_OS06G49800|LOC_OS09G33550|LOC_OS07G31280|LOC_OS04G49950|LOC_OS03G55280|LOC_OS04G46440|LOC_OS08G35740|LOC_OS04G58410|LOC_OS11G04935|LOC_OS08G02840|LOC_OS04G35280|LOC_OS10G32920|LOC_OS03G22430|LOC_OS03G25940|LOC_OS01G25520|LOC_OS03G24610|LOC_OS09G26340|LOC_OS06G08080|LOC_OS03G33570|LOC_OS03G53170|LOC_OS07G42890|LOC_OS07G08970|LOC_OS01G71780|LOC_OS04G41970|LOC_OS03G49900|LOC_OS11G09329|LOC_OS09G25000|LOC_OS05G41120|LOC_OS01G51800|LOC_OS02G53530|LOC_OS11G13820|LOC_OS10G41400|LOC_OS04G47270|LOC_OS08G33460|LOC_OS08G32130|LOC_OS02G39200|LOC_OS06G48530|LOC_OS08G37820|LOC_OS01G10010|LOC_OS05G33500|LOC_OS02G06300|LOC_OS01G59760|LOC_OS01G34480|LOC_OS07G42420|LOC_OS05G40260|LOC_OS05G06350|LOC_OS07G43720|LOC_OS08G08120|LOC_OS10G17780|LOC_OS04G54820|LOC_OS02G03280|LOC_OS04G51310|LOC_OS09G33900|LOC_OS01G71320|LOC_OS03G25960|LOC_OS02G43700|LOC_OS04G31700|LOC_OS08G01960|LOC_OS05G07690|LOC_OS09G36180|LOC_OS07G29440|LOC_OS02G51330|LOC_OS09G39690|LOC_OS01G62910|LOC_OS09G25460|LOC_OS06G44150|LOC_OS10G17770|LOC_OS11G32100|LOC_OS06G05820|LOC_OS01G57560|LOC_OS09G33910|LOC_OS06G03640|LOC_OS12G40500|LOC_OS11G19140|LOC_OS01G71330|LOC_OS02G43710|LOC_OS06G03670|LOC_OS04G38750|LOC_OS02G17870|LOC_OS07G31790|LOC_OS01G48600|LOC_OS02G16540|LOC_OS09G04990|LOC_OS02G30840|LOC_OS03G58830|LOC_OS07G39270|LOC_OS12G05760|LOC_OS01G58400|LOC_OS02G41980|LOC_OS05G32220|LOC_OS09G30410|LOC_OS07G08530|LOC_OS04G44190|LOC_OS03G44660|LOC_OS03G22400|LOC_OS10G26690|LOC_OS09G39230|LOC_OS09G30418|LOC_OS02G51790|LOC_OS01G42050|LOC_OS04G58350|LOC_OS07G32630|LOC_OS02G54820|LOC_OS03G58840|LOC_OS05G01970|LOC_OS05G23740|LOC_OS10G37340|LOC_OS12G35580|LOC_OS02G02380|LOC_OS02G03230|LOC_OS07G44640|LOC_OS05G34870|LOC_OS05G08570|LOC_OS06G49890|LOC_OS11G29380|LOC_OS03G19240|LOC_OS09G27610|LOC_OS04G28520|LOC_OS11G29390|LOC_OS02G38340|LOC_OS05G35710|LOC_OS07G41580|LOC_OS07G39290|LOC_OS03G21560|LOC_OS03G22890|LOC_OS01G56200|LOC_OS12G04410|LOC_OS06G49880|LOC_OS06G17840|LOC_OS05G29020|LOC_OS03G19250|LOC_OS08G34370|LOC_OS03G55320|LOC_OS01G12650|LOC_OS01G14830|LOC_OS02G37000|LOC_OS01G49900|LOC_OS05G34854|LOC_OS12G01370|LOC_OS09G33950|LOC_OS03G20650|LOC_OS06G02380|LOC_OS11G31640|LOC_OS11G06680|LOC_OS01G09430|LOC_OS05G08950|LOC_OS05G06770|LOC_OS01G07250|LOC_OS10G42320|LOC_OS03G30460|LOC_OS04G55730|LOC_OS06G13030|LOC_OS01G17050|LOC_OS01G53150|LOC_OS09G36550|LOC_OS04G33940|LOC_OS09G38730|LOC_OS08G04180|LOC_OS04G42420|LOC_OS07G45090|LOC_OS01G37910|LOC_OS05G08960|LOC_OS06G49460|LOC_OS02G33500|LOC_OS04G55720|LOC_OS03G54890|LOC_OS02G10880|LOC_OS05G39680|LOC_OS06G05400|LOC_OS04G33950|LOC_OS01G72240|LOC_OS03G05480|LOC_OS01G53140|LOC_OS08G45040|LOC_OS03G17020|LOC_OS02G18380|LOC_OS01G72250|LOC_OS05G41510|LOC_OS08G38780|LOC_OS03G19680|LOC_OS04G39260|LOC_OS11G05370|LOC_OS03G11720|LOC_OS08G38300|LOC_OS03G50080|LOC_OS08G14330|LOC_OS02G52250|LOC_OS05G39670|LOC_OS09G38755|LOC_OS08G23280|LOC_OS01G70080|LOC_OS07G06740|LOC_OS04G41110|LOC_OS11G08410|LOC_OS01G05080|LOC_OS08G33082|LOC_OS01G07260|LOC_OS10G40130|LOC_OS10G41460|LOC_OS08G36110|LOC_OS07G40620|LOC_OS04G57920|LOC_OS01G62070|LOC_OS09G25060|LOC_OS03G09820|LOC_OS02G07250|LOC_OS11G31650|LOC_OS02G52260|LOC_OS05G36150|LOC_OS03G62490|LOC_OS10G26280|LOC_OS09G04110|LOC_OS05G05480|LOC_OS03G16110|LOC_OS01G64650|LOC_OS12G07540|LOC_OS07G37010|LOC_OS12G05360|LOC_OS12G41860|LOC_OS01G39280|LOC_OS12G06210|LOC_OS08G03290|LOC_OS02G09840|LOC_OS02G08510|LOC_OS06G29430|LOC_OS05G45920|LOC_OS02G25080|LOC_OS02G49070|LOC_OS05G07670|LOC_OS03G10820|LOC_OS04G30880|LOC_OS12G38210|LOC_OS12G06200|LOC_OS10G32970|LOC_OS01G56600|LOC_OS07G09800|LOC_OS09G38790|LOC_OS08G37490|LOC_OS03G55730|LOC_OS05G08970|LOC_OS03G54880|LOC_OS03G27260|LOC_OS01G65520|LOC_OS04G51350|LOC_OS04G52200|LOC_OS02G06350|LOC_OS12G42730|LOC_OS01G51390|LOC_OS01G39260|LOC_OS12G04010|LOC_OS05G39230|LOC_OS12G41400|LOC_OS06G13090|LOC_OS01G52240|LOC_OS11G48030|LOC_OS03G62480|LOC_OS06G06790|LOC_OS01G21990|LOC_OS01G04190|LOC_OS08G36150|LOC_OS10G40570|LOC_OS06G13080|LOC_OS01G42430|LOC_OS12G29760|LOC_OS02G54880|LOC_OS02G45930|LOC_OS12G40540|LOC_OS05G18780|LOC_OS06G39690|LOC_OS01G74010|LOC_OS07G46690|LOC_OS04G44550|LOC_OS03G43810|LOC_OS11G03570|LOC_OS04G54360|LOC_OS03G17520|LOC_OS10G25950|LOC_OS02G12410|LOC_OS01G67720|LOC_OS09G31260|LOC_OS02G34680|LOC_OS04G41040|LOC_OS03G25140|LOC_OS02G49700|LOC_OS03G40780|LOC_OS02G01760|LOC_OS06G51380|LOC_OS02G43170|LOC_OS03G54930|LOC_OS08G18880|LOC_OS01G08970|LOC_OS07G11110|LOC_OS02G36850|LOC_OS09G31270|LOC_OS08G40790|LOC_OS01G13080|LOC_OS07G46220|LOC_OS01G39250|LOC_OS01G51360|LOC_OS01G50030|LOC_OS03G63430|LOC_OS01G15260|LOC_OS06G07210|LOC_OS02G42290|LOC_OS11G47130|LOC_OS11G03110|LOC_OS04G57890|LOC_OS03G38000|LOC_OS03G50120|LOC_OS01G05490|LOC_OS01G42400|LOC_OS01G61150|LOC_OS04G32110|LOC_OS10G33550|LOC_OS11G14240|LOC_OS01G18320|LOC_OS07G27950|LOC_OS10G34400|LOC_OS11G47140|LOC_OS05G35460|LOC_OS07G46680|LOC_OS05G33280|LOC_OS03G58060|LOC_OS01G66420|LOC_OS06G19660|LOC_OS12G32330|LOC_OS03G10920|LOC_OS03G48270|LOC_OS05G04740|LOC_OS12G30150|LOC_OS02G58640|LOC_OS08G02490|LOC_OS09G36982|LOC_OS06G22820|LOC_OS02G40090|LOC_OS01G04100|LOC_OS06G10880|LOC_OS01G64250|LOC_OS09G20560|LOC_OS02G12850|LOC_OS07G38620|LOC_OS01G62460|LOC_OS11G38630|LOC_OS06G22870|LOC_OS06G45990|LOC_OS07G32080|LOC_OS07G48430|LOC_OS07G28820|LOC_OS09G34330|LOC_OS09G10760|LOC_OS10G33530|LOC_OS01G13050|LOC_OS09G24910|LOC_OS06G09880|LOC_OS05G02140|LOC_OS04G54790|LOC_OS01G69950|LOC_OS04G51280|LOC_OS02G13710|LOC_OS12G33600|LOC_OS01G61120|LOC_OS05G49200|LOC_OS11G38620|LOC_OS06G45500|LOC_OS04G31210|LOC_OS07G41810|LOC_OS04G52130|LOC_OS08G42530|LOC_OS02G55110|LOC_OS04G55640|LOC_OS03G09920|LOC_OS05G11090|LOC_OS04G28090|LOC_OS01G52640|LOC_OS02G45760|LOC_OS09G24900|LOC_OS06G33980|LOC_OS03G59340|LOC_OS05G28740|LOC_OS07G36465|LOC_OS06G12600|LOC_OS05G02590|LOC_OS02G07040|LOC_OS10G41130|LOC_OS07G36460|LOC_OS03G41612|LOC_OS05G37690|LOC_OS05G11060|LOC_OS02G47940|LOC_OS01G09800|LOC_OS01G08950|LOC_OS12G41230|LOC_OS05G34170|LOC_OS04G41030|LOC_OS05G01270|LOC_OS03G50550|LOC_OS03G14000|LOC_OS11G04890|LOC_OS06G05060|LOC_OS08G39380|LOC_OS07G39960|LOC_OS09G08420|LOC_OS01G61580|LOC_OS12G07350|LOC_OS07G36450|LOC_OS06G21530|LOC_OS05G47480|LOC_OS03G26460|LOC_OS09G38720|LOC_OS01G51770|LOC_OS12G03822|LOC_OS02G47120|LOC_OS04G08060|LOC_OS12G44370|LOC_OS09G24560|LOC_OS03G13560|LOC_OS04G55290|LOC_OS12G12300|LOC_OS01G40640|LOC_OS02G13340|LOC_OS03G12236|LOC_OS01G42820|LOC_OS09G11250|LOC_OS06G19250|LOC_OS12G03816|LOC_OS11G03980|LOC_OS02G49790|LOC_OS01G62410|LOC_OS01G67330|LOC_OS01G62890|LOC_OS09G30340|LOC_OS05G23420|LOC_OS02G34270|LOC_OS08G34950|LOC_OS01G57066|LOC_OS03G49500|LOC_OS11G04840|LOC_OS05G06070|LOC_OS08G02420|LOC_OS02G15550|LOC_OS04G56160|LOC_OS07G33310|LOC_OS07G34640|LOC_OS05G47850|LOC_OS01G49430|LOC_OS02G58230|LOC_OS02G41800|LOC_OS01G13030|LOC_OS03G61620|LOC_OS02G35150|LOC_OS11G38610|LOC_OS03G45170|LOC_OS10G36660|LOC_OS08G41270|LOC_OS02G57380|LOC_OS05G34540|LOC_OS11G01340|LOC_OS12G44380|LOC_OS05G06080|LOC_OS03G59790|LOC_OS10G06800|LOC_OS06G42490|LOC_OS09G33870|LOC_OS12G10560|LOC_OS04G47690|LOC_OS09G16910|LOC_OS08G31460|LOC_OS10G36670|LOC_OS10G37520|LOC_OS01G03650|LOC_OS12G42150|LOC_OS01G49890|LOC_OS01G05830|LOC_OS09G39180|LOC_OS12G44330|LOC_OS07G19030|LOC_OS03G14850|LOC_OS03G58430|LOC_OS02G13300|LOC_OS03G56241|LOC_OS02G56030|LOC_OS05G02530|LOC_OS06G48620|LOC_OS03G25980|LOC_OS02G55180|LOC_OS08G29160|LOC_OS05G38950|LOC_OS01G05820|LOC_OS12G42140|LOC_OS08G44310|LOC_OS09G09360|LOC_OS09G21000|LOC_OS08G29170|LOC_OS09G30380|LOC_OS10G37980|LOC_OS02G01332|LOC_OS07G47510|LOC_OS08G23880|LOC_OS02G05700|LOC_OS01G50860|LOC_OS04G32150|LOC_OS10G22460|LOC_OS04G58780|LOC_OS03G59740|LOC_OS02G35110|LOC_OS05G47890|LOC_OS02G56010|LOC_OS07G08390|LOC_OS11G34210|LOC_OS01G41910|LOC_OS02G01340|LOC_OS11G34690|LOC_OS08G43490|LOC_OS05G32390|LOC_OS08G44330|LOC_OS08G23410|LOC_OS01G04990|LOC_OS02G48880|LOC_OS01G61500|LOC_OS04G57440|LOC_OS01G60650|LOC_OS02G15980|LOC_OS08G10580|LOC_OS06G44230|LOC_OS06G46410|LOC_OS07G46640|LOC_OS03G02430|LOC_OS01G59660|LOC_OS04G58280|LOC_OS01G24550|LOC_OS10G25030|LOC_OS05G42100|LOC_OS02G24080|LOC_OS03G19380|LOC_OS02G19970|LOC_OS02G54730|LOC_OS01G60640|LOC_OS01G12560|LOC_OS06G46000|LOC_OS07G36080|LOC_OS08G37950|LOC_OS10G39670|LOC_OS06G02420|LOC_OS09G39540|LOC_OS10G30860|LOC_OS10G30870|LOC_OS08G26820|LOC_OS04G38680|LOC_OS02G16450|LOC_OS12G15420|LOC_OS10G21920|LOC_OS03G56790|LOC_OS05G22970|LOC_OS06G47320|LOC_OS08G33100|LOC_OS08G13990|LOC_OS01G70580|LOC_OS11G03900|LOC_OS09G17740|LOC_OS01G05810|LOC_OS06G01590|LOC_OS02G19990|LOC_OS01G69120|LOC_OS01G49830|LOC_OS04G35180|LOC_OS03G58970|LOC_OS02G30300|LOC_OS04G48010|LOC_OS05G39390|LOC_OS06G48640|LOC_OS06G47310|LOC_OS01G13430|LOC_OS02G04490|LOC_OS01G57450|LOC_OS12G03880|LOC_OS03G21240|LOC_OS03G22570|LOC_OS07G07540|LOC_OS02G14290|LOC_OS10G25020|LOC_OS01G69130|LOC_OS03G11450|LOC_OS10G40650|LOC_OS01G45460|LOC_OS11G08370|LOC_OS11G07040|LOC_OS04G35190|LOC_OS08G10020|LOC_OS03G60820|LOC_OS08G06050|LOC_OS03G13630|LOC_OS08G14860|LOC_OS09G19900|LOC_OS06G04610|LOC_OS12G40860|LOC_OS01G05800|LOC_OS07G42760|LOC_OS03G44300|LOC_OS06G03790|LOC_OS11G08300|LOC_OS01G48960|LOC_OS04G59570|LOC_OS04G58240|LOC_OS03G19340|LOC_OS02G38200|LOC_OS05G50170|LOC_OS09G33800|LOC_OS02G35170|LOC_OS03G44780|LOC_OS01G61920|LOC_OS06G13100|LOC_OS11G05280|LOC_OS02G54700|LOC_OS05G44310|LOC_OS03G18020|LOC_OS05G19370|LOC_OS03G32314|LOC_OS03G06090|LOC_OS11G39030|LOC_OS09G33810|LOC_OS01G70140|LOC_OS09G14670|LOC_OS01G19140|LOC_OS03G02960|LOC_OS06G48680|LOC_OS01G16900|LOC_OS11G07470|LOC_OS12G18900|LOC_OS04G41820|LOC_OS07G48090|LOC_OS08G06020|LOC_OS01G58740|LOC_OS07G07580|LOC_OS02G49326|LOC_OS02G40510|LOC_OS07G42310|LOC_OS03G47820|LOC_OS03G44310|LOC_OS05G11870|LOC_OS06G47340|LOC_OS11G08330|LOC_OS07G32530|LOC_OS10G41940|LOC_OS08G16600|LOC_OS05G23840|LOC_OS03G11410|LOC_OS07G08440|LOC_OS06G34040|LOC_OS12G03430|LOC_OS02G35180|LOC_OS02G42700|LOC_OS03G19300|LOC_OS03G46920|LOC_OS03G21620|LOC_OS06G49110|LOC_OS05G43830|LOC_OS11G28350|LOC_OS05G06890|LOC_OS09G28480|LOC_OS08G36220|LOC_OS01G64730|LOC_OS04G30790|LOC_OS01G48920|LOC_OS02G46710|LOC_OS10G33970|LOC_OS01G70180|LOC_OS03G19310|LOC_OS03G46910|LOC_OS02G44540|LOC_OS06G04670|LOC_OS01G07120|LOC_OS05G41640|LOC_OS01G41040|LOC_OS01G06270|LOC_OS03G49180|LOC_OS03G08630|LOC_OS03G07300|LOC_OS02G08440|LOC_OS03G58920|LOC_OS08G14440|LOC_OS06G40770|LOC_OS06G43800|LOC_OS05G14040|LOC_OS04G32980|LOC_OS01G54350|LOC_OS08G30910|LOC_OS06G06880|LOC_OS03G43430|LOC_OS05G29990|LOC_OS04G39140|LOC_OS03G53230|LOC_OS01G41030|LOC_OS03G10510|LOC_OS01G63420|LOC_OS01G46720|LOC_OS04G52120|LOC_OS09G36450|LOC_OS05G30980|LOC_OS12G21710|LOC_OS01G31220|LOC_OS01G56520|LOC_OS03G43420|LOC_OS07G26690|LOC_OS01G71050|LOC_OS05G04220|LOC_OS11G07440|LOC_OS01G09320|LOC_OS08G38890|LOC_OS11G05260|LOC_OS10G41100|LOC_OS03G58900|LOC_OS01G23610|LOC_OS01G24940|LOC_OS08G04270|LOC_OS08G45180|LOC_OS03G43850|LOC_OS07G17770|LOC_OS05G06450|LOC_OS01G64770|LOC_OS10G41550|LOC_OS03G10930|LOC_OS11G16320|LOC_OS04G36058|LOC_OS01G31680|LOC_OS01G55650|LOC_OS08G02080|LOC_OS04G40560|LOC_OS02G41470|LOC_OS02G30310|LOC_OS03G52794|LOC_OS05G06460|LOC_OS08G37580|LOC_OS03G25190|LOC_OS03G10940|LOC_OS12G06560|LOC_OS06G43840|LOC_OS11G43960|LOC_OS01G61080|LOC_OS01G21410|LOC_OS12G04380|LOC_OS02G42320|LOC_OS02G44500|LOC_OS06G50130|LOC_OS11G16330|LOC_OS03G07340|LOC_OS01G16030|LOC_OS03G19760|LOC_OS03G17580|LOC_OS06G08620|LOC_OS01G08440|LOC_OS02G32520|LOC_OS01G07110|LOC_OS02G33850|LOC_OS03G53670|LOC_OS12G07880|LOC_OS12G04370|LOC_OS07G36060|LOC_OS02G04050|LOC_OS08G02060|LOC_OS12G08730|LOC_OS03G63440|LOC_OS07G28430|LOC_OS06G08610|LOC_OS03G17590|LOC_OS04G42760|LOC_OS01G34700|LOC_OS05G41660|LOC_OS02G10740|LOC_OS09G02284|LOC_OS02G33840|LOC_OS07G38230|LOC_OS02G09750|LOC_OS03G31400|LOC_OS05G32710|LOC_OS02G29340|LOC_OS09G36020|LOC_OS02G39140|LOC_OS07G08840|LOC_OS05G50120|LOC_OS02G08420|LOC_OS04G48060|LOC_OS01G53430|LOC_OS01G73280|LOC_OS03G59040|LOC_OS03G43930|LOC_OS12G01922|LOC_OS07G38940|LOC_OS05G01360|LOC_OS03G51550|LOC_OS02G09120|LOC_OS02G34560|LOC_OS09G31140|LOC_OS05G49770|LOC_OS02G36740|LOC_OS01G36090|LOC_OS10G38900|LOC_OS03G25260|LOC_OS06G14080|LOC_OS01G51250|LOC_OS05G41800|LOC_OS02G48740|LOC_OS02G47410|LOC_OS06G07780|LOC_OS04G55560|LOC_OS01G42770|LOC_OS06G51029|LOC_OS01G27150|LOC_OS12G30490|LOC_OS11G40410|LOC_OS12G04180|LOC_OS02G57690|LOC_OS01G60190|LOC_OS07G40800|LOC_OS03G64400|LOC_OS02G02980|LOC_OS11G37690|LOC_OS03G18510|LOC_OS01G48060|LOC_OS02G43020|LOC_OS08G37290|LOC_OS03G55930|LOC_OS07G38960|LOC_OS04G24800|LOC_OS05G48422|LOC_OS05G23130|LOC_OS06G37180|LOC_OS02G10130|LOC_OS12G34860|LOC_OS05G04850|LOC_OS02G58510|LOC_OS04G58620|LOC_OS03G04300|LOC_OS08G29660|LOC_OS01G16020|LOC_OS02G21260|LOC_OS01G56910|LOC_OS11G02150|LOC_OS08G44810|LOC_OS12G34874|LOC_OS05G46230|LOC_OS05G44050|LOC_OS06G16270|LOC_OS03G04770|LOC_OS09G27080|LOC_OS02G55010|LOC_OS02G09150|LOC_OS05G05710|LOC_OS08G40450|LOC_OS07G26974|LOC_OS01G18670|LOC_OS08G04300|LOC_OS02G45660|LOC_OS08G03450|LOC_OS03G11060|LOC_OS07G37650|LOC_OS03G13240|LOC_OS01G15110|LOC_OS04G53350|LOC_OS09G31180|LOC_OS02G46510|LOC_OS01G31610|LOC_OS01G51200|LOC_OS12G01950|LOC_OS10G31000|LOC_OS03G51984|LOC_OS08G03440|LOC_OS03G17610|LOC_OS01G67890|LOC_OS02G34510|LOC_OS09G21760|LOC_OS03G05680|LOC_OS11G38980|LOC_OS05G49320|LOC_OS08G41320|LOC_OS04G55520|LOC_OS02G57650|LOC_OS08G32850|LOC_OS10G33660|LOC_OS05G13390|LOC_OS05G14240|LOC_OS02G02950|LOC_OS08G03430|LOC_OS03G53710|LOC_OS01G63060|LOC_OS01G06660|LOC_OS01G68750|LOC_OS09G27050|LOC_OS02G35870|LOC_OS02G30180|LOC_OS03G04340|LOC_OS04G57730|LOC_OS02G55440|LOC_OS01G32920|LOC_OS12G42440|LOC_OS03G57290|LOC_OS02G36710|LOC_OS06G35814|LOC_OS06G20320|LOC_OS06G18010|LOC_OS01G20940|LOC_OS02G34530|LOC_OS02G09590|LOC_OS06G44750|LOC_OS08G33720|LOC_OS03G60460|LOC_OS05G13370|LOC_OS01G12090|LOC_OS07G28710|LOC_OS02G01245|LOC_OS08G02560|LOC_OS03G12350|LOC_OS05G47510|LOC_OS09G23110|LOC_OS12G09000|LOC_OS04G01780|LOC_OS03G23000|LOC_OS02G28720|LOC_OS01G13370|LOC_OS07G08210|LOC_OS04G33390|LOC_OS08G02550|LOC_OS05G37700|LOC_OS04G35570|LOC_OS03G36790|LOC_OS01G67450|LOC_OS06G06050|LOC_OS03G15870|LOC_OS03G10180|LOC_OS01G25370|LOC_OS04G48880|LOC_OS08G31560|LOC_OS06G22560|LOC_OS10G35000|LOC_OS03G22160|LOC_OS03G63950|LOC_OS04G38600|LOC_OS05G35520|LOC_OS01G27520|LOC_OS12G01500|LOC_OS05G08370|LOC_OS08G10649|LOC_OS06G11430|LOC_OS01G51634|LOC_OS03G57240|LOC_OS12G42090|LOC_OS05G43130|LOC_OS04G55190|LOC_OS04G40930|LOC_OS12G36640|LOC_OS02G36360|LOC_OS03G18910|LOC_OS03G55090|LOC_OS08G09170|LOC_OS02G05620|LOC_OS06G36700|LOC_OS06G11420|LOC_OS04G38620|LOC_OS02G27880|LOC_OS03G58100|LOC_OS03G11050|LOC_OS05G22670|LOC_OS06G23870|LOC_OS12G07270|LOC_OS10G10180|LOC_OS03G01660|LOC_OS03G09140|LOC_OS10G37640|LOC_OS06G01620|LOC_OS05G39930|LOC_OS12G17070|LOC_OS02G04710|LOC_OS01G25320|LOC_OS06G08280|LOC_OS01G68330|LOC_OS01G61410|LOC_OS02G09170|LOC_OS01G48444|LOC_OS03G57220|LOC_OS05G22260|LOC_OS08G18150|LOC_OS02G55060|LOC_OS11G38910|LOC_OS10G38940|LOC_OS07G26920|LOC_OS04G32010|LOC_OS02G16709|LOC_OS07G43020|LOC_OS02G02530|LOC_OS01G27990|LOC_OS06G37610|LOC_OS07G42180|LOC_OS02G04725|LOC_OS04G32020|LOC_OS04G57780|LOC_OS03G14980|LOC_OS04G52090|LOC_OS01G12470|LOC_OS05G48870|LOC_OS03G38930|LOC_OS12G31380|LOC_OS03G26960|LOC_OS06G33250|LOC_OS07G23880|LOC_OS02G45240|LOC_OS03G51930|LOC_OS01G66170|LOC_OS04G47520|LOC_OS06G13650|LOC_OS08G25700|LOC_OS09G32450|LOC_OS06G47870|LOC_OS08G36840|LOC_OS10G36740|LOC_OS12G03720|LOC_OS02G02550|LOC_OS12G02870|LOC_OS02G03400|LOC_OS03G06910|LOC_OS12G08170|LOC_OS01G61860|LOC_OS01G44050|LOC_OS05G27920|LOC_OS05G45340|LOC_OS07G42160|LOC_OS01G63910|LOC_OS09G35970|LOC_OS07G48700|LOC_OS03G20010|LOC_OS05G10630|LOC_OS02G51100|LOC_OS12G13590|LOC_OS06G48780|LOC_OS03G03910|LOC_OS01G47550|LOC_OS09G04790|LOC_OS09G23070|LOC_OS01G12440|LOC_OS09G26580|LOC_OS12G37550|LOC_OS05G39050|LOC_OS04G50204|LOC_OS09G39420|LOC_OS03G46640|LOC_OS02G35090|LOC_OS04G40880|LOC_OS10G26010|LOC_OS06G13660|LOC_OS01G69230|LOC_OS04G59000|LOC_OS02G30630|LOC_OS04G43910|LOC_OS10G40790|LOC_OS10G20710|LOC_OS09G38100|LOC_OS02G03030|LOC_OS12G02440|LOC_OS05G22614|LOC_OS02G43970|LOC_OS03G20020|LOC_OS01G72880|LOC_OS04G58180|LOC_OS07G09600|LOC_OS06G37620|LOC_OS06G02560|LOC_OS09G07800|LOC_OS05G09620|LOC_OS01G43170|LOC_OS04G43922|LOC_OS08G25624|LOC_OS01G15979|LOC_OS04G52400|LOC_OS03G56460|LOC_OS06G36770|LOC_OS01G59510|LOC_OS11G26910|LOC_OS12G01580|LOC_OS02G43940|LOC_OS02G20860|LOC_OS03G22690|LOC_OS03G44484|LOC_OS04G13220|LOC_OS02G52420|LOC_OS07G49270|LOC_OS02G14170|LOC_OS06G22140|LOC_OS02G49250|LOC_OS06G09180|LOC_OS03G60939|LOC_OS03G58620|LOC_OS01G59500|LOC_OS10G31820|LOC_OS03G45320|LOC_OS03G46650|LOC_OS05G50290|LOC_OS01G15910|LOC_OS04G40830|LOC_OS07G32880|LOC_OS04G28300|LOC_OS04G48790|LOC_OS03G10650|LOC_OS03G60910|LOC_OS07G08770|LOC_OS02G03460|LOC_OS03G09250|LOC_OS07G41360|LOC_OS02G36380|LOC_OS05G32460|LOC_OS01G72430|LOC_OS02G49230|LOC_OS12G22030|LOC_OS01G69270|LOC_OS04G58110|LOC_OS06G48330|LOC_OS11G08670|LOC_OS07G31540|LOC_OS05G45760|LOC_OS02G55910|LOC_OS03G58600|LOC_OS01G63970|LOC_OS01G12870|LOC_OS03G12840|LOC_OS03G01760|LOC_OS09G15400|LOC_OS03G42230|LOC_OS12G06840|LOC_OS01G73770|LOC_OS04G40850|LOC_OS05G11980|LOC_OS01G70270|LOC_OS01G42280|LOC_OS05G43570|LOC_OS05G07000|LOC_OS03G18150|LOC_OS07G30240|LOC_OS08G38980|LOC_OS04G50660|LOC_OS12G35350|LOC_OS02G04330|LOC_OS06G37660|LOC_OS02G07840|LOC_OS01G73300|LOC_OS06G40840|LOC_OS04G31900|LOC_OS05G32440|LOC_OS03G20470|LOC_OS01G72450|LOC_OS05G31110|LOC_OS01G73790|LOC_OS04G37690|LOC_OS02G52860|LOC_OS10G22070|LOC_OS01G09246|LOC_OS08G27850|LOC_OS06G49640|LOC_OS03G03920|LOC_OS02G48360|LOC_OS04G58130|LOC_OS06G12390|LOC_OS02G39420|LOC_OS03G12860|LOC_OS03G06190|LOC_OS02G40880|LOC_OS04G41320|LOC_OS04G44830|LOC_OS07G05620|LOC_OS04G42650|LOC_OS02G42230|LOC_OS05G03020|LOC_OS01G21320|LOC_OS11G05110|LOC_OS11G42540|LOC_OS04G21710|LOC_OS05G28320|LOC_OS08G34160|LOC_OS04G53310|LOC_OS10G41230|LOC_OS08G40840|LOC_OS07G11060|LOC_OS01G11990|LOC_OS06G41750|LOC_OS05G32820|LOC_OS11G31880|LOC_OS06G43930|LOC_OS02G39050|LOC_OS04G33700|LOC_OS03G39020|LOC_OS01G59920|LOC_OS01G12830|LOC_OS02G30230|LOC_OS03G56830|LOC_OS05G05690|LOC_OS03G18580|LOC_OS08G34150|LOC_OS03G50290|LOC_OS04G54630|LOC_OS02G09650|LOC_OS08G07440|LOC_OS08G39840|LOC_OS03G08754|LOC_OS12G39340|LOC_OS12G42980|LOC_OS12G05550|LOC_OS11G38020|LOC_OS01G56400|LOC_OS04G44850|LOC_OS04G41340|LOC_OS03G60090|LOC_OS06G51530|LOC_OS01G45750|LOC_OS05G40420|LOC_OS03G18590|LOC_OS02G35950|LOC_OS03G30240|LOC_OS02G07480|LOC_OS10G40360|LOC_OS02G53340|LOC_OS04G35900|LOC_OS09G17680|LOC_OS02G44880|LOC_OS07G46160|LOC_OS01G22640|LOC_OS08G13250|LOC_OS02G32430|LOC_OS08G34170|LOC_OS03G52010|LOC_OS10G42550|LOC_OS07G41710|LOC_OS06G48355|LOC_OS12G04200|LOC_OS05G51130|LOC_OS09G35010|LOC_OS02G39060|LOC_OS01G55540|LOC_OS07G29600|LOC_OS06G43900|LOC_OS06G08720|LOC_OS03G59080|LOC_OS06G02180|LOC_OS02G27030|LOC_OS12G31810|LOC_OS01G03090|LOC_OS05G08750|LOC_OS08G35050|LOC_OS03G16350|LOC_OS07G37250|LOC_OS04G31960|LOC_OS04G55930|LOC_OS05G38160|LOC_OS12G04270|LOC_OS01G32890|LOC_OS09G38530|LOC_OS09G35020|LOC_OS05G14194|LOC_OS12G37590|LOC_OS09G20830|LOC_OS08G07400|LOC_OS11G03380|LOC_OS03G51580|LOC_OS04G51560|LOC_OS07G37240|LOC_OS02G51150|LOC_OS01G17240|LOC_OS07G48370|LOC_OS03G18550|LOC_OS03G59060|LOC_OS12G13170|LOC_OS09G34190|LOC_OS09G20820|LOC_OS06G06560|LOC_OS02G35910|LOC_OS01G08320|LOC_OS08G39430|LOC_OS10G42500|LOC_OS03G53310|LOC_OS05G41790|LOC_OS03G55970|LOC_OS09G27450|LOC_OS06G41770|LOC_OS05G49270|LOC_OS05G14170|LOC_OS01G53330|LOC_OS01G39020|LOC_OS04G44820|LOC_OS10G32710|LOC_OS07G31960|LOC_OS03G19410|LOC_OS06G08730|LOC_OS07G28790|LOC_OS02G35900|LOC_OS12G31840|LOC_OS07G41750|LOC_OS03G07440|LOC_OS08G17655|LOC_OS07G42600|LOC_OS05G14180|LOC_OS01G17260|LOC_OS09G37230|LOC_OS02G08300|LOC_OS02G20410
44444	4.7793E-11	2.0897E-9	1518	7709	4413	25460	cytoplasmic part	LOC_OS05G39610|LOC_OS01G74010|LOC_OS02G48610|LOC_OS11G04660|LOC_OS04G44550|LOC_OS11G03570|LOC_OS04G54360|LOC_OS03G17520|LOC_OS03G16430|LOC_OS01G67960|LOC_OS03G50340|LOC_OS01G03050|LOC_OS10G25950|LOC_OS02G12410|LOC_OS09G36710|LOC_OS01G67720|LOC_OS03G06620|LOC_OS05G05840|LOC_OS09G31260|LOC_OS07G47300|LOC_OS04G32330|LOC_OS03G25140|LOC_OS03G40780|LOC_OS02G01760|LOC_OS02G48620|LOC_OS02G45110|LOC_OS03G54930|LOC_OS03G16440|LOC_OS07G11110|LOC_OS10G42299|LOC_OS01G16354|LOC_OS03G24060|LOC_OS02G36850|LOC_OS09G31270|LOC_OS08G04450|LOC_OS08G40790|LOC_OS01G13080|LOC_OS07G46220|LOC_OS01G39250|LOC_OS02G02860|LOC_OS01G51360|LOC_OS01G50030|LOC_OS03G63430|LOC_OS09G24700|LOC_OS02G42290|LOC_OS06G09630|LOC_OS07G34006|LOC_OS11G04200|LOC_OS04G57890|LOC_OS12G10730|LOC_OS03G38000|LOC_OS03G50120|LOC_OS01G05490|LOC_OS01G67500|LOC_OS05G45030|LOC_OS02G10010|LOC_OS02G38820|LOC_OS01G61150|LOC_OS12G13810|LOC_OS08G31630|LOC_OS04G32110|LOC_OS08G29780|LOC_OS10G33550|LOC_OS11G14240|LOC_OS01G18320|LOC_OS07G27950|LOC_OS05G38740|LOC_OS11G47140|LOC_OS05G35460|LOC_OS07G46680|LOC_OS05G33280|LOC_OS03G58060|LOC_OS06G08770|LOC_OS03G38230|LOC_OS01G66420|LOC_OS04G23820|LOC_OS02G13530|LOC_OS06G19660|LOC_OS01G61380|LOC_OS12G32330|LOC_OS12G06220|LOC_OS03G48270|LOC_OS05G05830|LOC_OS03G04410|LOC_OS01G59060|LOC_OS12G30150|LOC_OS02G58640|LOC_OS08G40570|LOC_OS04G33210|LOC_OS08G02490|LOC_OS09G36982|LOC_OS06G22820|LOC_OS03G29770|LOC_OS11G25560|LOC_OS02G40090|LOC_OS01G04100|LOC_OS07G05940|LOC_OS02G02810|LOC_OS01G49250|LOC_OS04G43420|LOC_OS08G16010|LOC_OS12G18200|LOC_OS01G05670|LOC_OS01G64250|LOC_OS02G12850|LOC_OS07G38620|LOC_OS03G03150|LOC_OS02G07260|LOC_OS01G62460|LOC_OS11G38870|LOC_OS07G36680|LOC_OS03G04000|LOC_OS04G56740|LOC_OS06G45990|LOC_OS04G55410|LOC_OS07G09060|LOC_OS08G29320|LOC_OS07G48430|LOC_OS12G42310|LOC_OS07G28820|LOC_OS09G10760|LOC_OS10G33530|LOC_OS01G13050|LOC_OS06G36800|LOC_OS09G24910|LOC_OS06G35950|LOC_OS06G09880|LOC_OS02G44220|LOC_OS03G17730|LOC_OS05G02140|LOC_OS04G54790|LOC_OS01G69950|LOC_OS05G28510|LOC_OS04G51280|LOC_OS12G33600|LOC_OS01G61120|LOC_OS04G26910|LOC_OS03G04470|LOC_OS05G49200|LOC_OS06G44890|LOC_OS06G45500|LOC_OS04G31210|LOC_OS07G41810|LOC_OS04G52130|LOC_OS05G45080|LOC_OS08G40110|LOC_OS02G56200|LOC_OS08G42530|LOC_OS02G55110|LOC_OS01G70700|LOC_OS04G55640|LOC_OS03G09920|LOC_OS12G42300|LOC_OS05G11090|LOC_OS10G35960|LOC_OS04G28090|LOC_OS03G62780|LOC_OS02G01970|LOC_OS07G05960|LOC_OS08G04400|LOC_OS01G06540|LOC_OS09G19790|LOC_OS09G24900|LOC_OS01G07870|LOC_OS01G66690|LOC_OS03G59340|LOC_OS01G67540|LOC_OS05G28740|LOC_OS03G13380|LOC_OS07G36465|LOC_OS06G12600|LOC_OS05G02590|LOC_OS06G20430|LOC_OS02G07040|LOC_OS10G41130|LOC_OS05G28500|LOC_OS05G03200|LOC_OS03G41612|LOC_OS03G62750|LOC_OS03G26210|LOC_OS05G11060|LOC_OS06G09679|LOC_OS07G44299|LOC_OS02G47940|LOC_OS10G11520|LOC_OS02G01510|LOC_OS11G01140|LOC_OS01G51540|LOC_OS01G03020|LOC_OS01G08950|LOC_OS03G19930|LOC_OS12G41230|LOC_OS03G59590|LOC_OS05G01270|LOC_OS03G50550|LOC_OS03G14000|LOC_OS08G39380|LOC_OS01G61580|LOC_OS12G07350|LOC_OS07G36450|LOC_OS06G21530|LOC_OS08G41460|LOC_OS03G26460|LOC_OS07G24230|LOC_OS10G35940|LOC_OS03G02270|LOC_OS09G38720|LOC_OS01G07810|LOC_OS01G51770|LOC_OS02G47120|LOC_OS12G44370|LOC_OS01G50200|LOC_OS03G13560|LOC_OS04G55290|LOC_OS02G45180|LOC_OS04G55050|LOC_OS05G47630|LOC_OS11G32290|LOC_OS01G40640|LOC_OS03G03990|LOC_OS02G13340|LOC_OS03G12236|LOC_OS09G11250|LOC_OS08G34720|LOC_OS10G11140|LOC_OS07G47700|LOC_OS06G19250|LOC_OS06G03910|LOC_OS07G09420|LOC_OS11G25990|LOC_OS03G52910|LOC_OS12G03816|LOC_OS06G07020|LOC_OS11G03980|LOC_OS01G67570|LOC_OS02G49790|LOC_OS01G62410|LOC_OS01G67330|LOC_OS01G62890|LOC_OS08G17390|LOC_OS09G30340|LOC_OS05G23420|LOC_OS02G58020|LOC_OS02G39720|LOC_OS02G13110|LOC_OS08G34950|LOC_OS01G57066|LOC_OS08G40150|LOC_OS07G43350|LOC_OS03G49500|LOC_OS11G04840|LOC_OS08G02420|LOC_OS07G12610|LOC_OS07G31370|LOC_OS04G56160|LOC_OS07G33310|LOC_OS07G34640|LOC_OS05G47850|LOC_OS01G49430|LOC_OS02G58230|LOC_OS03G61620|LOC_OS01G41710|LOC_OS08G43210|LOC_OS03G45170|LOC_OS10G36660|LOC_OS07G44650|LOC_OS02G57380|LOC_OS05G34540|LOC_OS11G01340|LOC_OS12G44380|LOC_OS02G25580|LOC_OS03G12020|LOC_OS10G06800|LOC_OS10G23120|LOC_OS01G62630|LOC_OS03G16860|LOC_OS01G60450|LOC_OS06G42490|LOC_OS05G19150|LOC_OS05G50840|LOC_OS04G47450|LOC_OS09G16910|LOC_OS07G07270|LOC_OS02G39740|LOC_OS02G13130|LOC_OS10G36670|LOC_OS10G37520|LOC_OS09G12790|LOC_OS02G03330|LOC_OS07G43330|LOC_OS09G34960|LOC_OS12G23630|LOC_OS01G03650|LOC_OS01G49890|LOC_OS09G39180|LOC_OS03G49710|LOC_OS12G01449|LOC_OS07G19030|LOC_OS07G36600|LOC_OS03G58430|LOC_OS02G13300|LOC_OS02G56270|LOC_OS03G56241|LOC_OS05G47670|LOC_OS02G56030|LOC_OS05G02530|LOC_OS11G13970|LOC_OS06G48620|LOC_OS04G47860|LOC_OS04G36730|LOC_OS04G38910|LOC_OS10G36880|LOC_OS01G72950|LOC_OS09G12300|LOC_OS02G55180|LOC_OS08G29160|LOC_OS01G04730|LOC_OS05G38950|LOC_OS03G49700|LOC_OS01G05820|LOC_OS08G02630|LOC_OS06G36400|LOC_OS08G44310|LOC_OS09G09360|LOC_OS05G01450|LOC_OS09G21000|LOC_OS07G10460|LOC_OS08G29170|LOC_OS01G57260|LOC_OS08G34750|LOC_OS09G30380|LOC_OS10G37740|LOC_OS10G37980|LOC_OS11G32240|LOC_OS09G11440|LOC_OS02G01332|LOC_OS07G47510|LOC_OS02G05700|LOC_OS02G27730|LOC_OS01G50860|LOC_OS08G01770|LOC_OS04G32150|LOC_OS10G22460|LOC_OS04G58780|LOC_OS03G59740|LOC_OS08G04800|LOC_OS01G38970|LOC_OS01G11054|LOC_OS02G56010|LOC_OS07G08390|LOC_OS07G09000|LOC_OS10G35530|LOC_OS11G34210|LOC_OS01G41910|LOC_OS02G01340|LOC_OS04G51910|LOC_OS08G43490|LOC_OS05G32390|LOC_OS08G23410|LOC_OS01G04990|LOC_OS01G68480|LOC_OS01G43080|LOC_OS02G48880|LOC_OS02G47310|LOC_OS04G36760|LOC_OS01G04750|LOC_OS01G61500|LOC_OS04G57440|LOC_OS06G13760|LOC_OS01G60650|LOC_OS02G15980|LOC_OS05G47640|LOC_OS06G07080|LOC_OS04G37619|LOC_OS05G25860|LOC_OS05G44130|LOC_OS06G44230|LOC_OS11G11340|LOC_OS07G09490|LOC_OS02G01590|LOC_OS07G46640|LOC_OS03G24440|LOC_OS01G57240|LOC_OS10G36870|LOC_OS10G39900|LOC_OS07G22450|LOC_OS11G32260|LOC_OS04G58280|LOC_OS10G03480|LOC_OS03G48940|LOC_OS01G24550|LOC_OS01G43070|LOC_OS10G25030|LOC_OS05G42100|LOC_OS02G24080|LOC_OS03G19380|LOC_OS02G19970|LOC_OS02G54730|LOC_OS10G06510|LOC_OS02G48290|LOC_OS01G12560|LOC_OS04G28620|LOC_OS04G51410|LOC_OS07G36080|LOC_OS11G10420|LOC_OS08G37950|LOC_OS10G39670|LOC_OS06G02420|LOC_OS02G58090|LOC_OS01G59410|LOC_OS03G08480|LOC_OS09G39540|LOC_OS12G04990|LOC_OS10G31950|LOC_OS10G30860|LOC_OS10G30870|LOC_OS08G26820|LOC_OS03G48930|LOC_OS04G38680|LOC_OS06G45380|LOC_OS06G12450|LOC_OS02G16450|LOC_OS12G15420|LOC_OS03G11670|LOC_OS10G21920|LOC_OS05G22970|LOC_OS06G47320|LOC_OS10G38110|LOC_OS10G39440|LOC_OS03G13850|LOC_OS01G39810|LOC_OS08G13990|LOC_OS12G33080|LOC_OS02G07750|LOC_OS05G32530|LOC_OS05G31680|LOC_OS01G70580|LOC_OS11G03900|LOC_OS09G17740|LOC_OS01G05810|LOC_OS06G01590|LOC_OS02G19990|LOC_OS01G69120|LOC_OS04G35180|LOC_OS03G58970|LOC_OS08G33370|LOC_OS05G39390|LOC_OS10G37230|LOC_OS06G48640|LOC_OS06G47310|LOC_OS01G13430|LOC_OS07G02090|LOC_OS01G57450|LOC_OS12G03880|LOC_OS07G07540|LOC_OS02G14290|LOC_OS10G25020|LOC_OS06G45360|LOC_OS01G69130|LOC_OS03G11450|LOC_OS01G45460|LOC_OS10G40410|LOC_OS11G08370|LOC_OS11G07040|LOC_OS04G35190|LOC_OS08G14620|LOC_OS08G10020|LOC_OS03G60820|LOC_OS03G13630|LOC_OS08G14860|LOC_OS03G14720|LOC_OS03G21490|LOC_OS06G04610|LOC_OS12G40860|LOC_OS05G33840|LOC_OS07G07310|LOC_OS01G05800|LOC_OS02G43830|LOC_OS05G32580|LOC_OS03G44300|LOC_OS06G03790|LOC_OS11G08300|LOC_OS01G48960|LOC_OS04G59570|LOC_OS04G58240|LOC_OS12G37870|LOC_OS02G38200|LOC_OS05G50170|LOC_OS09G15775|LOC_OS09G33800|LOC_OS02G35170|LOC_OS03G44780|LOC_OS04G33190|LOC_OS02G50100|LOC_OS01G61920|LOC_OS06G01360|LOC_OS06G13100|LOC_OS09G26890|LOC_OS11G05280|LOC_OS05G44310|LOC_OS03G18020|LOC_OS02G46080|LOC_OS01G43020|LOC_OS05G19370|LOC_OS05G23620|LOC_OS03G32314|LOC_OS07G08660|LOC_OS03G06090|LOC_OS02G42960|LOC_OS11G39030|LOC_OS02G02020|LOC_OS09G33810|LOC_OS01G34560|LOC_OS01G70140|LOC_OS09G14670|LOC_OS01G19140|LOC_OS03G48920|LOC_OS06G01390|LOC_OS09G37180|LOC_OS04G38410|LOC_OS06G05750|LOC_OS03G02960|LOC_OS01G16900|LOC_OS11G07470|LOC_OS12G18900|LOC_OS04G41820|LOC_OS07G48090|LOC_OS08G15500|LOC_OS08G06020|LOC_OS05G40180|LOC_OS11G19210|LOC_OS10G35010|LOC_OS01G58740|LOC_OS09G13570|LOC_OS02G49326|LOC_OS03G08020|LOC_OS07G42310|LOC_OS03G47820|LOC_OS05G06280|LOC_OS05G11870|LOC_OS09G38040|LOC_OS12G13460|LOC_OS06G47340|LOC_OS02G49570|LOC_OS07G32530|LOC_OS10G41940|LOC_OS04G42920|LOC_OS11G20689|LOC_OS09G34920|LOC_OS08G16600|LOC_OS03G57854|LOC_OS05G23840|LOC_OS03G11410|LOC_OS06G34040|LOC_OS01G26920|LOC_OS12G03430|LOC_OS03G08010|LOC_OS02G42940|LOC_OS07G41230|LOC_OS02G42700|LOC_OS10G27050|LOC_OS03G46920|LOC_OS06G49110|LOC_OS11G06320|LOC_OS01G14900|LOC_OS01G46980|LOC_OS05G43830|LOC_OS02G11840|LOC_OS09G07300|LOC_OS07G17970|LOC_OS05G06890|LOC_OS03G54780|LOC_OS09G28480|LOC_OS08G06240|LOC_OS06G26234|LOC_OS01G17170|LOC_OS12G42876|LOC_OS03G42320|LOC_OS01G57630|LOC_OS07G02470|LOC_OS02G47800|LOC_OS03G04040|LOC_OS01G70180|LOC_OS03G19310|LOC_OS08G44070|LOC_OS05G41400|LOC_OS04G19740|LOC_OS03G46910|LOC_OS01G59800|LOC_OS02G44540|LOC_OS05G41640|LOC_OS01G12710|LOC_OS01G41040|LOC_OS01G06270|LOC_OS03G49180|LOC_OS03G08630|LOC_OS07G42940|LOC_OS03G07300|LOC_OS03G58920|LOC_OS08G14440|LOC_OS08G39960|LOC_OS06G40770|LOC_OS12G36194|LOC_OS06G43800|LOC_OS05G30750|LOC_OS01G73450|LOC_OS01G54350|LOC_OS01G73460|LOC_OS03G43430|LOC_OS02G42570|LOC_OS05G29990|LOC_OS01G22990|LOC_OS01G09570|LOC_OS04G39140|LOC_OS07G07709|LOC_OS03G19560|LOC_OS03G53230|LOC_OS01G41030|LOC_OS08G36480|LOC_OS03G10510|LOC_OS04G58900|LOC_OS04G02050|LOC_OS01G46720|LOC_OS08G06220|LOC_OS04G52120|LOC_OS03G10750|LOC_OS09G36450|LOC_OS11G37080|LOC_OS05G30740|LOC_OS12G21710|LOC_OS01G31220|LOC_OS10G30200|LOC_OS06G07960|LOC_OS03G20560|LOC_OS03G43420|LOC_OS07G27780|LOC_OS07G26690|LOC_OS01G71050|LOC_OS10G28370|LOC_OS08G28860|LOC_OS05G04220|LOC_OS11G07440|LOC_OS01G09320|LOC_OS01G07382|LOC_OS11G05260|LOC_OS07G37580|LOC_OS08G37320|LOC_OS08G41820|LOC_OS03G58900|LOC_OS01G23610|LOC_OS01G22520|LOC_OS02G45610|LOC_OS01G17180|LOC_OS08G45180|LOC_OS03G43850|LOC_OS11G04580|LOC_OS07G17770|LOC_OS05G06450|LOC_OS10G41550|LOC_OS04G55810|LOC_OS03G10930|LOC_OS11G16320|LOC_OS03G48060|LOC_OS01G31680|LOC_OS05G15160|LOC_OS08G02080|LOC_OS07G02030|LOC_OS04G11830|LOC_OS07G30970|LOC_OS03G19510|LOC_OS02G41470|LOC_OS02G32730|LOC_OS12G39650|LOC_OS02G30310|LOC_OS12G24170|LOC_OS05G06460|LOC_OS05G41440|LOC_OS03G53880|LOC_OS01G63210|LOC_OS03G25190|LOC_OS03G10940|LOC_OS12G06560|LOC_OS07G39780|LOC_OS06G43840|LOC_OS02G06460|LOC_OS11G43960|LOC_OS01G21410|LOC_OS02G42320|LOC_OS02G44500|LOC_OS06G50130|LOC_OS11G39670|LOC_OS03G07340|LOC_OS01G16030|LOC_OS03G19760|LOC_OS03G17580|LOC_OS06G08620|LOC_OS06G30750|LOC_OS09G20700|LOC_OS03G21840|LOC_OS01G08440|LOC_OS02G32520|LOC_OS11G41990|LOC_OS02G33850|LOC_OS03G53670|LOC_OS01G63220|LOC_OS12G07880|LOC_OS07G36060|LOC_OS02G51480|LOC_OS08G02060|LOC_OS09G37100|LOC_OS06G50360|LOC_OS06G36050|LOC_OS12G08730|LOC_OS01G54540|LOC_OS07G06890|LOC_OS06G08610|LOC_OS03G17590|LOC_OS04G42760|LOC_OS01G34700|LOC_OS05G41660|LOC_OS05G03174|LOC_OS03G55600|LOC_OS02G10740|LOC_OS02G33840|LOC_OS07G38230|LOC_OS03G30790|LOC_OS03G06230|LOC_OS03G50390|LOC_OS02G09750|LOC_OS03G31400|LOC_OS05G32710|LOC_OS05G48050|LOC_OS05G49380|LOC_OS09G36020|LOC_OS03G61030|LOC_OS02G39140|LOC_OS07G08840|LOC_OS05G50120|LOC_OS02G08420|LOC_OS07G05570|LOC_OS03G04050|LOC_OS01G53430|LOC_OS05G34040|LOC_OS02G49820|LOC_OS01G73280|LOC_OS03G59040|LOC_OS06G07550|LOC_OS01G02080|LOC_OS03G52640|LOC_OS04G20220|LOC_OS01G10940|LOC_OS03G53970|LOC_OS08G37030|LOC_OS05G01360|LOC_OS02G09120|LOC_OS02G34560|LOC_OS06G15170|LOC_OS06G45830|LOC_OS05G49770|LOC_OS02G56110|LOC_OS09G29050|LOC_OS03G06740|LOC_OS01G36090|LOC_OS07G45000|LOC_OS07G46330|LOC_OS10G38900|LOC_OS01G51250|LOC_OS02G48740|LOC_OS02G25840|LOC_OS02G47410|LOC_OS02G49830|LOC_OS12G43550|LOC_OS06G07780|LOC_OS11G05880|LOC_OS03G52630|LOC_OS11G28980|LOC_OS01G10930|LOC_OS01G42770|LOC_OS06G51029|LOC_OS01G27150|LOC_OS03G50450|LOC_OS02G50820|LOC_OS06G42790|LOC_OS12G30490|LOC_OS11G40410|LOC_OS12G04180|LOC_OS03G24180|LOC_OS02G10360|LOC_OS05G29920|LOC_OS02G57690|LOC_OS06G45820|LOC_OS02G21009|LOC_OS01G60190|LOC_OS08G42850|LOC_OS07G40800|LOC_OS03G64400|LOC_OS01G18890|LOC_OS08G02390|LOC_OS02G02980|LOC_OS11G37690|LOC_OS02G26720|LOC_OS03G42860|LOC_OS03G18510|LOC_OS07G46790|LOC_OS01G26039|LOC_OS07G05800|LOC_OS02G43020|LOC_OS03G55930|LOC_OS07G38960|LOC_OS06G37180|LOC_OS02G53060|LOC_OS02G10130|LOC_OS12G34860|LOC_OS02G58510|LOC_OS04G58620|LOC_OS03G04300|LOC_OS08G31750|LOC_OS08G29660|LOC_OS01G16020|LOC_OS07G25410|LOC_OS02G21260|LOC_OS01G56910|LOC_OS04G08550|LOC_OS01G10950|LOC_OS11G02150|LOC_OS01G63270|LOC_OS08G44810|LOC_OS12G34874|LOC_OS01G70800|LOC_OS05G46230|LOC_OS12G03070|LOC_OS06G16270|LOC_OS12G08760|LOC_OS03G04770|LOC_OS09G27080|LOC_OS02G55010|LOC_OS11G18730|LOC_OS02G09150|LOC_OS08G40450|LOC_OS11G16550|LOC_OS07G26974|LOC_OS10G32110|LOC_OS01G18670|LOC_OS11G04500|LOC_OS06G36910|LOC_OS07G44190|LOC_OS08G04300|LOC_OS02G45660|LOC_OS07G46370|LOC_OS08G03450|LOC_OS08G06720|LOC_OS02G35610|LOC_OS03G11060|LOC_OS07G37650|LOC_OS03G13240|LOC_OS02G33430|LOC_OS01G15110|LOC_OS04G53350|LOC_OS04G57950|LOC_OS09G29490|LOC_OS09G31180|LOC_OS11G14300|LOC_OS08G42420|LOC_OS05G39770|LOC_OS12G43520|LOC_OS02G46510|LOC_OS07G28940|LOC_OS07G49400|LOC_OS01G31610|LOC_OS02G02700|LOC_OS12G01950|LOC_OS10G31000|LOC_OS06G30380|LOC_OS03G17850|LOC_OS08G19650|LOC_OS03G51984|LOC_OS08G03440|LOC_OS04G39290|LOC_OS08G37060|LOC_OS02G34510|LOC_OS12G07010|LOC_OS01G22900|LOC_OS10G24954|LOC_OS01G68500|LOC_OS05G49320|LOC_OS05G30950|LOC_OS04G31330|LOC_OS02G08480|LOC_OS08G40230|LOC_OS08G32850|LOC_OS10G32570|LOC_OS10G33660|LOC_OS05G13390|LOC_OS07G49410|LOC_OS05G39760|LOC_OS03G49420|LOC_OS05G14240|LOC_OS05G16660|LOC_OS02G02950|LOC_OS02G44550|LOC_OS07G44170|LOC_OS06G08460|LOC_OS04G41140|LOC_OS11G04520|LOC_OS03G53710|LOC_OS01G63060|LOC_OS01G06660|LOC_OS01G10920|LOC_OS04G24600|LOC_OS06G13810|LOC_OS01G68750|LOC_OS02G13840|LOC_OS03G04580|LOC_OS01G41630|LOC_OS09G27050|LOC_OS02G35870|LOC_OS02G30180|LOC_OS02G33450|LOC_OS02G07160|LOC_OS07G38760|LOC_OS05G48220|LOC_OS03G04340|LOC_OS02G36960|LOC_OS01G16220|LOC_OS04G57730|LOC_OS02G55440|LOC_OS10G32540|LOC_OS10G13810|LOC_OS08G20660|LOC_OS10G30370|LOC_OS12G42440|LOC_OS03G57290|LOC_OS04G20230|LOC_OS06G35814|LOC_OS06G43660|LOC_OS06G20320|LOC_OS01G68524|LOC_OS01G39310|LOC_OS06G18010|LOC_OS02G34530|LOC_OS02G09590|LOC_OS08G33720|LOC_OS03G60460|LOC_OS05G13370|LOC_OS01G12090|LOC_OS08G40250|LOC_OS07G28710|LOC_OS02G01245|LOC_OS01G51890|LOC_OS08G02560|LOC_OS07G29390|LOC_OS05G47510|LOC_OS09G23110|LOC_OS03G12590|LOC_OS12G09000|LOC_OS11G13890|LOC_OS04G01780|LOC_OS01G41610|LOC_OS03G22390|LOC_OS03G23000|LOC_OS03G62850|LOC_OS03G02780|LOC_OS02G04510|LOC_OS07G45400|LOC_OS07G08210|LOC_OS04G33390|LOC_OS08G02550|LOC_OS05G37700|LOC_OS08G03640|LOC_OS04G35570|LOC_OS01G04650|LOC_OS03G36790|LOC_OS01G67450|LOC_OS03G50850|LOC_OS03G05800|LOC_OS03G15870|LOC_OS01G67210|LOC_OS06G13820|LOC_OS09G33970|LOC_OS02G39600|LOC_OS04G48880|LOC_OS02G36570|LOC_OS11G13420|LOC_OS08G43300|LOC_OS06G22560|LOC_OS07G41050|LOC_OS03G22160|LOC_OS09G30466|LOC_OS03G63950|LOC_OS04G38600|LOC_OS07G48920|LOC_OS11G32160|LOC_OS11G24570|LOC_OS01G27520|LOC_OS12G01500|LOC_OS05G08370|LOC_OS08G10649|LOC_OS06G11430|LOC_OS03G50885|LOC_OS12G42090|LOC_OS01G61670|LOC_OS12G36640|LOC_OS05G01500|LOC_OS05G41190|LOC_OS10G35690|LOC_OS03G18910|LOC_OS03G55090|LOC_OS03G30800|LOC_OS08G09170|LOC_OS08G08080|LOC_OS11G35220|LOC_OS03G24590|LOC_OS01G13150|LOC_OS02G05620|LOC_OS06G36700|LOC_OS02G48560|LOC_OS02G27880|LOC_OS07G32570|LOC_OS03G57490|LOC_OS03G59670|LOC_OS09G25500|LOC_OS03G58100|LOC_OS03G11050|LOC_OS06G40190|LOC_OS04G49990|LOC_OS12G35560|LOC_OS06G23870|LOC_OS12G07270|LOC_OS04G49510|LOC_OS10G10180|LOC_OS12G36890|LOC_OS03G08050|LOC_OS03G09140|LOC_OS10G37640|LOC_OS06G01620|LOC_OS08G13930|LOC_OS05G35740|LOC_OS03G25450|LOC_OS05G32230|LOC_OS03G61990|LOC_OS12G17070|LOC_OS02G04710|LOC_OS01G25320|LOC_OS06G08280|LOC_OS01G68330|LOC_OS04G58880|LOC_OS01G61410|LOC_OS03G58790|LOC_OS02G09170|LOC_OS03G57220|LOC_OS02G55060|LOC_OS11G38910|LOC_OS10G38940|LOC_OS04G32010|LOC_OS02G16709|LOC_OS08G44200|LOC_OS07G43020|LOC_OS02G04950|LOC_OS02G01440|LOC_OS09G12660|LOC_OS02G02530|LOC_OS01G03760|LOC_OS12G43590|LOC_OS08G21570|LOC_OS01G27990|LOC_OS07G01870|LOC_OS01G27750|LOC_OS06G37610|LOC_OS07G42180|LOC_OS02G04725|LOC_OS04G32020|LOC_OS10G23220|LOC_OS07G14700|LOC_OS06G12530|LOC_OS04G57780|LOC_OS03G14980|LOC_OS02G58340|LOC_OS01G12470|LOC_OS02G57010|LOC_OS06G23210|LOC_OS03G38930|LOC_OS01G40710|LOC_OS03G26960|LOC_OS06G04910|LOC_OS10G13870|LOC_OS07G23880|LOC_OS12G25710|LOC_OS02G45240|LOC_OS11G02740|LOC_OS03G51930|LOC_OS03G25400|LOC_OS01G66170|LOC_OS04G34450|LOC_OS04G47520|LOC_OS06G13650|LOC_OS08G25700|LOC_OS09G21110|LOC_OS04G02890|LOC_OS01G59790|LOC_OS08G36840|LOC_OS10G36740|LOC_OS09G29070|LOC_OS12G03720|LOC_OS02G02550|LOC_OS04G35305|LOC_OS01G04630|LOC_OS12G42280|LOC_OS11G01420|LOC_OS03G06910|LOC_OS12G08170|LOC_OS01G62950|LOC_OS02G14770|LOC_OS01G61860|LOC_OS01G44050|LOC_OS06G49800|LOC_OS05G27920|LOC_OS03G55280|LOC_OS04G46440|LOC_OS08G35740|LOC_OS07G42160|LOC_OS09G35970|LOC_OS07G48700|LOC_OS08G02840|LOC_OS04G35280|LOC_OS03G20010|LOC_OS10G32920|LOC_OS03G22430|LOC_OS05G10630|LOC_OS03G25940|LOC_OS02G51100|LOC_OS01G25520|LOC_OS03G24610|LOC_OS06G48780|LOC_OS09G26340|LOC_OS03G03910|LOC_OS06G08080|LOC_OS01G47550|LOC_OS09G04790|LOC_OS09G23070|LOC_OS03G53170|LOC_OS09G26580|LOC_OS12G37550|LOC_OS05G39050|LOC_OS04G50204|LOC_OS07G42890|LOC_OS07G08970|LOC_OS03G46640|LOC_OS02G35090|LOC_OS04G41970|LOC_OS03G49900|LOC_OS04G40880|LOC_OS11G09329|LOC_OS10G26010|LOC_OS09G25000|LOC_OS05G41120|LOC_OS01G51800|LOC_OS06G13660|LOC_OS01G69230|LOC_OS04G59000|LOC_OS02G30630|LOC_OS10G41400|LOC_OS04G47270|LOC_OS08G33460|LOC_OS08G32130|LOC_OS02G39200|LOC_OS06G48530|LOC_OS08G37820|LOC_OS01G10010|LOC_OS05G33500|LOC_OS02G06300|LOC_OS09G38100|LOC_OS05G22614|LOC_OS02G43970|LOC_OS03G20020|LOC_OS01G34480|LOC_OS07G42420|LOC_OS07G09600|LOC_OS09G07800|LOC_OS05G40260|LOC_OS04G43922|LOC_OS05G06350|LOC_OS08G25624|LOC_OS01G15979|LOC_OS10G17780|LOC_OS04G52400|LOC_OS03G56460|LOC_OS02G03280|LOC_OS04G51310|LOC_OS06G36770|LOC_OS09G33900|LOC_OS01G71320|LOC_OS01G59510|LOC_OS03G25960|LOC_OS12G01580|LOC_OS02G43700|LOC_OS04G31700|LOC_OS02G43940|LOC_OS02G20860|LOC_OS03G44484|LOC_OS08G01960|LOC_OS05G07690|LOC_OS04G13220|LOC_OS09G36180|LOC_OS07G29440|LOC_OS02G52420|LOC_OS02G51330|LOC_OS07G49270|LOC_OS02G14170|LOC_OS09G39690|LOC_OS01G62910|LOC_OS06G22140|LOC_OS09G25460|LOC_OS06G44150|LOC_OS03G60939|LOC_OS03G58620|LOC_OS01G57560|LOC_OS06G03640|LOC_OS12G40500|LOC_OS11G19140|LOC_OS10G31820|LOC_OS03G45320|LOC_OS03G46650|LOC_OS02G43710|LOC_OS05G50290|LOC_OS04G38750|LOC_OS02G17870|LOC_OS07G31790|LOC_OS01G15910|LOC_OS09G04990|LOC_OS07G32880|LOC_OS02G30840|LOC_OS04G28300|LOC_OS07G39270|LOC_OS03G60910|LOC_OS07G08770|LOC_OS02G03460|LOC_OS12G05760|LOC_OS07G41360|LOC_OS05G32220|LOC_OS09G30410|LOC_OS05G32460|LOC_OS01G72430|LOC_OS04G44190|LOC_OS03G44660|LOC_OS10G26690|LOC_OS09G39230|LOC_OS12G22030|LOC_OS09G30418|LOC_OS02G51790|LOC_OS01G42050|LOC_OS04G58110|LOC_OS06G48330|LOC_OS11G08670|LOC_OS07G31540|LOC_OS05G45760|LOC_OS07G32630|LOC_OS02G54820|LOC_OS02G55910|LOC_OS03G58840|LOC_OS05G01970|LOC_OS03G58600|LOC_OS01G63970|LOC_OS05G23740|LOC_OS10G37340|LOC_OS01G12870|LOC_OS12G35580|LOC_OS03G01760|LOC_OS09G15400|LOC_OS02G03230|LOC_OS07G44640|LOC_OS05G34870|LOC_OS03G42230|LOC_OS01G73770|LOC_OS04G40850|LOC_OS01G70270|LOC_OS06G49890|LOC_OS01G42280|LOC_OS11G29380|LOC_OS05G43570|LOC_OS03G18150|LOC_OS03G19240|LOC_OS09G27610|LOC_OS04G28520|LOC_OS08G38980|LOC_OS11G29390|LOC_OS02G38340|LOC_OS12G35350|LOC_OS02G04330|LOC_OS01G73300|LOC_OS05G35710|LOC_OS07G39290|LOC_OS06G40840|LOC_OS04G31900|LOC_OS03G21560|LOC_OS05G32440|LOC_OS03G20470|LOC_OS05G31110|LOC_OS01G73790|LOC_OS04G37690|LOC_OS02G52860|LOC_OS01G09246|LOC_OS06G17840|LOC_OS06G49640|LOC_OS05G29020|LOC_OS03G03920|LOC_OS02G48360|LOC_OS03G19250|LOC_OS03G55320|LOC_OS06G12390|LOC_OS01G12650|LOC_OS01G14830|LOC_OS02G37000|LOC_OS01G49900|LOC_OS03G06190|LOC_OS12G01370|LOC_OS02G40880|LOC_OS09G33950|LOC_OS06G02380|LOC_OS04G41320|LOC_OS04G44830|LOC_OS07G05620|LOC_OS04G42650|LOC_OS11G31640|LOC_OS01G21320|LOC_OS11G06680|LOC_OS11G05110|LOC_OS11G42540|LOC_OS05G08950|LOC_OS05G06770|LOC_OS04G21710|LOC_OS01G07250|LOC_OS10G42320|LOC_OS04G53310|LOC_OS03G30460|LOC_OS04G55730|LOC_OS08G40840|LOC_OS07G11060|LOC_OS05G32820|LOC_OS11G31880|LOC_OS01G53150|LOC_OS06G43930|LOC_OS02G39050|LOC_OS04G33940|LOC_OS09G38730|LOC_OS08G04180|LOC_OS04G33700|LOC_OS07G45090|LOC_OS03G39020|LOC_OS01G59920|LOC_OS01G37910|LOC_OS01G12830|LOC_OS05G08960|LOC_OS02G30230|LOC_OS03G56830|LOC_OS05G05690|LOC_OS03G18580|LOC_OS08G34150|LOC_OS06G49460|LOC_OS02G33500|LOC_OS04G55720|LOC_OS03G54890|LOC_OS03G50290|LOC_OS04G54630|LOC_OS02G10880|LOC_OS08G39840|LOC_OS05G39680|LOC_OS12G39340|LOC_OS06G05400|LOC_OS12G42980|LOC_OS12G05550|LOC_OS04G33950|LOC_OS11G38020|LOC_OS01G72240|LOC_OS01G53140|LOC_OS03G17020|LOC_OS02G18380|LOC_OS01G72250|LOC_OS05G41510|LOC_OS01G56400|LOC_OS04G44850|LOC_OS04G41340|LOC_OS03G60090|LOC_OS06G51530|LOC_OS01G45750|LOC_OS05G40420|LOC_OS03G18590|LOC_OS03G19680|LOC_OS02G35950|LOC_OS11G05370|LOC_OS03G30240|LOC_OS02G07480|LOC_OS03G11720|LOC_OS10G40360|LOC_OS03G50080|LOC_OS08G14330|LOC_OS02G53340|LOC_OS05G39670|LOC_OS09G38755|LOC_OS04G35900|LOC_OS09G17680|LOC_OS07G06740|LOC_OS02G44880|LOC_OS01G22640|LOC_OS01G05080|LOC_OS03G52010|LOC_OS08G33082|LOC_OS01G07260|LOC_OS10G40130|LOC_OS10G41460|LOC_OS07G40620|LOC_OS04G57920|LOC_OS10G42550|LOC_OS07G41710|LOC_OS06G48355|LOC_OS01G62070|LOC_OS02G07250|LOC_OS12G04200|LOC_OS05G51130|LOC_OS11G31650|LOC_OS02G52260|LOC_OS09G35010|LOC_OS05G36150|LOC_OS01G55540|LOC_OS07G29600|LOC_OS06G43900|LOC_OS03G62490|LOC_OS06G08720|LOC_OS03G59080|LOC_OS06G02180|LOC_OS02G27030|LOC_OS01G03090|LOC_OS09G04110|LOC_OS05G05480|LOC_OS03G16350|LOC_OS01G64650|LOC_OS07G37250|LOC_OS04G31960|LOC_OS12G07540|LOC_OS04G55930|LOC_OS05G38160|LOC_OS12G05360|LOC_OS12G04270|LOC_OS09G38530|LOC_OS01G39280|LOC_OS09G35020|LOC_OS05G14194|LOC_OS12G37590|LOC_OS12G06210|LOC_OS08G03290|LOC_OS09G20830|LOC_OS06G29430|LOC_OS08G07400|LOC_OS11G03380|LOC_OS05G45920|LOC_OS02G25080|LOC_OS02G49070|LOC_OS05G07670|LOC_OS07G37240|LOC_OS03G10820|LOC_OS04G30880|LOC_OS12G38210|LOC_OS02G51150|LOC_OS12G06200|LOC_OS10G32970|LOC_OS01G17240|LOC_OS07G48370|LOC_OS03G18550|LOC_OS01G56600|LOC_OS07G09800|LOC_OS03G59060|LOC_OS09G34190|LOC_OS09G20820|LOC_OS06G06560|LOC_OS08G37490|LOC_OS02G35910|LOC_OS03G55730|LOC_OS10G42500|LOC_OS03G53310|LOC_OS03G55970|LOC_OS03G54880|LOC_OS03G27260|LOC_OS01G65520|LOC_OS04G51350|LOC_OS02G06350|LOC_OS06G41770|LOC_OS05G49270|LOC_OS01G51390|LOC_OS01G39260|LOC_OS05G14170|LOC_OS12G04010|LOC_OS05G39230|LOC_OS01G53330|LOC_OS12G41400|LOC_OS01G52240|LOC_OS04G44820|LOC_OS11G48030|LOC_OS07G31960|LOC_OS03G19410|LOC_OS03G62480|LOC_OS07G28790|LOC_OS06G06790|LOC_OS01G21990|LOC_OS02G35900|LOC_OS01G04190|LOC_OS08G36150|LOC_OS10G40570|LOC_OS07G41750|LOC_OS03G07440|LOC_OS01G42430|LOC_OS07G42600|LOC_OS12G29760|LOC_OS02G54880|LOC_OS01G17260|LOC_OS12G40540|LOC_OS09G37230|LOC_OS05G18780|LOC_OS06G39690|LOC_OS02G20410
5737	5.0354E-11	2.0897E-9	1639	8386	4413	25460	cytoplasm	LOC_OS05G39610|LOC_OS02G48610|LOC_OS11G04660|LOC_OS03G16430|LOC_OS01G67960|LOC_OS03G50340|LOC_OS01G03050|LOC_OS09G36710|LOC_OS03G06620|LOC_OS05G05840|LOC_OS07G47300|LOC_OS04G32330|LOC_OS02G48620|LOC_OS02G45110|LOC_OS03G16440|LOC_OS10G42299|LOC_OS01G16354|LOC_OS03G05760|LOC_OS03G24060|LOC_OS08G04450|LOC_OS02G02860|LOC_OS09G24700|LOC_OS06G09630|LOC_OS07G34006|LOC_OS11G04200|LOC_OS12G10730|LOC_OS01G67500|LOC_OS05G45030|LOC_OS02G10010|LOC_OS02G38820|LOC_OS12G13810|LOC_OS08G31630|LOC_OS08G29780|LOC_OS05G38740|LOC_OS06G08770|LOC_OS03G38230|LOC_OS04G23820|LOC_OS02G13530|LOC_OS01G61380|LOC_OS12G06220|LOC_OS05G05830|LOC_OS03G04410|LOC_OS01G59060|LOC_OS08G40570|LOC_OS04G33210|LOC_OS03G29770|LOC_OS11G25560|LOC_OS07G05940|LOC_OS02G02810|LOC_OS01G49250|LOC_OS04G43420|LOC_OS08G16010|LOC_OS12G18200|LOC_OS01G63160|LOC_OS01G05670|LOC_OS03G03150|LOC_OS02G07260|LOC_OS11G38870|LOC_OS07G36680|LOC_OS03G04000|LOC_OS04G56740|LOC_OS04G55410|LOC_OS07G09060|LOC_OS08G29320|LOC_OS12G42310|LOC_OS06G36800|LOC_OS06G35950|LOC_OS02G44220|LOC_OS03G17730|LOC_OS05G28510|LOC_OS04G26910|LOC_OS03G04470|LOC_OS06G44890|LOC_OS05G45080|LOC_OS08G40110|LOC_OS05G48590|LOC_OS04G53220|LOC_OS02G56200|LOC_OS01G70700|LOC_OS12G42300|LOC_OS10G35960|LOC_OS03G62780|LOC_OS02G01970|LOC_OS07G05960|LOC_OS08G04400|LOC_OS01G06540|LOC_OS09G19790|LOC_OS03G19920|LOC_OS01G07870|LOC_OS01G66690|LOC_OS01G67540|LOC_OS03G15560|LOC_OS03G13380|LOC_OS06G20430|LOC_OS05G28500|LOC_OS05G03200|LOC_OS03G62750|LOC_OS03G26210|LOC_OS06G09679|LOC_OS07G44299|LOC_OS10G11520|LOC_OS02G01510|LOC_OS11G01140|LOC_OS01G51540|LOC_OS01G03020|LOC_OS03G19930|LOC_OS03G59590|LOC_OS09G31090|LOC_OS03G05300|LOC_OS08G41460|LOC_OS07G24230|LOC_OS10G35940|LOC_OS03G02270|LOC_OS01G07810|LOC_OS01G50200|LOC_OS02G45180|LOC_OS04G55050|LOC_OS05G47630|LOC_OS11G32290|LOC_OS03G03990|LOC_OS08G34720|LOC_OS10G11140|LOC_OS07G47700|LOC_OS06G03910|LOC_OS07G09420|LOC_OS11G25990|LOC_OS03G52910|LOC_OS06G07020|LOC_OS01G67570|LOC_OS11G47320|LOC_OS08G17390|LOC_OS02G58020|LOC_OS02G39720|LOC_OS02G13110|LOC_OS08G40150|LOC_OS07G43350|LOC_OS11G04600|LOC_OS03G51610|LOC_OS07G12610|LOC_OS07G31370|LOC_OS01G41710|LOC_OS08G43210|LOC_OS07G44650|LOC_OS02G25580|LOC_OS03G12020|LOC_OS10G23120|LOC_OS01G62630|LOC_OS03G16860|LOC_OS01G60450|LOC_OS05G19150|LOC_OS05G50840|LOC_OS04G47450|LOC_OS07G07270|LOC_OS02G39740|LOC_OS02G13130|LOC_OS10G35580|LOC_OS09G12790|LOC_OS02G03330|LOC_OS07G43330|LOC_OS09G34960|LOC_OS12G23630|LOC_OS03G49710|LOC_OS12G01449|LOC_OS07G36600|LOC_OS02G56270|LOC_OS05G47670|LOC_OS11G13970|LOC_OS04G47860|LOC_OS04G36730|LOC_OS04G38910|LOC_OS10G36880|LOC_OS01G72950|LOC_OS09G12300|LOC_OS01G04730|LOC_OS03G49700|LOC_OS08G02630|LOC_OS06G36400|LOC_OS07G12640|LOC_OS05G01450|LOC_OS07G10460|LOC_OS01G57260|LOC_OS08G34750|LOC_OS10G37740|LOC_OS11G32240|LOC_OS09G11440|LOC_OS02G27730|LOC_OS08G01770|LOC_OS08G04800|LOC_OS01G38970|LOC_OS01G11054|LOC_OS07G09000|LOC_OS10G35530|LOC_OS04G51910|LOC_OS01G68480|LOC_OS01G43080|LOC_OS02G47310|LOC_OS04G36760|LOC_OS01G04750|LOC_OS06G13760|LOC_OS01G13229|LOC_OS05G47640|LOC_OS06G07080|LOC_OS04G37619|LOC_OS05G25860|LOC_OS05G44130|LOC_OS11G11340|LOC_OS07G09490|LOC_OS02G01590|LOC_OS03G24440|LOC_OS01G57240|LOC_OS10G36870|LOC_OS10G39900|LOC_OS07G22450|LOC_OS11G32260|LOC_OS10G03480|LOC_OS03G48940|LOC_OS01G43070|LOC_OS05G41010|LOC_OS10G06510|LOC_OS02G48290|LOC_OS04G28620|LOC_OS04G51410|LOC_OS01G38950|LOC_OS11G10420|LOC_OS02G58090|LOC_OS01G59410|LOC_OS03G08480|LOC_OS12G04990|LOC_OS10G31950|LOC_OS03G48930|LOC_OS06G45380|LOC_OS06G12450|LOC_OS03G11670|LOC_OS10G38110|LOC_OS10G39440|LOC_OS03G13850|LOC_OS01G39810|LOC_OS12G33080|LOC_OS02G07750|LOC_OS05G32530|LOC_OS05G31680|LOC_OS03G13860|LOC_OS08G33370|LOC_OS10G17660|LOC_OS10G37230|LOC_OS07G02090|LOC_OS01G71200|LOC_OS01G42190|LOC_OS06G45360|LOC_OS10G40410|LOC_OS08G14620|LOC_OS03G14720|LOC_OS03G21490|LOC_OS05G33840|LOC_OS07G07310|LOC_OS02G43830|LOC_OS05G32580|LOC_OS12G37870|LOC_OS09G15775|LOC_OS04G33190|LOC_OS02G50100|LOC_OS06G01360|LOC_OS09G26890|LOC_OS02G46080|LOC_OS01G43020|LOC_OS05G23620|LOC_OS07G08660|LOC_OS02G42960|LOC_OS02G02020|LOC_OS02G41630|LOC_OS01G34560|LOC_OS03G48920|LOC_OS06G01390|LOC_OS09G37180|LOC_OS04G38410|LOC_OS06G05750|LOC_OS07G33630|LOC_OS08G15500|LOC_OS05G40180|LOC_OS11G19210|LOC_OS10G35010|LOC_OS09G13570|LOC_OS03G08020|LOC_OS05G06280|LOC_OS09G38040|LOC_OS12G13460|LOC_OS02G49570|LOC_OS04G42920|LOC_OS11G20689|LOC_OS09G34920|LOC_OS03G57854|LOC_OS03G08490|LOC_OS01G26920|LOC_OS05G34730|LOC_OS03G08010|LOC_OS02G42940|LOC_OS07G41230|LOC_OS01G72100|LOC_OS10G27050|LOC_OS11G06320|LOC_OS01G14900|LOC_OS01G46980|LOC_OS02G11840|LOC_OS09G07300|LOC_OS07G17970|LOC_OS03G54780|LOC_OS08G06240|LOC_OS06G26234|LOC_OS01G17170|LOC_OS12G42876|LOC_OS03G42320|LOC_OS01G57630|LOC_OS07G02470|LOC_OS02G47800|LOC_OS03G04040|LOC_OS08G44070|LOC_OS05G41400|LOC_OS04G19740|LOC_OS01G59800|LOC_OS01G12710|LOC_OS07G42940|LOC_OS08G39960|LOC_OS12G36194|LOC_OS05G30750|LOC_OS01G73450|LOC_OS01G73460|LOC_OS02G42570|LOC_OS01G22990|LOC_OS01G09570|LOC_OS02G12710|LOC_OS07G07709|LOC_OS03G19560|LOC_OS08G36480|LOC_OS04G58900|LOC_OS04G02050|LOC_OS08G06220|LOC_OS03G10750|LOC_OS11G37080|LOC_OS05G30740|LOC_OS10G30200|LOC_OS06G07960|LOC_OS03G20560|LOC_OS07G27780|LOC_OS10G28370|LOC_OS08G28860|LOC_OS02G55410|LOC_OS01G07382|LOC_OS11G04170|LOC_OS07G37580|LOC_OS08G37320|LOC_OS08G41820|LOC_OS01G22520|LOC_OS02G45610|LOC_OS01G52390|LOC_OS01G17180|LOC_OS03G04490|LOC_OS11G04580|LOC_OS04G55810|LOC_OS03G48060|LOC_OS05G15160|LOC_OS07G02030|LOC_OS04G11830|LOC_OS07G30970|LOC_OS03G16480|LOC_OS03G19510|LOC_OS02G32730|LOC_OS12G39650|LOC_OS12G24170|LOC_OS05G41440|LOC_OS03G53880|LOC_OS01G63210|LOC_OS07G39780|LOC_OS12G08980|LOC_OS01G43420|LOC_OS02G06460|LOC_OS11G39670|LOC_OS06G30750|LOC_OS09G20700|LOC_OS03G21840|LOC_OS11G41990|LOC_OS01G63220|LOC_OS02G51480|LOC_OS09G37100|LOC_OS06G50360|LOC_OS06G36050|LOC_OS01G54540|LOC_OS07G06890|LOC_OS08G08830|LOC_OS05G03174|LOC_OS03G55600|LOC_OS03G30790|LOC_OS03G06230|LOC_OS03G50390|LOC_OS05G48050|LOC_OS05G49380|LOC_OS03G61030|LOC_OS02G39380|LOC_OS07G05570|LOC_OS03G04050|LOC_OS05G34040|LOC_OS02G49820|LOC_OS06G07550|LOC_OS01G02080|LOC_OS03G52640|LOC_OS04G20220|LOC_OS01G10940|LOC_OS03G53970|LOC_OS08G37030|LOC_OS06G15170|LOC_OS06G45830|LOC_OS02G56110|LOC_OS09G29050|LOC_OS03G06740|LOC_OS07G45000|LOC_OS07G46330|LOC_OS02G25840|LOC_OS02G49830|LOC_OS12G43550|LOC_OS12G41370|LOC_OS11G05880|LOC_OS03G52630|LOC_OS11G28980|LOC_OS01G10930|LOC_OS03G50450|LOC_OS02G50820|LOC_OS06G42790|LOC_OS03G24180|LOC_OS02G10360|LOC_OS05G29920|LOC_OS06G45820|LOC_OS02G21009|LOC_OS08G42850|LOC_OS01G18890|LOC_OS08G02390|LOC_OS05G12260|LOC_OS02G26720|LOC_OS01G55830|LOC_OS03G42860|LOC_OS07G46790|LOC_OS01G26039|LOC_OS07G05800|LOC_OS02G53060|LOC_OS08G31750|LOC_OS04G37920|LOC_OS07G25410|LOC_OS04G08550|LOC_OS01G10950|LOC_OS01G63270|LOC_OS02G14730|LOC_OS01G70800|LOC_OS12G03070|LOC_OS12G08760|LOC_OS11G18730|LOC_OS11G16550|LOC_OS10G32110|LOC_OS11G04500|LOC_OS06G36910|LOC_OS07G44190|LOC_OS07G46370|LOC_OS08G06720|LOC_OS02G35610|LOC_OS02G33430|LOC_OS04G57950|LOC_OS09G29490|LOC_OS11G14300|LOC_OS08G42420|LOC_OS05G39770|LOC_OS12G43520|LOC_OS07G28940|LOC_OS07G49400|LOC_OS02G02700|LOC_OS06G30380|LOC_OS03G17850|LOC_OS08G19650|LOC_OS04G39290|LOC_OS08G37060|LOC_OS12G07010|LOC_OS01G22900|LOC_OS10G24954|LOC_OS01G68500|LOC_OS05G30950|LOC_OS04G31330|LOC_OS02G08480|LOC_OS08G40230|LOC_OS10G32570|LOC_OS07G49410|LOC_OS05G39760|LOC_OS03G49420|LOC_OS05G16660|LOC_OS02G44550|LOC_OS07G44170|LOC_OS06G08460|LOC_OS04G41140|LOC_OS11G04520|LOC_OS03G57040|LOC_OS01G10920|LOC_OS04G24600|LOC_OS06G13810|LOC_OS02G13840|LOC_OS03G04580|LOC_OS01G41630|LOC_OS02G33450|LOC_OS02G07160|LOC_OS07G38760|LOC_OS05G48220|LOC_OS02G36960|LOC_OS01G16220|LOC_OS10G32540|LOC_OS10G13810|LOC_OS08G20660|LOC_OS06G10770|LOC_OS10G30370|LOC_OS03G18720|LOC_OS04G20230|LOC_OS06G43660|LOC_OS01G68524|LOC_OS01G39310|LOC_OS02G56540|LOC_OS08G40250|LOC_OS01G51890|LOC_OS04G47300|LOC_OS07G29390|LOC_OS03G12590|LOC_OS11G13890|LOC_OS01G41610|LOC_OS03G22390|LOC_OS03G62850|LOC_OS03G02780|LOC_OS02G04510|LOC_OS07G45400|LOC_OS08G03640|LOC_OS01G04650|LOC_OS03G50850|LOC_OS03G05800|LOC_OS02G15640|LOC_OS01G67210|LOC_OS06G13820|LOC_OS09G33970|LOC_OS02G39600|LOC_OS02G36570|LOC_OS11G13420|LOC_OS08G43300|LOC_OS07G41050|LOC_OS03G44170|LOC_OS09G30466|LOC_OS07G48920|LOC_OS11G32160|LOC_OS11G24570|LOC_OS03G50885|LOC_OS01G61670|LOC_OS05G01500|LOC_OS05G41190|LOC_OS10G35690|LOC_OS03G30800|LOC_OS08G08080|LOC_OS11G35220|LOC_OS03G24590|LOC_OS01G13150|LOC_OS02G48560|LOC_OS07G32570|LOC_OS03G57490|LOC_OS03G59670|LOC_OS09G25500|LOC_OS06G40190|LOC_OS04G49990|LOC_OS12G35560|LOC_OS04G49510|LOC_OS12G36890|LOC_OS03G08050|LOC_OS08G13930|LOC_OS05G35740|LOC_OS03G25450|LOC_OS05G32230|LOC_OS03G61990|LOC_OS04G58880|LOC_OS03G58790|LOC_OS08G44200|LOC_OS02G04950|LOC_OS02G01440|LOC_OS09G12660|LOC_OS01G03760|LOC_OS12G43590|LOC_OS08G21570|LOC_OS07G01870|LOC_OS01G27750|LOC_OS10G23220|LOC_OS07G14700|LOC_OS06G13860|LOC_OS06G12530|LOC_OS02G58340|LOC_OS02G57010|LOC_OS06G23210|LOC_OS01G40710|LOC_OS06G04910|LOC_OS10G13870|LOC_OS12G25710|LOC_OS11G02740|LOC_OS03G25400|LOC_OS04G34450|LOC_OS09G21110|LOC_OS04G02890|LOC_OS01G59790|LOC_OS09G29070|LOC_OS04G35305|LOC_OS01G04630|LOC_OS12G42280|LOC_OS11G01420|LOC_OS01G62950|LOC_OS02G14770|LOC_OS06G49800|LOC_OS03G55280|LOC_OS04G46440|LOC_OS08G35740|LOC_OS08G02840|LOC_OS04G35280|LOC_OS10G32920|LOC_OS03G22430|LOC_OS03G25940|LOC_OS01G25520|LOC_OS03G24610|LOC_OS09G26340|LOC_OS06G08080|LOC_OS03G33570|LOC_OS03G53170|LOC_OS07G42890|LOC_OS07G08970|LOC_OS04G41970|LOC_OS03G49900|LOC_OS11G09329|LOC_OS09G25000|LOC_OS05G41120|LOC_OS01G51800|LOC_OS10G41400|LOC_OS04G47270|LOC_OS08G33460|LOC_OS08G32130|LOC_OS02G39200|LOC_OS06G48530|LOC_OS08G37820|LOC_OS01G10010|LOC_OS05G33500|LOC_OS02G06300|LOC_OS01G34480|LOC_OS07G42420|LOC_OS05G40260|LOC_OS05G06350|LOC_OS10G17780|LOC_OS04G54820|LOC_OS02G03280|LOC_OS04G51310|LOC_OS09G33900|LOC_OS01G71320|LOC_OS03G25960|LOC_OS02G43700|LOC_OS04G31700|LOC_OS08G01960|LOC_OS05G07690|LOC_OS09G36180|LOC_OS07G29440|LOC_OS02G51330|LOC_OS09G39690|LOC_OS01G62910|LOC_OS09G25460|LOC_OS06G44150|LOC_OS06G05820|LOC_OS01G57560|LOC_OS09G33910|LOC_OS06G03640|LOC_OS12G40500|LOC_OS11G19140|LOC_OS02G43710|LOC_OS04G38750|LOC_OS02G17870|LOC_OS07G31790|LOC_OS09G04990|LOC_OS02G30840|LOC_OS07G39270|LOC_OS12G05760|LOC_OS02G41980|LOC_OS05G32220|LOC_OS09G30410|LOC_OS04G44190|LOC_OS03G44660|LOC_OS10G26690|LOC_OS09G39230|LOC_OS09G30418|LOC_OS02G51790|LOC_OS01G42050|LOC_OS07G32630|LOC_OS02G54820|LOC_OS03G58840|LOC_OS05G01970|LOC_OS05G23740|LOC_OS10G37340|LOC_OS12G35580|LOC_OS02G03230|LOC_OS07G44640|LOC_OS05G34870|LOC_OS06G49890|LOC_OS11G29380|LOC_OS03G19240|LOC_OS09G27610|LOC_OS04G28520|LOC_OS11G29390|LOC_OS02G38340|LOC_OS05G35710|LOC_OS07G39290|LOC_OS03G21560|LOC_OS12G04410|LOC_OS06G17840|LOC_OS05G29020|LOC_OS03G19250|LOC_OS03G55320|LOC_OS01G12650|LOC_OS01G14830|LOC_OS02G37000|LOC_OS01G49900|LOC_OS05G34854|LOC_OS12G01370|LOC_OS09G33950|LOC_OS06G02380|LOC_OS11G31640|LOC_OS11G06680|LOC_OS05G08950|LOC_OS05G06770|LOC_OS01G07250|LOC_OS10G42320|LOC_OS03G30460|LOC_OS04G55730|LOC_OS01G53150|LOC_OS09G36550|LOC_OS04G33940|LOC_OS09G38730|LOC_OS08G04180|LOC_OS07G45090|LOC_OS01G37910|LOC_OS05G08960|LOC_OS06G49460|LOC_OS02G33500|LOC_OS04G55720|LOC_OS03G54890|LOC_OS02G10880|LOC_OS05G39680|LOC_OS06G05400|LOC_OS04G33950|LOC_OS01G72240|LOC_OS01G53140|LOC_OS03G17020|LOC_OS02G18380|LOC_OS01G72250|LOC_OS05G41510|LOC_OS08G38780|LOC_OS03G19680|LOC_OS11G05370|LOC_OS03G11720|LOC_OS03G50080|LOC_OS08G14330|LOC_OS05G39670|LOC_OS09G38755|LOC_OS08G23280|LOC_OS01G70080|LOC_OS07G06740|LOC_OS01G05080|LOC_OS08G33082|LOC_OS01G07260|LOC_OS10G40130|LOC_OS10G41460|LOC_OS07G40620|LOC_OS04G57920|LOC_OS01G62070|LOC_OS03G09820|LOC_OS02G07250|LOC_OS11G31650|LOC_OS02G52260|LOC_OS05G36150|LOC_OS03G62490|LOC_OS09G04110|LOC_OS05G05480|LOC_OS03G16110|LOC_OS01G64650|LOC_OS12G07540|LOC_OS12G05360|LOC_OS01G39280|LOC_OS12G06210|LOC_OS08G03290|LOC_OS02G09840|LOC_OS06G29430|LOC_OS05G45920|LOC_OS02G25080|LOC_OS02G49070|LOC_OS05G07670|LOC_OS03G10820|LOC_OS04G30880|LOC_OS12G38210|LOC_OS12G06200|LOC_OS10G32970|LOC_OS01G56600|LOC_OS07G09800|LOC_OS08G37490|LOC_OS03G55730|LOC_OS03G54880|LOC_OS03G27260|LOC_OS01G65520|LOC_OS04G51350|LOC_OS02G06350|LOC_OS01G51390|LOC_OS01G39260|LOC_OS12G04010|LOC_OS05G39230|LOC_OS12G41400|LOC_OS01G52240|LOC_OS11G48030|LOC_OS03G62480|LOC_OS06G06790|LOC_OS01G21990|LOC_OS01G04190|LOC_OS08G36150|LOC_OS10G40570|LOC_OS01G42430|LOC_OS12G29760|LOC_OS02G54880|LOC_OS12G40540|LOC_OS05G18780|LOC_OS06G39690|LOC_OS01G74010|LOC_OS04G44550|LOC_OS11G03570|LOC_OS04G54360|LOC_OS03G17520|LOC_OS10G25950|LOC_OS02G12410|LOC_OS01G67720|LOC_OS09G31260|LOC_OS03G25140|LOC_OS03G40780|LOC_OS02G01760|LOC_OS03G54930|LOC_OS07G11110|LOC_OS02G36850|LOC_OS09G31270|LOC_OS08G40790|LOC_OS01G13080|LOC_OS07G46220|LOC_OS01G39250|LOC_OS01G51360|LOC_OS01G50030|LOC_OS03G63430|LOC_OS06G07210|LOC_OS02G42290|LOC_OS11G47130|LOC_OS04G57890|LOC_OS03G38000|LOC_OS03G50120|LOC_OS01G05490|LOC_OS01G42400|LOC_OS01G61150|LOC_OS04G32110|LOC_OS10G33550|LOC_OS11G14240|LOC_OS01G18320|LOC_OS07G27950|LOC_OS11G47140|LOC_OS05G35460|LOC_OS07G46680|LOC_OS05G33280|LOC_OS03G58060|LOC_OS01G66420|LOC_OS06G19660|LOC_OS12G32330|LOC_OS03G48270|LOC_OS12G30150|LOC_OS02G58640|LOC_OS08G02490|LOC_OS09G36982|LOC_OS06G22820|LOC_OS02G40090|LOC_OS01G04100|LOC_OS01G64250|LOC_OS09G20560|LOC_OS02G12850|LOC_OS07G38620|LOC_OS01G62460|LOC_OS06G45990|LOC_OS07G32080|LOC_OS07G48430|LOC_OS07G28820|LOC_OS09G10760|LOC_OS10G33530|LOC_OS01G13050|LOC_OS09G24910|LOC_OS06G09880|LOC_OS05G02140|LOC_OS04G54790|LOC_OS01G69950|LOC_OS04G51280|LOC_OS12G33600|LOC_OS01G61120|LOC_OS05G49200|LOC_OS06G45500|LOC_OS04G31210|LOC_OS07G41810|LOC_OS04G52130|LOC_OS08G42530|LOC_OS02G55110|LOC_OS04G55640|LOC_OS03G09920|LOC_OS05G11090|LOC_OS04G28090|LOC_OS02G45760|LOC_OS09G24900|LOC_OS03G59340|LOC_OS05G28740|LOC_OS07G36465|LOC_OS06G12600|LOC_OS05G02590|LOC_OS02G07040|LOC_OS10G41130|LOC_OS03G41612|LOC_OS05G11060|LOC_OS02G47940|LOC_OS01G09800|LOC_OS01G08950|LOC_OS12G41230|LOC_OS05G01270|LOC_OS03G50550|LOC_OS03G14000|LOC_OS08G39380|LOC_OS09G08420|LOC_OS01G61580|LOC_OS12G07350|LOC_OS07G36450|LOC_OS06G21530|LOC_OS05G47480|LOC_OS03G26460|LOC_OS09G38720|LOC_OS01G51770|LOC_OS02G47120|LOC_OS12G44370|LOC_OS09G24560|LOC_OS03G13560|LOC_OS04G55290|LOC_OS01G40640|LOC_OS02G13340|LOC_OS03G12236|LOC_OS09G11250|LOC_OS06G19250|LOC_OS12G03816|LOC_OS11G03980|LOC_OS02G49790|LOC_OS01G62410|LOC_OS01G67330|LOC_OS01G62890|LOC_OS09G30340|LOC_OS05G23420|LOC_OS08G34950|LOC_OS01G57066|LOC_OS03G49500|LOC_OS11G04840|LOC_OS08G02420|LOC_OS02G15550|LOC_OS04G56160|LOC_OS07G33310|LOC_OS07G34640|LOC_OS05G47850|LOC_OS01G49430|LOC_OS02G58230|LOC_OS01G13030|LOC_OS03G61620|LOC_OS03G45170|LOC_OS10G36660|LOC_OS02G57380|LOC_OS05G34540|LOC_OS11G01340|LOC_OS12G44380|LOC_OS03G59790|LOC_OS10G06800|LOC_OS06G42490|LOC_OS12G10560|LOC_OS09G16910|LOC_OS10G36670|LOC_OS10G37520|LOC_OS01G03650|LOC_OS01G49890|LOC_OS09G39180|LOC_OS07G19030|LOC_OS03G58430|LOC_OS02G13300|LOC_OS03G56241|LOC_OS02G56030|LOC_OS05G02530|LOC_OS06G48620|LOC_OS03G25980|LOC_OS02G55180|LOC_OS08G29160|LOC_OS05G38950|LOC_OS01G05820|LOC_OS08G44310|LOC_OS09G09360|LOC_OS09G21000|LOC_OS08G29170|LOC_OS09G30380|LOC_OS10G37980|LOC_OS02G01332|LOC_OS07G47510|LOC_OS08G23880|LOC_OS02G05700|LOC_OS01G50860|LOC_OS04G32150|LOC_OS10G22460|LOC_OS04G58780|LOC_OS03G59740|LOC_OS02G35110|LOC_OS02G56010|LOC_OS07G08390|LOC_OS11G34210|LOC_OS01G41910|LOC_OS02G01340|LOC_OS08G43490|LOC_OS05G32390|LOC_OS08G23410|LOC_OS01G04990|LOC_OS02G48880|LOC_OS01G61500|LOC_OS04G57440|LOC_OS01G60650|LOC_OS02G15980|LOC_OS06G44230|LOC_OS07G46640|LOC_OS04G58280|LOC_OS01G24550|LOC_OS10G25030|LOC_OS05G42100|LOC_OS02G24080|LOC_OS03G19380|LOC_OS02G19970|LOC_OS02G54730|LOC_OS01G12560|LOC_OS07G36080|LOC_OS08G37950|LOC_OS10G39670|LOC_OS06G02420|LOC_OS09G39540|LOC_OS10G30860|LOC_OS10G30870|LOC_OS08G26820|LOC_OS04G38680|LOC_OS02G16450|LOC_OS12G15420|LOC_OS10G21920|LOC_OS05G22970|LOC_OS06G47320|LOC_OS08G13990|LOC_OS01G70580|LOC_OS11G03900|LOC_OS09G17740|LOC_OS01G05810|LOC_OS06G01590|LOC_OS02G19990|LOC_OS01G69120|LOC_OS04G35180|LOC_OS03G58970|LOC_OS05G39390|LOC_OS06G48640|LOC_OS06G47310|LOC_OS01G13430|LOC_OS01G57450|LOC_OS12G03880|LOC_OS07G07540|LOC_OS02G14290|LOC_OS10G25020|LOC_OS01G69130|LOC_OS03G11450|LOC_OS10G40650|LOC_OS01G45460|LOC_OS11G08370|LOC_OS11G07040|LOC_OS04G35190|LOC_OS08G10020|LOC_OS03G60820|LOC_OS03G13630|LOC_OS08G14860|LOC_OS06G04610|LOC_OS12G40860|LOC_OS01G05800|LOC_OS03G44300|LOC_OS06G03790|LOC_OS11G08300|LOC_OS01G48960|LOC_OS04G59570|LOC_OS04G58240|LOC_OS02G38200|LOC_OS05G50170|LOC_OS09G33800|LOC_OS02G35170|LOC_OS03G44780|LOC_OS01G61920|LOC_OS06G13100|LOC_OS11G05280|LOC_OS02G54700|LOC_OS05G44310|LOC_OS03G18020|LOC_OS05G19370|LOC_OS03G32314|LOC_OS03G06090|LOC_OS11G39030|LOC_OS09G33810|LOC_OS01G70140|LOC_OS09G14670|LOC_OS01G19140|LOC_OS03G02960|LOC_OS01G16900|LOC_OS11G07470|LOC_OS12G18900|LOC_OS04G41820|LOC_OS07G48090|LOC_OS08G06020|LOC_OS01G58740|LOC_OS02G49326|LOC_OS07G42310|LOC_OS03G47820|LOC_OS03G44310|LOC_OS05G11870|LOC_OS06G47340|LOC_OS07G32530|LOC_OS10G41940|LOC_OS08G16600|LOC_OS05G23840|LOC_OS03G11410|LOC_OS06G34040|LOC_OS12G03430|LOC_OS02G42700|LOC_OS03G19300|LOC_OS03G46920|LOC_OS06G49110|LOC_OS05G43830|LOC_OS05G06890|LOC_OS09G28480|LOC_OS01G48920|LOC_OS10G33970|LOC_OS01G70180|LOC_OS03G19310|LOC_OS03G46910|LOC_OS02G44540|LOC_OS05G41640|LOC_OS01G41040|LOC_OS01G06270|LOC_OS03G49180|LOC_OS03G08630|LOC_OS03G07300|LOC_OS03G58920|LOC_OS08G14440|LOC_OS06G40770|LOC_OS06G43800|LOC_OS01G54350|LOC_OS06G06880|LOC_OS03G43430|LOC_OS05G29990|LOC_OS04G39140|LOC_OS03G53230|LOC_OS01G41030|LOC_OS03G10510|LOC_OS01G46720|LOC_OS04G52120|LOC_OS09G36450|LOC_OS05G30980|LOC_OS12G21710|LOC_OS01G31220|LOC_OS03G43420|LOC_OS07G26690|LOC_OS01G71050|LOC_OS05G04220|LOC_OS11G07440|LOC_OS01G09320|LOC_OS08G38890|LOC_OS11G05260|LOC_OS03G58900|LOC_OS01G23610|LOC_OS08G45180|LOC_OS03G43850|LOC_OS07G17770|LOC_OS05G06450|LOC_OS01G64770|LOC_OS10G41550|LOC_OS03G10930|LOC_OS11G16320|LOC_OS04G36058|LOC_OS01G31680|LOC_OS01G55650|LOC_OS08G02080|LOC_OS02G41470|LOC_OS02G30310|LOC_OS05G06460|LOC_OS03G25190|LOC_OS03G10940|LOC_OS12G06560|LOC_OS06G43840|LOC_OS11G43960|LOC_OS01G21410|LOC_OS02G42320|LOC_OS02G44500|LOC_OS06G50130|LOC_OS03G07340|LOC_OS01G16030|LOC_OS03G19760|LOC_OS03G17580|LOC_OS06G08620|LOC_OS01G08440|LOC_OS02G32520|LOC_OS02G33850|LOC_OS03G53670|LOC_OS12G07880|LOC_OS07G36060|LOC_OS08G02060|LOC_OS12G08730|LOC_OS06G08610|LOC_OS03G17590|LOC_OS04G42760|LOC_OS01G34700|LOC_OS05G41660|LOC_OS02G10740|LOC_OS09G02284|LOC_OS02G33840|LOC_OS07G38230|LOC_OS02G09750|LOC_OS03G31400|LOC_OS05G32710|LOC_OS09G36020|LOC_OS02G39140|LOC_OS07G08840|LOC_OS05G50120|LOC_OS02G08420|LOC_OS01G53430|LOC_OS01G73280|LOC_OS03G59040|LOC_OS05G01360|LOC_OS02G09120|LOC_OS02G34560|LOC_OS05G49770|LOC_OS02G36740|LOC_OS01G36090|LOC_OS10G38900|LOC_OS01G51250|LOC_OS05G41800|LOC_OS02G48740|LOC_OS02G47410|LOC_OS06G07780|LOC_OS01G42770|LOC_OS06G51029|LOC_OS01G27150|LOC_OS12G30490|LOC_OS11G40410|LOC_OS12G04180|LOC_OS02G57690|LOC_OS01G60190|LOC_OS07G40800|LOC_OS03G64400|LOC_OS02G02980|LOC_OS11G37690|LOC_OS03G18510|LOC_OS02G43020|LOC_OS03G55930|LOC_OS07G38960|LOC_OS05G23130|LOC_OS06G37180|LOC_OS02G10130|LOC_OS12G34860|LOC_OS05G04850|LOC_OS02G58510|LOC_OS04G58620|LOC_OS03G04300|LOC_OS08G29660|LOC_OS01G16020|LOC_OS02G21260|LOC_OS01G56910|LOC_OS11G02150|LOC_OS08G44810|LOC_OS12G34874|LOC_OS05G46230|LOC_OS06G16270|LOC_OS03G04770|LOC_OS09G27080|LOC_OS02G55010|LOC_OS02G09150|LOC_OS05G05710|LOC_OS08G40450|LOC_OS07G26974|LOC_OS01G18670|LOC_OS08G04300|LOC_OS02G45660|LOC_OS08G03450|LOC_OS03G11060|LOC_OS07G37650|LOC_OS03G13240|LOC_OS01G15110|LOC_OS04G53350|LOC_OS09G31180|LOC_OS02G46510|LOC_OS01G31610|LOC_OS01G51200|LOC_OS12G01950|LOC_OS10G31000|LOC_OS03G51984|LOC_OS08G03440|LOC_OS02G34510|LOC_OS05G49320|LOC_OS02G57650|LOC_OS08G32850|LOC_OS10G33660|LOC_OS05G13390|LOC_OS05G14240|LOC_OS02G02950|LOC_OS03G53710|LOC_OS01G63060|LOC_OS01G06660|LOC_OS01G68750|LOC_OS09G27050|LOC_OS02G35870|LOC_OS02G30180|LOC_OS03G04340|LOC_OS04G57730|LOC_OS02G55440|LOC_OS12G42440|LOC_OS03G57290|LOC_OS02G36710|LOC_OS06G35814|LOC_OS06G20320|LOC_OS06G18010|LOC_OS01G20940|LOC_OS02G34530|LOC_OS02G09590|LOC_OS08G33720|LOC_OS03G60460|LOC_OS05G13370|LOC_OS01G12090|LOC_OS07G28710|LOC_OS02G01245|LOC_OS08G02560|LOC_OS05G47510|LOC_OS09G23110|LOC_OS12G09000|LOC_OS04G01780|LOC_OS03G23000|LOC_OS07G08210|LOC_OS04G33390|LOC_OS08G02550|LOC_OS05G37700|LOC_OS04G35570|LOC_OS03G36790|LOC_OS01G67450|LOC_OS03G15870|LOC_OS03G10180|LOC_OS04G48880|LOC_OS06G22560|LOC_OS03G22160|LOC_OS03G63950|LOC_OS04G38600|LOC_OS01G27520|LOC_OS12G01500|LOC_OS05G08370|LOC_OS08G10649|LOC_OS06G11430|LOC_OS12G42090|LOC_OS12G36640|LOC_OS03G18910|LOC_OS03G55090|LOC_OS08G09170|LOC_OS02G05620|LOC_OS06G36700|LOC_OS04G38620|LOC_OS02G27880|LOC_OS03G58100|LOC_OS03G11050|LOC_OS06G23870|LOC_OS12G07270|LOC_OS10G10180|LOC_OS03G09140|LOC_OS10G37640|LOC_OS06G01620|LOC_OS12G17070|LOC_OS02G04710|LOC_OS01G25320|LOC_OS06G08280|LOC_OS01G68330|LOC_OS01G61410|LOC_OS02G09170|LOC_OS01G48444|LOC_OS03G57220|LOC_OS02G55060|LOC_OS11G38910|LOC_OS10G38940|LOC_OS04G32010|LOC_OS02G16709|LOC_OS07G43020|LOC_OS02G02530|LOC_OS01G27990|LOC_OS06G37610|LOC_OS07G42180|LOC_OS02G04725|LOC_OS04G32020|LOC_OS04G57780|LOC_OS03G14980|LOC_OS01G12470|LOC_OS03G38930|LOC_OS12G31380|LOC_OS03G26960|LOC_OS07G23880|LOC_OS02G45240|LOC_OS03G51930|LOC_OS01G66170|LOC_OS04G47520|LOC_OS06G13650|LOC_OS08G25700|LOC_OS08G36840|LOC_OS10G36740|LOC_OS12G03720|LOC_OS02G02550|LOC_OS02G03400|LOC_OS03G06910|LOC_OS12G08170|LOC_OS01G61860|LOC_OS01G44050|LOC_OS05G27920|LOC_OS07G42160|LOC_OS09G35970|LOC_OS07G48700|LOC_OS03G20010|LOC_OS05G10630|LOC_OS02G51100|LOC_OS12G13590|LOC_OS06G48780|LOC_OS03G03910|LOC_OS01G47550|LOC_OS09G04790|LOC_OS09G23070|LOC_OS09G26580|LOC_OS12G37550|LOC_OS05G39050|LOC_OS04G50204|LOC_OS03G46640|LOC_OS02G35090|LOC_OS04G40880|LOC_OS10G26010|LOC_OS06G13660|LOC_OS01G69230|LOC_OS04G59000|LOC_OS02G30630|LOC_OS10G20710|LOC_OS09G38100|LOC_OS05G22614|LOC_OS02G43970|LOC_OS03G20020|LOC_OS07G09600|LOC_OS09G07800|LOC_OS01G43170|LOC_OS04G43922|LOC_OS08G25624|LOC_OS01G15979|LOC_OS04G52400|LOC_OS03G56460|LOC_OS06G36770|LOC_OS01G59510|LOC_OS11G26910|LOC_OS12G01580|LOC_OS02G43940|LOC_OS02G20860|LOC_OS03G44484|LOC_OS04G13220|LOC_OS02G52420|LOC_OS07G49270|LOC_OS02G14170|LOC_OS06G22140|LOC_OS06G09180|LOC_OS03G60939|LOC_OS03G58620|LOC_OS10G31820|LOC_OS03G45320|LOC_OS03G46650|LOC_OS05G50290|LOC_OS01G15910|LOC_OS07G32880|LOC_OS04G28300|LOC_OS03G60910|LOC_OS07G08770|LOC_OS02G03460|LOC_OS03G09250|LOC_OS07G41360|LOC_OS02G36380|LOC_OS05G32460|LOC_OS01G72430|LOC_OS12G22030|LOC_OS04G58110|LOC_OS06G48330|LOC_OS11G08670|LOC_OS07G31540|LOC_OS05G45760|LOC_OS02G55910|LOC_OS03G58600|LOC_OS01G63970|LOC_OS01G12870|LOC_OS03G12840|LOC_OS03G01760|LOC_OS09G15400|LOC_OS03G42230|LOC_OS12G06840|LOC_OS01G73770|LOC_OS04G40850|LOC_OS01G70270|LOC_OS01G42280|LOC_OS05G43570|LOC_OS03G18150|LOC_OS08G38980|LOC_OS12G35350|LOC_OS02G04330|LOC_OS06G37660|LOC_OS01G73300|LOC_OS06G40840|LOC_OS04G31900|LOC_OS05G32440|LOC_OS03G20470|LOC_OS05G31110|LOC_OS01G73790|LOC_OS04G37690|LOC_OS02G52860|LOC_OS10G22070|LOC_OS01G09246|LOC_OS08G27850|LOC_OS06G49640|LOC_OS03G03920|LOC_OS02G48360|LOC_OS06G12390|LOC_OS03G06190|LOC_OS02G40880|LOC_OS04G41320|LOC_OS04G44830|LOC_OS07G05620|LOC_OS04G42650|LOC_OS01G21320|LOC_OS11G05110|LOC_OS11G42540|LOC_OS04G21710|LOC_OS04G53310|LOC_OS08G40840|LOC_OS07G11060|LOC_OS06G41750|LOC_OS05G32820|LOC_OS11G31880|LOC_OS06G43930|LOC_OS02G39050|LOC_OS04G33700|LOC_OS03G39020|LOC_OS01G59920|LOC_OS01G12830|LOC_OS02G30230|LOC_OS03G56830|LOC_OS05G05690|LOC_OS03G18580|LOC_OS08G34150|LOC_OS03G50290|LOC_OS04G54630|LOC_OS08G39840|LOC_OS12G39340|LOC_OS12G42980|LOC_OS12G05550|LOC_OS11G38020|LOC_OS01G56400|LOC_OS04G44850|LOC_OS04G41340|LOC_OS03G60090|LOC_OS06G51530|LOC_OS01G45750|LOC_OS05G40420|LOC_OS03G18590|LOC_OS02G35950|LOC_OS03G30240|LOC_OS02G07480|LOC_OS10G40360|LOC_OS02G53340|LOC_OS04G35900|LOC_OS09G17680|LOC_OS02G44880|LOC_OS01G22640|LOC_OS03G52010|LOC_OS10G42550|LOC_OS07G41710|LOC_OS06G48355|LOC_OS12G04200|LOC_OS05G51130|LOC_OS09G35010|LOC_OS01G55540|LOC_OS07G29600|LOC_OS06G43900|LOC_OS06G08720|LOC_OS03G59080|LOC_OS06G02180|LOC_OS02G27030|LOC_OS01G03090|LOC_OS05G08750|LOC_OS03G16350|LOC_OS07G37250|LOC_OS04G31960|LOC_OS04G55930|LOC_OS05G38160|LOC_OS12G04270|LOC_OS09G38530|LOC_OS09G35020|LOC_OS05G14194|LOC_OS12G37590|LOC_OS09G20830|LOC_OS08G07400|LOC_OS11G03380|LOC_OS07G37240|LOC_OS02G51150|LOC_OS01G17240|LOC_OS07G48370|LOC_OS03G18550|LOC_OS03G59060|LOC_OS09G34190|LOC_OS09G20820|LOC_OS06G06560|LOC_OS02G35910|LOC_OS10G42500|LOC_OS03G53310|LOC_OS03G55970|LOC_OS06G41770|LOC_OS05G49270|LOC_OS05G14170|LOC_OS01G53330|LOC_OS04G44820|LOC_OS07G31960|LOC_OS03G19410|LOC_OS07G28790|LOC_OS02G35900|LOC_OS07G41750|LOC_OS03G07440|LOC_OS07G42600|LOC_OS05G14180|LOC_OS01G17260|LOC_OS09G37230|LOC_OS02G20410
44424	1.5059E-9	4.9996E-8	1967	10327	4413	25460	intracellular part	LOC_OS05G39610|LOC_OS02G48610|LOC_OS11G04660|LOC_OS03G16430|LOC_OS01G67960|LOC_OS03G50340|LOC_OS01G03050|LOC_OS09G36710|LOC_OS03G06620|LOC_OS05G05840|LOC_OS07G47300|LOC_OS04G32330|LOC_OS02G48620|LOC_OS02G45110|LOC_OS03G16440|LOC_OS10G42299|LOC_OS01G16354|LOC_OS03G05760|LOC_OS03G24060|LOC_OS08G04450|LOC_OS03G63670|LOC_OS02G02860|LOC_OS12G40190|LOC_OS09G24700|LOC_OS06G09630|LOC_OS05G33050|LOC_OS07G34006|LOC_OS11G04200|LOC_OS12G10730|LOC_OS01G67500|LOC_OS05G45030|LOC_OS02G10010|LOC_OS02G38820|LOC_OS12G13810|LOC_OS03G60130|LOC_OS08G31630|LOC_OS07G22024|LOC_OS08G29780|LOC_OS05G38740|LOC_OS05G38730|LOC_OS06G08770|LOC_OS03G38230|LOC_OS04G23820|LOC_OS02G13530|LOC_OS01G61380|LOC_OS12G06220|LOC_OS05G05830|LOC_OS03G04410|LOC_OS01G59060|LOC_OS08G40570|LOC_OS04G33210|LOC_OS03G63650|LOC_OS03G29770|LOC_OS11G25560|LOC_OS07G05940|LOC_OS02G02810|LOC_OS01G49250|LOC_OS04G43420|LOC_OS07G45160|LOC_OS08G16010|LOC_OS04G52380|LOC_OS12G18200|LOC_OS01G63160|LOC_OS01G05670|LOC_OS03G03150|LOC_OS02G07260|LOC_OS11G38870|LOC_OS07G36680|LOC_OS03G04000|LOC_OS04G56740|LOC_OS04G55410|LOC_OS07G09060|LOC_OS08G29320|LOC_OS03G19900|LOC_OS12G42310|LOC_OS06G36800|LOC_OS06G35950|LOC_OS02G44220|LOC_OS03G17730|LOC_OS06G08790|LOC_OS05G28510|LOC_OS01G65350|LOC_OS04G26910|LOC_OS03G04470|LOC_OS06G44890|LOC_OS05G45080|LOC_OS08G40110|LOC_OS05G48590|LOC_OS04G53220|LOC_OS02G56200|LOC_OS01G70700|LOC_OS12G42300|LOC_OS10G35960|LOC_OS03G62780|LOC_OS02G01970|LOC_OS07G05960|LOC_OS08G04400|LOC_OS01G06540|LOC_OS09G19790|LOC_OS03G19920|LOC_OS01G07870|LOC_OS01G66690|LOC_OS01G67540|LOC_OS03G15560|LOC_OS03G13380|LOC_OS06G20430|LOC_OS05G28500|LOC_OS05G03200|LOC_OS02G53140|LOC_OS03G62750|LOC_OS03G26210|LOC_OS06G09679|LOC_OS07G44299|LOC_OS10G11520|LOC_OS02G01510|LOC_OS11G01140|LOC_OS01G51540|LOC_OS01G03020|LOC_OS03G19930|LOC_OS03G59590|LOC_OS09G31090|LOC_OS02G37920|LOC_OS01G02170|LOC_OS03G15570|LOC_OS03G08810|LOC_OS03G05300|LOC_OS08G41460|LOC_OS07G24230|LOC_OS10G35940|LOC_OS01G15480|LOC_OS03G02270|LOC_OS01G07810|LOC_OS01G50200|LOC_OS02G45180|LOC_OS04G55050|LOC_OS05G48960|LOC_OS05G47630|LOC_OS11G32290|LOC_OS03G03990|LOC_OS06G45310|LOC_OS08G34720|LOC_OS10G11140|LOC_OS07G47700|LOC_OS06G03910|LOC_OS07G09420|LOC_OS11G25990|LOC_OS03G52910|LOC_OS06G07020|LOC_OS01G67570|LOC_OS11G47320|LOC_OS08G17390|LOC_OS02G58020|LOC_OS02G39720|LOC_OS02G13110|LOC_OS08G40150|LOC_OS07G43350|LOC_OS04G43070|LOC_OS08G03510|LOC_OS11G04600|LOC_OS06G35960|LOC_OS03G51610|LOC_OS07G12610|LOC_OS02G16640|LOC_OS07G31370|LOC_OS01G38530|LOC_OS01G41710|LOC_OS06G45770|LOC_OS08G43210|LOC_OS07G44650|LOC_OS02G26430|LOC_OS02G25580|LOC_OS03G12020|LOC_OS10G23120|LOC_OS01G62630|LOC_OS03G16860|LOC_OS01G60450|LOC_OS08G24946|LOC_OS05G19150|LOC_OS05G50840|LOC_OS04G47450|LOC_OS07G07270|LOC_OS02G39740|LOC_OS02G13130|LOC_OS10G35580|LOC_OS09G12790|LOC_OS09G11460|LOC_OS02G03330|LOC_OS07G43330|LOC_OS09G34960|LOC_OS12G23630|LOC_OS03G49710|LOC_OS01G03410|LOC_OS12G01449|LOC_OS01G66270|LOC_OS07G36600|LOC_OS07G12630|LOC_OS02G56270|LOC_OS05G47670|LOC_OS11G13970|LOC_OS04G47860|LOC_OS04G36730|LOC_OS04G38910|LOC_OS10G36880|LOC_OS01G72950|LOC_OS09G12300|LOC_OS09G13630|LOC_OS01G04730|LOC_OS03G49700|LOC_OS08G02630|LOC_OS06G36400|LOC_OS07G12640|LOC_OS05G01450|LOC_OS07G10460|LOC_OS01G57260|LOC_OS08G34750|LOC_OS10G37740|LOC_OS10G35560|LOC_OS11G32240|LOC_OS09G11440|LOC_OS02G27730|LOC_OS08G01770|LOC_OS04G57210|LOC_OS08G04800|LOC_OS01G38970|LOC_OS08G13840|LOC_OS01G11054|LOC_OS07G09000|LOC_OS01G70310|LOC_OS10G35530|LOC_OS12G04930|LOC_OS04G51910|LOC_OS02G45130|LOC_OS01G68480|LOC_OS01G43080|LOC_OS02G47310|LOC_OS04G36760|LOC_OS01G04750|LOC_OS06G13760|LOC_OS01G13229|LOC_OS05G47640|LOC_OS06G07080|LOC_OS04G37619|LOC_OS05G25860|LOC_OS05G44130|LOC_OS11G11340|LOC_OS07G09490|LOC_OS04G24790|LOC_OS02G01590|LOC_OS03G24440|LOC_OS01G57240|LOC_OS10G36870|LOC_OS10G39900|LOC_OS07G22450|LOC_OS04G51900|LOC_OS11G32260|LOC_OS10G03480|LOC_OS03G48940|LOC_OS01G43070|LOC_OS05G41010|LOC_OS10G06510|LOC_OS02G52316|LOC_OS02G48290|LOC_OS04G28620|LOC_OS04G51410|LOC_OS01G38950|LOC_OS11G10420|LOC_OS02G02050|LOC_OS02G58090|LOC_OS01G59410|LOC_OS03G08480|LOC_OS12G04990|LOC_OS12G04510|LOC_OS10G31950|LOC_OS03G48930|LOC_OS06G45380|LOC_OS06G12450|LOC_OS03G11670|LOC_OS03G57430|LOC_OS10G38110|LOC_OS10G39440|LOC_OS03G13850|LOC_OS01G39810|LOC_OS12G33080|LOC_OS02G07750|LOC_OS05G32530|LOC_OS05G31680|LOC_OS12G41930|LOC_OS03G13860|LOC_OS08G33370|LOC_OS10G17660|LOC_OS10G37230|LOC_OS07G02090|LOC_OS01G71200|LOC_OS11G19250|LOC_OS03G08460|LOC_OS10G28770|LOC_OS01G42190|LOC_OS07G49150|LOC_OS06G35574|LOC_OS06G45360|LOC_OS06G44030|LOC_OS10G40410|LOC_OS08G14620|LOC_OS03G14720|LOC_OS03G21490|LOC_OS05G33840|LOC_OS07G07310|LOC_OS12G41950|LOC_OS02G43830|LOC_OS01G59860|LOC_OS05G32580|LOC_OS09G26420|LOC_OS12G37870|LOC_OS01G59850|LOC_OS02G12290|LOC_OS09G15775|LOC_OS04G33190|LOC_OS02G50100|LOC_OS06G04870|LOC_OS06G01360|LOC_OS03G19590|LOC_OS09G26890|LOC_OS08G40900|LOC_OS02G46080|LOC_OS01G43020|LOC_OS03G55660|LOC_OS05G23620|LOC_OS08G14640|LOC_OS07G08660|LOC_OS02G42960|LOC_OS02G02020|LOC_OS02G41630|LOC_OS01G34560|LOC_OS03G48920|LOC_OS06G01390|LOC_OS09G37180|LOC_OS04G38410|LOC_OS06G05750|LOC_OS02G16680|LOC_OS07G33630|LOC_OS06G47590|LOC_OS08G32085|LOC_OS08G15500|LOC_OS05G40180|LOC_OS05G23610|LOC_OS11G19210|LOC_OS10G35010|LOC_OS09G13570|LOC_OS03G08020|LOC_OS05G06280|LOC_OS09G38040|LOC_OS12G13460|LOC_OS07G10520|LOC_OS02G49570|LOC_OS10G25220|LOC_OS04G42920|LOC_OS11G20689|LOC_OS09G34920|LOC_OS03G57854|LOC_OS03G08490|LOC_OS01G26920|LOC_OS05G34730|LOC_OS03G08010|LOC_OS02G42940|LOC_OS07G41230|LOC_OS01G72100|LOC_OS10G27050|LOC_OS11G06320|LOC_OS01G14900|LOC_OS01G46980|LOC_OS01G44320|LOC_OS02G11840|LOC_OS07G38420|LOC_OS09G07300|LOC_OS07G17970|LOC_OS03G54780|LOC_OS08G06240|LOC_OS12G39210|LOC_OS06G26234|LOC_OS01G17170|LOC_OS12G42876|LOC_OS03G42320|LOC_OS01G57630|LOC_OS07G02470|LOC_OS02G47800|LOC_OS03G04040|LOC_OS08G44070|LOC_OS05G41400|LOC_OS04G19740|LOC_OS01G59800|LOC_OS01G12710|LOC_OS07G42940|LOC_OS08G39960|LOC_OS12G36194|LOC_OS05G30750|LOC_OS01G73450|LOC_OS03G22730|LOC_OS01G73460|LOC_OS05G44900|LOC_OS02G42570|LOC_OS01G22990|LOC_OS01G09570|LOC_OS02G12710|LOC_OS07G07709|LOC_OS03G19560|LOC_OS08G36480|LOC_OS04G58900|LOC_OS03G07530|LOC_OS04G02050|LOC_OS08G06220|LOC_OS03G10750|LOC_OS09G27370|LOC_OS11G37080|LOC_OS05G30740|LOC_OS10G30200|LOC_OS03G22740|LOC_OS06G07960|LOC_OS03G20560|LOC_OS07G27780|LOC_OS10G28370|LOC_OS08G28860|LOC_OS02G55410|LOC_OS01G07382|LOC_OS11G04170|LOC_OS07G37580|LOC_OS08G37320|LOC_OS08G41820|LOC_OS01G22520|LOC_OS02G45610|LOC_OS01G52390|LOC_OS01G17180|LOC_OS03G04490|LOC_OS10G28340|LOC_OS11G04580|LOC_OS07G39310|LOC_OS04G55810|LOC_OS02G07780|LOC_OS02G53680|LOC_OS03G48060|LOC_OS05G15160|LOC_OS07G02030|LOC_OS04G11830|LOC_OS07G30970|LOC_OS03G16480|LOC_OS03G19510|LOC_OS02G32730|LOC_OS12G39650|LOC_OS12G24170|LOC_OS05G41440|LOC_OS03G53880|LOC_OS01G63210|LOC_OS07G39780|LOC_OS12G08980|LOC_OS01G43420|LOC_OS02G09970|LOC_OS07G13170|LOC_OS02G06460|LOC_OS02G39360|LOC_OS11G39670|LOC_OS01G53220|LOC_OS06G30750|LOC_OS04G42990|LOC_OS09G20700|LOC_OS03G21840|LOC_OS11G41990|LOC_OS10G07420|LOC_OS01G63220|LOC_OS02G51480|LOC_OS09G37100|LOC_OS06G50360|LOC_OS06G36050|LOC_OS01G54540|LOC_OS07G06890|LOC_OS03G42770|LOC_OS02G52340|LOC_OS08G08830|LOC_OS05G03174|LOC_OS03G55600|LOC_OS03G30790|LOC_OS03G06230|LOC_OS03G50390|LOC_OS05G48050|LOC_OS05G49380|LOC_OS03G61030|LOC_OS02G39380|LOC_OS07G05570|LOC_OS03G04050|LOC_OS12G41380|LOC_OS05G34040|LOC_OS02G49820|LOC_OS06G07550|LOC_OS01G02080|LOC_OS08G13060|LOC_OS03G52640|LOC_OS04G20220|LOC_OS01G10940|LOC_OS03G53970|LOC_OS08G37030|LOC_OS06G15170|LOC_OS06G45830|LOC_OS01G68930|LOC_OS08G40200|LOC_OS02G56110|LOC_OS09G29050|LOC_OS03G06740|LOC_OS07G45000|LOC_OS07G46330|LOC_OS02G25840|LOC_OS02G49830|LOC_OS12G43550|LOC_OS12G41370|LOC_OS11G05880|LOC_OS03G52630|LOC_OS11G28980|LOC_OS01G10930|LOC_OS03G50450|LOC_OS02G50820|LOC_OS06G42790|LOC_OS03G24180|LOC_OS02G10360|LOC_OS05G29920|LOC_OS06G45820|LOC_OS02G21009|LOC_OS08G42850|LOC_OS01G18890|LOC_OS08G02390|LOC_OS05G12260|LOC_OS02G26720|LOC_OS01G55830|LOC_OS03G42860|LOC_OS07G46790|LOC_OS01G26039|LOC_OS07G05800|LOC_OS02G53060|LOC_OS08G31750|LOC_OS04G37920|LOC_OS07G25410|LOC_OS12G18150|LOC_OS01G73070|LOC_OS04G08550|LOC_OS01G10950|LOC_OS01G63270|LOC_OS02G14730|LOC_OS01G70800|LOC_OS12G03070|LOC_OS12G08760|LOC_OS11G18730|LOC_OS07G32170|LOC_OS02G36990|LOC_OS11G16550|LOC_OS10G32110|LOC_OS11G04500|LOC_OS06G36910|LOC_OS07G44190|LOC_OS07G46370|LOC_OS08G06720|LOC_OS02G35610|LOC_OS02G33430|LOC_OS04G54440|LOC_OS04G57950|LOC_OS09G29490|LOC_OS11G14300|LOC_OS08G42420|LOC_OS03G49430|LOC_OS05G39770|LOC_OS12G43520|LOC_OS07G28940|LOC_OS07G49400|LOC_OS02G02700|LOC_OS06G30380|LOC_OS03G17850|LOC_OS08G19650|LOC_OS11G03660|LOC_OS04G39290|LOC_OS08G37060|LOC_OS11G33050|LOC_OS12G07010|LOC_OS01G22900|LOC_OS10G24954|LOC_OS01G68500|LOC_OS05G30950|LOC_OS04G31330|LOC_OS02G08480|LOC_OS01G70820|LOC_OS08G33940|LOC_OS08G40230|LOC_OS10G32570|LOC_OS07G49410|LOC_OS05G39760|LOC_OS03G49420|LOC_OS05G16660|LOC_OS02G44550|LOC_OS07G44170|LOC_OS06G08460|LOC_OS04G41140|LOC_OS11G04520|LOC_OS03G57040|LOC_OS01G10920|LOC_OS04G24600|LOC_OS06G13810|LOC_OS02G13840|LOC_OS03G04580|LOC_OS01G41630|LOC_OS02G33450|LOC_OS02G07160|LOC_OS07G38760|LOC_OS05G48220|LOC_OS02G36960|LOC_OS01G16220|LOC_OS08G40260|LOC_OS10G32540|LOC_OS10G13810|LOC_OS08G20660|LOC_OS06G10770|LOC_OS10G30370|LOC_OS03G18720|LOC_OS04G20230|LOC_OS04G25920|LOC_OS01G69850|LOC_OS06G43660|LOC_OS02G32590|LOC_OS01G68524|LOC_OS01G39310|LOC_OS02G56540|LOC_OS04G45990|LOC_OS10G29390|LOC_OS08G40250|LOC_OS01G51890|LOC_OS01G31800|LOC_OS04G47300|LOC_OS07G29390|LOC_OS03G12590|LOC_OS11G13890|LOC_OS01G41610|LOC_OS03G22390|LOC_OS03G62850|LOC_OS03G02780|LOC_OS02G04510|LOC_OS07G45400|LOC_OS08G03640|LOC_OS01G04650|LOC_OS03G50850|LOC_OS03G05800|LOC_OS02G15640|LOC_OS01G67210|LOC_OS06G13820|LOC_OS09G33970|LOC_OS02G39600|LOC_OS02G36570|LOC_OS11G13420|LOC_OS08G43300|LOC_OS03G28940|LOC_OS07G41050|LOC_OS03G44170|LOC_OS09G30466|LOC_OS07G08460|LOC_OS07G48920|LOC_OS11G32160|LOC_OS11G24570|LOC_OS03G50885|LOC_OS09G24660|LOC_OS01G61670|LOC_OS05G01500|LOC_OS05G41190|LOC_OS10G35690|LOC_OS08G33530|LOC_OS03G30800|LOC_OS08G08080|LOC_OS11G35220|LOC_OS03G24590|LOC_OS01G13150|LOC_OS11G01460|LOC_OS02G48560|LOC_OS07G32570|LOC_OS03G57490|LOC_OS03G59670|LOC_OS09G25500|LOC_OS06G40190|LOC_OS04G49990|LOC_OS12G35560|LOC_OS04G49510|LOC_OS12G36890|LOC_OS03G08050|LOC_OS10G37400|LOC_OS08G13930|LOC_OS05G35740|LOC_OS03G25450|LOC_OS05G32230|LOC_OS03G61990|LOC_OS07G22770|LOC_OS06G09370|LOC_OS04G58880|LOC_OS03G58790|LOC_OS02G12570|LOC_OS05G03740|LOC_OS08G44200|LOC_OS02G04950|LOC_OS02G01440|LOC_OS09G12660|LOC_OS01G03760|LOC_OS12G43590|LOC_OS08G21570|LOC_OS07G01870|LOC_OS01G27750|LOC_OS10G23220|LOC_OS07G14700|LOC_OS06G13860|LOC_OS06G12530|LOC_OS02G58340|LOC_OS02G57010|LOC_OS06G23210|LOC_OS01G40710|LOC_OS06G04910|LOC_OS10G13870|LOC_OS08G37904|LOC_OS12G25710|LOC_OS11G02740|LOC_OS05G38820|LOC_OS03G25400|LOC_OS04G34450|LOC_OS09G21110|LOC_OS04G02890|LOC_OS01G59790|LOC_OS09G29070|LOC_OS04G35305|LOC_OS01G04630|LOC_OS12G42280|LOC_OS11G04930|LOC_OS05G14860|LOC_OS11G01420|LOC_OS01G62950|LOC_OS02G14770|LOC_OS06G49800|LOC_OS04G49950|LOC_OS03G55280|LOC_OS04G46440|LOC_OS08G35740|LOC_OS04G58410|LOC_OS08G02840|LOC_OS04G35280|LOC_OS10G32920|LOC_OS03G22430|LOC_OS03G25940|LOC_OS01G25520|LOC_OS03G24610|LOC_OS09G26340|LOC_OS06G08080|LOC_OS03G33570|LOC_OS03G53170|LOC_OS07G42890|LOC_OS07G08970|LOC_OS04G41970|LOC_OS03G49900|LOC_OS11G09329|LOC_OS09G25000|LOC_OS05G41120|LOC_OS01G51800|LOC_OS11G13820|LOC_OS10G41400|LOC_OS04G47270|LOC_OS08G33460|LOC_OS08G32130|LOC_OS02G39200|LOC_OS06G48530|LOC_OS08G37820|LOC_OS01G10010|LOC_OS05G33500|LOC_OS02G06300|LOC_OS01G59760|LOC_OS01G34480|LOC_OS07G42420|LOC_OS05G40260|LOC_OS05G06350|LOC_OS07G43720|LOC_OS10G17780|LOC_OS04G54820|LOC_OS02G03280|LOC_OS04G51310|LOC_OS09G33900|LOC_OS01G71320|LOC_OS03G25960|LOC_OS02G43700|LOC_OS04G31700|LOC_OS08G01960|LOC_OS05G07690|LOC_OS09G36180|LOC_OS07G29440|LOC_OS02G51330|LOC_OS09G39690|LOC_OS01G62910|LOC_OS09G25460|LOC_OS06G44150|LOC_OS10G17770|LOC_OS11G32100|LOC_OS06G05820|LOC_OS01G57560|LOC_OS09G33910|LOC_OS06G03640|LOC_OS12G40500|LOC_OS11G19140|LOC_OS01G71330|LOC_OS02G43710|LOC_OS06G03670|LOC_OS04G38750|LOC_OS02G17870|LOC_OS07G31790|LOC_OS01G48600|LOC_OS02G16540|LOC_OS09G04990|LOC_OS02G30840|LOC_OS03G58830|LOC_OS07G39270|LOC_OS12G05760|LOC_OS01G58400|LOC_OS02G41980|LOC_OS05G32220|LOC_OS09G30410|LOC_OS07G08530|LOC_OS04G44190|LOC_OS03G44660|LOC_OS03G22400|LOC_OS10G26690|LOC_OS09G39230|LOC_OS09G30418|LOC_OS02G51790|LOC_OS01G42050|LOC_OS04G58350|LOC_OS07G32630|LOC_OS02G54820|LOC_OS03G58840|LOC_OS05G01970|LOC_OS05G23740|LOC_OS10G37340|LOC_OS12G35580|LOC_OS02G03230|LOC_OS07G44640|LOC_OS05G34870|LOC_OS05G08570|LOC_OS06G49890|LOC_OS11G29380|LOC_OS03G19240|LOC_OS09G27610|LOC_OS04G28520|LOC_OS11G29390|LOC_OS02G38340|LOC_OS05G35710|LOC_OS07G41580|LOC_OS07G39290|LOC_OS03G21560|LOC_OS01G56200|LOC_OS12G04410|LOC_OS06G17840|LOC_OS05G29020|LOC_OS03G19250|LOC_OS08G34370|LOC_OS03G55320|LOC_OS01G12650|LOC_OS01G14830|LOC_OS02G37000|LOC_OS01G49900|LOC_OS05G34854|LOC_OS12G01370|LOC_OS09G33950|LOC_OS03G20650|LOC_OS06G02380|LOC_OS11G31640|LOC_OS11G06680|LOC_OS01G09430|LOC_OS05G08950|LOC_OS05G06770|LOC_OS01G07250|LOC_OS10G42320|LOC_OS03G30460|LOC_OS04G55730|LOC_OS06G13030|LOC_OS01G17050|LOC_OS01G53150|LOC_OS09G36550|LOC_OS04G33940|LOC_OS09G38730|LOC_OS08G04180|LOC_OS04G42420|LOC_OS07G45090|LOC_OS01G37910|LOC_OS05G08960|LOC_OS06G49460|LOC_OS02G33500|LOC_OS04G55720|LOC_OS03G54890|LOC_OS02G10880|LOC_OS05G39680|LOC_OS06G05400|LOC_OS04G33950|LOC_OS01G72240|LOC_OS03G05480|LOC_OS01G53140|LOC_OS03G17020|LOC_OS02G18380|LOC_OS01G72250|LOC_OS05G41510|LOC_OS08G38780|LOC_OS03G19680|LOC_OS04G39260|LOC_OS11G05370|LOC_OS03G11720|LOC_OS08G38300|LOC_OS03G50080|LOC_OS08G14330|LOC_OS02G52250|LOC_OS05G39670|LOC_OS09G38755|LOC_OS08G23280|LOC_OS01G70080|LOC_OS07G06740|LOC_OS04G41110|LOC_OS11G08410|LOC_OS01G05080|LOC_OS08G33082|LOC_OS01G07260|LOC_OS10G40130|LOC_OS10G41460|LOC_OS07G40620|LOC_OS04G57920|LOC_OS01G62070|LOC_OS09G25060|LOC_OS03G09820|LOC_OS02G07250|LOC_OS11G31650|LOC_OS02G52260|LOC_OS05G36150|LOC_OS03G62490|LOC_OS09G04110|LOC_OS05G05480|LOC_OS03G16110|LOC_OS01G64650|LOC_OS12G07540|LOC_OS07G37010|LOC_OS12G05360|LOC_OS12G41860|LOC_OS01G39280|LOC_OS12G06210|LOC_OS08G03290|LOC_OS02G09840|LOC_OS06G29430|LOC_OS05G45920|LOC_OS02G25080|LOC_OS02G49070|LOC_OS05G07670|LOC_OS03G10820|LOC_OS04G30880|LOC_OS12G38210|LOC_OS12G06200|LOC_OS10G32970|LOC_OS01G56600|LOC_OS07G09800|LOC_OS09G38790|LOC_OS08G37490|LOC_OS03G55730|LOC_OS05G08970|LOC_OS03G54880|LOC_OS03G27260|LOC_OS01G65520|LOC_OS04G51350|LOC_OS04G52200|LOC_OS02G06350|LOC_OS12G42730|LOC_OS01G51390|LOC_OS01G39260|LOC_OS12G04010|LOC_OS05G39230|LOC_OS12G41400|LOC_OS01G52240|LOC_OS11G48030|LOC_OS03G62480|LOC_OS06G06790|LOC_OS01G21990|LOC_OS01G04190|LOC_OS08G36150|LOC_OS10G40570|LOC_OS01G42430|LOC_OS12G29760|LOC_OS02G54880|LOC_OS02G45930|LOC_OS12G40540|LOC_OS05G18780|LOC_OS06G39690|LOC_OS01G74010|LOC_OS07G46690|LOC_OS04G44550|LOC_OS03G43810|LOC_OS11G03570|LOC_OS04G54360|LOC_OS03G17520|LOC_OS10G25950|LOC_OS02G12410|LOC_OS01G67720|LOC_OS09G31260|LOC_OS04G41040|LOC_OS03G25140|LOC_OS02G49700|LOC_OS03G40780|LOC_OS02G01760|LOC_OS06G51380|LOC_OS03G54930|LOC_OS01G08970|LOC_OS07G11110|LOC_OS02G36850|LOC_OS09G31270|LOC_OS08G40790|LOC_OS01G13080|LOC_OS07G46220|LOC_OS01G39250|LOC_OS01G51360|LOC_OS01G50030|LOC_OS03G63430|LOC_OS01G15260|LOC_OS06G07210|LOC_OS02G42290|LOC_OS11G47130|LOC_OS11G03110|LOC_OS04G57890|LOC_OS03G38000|LOC_OS03G50120|LOC_OS01G05490|LOC_OS01G42400|LOC_OS01G61150|LOC_OS04G32110|LOC_OS10G33550|LOC_OS11G14240|LOC_OS01G18320|LOC_OS07G27950|LOC_OS10G34400|LOC_OS11G47140|LOC_OS05G35460|LOC_OS07G46680|LOC_OS05G33280|LOC_OS03G58060|LOC_OS01G66420|LOC_OS06G19660|LOC_OS12G32330|LOC_OS03G10920|LOC_OS03G48270|LOC_OS05G04740|LOC_OS12G30150|LOC_OS02G58640|LOC_OS08G02490|LOC_OS09G36982|LOC_OS06G22820|LOC_OS02G40090|LOC_OS01G04100|LOC_OS06G10880|LOC_OS01G64250|LOC_OS09G20560|LOC_OS02G12850|LOC_OS07G38620|LOC_OS01G62460|LOC_OS06G22870|LOC_OS06G45990|LOC_OS07G32080|LOC_OS07G48430|LOC_OS07G28820|LOC_OS09G34330|LOC_OS09G10760|LOC_OS10G33530|LOC_OS01G13050|LOC_OS09G24910|LOC_OS06G09880|LOC_OS05G02140|LOC_OS04G54790|LOC_OS01G69950|LOC_OS04G51280|LOC_OS02G13710|LOC_OS12G33600|LOC_OS01G61120|LOC_OS05G49200|LOC_OS06G45500|LOC_OS04G31210|LOC_OS07G41810|LOC_OS04G52130|LOC_OS08G42530|LOC_OS02G55110|LOC_OS04G55640|LOC_OS03G09920|LOC_OS05G11090|LOC_OS04G28090|LOC_OS02G45760|LOC_OS09G24900|LOC_OS06G33980|LOC_OS03G59340|LOC_OS05G28740|LOC_OS07G36465|LOC_OS06G12600|LOC_OS05G02590|LOC_OS02G07040|LOC_OS10G41130|LOC_OS07G36460|LOC_OS03G41612|LOC_OS05G11060|LOC_OS02G47940|LOC_OS01G09800|LOC_OS01G08950|LOC_OS12G41230|LOC_OS05G34170|LOC_OS04G41030|LOC_OS05G01270|LOC_OS03G50550|LOC_OS03G14000|LOC_OS11G04890|LOC_OS06G05060|LOC_OS08G39380|LOC_OS09G08420|LOC_OS01G61580|LOC_OS12G07350|LOC_OS07G36450|LOC_OS06G21530|LOC_OS05G47480|LOC_OS03G26460|LOC_OS09G38720|LOC_OS01G51770|LOC_OS02G47120|LOC_OS12G44370|LOC_OS09G24560|LOC_OS03G13560|LOC_OS04G55290|LOC_OS12G12300|LOC_OS01G40640|LOC_OS02G13340|LOC_OS03G12236|LOC_OS01G42820|LOC_OS09G11250|LOC_OS06G19250|LOC_OS12G03816|LOC_OS11G03980|LOC_OS02G49790|LOC_OS01G62410|LOC_OS01G67330|LOC_OS01G62890|LOC_OS09G30340|LOC_OS05G23420|LOC_OS02G34270|LOC_OS08G34950|LOC_OS01G57066|LOC_OS03G49500|LOC_OS11G04840|LOC_OS05G06070|LOC_OS08G02420|LOC_OS02G15550|LOC_OS04G56160|LOC_OS07G33310|LOC_OS07G34640|LOC_OS05G47850|LOC_OS01G49430|LOC_OS02G58230|LOC_OS02G41800|LOC_OS01G13030|LOC_OS03G61620|LOC_OS02G35150|LOC_OS03G45170|LOC_OS10G36660|LOC_OS08G41270|LOC_OS02G57380|LOC_OS05G34540|LOC_OS11G01340|LOC_OS12G44380|LOC_OS05G06080|LOC_OS03G59790|LOC_OS10G06800|LOC_OS06G42490|LOC_OS09G33870|LOC_OS12G10560|LOC_OS09G16910|LOC_OS10G36670|LOC_OS10G37520|LOC_OS01G03650|LOC_OS12G42150|LOC_OS01G49890|LOC_OS01G05830|LOC_OS09G39180|LOC_OS12G44330|LOC_OS07G19030|LOC_OS03G14850|LOC_OS03G58430|LOC_OS02G13300|LOC_OS03G56241|LOC_OS02G56030|LOC_OS05G02530|LOC_OS06G48620|LOC_OS03G25980|LOC_OS02G55180|LOC_OS08G29160|LOC_OS05G38950|LOC_OS01G05820|LOC_OS08G44310|LOC_OS09G09360|LOC_OS09G21000|LOC_OS08G29170|LOC_OS09G30380|LOC_OS10G37980|LOC_OS02G01332|LOC_OS07G47510|LOC_OS08G23880|LOC_OS02G05700|LOC_OS01G50860|LOC_OS04G32150|LOC_OS10G22460|LOC_OS04G58780|LOC_OS03G59740|LOC_OS02G35110|LOC_OS05G47890|LOC_OS02G56010|LOC_OS07G08390|LOC_OS11G34210|LOC_OS01G41910|LOC_OS02G01340|LOC_OS08G43490|LOC_OS05G32390|LOC_OS08G44330|LOC_OS08G23410|LOC_OS01G04990|LOC_OS02G48880|LOC_OS01G61500|LOC_OS04G57440|LOC_OS01G60650|LOC_OS02G15980|LOC_OS08G10580|LOC_OS06G44230|LOC_OS06G46410|LOC_OS07G46640|LOC_OS03G02430|LOC_OS01G59660|LOC_OS04G58280|LOC_OS01G24550|LOC_OS10G25030|LOC_OS05G42100|LOC_OS02G24080|LOC_OS03G19380|LOC_OS02G19970|LOC_OS02G54730|LOC_OS01G60640|LOC_OS01G12560|LOC_OS06G46000|LOC_OS07G36080|LOC_OS08G37950|LOC_OS10G39670|LOC_OS06G02420|LOC_OS09G39540|LOC_OS10G30860|LOC_OS10G30870|LOC_OS08G26820|LOC_OS04G38680|LOC_OS02G16450|LOC_OS12G15420|LOC_OS10G21920|LOC_OS05G22970|LOC_OS06G47320|LOC_OS08G33100|LOC_OS08G13990|LOC_OS01G70580|LOC_OS11G03900|LOC_OS09G17740|LOC_OS01G05810|LOC_OS06G01590|LOC_OS02G19990|LOC_OS01G69120|LOC_OS01G49830|LOC_OS04G35180|LOC_OS03G58970|LOC_OS02G30300|LOC_OS05G39390|LOC_OS06G48640|LOC_OS06G47310|LOC_OS01G13430|LOC_OS02G04490|LOC_OS01G57450|LOC_OS12G03880|LOC_OS03G21240|LOC_OS03G22570|LOC_OS07G07540|LOC_OS02G14290|LOC_OS10G25020|LOC_OS01G69130|LOC_OS03G11450|LOC_OS10G40650|LOC_OS01G45460|LOC_OS11G08370|LOC_OS11G07040|LOC_OS04G35190|LOC_OS08G10020|LOC_OS03G60820|LOC_OS03G13630|LOC_OS08G14860|LOC_OS09G19900|LOC_OS06G04610|LOC_OS12G40860|LOC_OS01G05800|LOC_OS07G42760|LOC_OS03G44300|LOC_OS06G03790|LOC_OS11G08300|LOC_OS01G48960|LOC_OS04G59570|LOC_OS04G58240|LOC_OS02G38200|LOC_OS05G50170|LOC_OS09G33800|LOC_OS02G35170|LOC_OS03G44780|LOC_OS01G61920|LOC_OS06G13100|LOC_OS11G05280|LOC_OS02G54700|LOC_OS05G44310|LOC_OS03G18020|LOC_OS05G19370|LOC_OS03G32314|LOC_OS03G06090|LOC_OS11G39030|LOC_OS09G33810|LOC_OS01G70140|LOC_OS09G14670|LOC_OS01G19140|LOC_OS03G02960|LOC_OS06G48680|LOC_OS01G16900|LOC_OS11G07470|LOC_OS12G18900|LOC_OS04G41820|LOC_OS07G48090|LOC_OS08G06020|LOC_OS01G58740|LOC_OS07G07580|LOC_OS02G49326|LOC_OS02G40510|LOC_OS07G42310|LOC_OS03G47820|LOC_OS03G44310|LOC_OS05G11870|LOC_OS06G47340|LOC_OS11G08330|LOC_OS07G32530|LOC_OS10G41940|LOC_OS08G16600|LOC_OS05G23840|LOC_OS03G11410|LOC_OS07G08440|LOC_OS06G34040|LOC_OS12G03430|LOC_OS02G35180|LOC_OS02G42700|LOC_OS03G19300|LOC_OS03G46920|LOC_OS03G21620|LOC_OS06G49110|LOC_OS05G43830|LOC_OS11G28350|LOC_OS05G06890|LOC_OS09G28480|LOC_OS08G36220|LOC_OS01G64730|LOC_OS04G30790|LOC_OS01G48920|LOC_OS02G46710|LOC_OS10G33970|LOC_OS01G70180|LOC_OS03G19310|LOC_OS03G46910|LOC_OS02G44540|LOC_OS06G04670|LOC_OS01G07120|LOC_OS05G41640|LOC_OS01G41040|LOC_OS01G06270|LOC_OS03G49180|LOC_OS03G08630|LOC_OS03G07300|LOC_OS02G08440|LOC_OS03G58920|LOC_OS08G14440|LOC_OS06G40770|LOC_OS06G43800|LOC_OS04G32980|LOC_OS01G54350|LOC_OS08G30910|LOC_OS06G06880|LOC_OS03G43430|LOC_OS05G29990|LOC_OS04G39140|LOC_OS03G53230|LOC_OS01G41030|LOC_OS03G10510|LOC_OS01G46720|LOC_OS04G52120|LOC_OS09G36450|LOC_OS05G30980|LOC_OS12G21710|LOC_OS01G31220|LOC_OS01G56520|LOC_OS03G43420|LOC_OS07G26690|LOC_OS01G71050|LOC_OS05G04220|LOC_OS11G07440|LOC_OS01G09320|LOC_OS08G38890|LOC_OS11G05260|LOC_OS03G58900|LOC_OS01G23610|LOC_OS01G24940|LOC_OS08G04270|LOC_OS08G45180|LOC_OS03G43850|LOC_OS07G17770|LOC_OS05G06450|LOC_OS01G64770|LOC_OS10G41550|LOC_OS03G10930|LOC_OS11G16320|LOC_OS04G36058|LOC_OS01G31680|LOC_OS01G55650|LOC_OS08G02080|LOC_OS02G41470|LOC_OS02G30310|LOC_OS05G06460|LOC_OS08G37580|LOC_OS03G25190|LOC_OS03G10940|LOC_OS12G06560|LOC_OS06G43840|LOC_OS11G43960|LOC_OS01G61080|LOC_OS01G21410|LOC_OS12G04380|LOC_OS02G42320|LOC_OS02G44500|LOC_OS06G50130|LOC_OS03G07340|LOC_OS01G16030|LOC_OS03G19760|LOC_OS03G17580|LOC_OS06G08620|LOC_OS01G08440|LOC_OS02G32520|LOC_OS01G07110|LOC_OS02G33850|LOC_OS03G53670|LOC_OS12G07880|LOC_OS12G04370|LOC_OS07G36060|LOC_OS02G04050|LOC_OS08G02060|LOC_OS12G08730|LOC_OS03G63440|LOC_OS07G28430|LOC_OS06G08610|LOC_OS03G17590|LOC_OS04G42760|LOC_OS01G34700|LOC_OS05G41660|LOC_OS02G10740|LOC_OS09G02284|LOC_OS02G33840|LOC_OS07G38230|LOC_OS02G09750|LOC_OS03G31400|LOC_OS05G32710|LOC_OS02G29340|LOC_OS09G36020|LOC_OS02G39140|LOC_OS07G08840|LOC_OS05G50120|LOC_OS02G08420|LOC_OS01G53430|LOC_OS01G73280|LOC_OS03G59040|LOC_OS03G43930|LOC_OS07G38940|LOC_OS05G01360|LOC_OS03G51550|LOC_OS02G09120|LOC_OS02G34560|LOC_OS09G31140|LOC_OS05G49770|LOC_OS02G36740|LOC_OS01G36090|LOC_OS10G38900|LOC_OS03G25260|LOC_OS06G14080|LOC_OS01G51250|LOC_OS05G41800|LOC_OS02G48740|LOC_OS02G47410|LOC_OS06G07780|LOC_OS04G55560|LOC_OS01G42770|LOC_OS06G51029|LOC_OS01G27150|LOC_OS12G30490|LOC_OS11G40410|LOC_OS12G04180|LOC_OS02G57690|LOC_OS01G60190|LOC_OS07G40800|LOC_OS03G64400|LOC_OS02G02980|LOC_OS11G37690|LOC_OS03G18510|LOC_OS01G48060|LOC_OS02G43020|LOC_OS08G37290|LOC_OS03G55930|LOC_OS07G38960|LOC_OS04G24800|LOC_OS05G48422|LOC_OS05G23130|LOC_OS06G37180|LOC_OS02G10130|LOC_OS12G34860|LOC_OS05G04850|LOC_OS02G58510|LOC_OS04G58620|LOC_OS03G04300|LOC_OS08G29660|LOC_OS01G16020|LOC_OS02G21260|LOC_OS01G56910|LOC_OS11G02150|LOC_OS08G44810|LOC_OS12G34874|LOC_OS05G46230|LOC_OS05G44050|LOC_OS06G16270|LOC_OS03G04770|LOC_OS09G27080|LOC_OS02G55010|LOC_OS02G09150|LOC_OS05G05710|LOC_OS08G40450|LOC_OS07G26974|LOC_OS01G18670|LOC_OS08G04300|LOC_OS02G45660|LOC_OS08G03450|LOC_OS03G11060|LOC_OS07G37650|LOC_OS03G13240|LOC_OS01G15110|LOC_OS04G53350|LOC_OS09G31180|LOC_OS02G46510|LOC_OS01G31610|LOC_OS01G51200|LOC_OS12G01950|LOC_OS10G31000|LOC_OS03G51984|LOC_OS08G03440|LOC_OS03G17610|LOC_OS01G67890|LOC_OS02G34510|LOC_OS09G21760|LOC_OS03G05680|LOC_OS11G38980|LOC_OS05G49320|LOC_OS08G41320|LOC_OS04G55520|LOC_OS02G57650|LOC_OS08G32850|LOC_OS10G33660|LOC_OS05G13390|LOC_OS05G14240|LOC_OS02G02950|LOC_OS08G03430|LOC_OS03G53710|LOC_OS01G63060|LOC_OS01G06660|LOC_OS01G68750|LOC_OS09G27050|LOC_OS02G35870|LOC_OS02G30180|LOC_OS03G04340|LOC_OS04G57730|LOC_OS02G55440|LOC_OS12G42440|LOC_OS03G57290|LOC_OS02G36710|LOC_OS06G35814|LOC_OS06G20320|LOC_OS06G18010|LOC_OS01G20940|LOC_OS02G34530|LOC_OS02G09590|LOC_OS06G44750|LOC_OS08G33720|LOC_OS03G60460|LOC_OS05G13370|LOC_OS01G12090|LOC_OS07G28710|LOC_OS02G01245|LOC_OS08G02560|LOC_OS03G12350|LOC_OS05G47510|LOC_OS09G23110|LOC_OS12G09000|LOC_OS04G01780|LOC_OS03G23000|LOC_OS02G28720|LOC_OS01G13370|LOC_OS07G08210|LOC_OS04G33390|LOC_OS08G02550|LOC_OS05G37700|LOC_OS04G35570|LOC_OS03G36790|LOC_OS01G67450|LOC_OS06G06050|LOC_OS03G15870|LOC_OS03G10180|LOC_OS01G25370|LOC_OS04G48880|LOC_OS06G22560|LOC_OS03G22160|LOC_OS03G63950|LOC_OS04G38600|LOC_OS05G35520|LOC_OS01G27520|LOC_OS12G01500|LOC_OS05G08370|LOC_OS08G10649|LOC_OS06G11430|LOC_OS01G51634|LOC_OS12G42090|LOC_OS05G43130|LOC_OS04G55190|LOC_OS04G40930|LOC_OS12G36640|LOC_OS02G36360|LOC_OS03G18910|LOC_OS03G55090|LOC_OS08G09170|LOC_OS02G05620|LOC_OS06G36700|LOC_OS06G11420|LOC_OS04G38620|LOC_OS02G27880|LOC_OS03G58100|LOC_OS03G11050|LOC_OS05G22670|LOC_OS06G23870|LOC_OS12G07270|LOC_OS10G10180|LOC_OS03G09140|LOC_OS10G37640|LOC_OS06G01620|LOC_OS12G17070|LOC_OS02G04710|LOC_OS01G25320|LOC_OS06G08280|LOC_OS01G68330|LOC_OS01G61410|LOC_OS02G09170|LOC_OS01G48444|LOC_OS03G57220|LOC_OS02G55060|LOC_OS11G38910|LOC_OS10G38940|LOC_OS04G32010|LOC_OS02G16709|LOC_OS07G43020|LOC_OS02G02530|LOC_OS01G27990|LOC_OS06G37610|LOC_OS07G42180|LOC_OS02G04725|LOC_OS04G32020|LOC_OS04G57780|LOC_OS03G14980|LOC_OS04G52090|LOC_OS01G12470|LOC_OS05G48870|LOC_OS03G38930|LOC_OS12G31380|LOC_OS03G26960|LOC_OS07G23880|LOC_OS02G45240|LOC_OS03G51930|LOC_OS01G66170|LOC_OS04G47520|LOC_OS06G13650|LOC_OS08G25700|LOC_OS06G47870|LOC_OS08G36840|LOC_OS10G36740|LOC_OS12G03720|LOC_OS02G02550|LOC_OS12G02870|LOC_OS02G03400|LOC_OS03G06910|LOC_OS12G08170|LOC_OS01G61860|LOC_OS01G44050|LOC_OS05G27920|LOC_OS07G42160|LOC_OS09G35970|LOC_OS07G48700|LOC_OS03G20010|LOC_OS05G10630|LOC_OS02G51100|LOC_OS12G13590|LOC_OS06G48780|LOC_OS03G03910|LOC_OS01G47550|LOC_OS09G04790|LOC_OS09G23070|LOC_OS01G12440|LOC_OS09G26580|LOC_OS12G37550|LOC_OS05G39050|LOC_OS04G50204|LOC_OS09G39420|LOC_OS03G46640|LOC_OS02G35090|LOC_OS04G40880|LOC_OS10G26010|LOC_OS06G13660|LOC_OS01G69230|LOC_OS04G59000|LOC_OS02G30630|LOC_OS04G43910|LOC_OS10G40790|LOC_OS10G20710|LOC_OS09G38100|LOC_OS02G03030|LOC_OS12G02440|LOC_OS05G22614|LOC_OS02G43970|LOC_OS03G20020|LOC_OS01G72880|LOC_OS07G09600|LOC_OS06G02560|LOC_OS09G07800|LOC_OS05G09620|LOC_OS01G43170|LOC_OS04G43922|LOC_OS08G25624|LOC_OS01G15979|LOC_OS04G52400|LOC_OS03G56460|LOC_OS06G36770|LOC_OS01G59510|LOC_OS11G26910|LOC_OS12G01580|LOC_OS02G43940|LOC_OS02G20860|LOC_OS03G22690|LOC_OS03G44484|LOC_OS04G13220|LOC_OS02G52420|LOC_OS07G49270|LOC_OS02G14170|LOC_OS06G22140|LOC_OS02G49250|LOC_OS06G09180|LOC_OS03G60939|LOC_OS03G58620|LOC_OS10G31820|LOC_OS03G45320|LOC_OS03G46650|LOC_OS05G50290|LOC_OS01G15910|LOC_OS04G40830|LOC_OS07G32880|LOC_OS04G28300|LOC_OS03G10650|LOC_OS03G60910|LOC_OS07G08770|LOC_OS02G03460|LOC_OS03G09250|LOC_OS07G41360|LOC_OS02G36380|LOC_OS05G32460|LOC_OS01G72430|LOC_OS02G49230|LOC_OS12G22030|LOC_OS01G69270|LOC_OS04G58110|LOC_OS06G48330|LOC_OS11G08670|LOC_OS07G31540|LOC_OS05G45760|LOC_OS02G55910|LOC_OS03G58600|LOC_OS01G63970|LOC_OS01G12870|LOC_OS03G12840|LOC_OS03G01760|LOC_OS09G15400|LOC_OS03G42230|LOC_OS12G06840|LOC_OS01G73770|LOC_OS04G40850|LOC_OS05G11980|LOC_OS01G70270|LOC_OS01G42280|LOC_OS05G43570|LOC_OS05G07000|LOC_OS03G18150|LOC_OS07G30240|LOC_OS08G38980|LOC_OS04G50660|LOC_OS12G35350|LOC_OS02G04330|LOC_OS06G37660|LOC_OS02G07840|LOC_OS01G73300|LOC_OS06G40840|LOC_OS04G31900|LOC_OS05G32440|LOC_OS03G20470|LOC_OS01G72450|LOC_OS05G31110|LOC_OS01G73790|LOC_OS04G37690|LOC_OS02G52860|LOC_OS10G22070|LOC_OS01G09246|LOC_OS08G27850|LOC_OS06G49640|LOC_OS03G03920|LOC_OS02G48360|LOC_OS06G12390|LOC_OS02G39420|LOC_OS03G12860|LOC_OS03G06190|LOC_OS02G40880|LOC_OS04G41320|LOC_OS04G44830|LOC_OS07G05620|LOC_OS04G42650|LOC_OS02G42230|LOC_OS05G03020|LOC_OS01G21320|LOC_OS11G05110|LOC_OS11G42540|LOC_OS04G21710|LOC_OS05G28320|LOC_OS08G34160|LOC_OS04G53310|LOC_OS10G41230|LOC_OS08G40840|LOC_OS07G11060|LOC_OS01G11990|LOC_OS06G41750|LOC_OS05G32820|LOC_OS11G31880|LOC_OS06G43930|LOC_OS02G39050|LOC_OS04G33700|LOC_OS03G39020|LOC_OS01G59920|LOC_OS01G12830|LOC_OS02G30230|LOC_OS03G56830|LOC_OS05G05690|LOC_OS03G18580|LOC_OS08G34150|LOC_OS03G50290|LOC_OS04G54630|LOC_OS02G09650|LOC_OS08G07440|LOC_OS08G39840|LOC_OS03G08754|LOC_OS12G39340|LOC_OS12G42980|LOC_OS12G05550|LOC_OS11G38020|LOC_OS01G56400|LOC_OS04G44850|LOC_OS04G41340|LOC_OS03G60090|LOC_OS06G51530|LOC_OS01G45750|LOC_OS05G40420|LOC_OS03G18590|LOC_OS02G35950|LOC_OS03G30240|LOC_OS02G07480|LOC_OS10G40360|LOC_OS02G53340|LOC_OS04G35900|LOC_OS09G17680|LOC_OS02G44880|LOC_OS07G46160|LOC_OS01G22640|LOC_OS08G13250|LOC_OS02G32430|LOC_OS08G34170|LOC_OS03G52010|LOC_OS10G42550|LOC_OS07G41710|LOC_OS06G48355|LOC_OS12G04200|LOC_OS05G51130|LOC_OS09G35010|LOC_OS02G39060|LOC_OS01G55540|LOC_OS07G29600|LOC_OS06G43900|LOC_OS06G08720|LOC_OS03G59080|LOC_OS06G02180|LOC_OS02G27030|LOC_OS12G31810|LOC_OS01G03090|LOC_OS05G08750|LOC_OS03G16350|LOC_OS07G37250|LOC_OS04G31960|LOC_OS04G55930|LOC_OS05G38160|LOC_OS12G04270|LOC_OS01G32890|LOC_OS09G38530|LOC_OS09G35020|LOC_OS05G14194|LOC_OS12G37590|LOC_OS09G20830|LOC_OS08G07400|LOC_OS11G03380|LOC_OS03G51580|LOC_OS04G51560|LOC_OS07G37240|LOC_OS02G51150|LOC_OS01G17240|LOC_OS07G48370|LOC_OS03G18550|LOC_OS03G59060|LOC_OS12G13170|LOC_OS09G34190|LOC_OS09G20820|LOC_OS06G06560|LOC_OS02G35910|LOC_OS01G08320|LOC_OS08G39430|LOC_OS10G42500|LOC_OS03G53310|LOC_OS03G55970|LOC_OS09G27450|LOC_OS06G41770|LOC_OS05G49270|LOC_OS05G14170|LOC_OS01G53330|LOC_OS01G39020|LOC_OS04G44820|LOC_OS07G31960|LOC_OS03G19410|LOC_OS06G08730|LOC_OS07G28790|LOC_OS02G35900|LOC_OS07G41750|LOC_OS03G07440|LOC_OS08G17655|LOC_OS07G42600|LOC_OS05G14180|LOC_OS01G17260|LOC_OS09G37230|LOC_OS02G08300|LOC_OS02G20410
43227	8.9873E-9	2.1313E-7	1629	8465	4413	25460	membrane-bounded organelle	LOC_OS02G48610|LOC_OS11G04660|LOC_OS03G16430|LOC_OS01G67960|LOC_OS03G50340|LOC_OS01G03050|LOC_OS09G36710|LOC_OS07G47300|LOC_OS04G32330|LOC_OS02G48620|LOC_OS02G45110|LOC_OS03G16440|LOC_OS10G42299|LOC_OS03G05760|LOC_OS03G24060|LOC_OS08G04450|LOC_OS03G63670|LOC_OS02G02860|LOC_OS12G40190|LOC_OS06G09630|LOC_OS05G33050|LOC_OS07G34006|LOC_OS11G04200|LOC_OS01G67500|LOC_OS05G45030|LOC_OS02G10010|LOC_OS02G38820|LOC_OS03G60130|LOC_OS08G31630|LOC_OS07G22024|LOC_OS08G29780|LOC_OS05G38740|LOC_OS05G38730|LOC_OS06G08770|LOC_OS03G38230|LOC_OS04G23820|LOC_OS02G13530|LOC_OS01G61380|LOC_OS12G06220|LOC_OS05G05830|LOC_OS03G04410|LOC_OS01G59060|LOC_OS08G40570|LOC_OS04G33210|LOC_OS03G63650|LOC_OS11G25560|LOC_OS07G05940|LOC_OS02G02810|LOC_OS01G49250|LOC_OS04G43420|LOC_OS07G45160|LOC_OS08G16010|LOC_OS04G52380|LOC_OS12G18200|LOC_OS01G63160|LOC_OS01G05670|LOC_OS03G03150|LOC_OS02G07260|LOC_OS11G38870|LOC_OS07G36680|LOC_OS03G04000|LOC_OS04G56740|LOC_OS07G09060|LOC_OS08G29320|LOC_OS03G19900|LOC_OS06G36800|LOC_OS06G35950|LOC_OS02G44220|LOC_OS03G17730|LOC_OS06G08790|LOC_OS01G65350|LOC_OS03G04470|LOC_OS08G40110|LOC_OS05G48590|LOC_OS02G56200|LOC_OS12G42300|LOC_OS10G35960|LOC_OS03G62780|LOC_OS02G01970|LOC_OS07G05960|LOC_OS08G04400|LOC_OS01G06540|LOC_OS01G07870|LOC_OS01G66690|LOC_OS01G67540|LOC_OS03G15560|LOC_OS03G13380|LOC_OS06G20430|LOC_OS05G28500|LOC_OS05G03200|LOC_OS02G53140|LOC_OS03G62750|LOC_OS03G26210|LOC_OS06G09679|LOC_OS07G44299|LOC_OS11G01140|LOC_OS01G03020|LOC_OS03G19930|LOC_OS03G59590|LOC_OS02G37920|LOC_OS01G02170|LOC_OS03G15570|LOC_OS03G08810|LOC_OS08G41460|LOC_OS07G24230|LOC_OS10G35940|LOC_OS01G07810|LOC_OS02G45180|LOC_OS04G55050|LOC_OS05G48960|LOC_OS05G47630|LOC_OS11G32290|LOC_OS03G03990|LOC_OS06G45310|LOC_OS08G34720|LOC_OS10G11140|LOC_OS07G47700|LOC_OS06G03910|LOC_OS07G09420|LOC_OS11G25990|LOC_OS03G52910|LOC_OS06G07020|LOC_OS01G67570|LOC_OS11G47320|LOC_OS08G17390|LOC_OS02G39720|LOC_OS04G43070|LOC_OS08G03510|LOC_OS11G04600|LOC_OS06G35960|LOC_OS03G51610|LOC_OS07G12610|LOC_OS02G16640|LOC_OS07G31370|LOC_OS01G38530|LOC_OS01G41710|LOC_OS06G45770|LOC_OS08G43210|LOC_OS07G44650|LOC_OS02G26430|LOC_OS02G25580|LOC_OS03G12020|LOC_OS10G23120|LOC_OS01G62630|LOC_OS03G16860|LOC_OS01G60450|LOC_OS08G24946|LOC_OS05G19150|LOC_OS05G50840|LOC_OS04G47450|LOC_OS02G39740|LOC_OS10G35580|LOC_OS09G12790|LOC_OS09G11460|LOC_OS02G03330|LOC_OS07G43330|LOC_OS12G23630|LOC_OS03G49710|LOC_OS01G03410|LOC_OS12G01449|LOC_OS01G66270|LOC_OS07G12630|LOC_OS02G56270|LOC_OS05G47670|LOC_OS04G47860|LOC_OS04G36730|LOC_OS04G38910|LOC_OS10G36880|LOC_OS01G72950|LOC_OS09G12300|LOC_OS09G13630|LOC_OS01G04730|LOC_OS03G49700|LOC_OS08G02630|LOC_OS06G36400|LOC_OS05G01450|LOC_OS01G57260|LOC_OS08G34750|LOC_OS10G37740|LOC_OS10G35560|LOC_OS11G32240|LOC_OS09G11440|LOC_OS02G27730|LOC_OS08G01770|LOC_OS04G57210|LOC_OS08G04800|LOC_OS01G38970|LOC_OS08G13840|LOC_OS07G09000|LOC_OS01G70310|LOC_OS12G04930|LOC_OS02G45130|LOC_OS01G68480|LOC_OS01G43080|LOC_OS02G47310|LOC_OS04G36760|LOC_OS01G04750|LOC_OS06G13760|LOC_OS01G13229|LOC_OS05G47640|LOC_OS06G07080|LOC_OS04G37619|LOC_OS05G25860|LOC_OS05G44130|LOC_OS11G11340|LOC_OS07G09490|LOC_OS04G24790|LOC_OS02G01590|LOC_OS03G24440|LOC_OS01G57240|LOC_OS10G39900|LOC_OS04G51900|LOC_OS11G32260|LOC_OS03G48940|LOC_OS01G43070|LOC_OS05G41010|LOC_OS02G52316|LOC_OS02G48290|LOC_OS04G28620|LOC_OS04G51410|LOC_OS01G38950|LOC_OS11G10420|LOC_OS02G02050|LOC_OS01G59410|LOC_OS03G08480|LOC_OS12G04990|LOC_OS12G04510|LOC_OS10G31950|LOC_OS03G48930|LOC_OS06G45380|LOC_OS06G12450|LOC_OS03G11670|LOC_OS03G57430|LOC_OS10G38110|LOC_OS10G39440|LOC_OS03G13850|LOC_OS01G39810|LOC_OS12G33080|LOC_OS02G07750|LOC_OS05G32530|LOC_OS05G31680|LOC_OS12G41930|LOC_OS03G13860|LOC_OS08G33370|LOC_OS10G17660|LOC_OS07G02090|LOC_OS11G19250|LOC_OS03G08460|LOC_OS10G28770|LOC_OS01G42190|LOC_OS07G49150|LOC_OS06G35574|LOC_OS06G44030|LOC_OS10G40410|LOC_OS08G14620|LOC_OS03G14720|LOC_OS03G21490|LOC_OS05G33840|LOC_OS07G07310|LOC_OS12G41950|LOC_OS02G43830|LOC_OS01G59860|LOC_OS09G26420|LOC_OS01G59850|LOC_OS02G12290|LOC_OS04G33190|LOC_OS02G50100|LOC_OS06G04870|LOC_OS03G19590|LOC_OS09G26890|LOC_OS08G40900|LOC_OS02G46080|LOC_OS03G55660|LOC_OS05G23620|LOC_OS08G14640|LOC_OS07G08660|LOC_OS02G42960|LOC_OS02G02020|LOC_OS01G34560|LOC_OS03G48920|LOC_OS06G01390|LOC_OS04G38410|LOC_OS06G05750|LOC_OS02G16680|LOC_OS06G47590|LOC_OS08G32085|LOC_OS08G15500|LOC_OS05G40180|LOC_OS05G23610|LOC_OS11G19210|LOC_OS10G35010|LOC_OS09G13570|LOC_OS03G08020|LOC_OS05G06280|LOC_OS09G38040|LOC_OS12G13460|LOC_OS07G10520|LOC_OS02G49570|LOC_OS10G25220|LOC_OS04G42920|LOC_OS09G34920|LOC_OS03G08490|LOC_OS01G26920|LOC_OS05G34730|LOC_OS03G08010|LOC_OS02G42940|LOC_OS07G41230|LOC_OS01G72100|LOC_OS10G27050|LOC_OS11G06320|LOC_OS01G14900|LOC_OS01G46980|LOC_OS01G44320|LOC_OS02G11840|LOC_OS07G38420|LOC_OS07G17970|LOC_OS03G54780|LOC_OS08G06240|LOC_OS12G39210|LOC_OS06G26234|LOC_OS01G17170|LOC_OS12G42876|LOC_OS01G57630|LOC_OS07G02470|LOC_OS02G47800|LOC_OS03G04040|LOC_OS08G44070|LOC_OS04G19740|LOC_OS01G59800|LOC_OS01G12710|LOC_OS07G42940|LOC_OS08G39960|LOC_OS12G36194|LOC_OS05G30750|LOC_OS01G73450|LOC_OS03G22730|LOC_OS01G73460|LOC_OS05G44900|LOC_OS02G42570|LOC_OS02G12710|LOC_OS07G07709|LOC_OS03G19560|LOC_OS04G58900|LOC_OS03G07530|LOC_OS04G02050|LOC_OS08G06220|LOC_OS03G10750|LOC_OS09G27370|LOC_OS11G37080|LOC_OS05G30740|LOC_OS10G30200|LOC_OS03G22740|LOC_OS06G07960|LOC_OS03G20560|LOC_OS07G27780|LOC_OS10G28370|LOC_OS08G28860|LOC_OS02G55410|LOC_OS01G07382|LOC_OS07G37580|LOC_OS08G37320|LOC_OS01G22520|LOC_OS02G45610|LOC_OS01G52390|LOC_OS01G17180|LOC_OS03G04490|LOC_OS10G28340|LOC_OS11G04580|LOC_OS07G39310|LOC_OS04G55810|LOC_OS02G07780|LOC_OS02G53680|LOC_OS05G15160|LOC_OS04G11830|LOC_OS07G30970|LOC_OS03G16480|LOC_OS03G19510|LOC_OS02G32730|LOC_OS12G39650|LOC_OS12G24170|LOC_OS05G41440|LOC_OS03G53880|LOC_OS01G63210|LOC_OS02G09970|LOC_OS07G13170|LOC_OS02G06460|LOC_OS02G39360|LOC_OS11G39670|LOC_OS01G53220|LOC_OS06G30750|LOC_OS04G42990|LOC_OS09G20700|LOC_OS03G21840|LOC_OS11G41990|LOC_OS10G07420|LOC_OS01G63220|LOC_OS02G51480|LOC_OS09G37100|LOC_OS06G50360|LOC_OS06G36050|LOC_OS01G54540|LOC_OS07G06890|LOC_OS03G42770|LOC_OS02G52340|LOC_OS08G08830|LOC_OS05G03174|LOC_OS03G55600|LOC_OS03G30790|LOC_OS03G06230|LOC_OS05G48050|LOC_OS05G49380|LOC_OS03G61030|LOC_OS02G39380|LOC_OS07G05570|LOC_OS03G04050|LOC_OS12G41380|LOC_OS05G34040|LOC_OS02G49820|LOC_OS06G07550|LOC_OS01G02080|LOC_OS08G13060|LOC_OS03G52640|LOC_OS04G20220|LOC_OS03G53970|LOC_OS06G15170|LOC_OS01G68930|LOC_OS08G40200|LOC_OS09G29050|LOC_OS03G06740|LOC_OS07G45000|LOC_OS07G46330|LOC_OS02G49830|LOC_OS12G43550|LOC_OS11G05880|LOC_OS03G52630|LOC_OS11G28980|LOC_OS01G10930|LOC_OS03G50450|LOC_OS02G50820|LOC_OS03G24180|LOC_OS02G10360|LOC_OS05G29920|LOC_OS06G45820|LOC_OS02G21009|LOC_OS08G42850|LOC_OS01G18890|LOC_OS08G02390|LOC_OS05G12260|LOC_OS03G42860|LOC_OS01G26039|LOC_OS07G05800|LOC_OS02G53060|LOC_OS08G31750|LOC_OS04G37920|LOC_OS07G25410|LOC_OS12G18150|LOC_OS01G73070|LOC_OS01G10950|LOC_OS01G63270|LOC_OS02G14730|LOC_OS01G70800|LOC_OS12G03070|LOC_OS12G08760|LOC_OS11G18730|LOC_OS07G32170|LOC_OS11G16550|LOC_OS10G32110|LOC_OS11G04500|LOC_OS06G36910|LOC_OS07G44190|LOC_OS08G06720|LOC_OS02G35610|LOC_OS02G33430|LOC_OS04G54440|LOC_OS04G57950|LOC_OS11G14300|LOC_OS08G42420|LOC_OS03G49430|LOC_OS05G39770|LOC_OS12G43520|LOC_OS07G28940|LOC_OS07G49400|LOC_OS02G02700|LOC_OS06G30380|LOC_OS03G17850|LOC_OS08G19650|LOC_OS11G03660|LOC_OS04G39290|LOC_OS11G33050|LOC_OS12G07010|LOC_OS01G22900|LOC_OS10G24954|LOC_OS01G68500|LOC_OS05G30950|LOC_OS08G33940|LOC_OS08G40230|LOC_OS10G32570|LOC_OS07G49410|LOC_OS05G39760|LOC_OS07G44170|LOC_OS04G41140|LOC_OS01G10920|LOC_OS04G24600|LOC_OS02G13840|LOC_OS03G04580|LOC_OS02G33450|LOC_OS02G07160|LOC_OS02G36960|LOC_OS01G16220|LOC_OS08G40260|LOC_OS10G32540|LOC_OS10G13810|LOC_OS03G18720|LOC_OS04G20230|LOC_OS04G25920|LOC_OS01G69850|LOC_OS06G43660|LOC_OS02G32590|LOC_OS01G68524|LOC_OS01G39310|LOC_OS04G45990|LOC_OS10G29390|LOC_OS08G40250|LOC_OS01G51890|LOC_OS01G31800|LOC_OS04G47300|LOC_OS07G29390|LOC_OS03G12590|LOC_OS11G13890|LOC_OS01G41610|LOC_OS03G22390|LOC_OS03G62850|LOC_OS03G02780|LOC_OS02G04510|LOC_OS07G45400|LOC_OS01G04650|LOC_OS03G05800|LOC_OS02G15640|LOC_OS01G67210|LOC_OS06G13820|LOC_OS02G39600|LOC_OS02G36570|LOC_OS11G13420|LOC_OS08G43300|LOC_OS03G28940|LOC_OS09G30466|LOC_OS07G08460|LOC_OS07G48920|LOC_OS11G32160|LOC_OS11G24570|LOC_OS03G50885|LOC_OS09G24660|LOC_OS05G01500|LOC_OS05G41190|LOC_OS08G33530|LOC_OS03G30800|LOC_OS08G08080|LOC_OS11G35220|LOC_OS03G24590|LOC_OS01G13150|LOC_OS11G01460|LOC_OS02G48560|LOC_OS07G32570|LOC_OS03G57490|LOC_OS03G59670|LOC_OS09G25500|LOC_OS06G40190|LOC_OS12G35560|LOC_OS12G36890|LOC_OS03G08050|LOC_OS10G37400|LOC_OS03G25450|LOC_OS05G32230|LOC_OS03G61990|LOC_OS07G22770|LOC_OS06G09370|LOC_OS04G58880|LOC_OS03G58790|LOC_OS02G12570|LOC_OS05G03740|LOC_OS02G04950|LOC_OS02G01440|LOC_OS09G12660|LOC_OS01G03760|LOC_OS12G43590|LOC_OS08G21570|LOC_OS01G27750|LOC_OS10G23220|LOC_OS07G14700|LOC_OS06G13860|LOC_OS02G58340|LOC_OS02G57010|LOC_OS01G40710|LOC_OS06G04910|LOC_OS10G13870|LOC_OS08G37904|LOC_OS05G38820|LOC_OS03G25400|LOC_OS09G21110|LOC_OS04G02890|LOC_OS01G59790|LOC_OS09G29070|LOC_OS04G35305|LOC_OS01G04630|LOC_OS12G42280|LOC_OS11G04930|LOC_OS05G14860|LOC_OS01G62950|LOC_OS02G14770|LOC_OS06G49800|LOC_OS04G49950|LOC_OS03G55280|LOC_OS04G46440|LOC_OS08G35740|LOC_OS04G58410|LOC_OS08G02840|LOC_OS03G22430|LOC_OS03G25940|LOC_OS01G25520|LOC_OS03G24610|LOC_OS09G26340|LOC_OS06G08080|LOC_OS03G53170|LOC_OS07G08970|LOC_OS04G41970|LOC_OS03G49900|LOC_OS11G09329|LOC_OS09G25000|LOC_OS05G41120|LOC_OS01G51800|LOC_OS11G13820|LOC_OS10G41400|LOC_OS04G47270|LOC_OS08G33460|LOC_OS08G32130|LOC_OS02G39200|LOC_OS06G48530|LOC_OS08G37820|LOC_OS01G10010|LOC_OS05G33500|LOC_OS02G06300|LOC_OS01G59760|LOC_OS07G42420|LOC_OS05G40260|LOC_OS05G06350|LOC_OS07G43720|LOC_OS02G03280|LOC_OS04G51310|LOC_OS09G33900|LOC_OS01G71320|LOC_OS03G25960|LOC_OS02G43700|LOC_OS04G31700|LOC_OS05G07690|LOC_OS09G36180|LOC_OS02G51330|LOC_OS09G39690|LOC_OS01G62910|LOC_OS06G44150|LOC_OS10G17770|LOC_OS11G32100|LOC_OS01G57560|LOC_OS09G33910|LOC_OS06G03640|LOC_OS12G40500|LOC_OS11G19140|LOC_OS02G43710|LOC_OS06G03670|LOC_OS04G38750|LOC_OS02G17870|LOC_OS01G48600|LOC_OS02G16540|LOC_OS03G58830|LOC_OS07G39270|LOC_OS12G05760|LOC_OS01G58400|LOC_OS05G32220|LOC_OS09G30410|LOC_OS07G08530|LOC_OS04G44190|LOC_OS03G22400|LOC_OS09G39230|LOC_OS09G30418|LOC_OS02G51790|LOC_OS01G42050|LOC_OS04G58350|LOC_OS02G54820|LOC_OS03G58840|LOC_OS05G01970|LOC_OS05G23740|LOC_OS12G35580|LOC_OS02G03230|LOC_OS05G34870|LOC_OS05G08570|LOC_OS06G49890|LOC_OS11G29380|LOC_OS03G19240|LOC_OS09G27610|LOC_OS04G28520|LOC_OS05G35710|LOC_OS07G41580|LOC_OS07G39290|LOC_OS03G21560|LOC_OS01G56200|LOC_OS12G04410|LOC_OS06G17840|LOC_OS05G29020|LOC_OS03G19250|LOC_OS08G34370|LOC_OS03G55320|LOC_OS01G12650|LOC_OS01G14830|LOC_OS02G37000|LOC_OS01G49900|LOC_OS12G01370|LOC_OS09G33950|LOC_OS03G20650|LOC_OS06G02380|LOC_OS11G31640|LOC_OS11G06680|LOC_OS01G09430|LOC_OS01G07250|LOC_OS03G30460|LOC_OS04G55730|LOC_OS01G17050|LOC_OS01G53150|LOC_OS09G36550|LOC_OS04G33940|LOC_OS09G38730|LOC_OS08G04180|LOC_OS04G42420|LOC_OS07G45090|LOC_OS01G37910|LOC_OS06G49460|LOC_OS02G33500|LOC_OS04G55720|LOC_OS02G10880|LOC_OS05G39680|LOC_OS06G05400|LOC_OS04G33950|LOC_OS03G05480|LOC_OS01G53140|LOC_OS03G17020|LOC_OS08G38780|LOC_OS03G19680|LOC_OS04G39260|LOC_OS11G05370|LOC_OS03G11720|LOC_OS08G38300|LOC_OS03G50080|LOC_OS02G52250|LOC_OS05G39670|LOC_OS09G38755|LOC_OS08G23280|LOC_OS07G06740|LOC_OS04G41110|LOC_OS11G08410|LOC_OS01G05080|LOC_OS08G33082|LOC_OS01G07260|LOC_OS10G40130|LOC_OS10G41460|LOC_OS07G40620|LOC_OS04G57920|LOC_OS01G62070|LOC_OS09G25060|LOC_OS03G09820|LOC_OS02G07250|LOC_OS02G52260|LOC_OS03G62490|LOC_OS09G04110|LOC_OS05G05480|LOC_OS12G07540|LOC_OS07G37010|LOC_OS12G05360|LOC_OS12G41860|LOC_OS12G06210|LOC_OS08G03290|LOC_OS02G09840|LOC_OS06G29430|LOC_OS05G45920|LOC_OS02G25080|LOC_OS02G49070|LOC_OS05G07670|LOC_OS03G10820|LOC_OS04G30880|LOC_OS12G38210|LOC_OS12G06200|LOC_OS10G32970|LOC_OS07G09800|LOC_OS09G38790|LOC_OS08G37490|LOC_OS03G55730|LOC_OS05G08970|LOC_OS03G54880|LOC_OS01G65520|LOC_OS04G51350|LOC_OS04G52200|LOC_OS12G42730|LOC_OS01G51390|LOC_OS01G39260|LOC_OS12G04010|LOC_OS05G39230|LOC_OS01G52240|LOC_OS06G06790|LOC_OS01G21990|LOC_OS01G04190|LOC_OS10G40570|LOC_OS01G42430|LOC_OS02G54880|LOC_OS02G45930|LOC_OS12G40540|LOC_OS06G39690|LOC_OS01G74010|LOC_OS07G46690|LOC_OS04G44550|LOC_OS03G43810|LOC_OS11G03570|LOC_OS04G54360|LOC_OS03G17520|LOC_OS10G25950|LOC_OS01G67720|LOC_OS09G31260|LOC_OS04G41040|LOC_OS03G25140|LOC_OS02G49700|LOC_OS03G40780|LOC_OS06G51380|LOC_OS01G08970|LOC_OS07G11110|LOC_OS02G36850|LOC_OS09G31270|LOC_OS08G40790|LOC_OS01G13080|LOC_OS01G39250|LOC_OS01G51360|LOC_OS03G63430|LOC_OS02G42290|LOC_OS11G47130|LOC_OS11G03110|LOC_OS04G57890|LOC_OS03G38000|LOC_OS03G50120|LOC_OS01G05490|LOC_OS01G42400|LOC_OS01G61150|LOC_OS10G33550|LOC_OS11G14240|LOC_OS01G18320|LOC_OS07G27950|LOC_OS11G47140|LOC_OS05G35460|LOC_OS07G46680|LOC_OS05G33280|LOC_OS03G58060|LOC_OS01G66420|LOC_OS06G19660|LOC_OS12G32330|LOC_OS03G10920|LOC_OS03G48270|LOC_OS05G04740|LOC_OS12G30150|LOC_OS02G58640|LOC_OS08G02490|LOC_OS09G36982|LOC_OS06G22820|LOC_OS02G40090|LOC_OS01G04100|LOC_OS06G10880|LOC_OS01G64250|LOC_OS07G38620|LOC_OS01G62460|LOC_OS06G22870|LOC_OS06G45990|LOC_OS07G32080|LOC_OS07G48430|LOC_OS07G28820|LOC_OS09G34330|LOC_OS09G10760|LOC_OS10G33530|LOC_OS01G13050|LOC_OS09G24910|LOC_OS06G09880|LOC_OS05G02140|LOC_OS04G54790|LOC_OS01G69950|LOC_OS04G51280|LOC_OS02G13710|LOC_OS12G33600|LOC_OS01G61120|LOC_OS05G49200|LOC_OS06G45500|LOC_OS04G31210|LOC_OS07G41810|LOC_OS04G52130|LOC_OS08G42530|LOC_OS02G55110|LOC_OS04G55640|LOC_OS03G09920|LOC_OS05G11090|LOC_OS04G28090|LOC_OS02G45760|LOC_OS09G24900|LOC_OS06G33980|LOC_OS03G59340|LOC_OS05G28740|LOC_OS07G36465|LOC_OS06G12600|LOC_OS02G07040|LOC_OS10G41130|LOC_OS07G36460|LOC_OS03G41612|LOC_OS05G11060|LOC_OS02G47940|LOC_OS01G09800|LOC_OS01G08950|LOC_OS12G41230|LOC_OS04G41030|LOC_OS05G01270|LOC_OS03G50550|LOC_OS03G14000|LOC_OS11G04890|LOC_OS06G05060|LOC_OS08G39380|LOC_OS09G08420|LOC_OS01G61580|LOC_OS12G07350|LOC_OS07G36450|LOC_OS06G21530|LOC_OS05G47480|LOC_OS09G38720|LOC_OS01G51770|LOC_OS02G47120|LOC_OS12G44370|LOC_OS09G24560|LOC_OS04G55290|LOC_OS12G12300|LOC_OS01G40640|LOC_OS02G13340|LOC_OS03G12236|LOC_OS01G42820|LOC_OS09G11250|LOC_OS06G19250|LOC_OS12G03816|LOC_OS11G03980|LOC_OS02G49790|LOC_OS01G62410|LOC_OS01G67330|LOC_OS01G62890|LOC_OS09G30340|LOC_OS05G23420|LOC_OS02G34270|LOC_OS08G34950|LOC_OS01G57066|LOC_OS03G49500|LOC_OS05G06070|LOC_OS08G02420|LOC_OS04G56160|LOC_OS07G33310|LOC_OS07G34640|LOC_OS05G47850|LOC_OS01G49430|LOC_OS02G58230|LOC_OS02G41800|LOC_OS01G13030|LOC_OS03G61620|LOC_OS02G35150|LOC_OS03G45170|LOC_OS10G36660|LOC_OS08G41270|LOC_OS02G57380|LOC_OS11G01340|LOC_OS12G44380|LOC_OS05G06080|LOC_OS06G42490|LOC_OS09G33870|LOC_OS09G16910|LOC_OS10G36670|LOC_OS10G37520|LOC_OS01G03650|LOC_OS12G42150|LOC_OS01G49890|LOC_OS01G05830|LOC_OS09G39180|LOC_OS12G44330|LOC_OS07G19030|LOC_OS03G14850|LOC_OS03G58430|LOC_OS02G13300|LOC_OS02G56030|LOC_OS06G48620|LOC_OS03G25980|LOC_OS02G55180|LOC_OS08G29160|LOC_OS01G05820|LOC_OS08G44310|LOC_OS09G09360|LOC_OS09G21000|LOC_OS08G29170|LOC_OS09G30380|LOC_OS10G37980|LOC_OS02G01332|LOC_OS07G47510|LOC_OS08G23880|LOC_OS02G05700|LOC_OS01G50860|LOC_OS04G32150|LOC_OS10G22460|LOC_OS04G58780|LOC_OS03G59740|LOC_OS05G47890|LOC_OS07G08390|LOC_OS11G34210|LOC_OS01G41910|LOC_OS02G01340|LOC_OS08G43490|LOC_OS05G32390|LOC_OS08G44330|LOC_OS08G23410|LOC_OS01G04990|LOC_OS02G48880|LOC_OS04G57440|LOC_OS01G60650|LOC_OS02G15980|LOC_OS08G10580|LOC_OS06G44230|LOC_OS06G46410|LOC_OS07G46640|LOC_OS03G02430|LOC_OS01G59660|LOC_OS04G58280|LOC_OS01G24550|LOC_OS10G25030|LOC_OS05G42100|LOC_OS02G24080|LOC_OS03G19380|LOC_OS02G54730|LOC_OS01G60640|LOC_OS01G12560|LOC_OS07G36080|LOC_OS08G37950|LOC_OS10G39670|LOC_OS06G02420|LOC_OS09G39540|LOC_OS10G30860|LOC_OS10G30870|LOC_OS08G26820|LOC_OS04G38680|LOC_OS02G16450|LOC_OS12G15420|LOC_OS10G21920|LOC_OS05G22970|LOC_OS08G33100|LOC_OS08G13990|LOC_OS09G17740|LOC_OS01G05810|LOC_OS02G19990|LOC_OS01G69120|LOC_OS01G49830|LOC_OS04G35180|LOC_OS02G30300|LOC_OS05G39390|LOC_OS06G48640|LOC_OS06G47310|LOC_OS01G13430|LOC_OS02G04490|LOC_OS03G21240|LOC_OS03G22570|LOC_OS07G07540|LOC_OS02G14290|LOC_OS10G25020|LOC_OS01G69130|LOC_OS03G11450|LOC_OS01G45460|LOC_OS11G08370|LOC_OS04G35190|LOC_OS08G10020|LOC_OS03G60820|LOC_OS03G13630|LOC_OS08G14860|LOC_OS09G19900|LOC_OS06G04610|LOC_OS12G40860|LOC_OS01G05800|LOC_OS07G42760|LOC_OS03G44300|LOC_OS06G03790|LOC_OS11G08300|LOC_OS01G48960|LOC_OS04G59570|LOC_OS02G38200|LOC_OS05G50170|LOC_OS01G61920|LOC_OS06G13100|LOC_OS11G05280|LOC_OS05G44310|LOC_OS03G18020|LOC_OS05G19370|LOC_OS03G32314|LOC_OS03G06090|LOC_OS11G39030|LOC_OS09G33810|LOC_OS01G19140|LOC_OS06G48680|LOC_OS01G16900|LOC_OS11G07470|LOC_OS12G18900|LOC_OS04G41820|LOC_OS07G48090|LOC_OS08G06020|LOC_OS07G07580|LOC_OS02G49326|LOC_OS02G40510|LOC_OS07G42310|LOC_OS03G47820|LOC_OS05G11870|LOC_OS06G47340|LOC_OS11G08330|LOC_OS07G32530|LOC_OS10G41940|LOC_OS08G16600|LOC_OS05G23840|LOC_OS03G11410|LOC_OS07G08440|LOC_OS06G34040|LOC_OS12G03430|LOC_OS02G35180|LOC_OS02G42700|LOC_OS03G46920|LOC_OS03G21620|LOC_OS06G49110|LOC_OS05G43830|LOC_OS11G28350|LOC_OS05G06890|LOC_OS09G28480|LOC_OS08G36220|LOC_OS01G64730|LOC_OS04G30790|LOC_OS02G46710|LOC_OS01G70180|LOC_OS03G19310|LOC_OS03G46910|LOC_OS02G44540|LOC_OS06G04670|LOC_OS01G07120|LOC_OS05G41640|LOC_OS01G41040|LOC_OS03G49180|LOC_OS03G08630|LOC_OS03G07300|LOC_OS02G08440|LOC_OS03G58920|LOC_OS08G14440|LOC_OS06G40770|LOC_OS06G43800|LOC_OS04G32980|LOC_OS08G30910|LOC_OS06G06880|LOC_OS03G43430|LOC_OS05G29990|LOC_OS04G39140|LOC_OS03G53230|LOC_OS03G10510|LOC_OS01G46720|LOC_OS04G52120|LOC_OS09G36450|LOC_OS12G21710|LOC_OS01G31220|LOC_OS01G56520|LOC_OS03G43420|LOC_OS07G26690|LOC_OS01G71050|LOC_OS05G04220|LOC_OS01G09320|LOC_OS08G38890|LOC_OS11G05260|LOC_OS03G58900|LOC_OS01G23610|LOC_OS01G24940|LOC_OS08G04270|LOC_OS08G45180|LOC_OS03G43850|LOC_OS05G06450|LOC_OS01G64770|LOC_OS10G41550|LOC_OS03G10930|LOC_OS11G16320|LOC_OS01G31680|LOC_OS08G02080|LOC_OS02G41470|LOC_OS05G06460|LOC_OS08G37580|LOC_OS03G25190|LOC_OS12G06560|LOC_OS06G43840|LOC_OS11G43960|LOC_OS01G61080|LOC_OS01G21410|LOC_OS12G04380|LOC_OS02G44500|LOC_OS06G50130|LOC_OS01G16030|LOC_OS03G19760|LOC_OS03G17580|LOC_OS06G08620|LOC_OS01G08440|LOC_OS02G32520|LOC_OS01G07110|LOC_OS03G53670|LOC_OS12G07880|LOC_OS12G04370|LOC_OS07G36060|LOC_OS02G04050|LOC_OS08G02060|LOC_OS12G08730|LOC_OS03G63440|LOC_OS07G28430|LOC_OS03G17590|LOC_OS04G42760|LOC_OS01G34700|LOC_OS02G10740|LOC_OS09G02284|LOC_OS02G33840|LOC_OS07G38230|LOC_OS02G09750|LOC_OS05G32710|LOC_OS02G29340|LOC_OS09G36020|LOC_OS02G39140|LOC_OS05G50120|LOC_OS03G59040|LOC_OS03G43930|LOC_OS07G38940|LOC_OS03G51550|LOC_OS09G31140|LOC_OS02G36740|LOC_OS01G36090|LOC_OS03G25260|LOC_OS01G51250|LOC_OS06G07780|LOC_OS04G55560|LOC_OS01G42770|LOC_OS06G51029|LOC_OS01G27150|LOC_OS12G30490|LOC_OS11G40410|LOC_OS02G57690|LOC_OS07G40800|LOC_OS03G64400|LOC_OS02G02980|LOC_OS11G37690|LOC_OS03G18510|LOC_OS01G48060|LOC_OS02G43020|LOC_OS08G37290|LOC_OS03G55930|LOC_OS07G38960|LOC_OS04G24800|LOC_OS05G48422|LOC_OS05G23130|LOC_OS06G37180|LOC_OS12G34860|LOC_OS05G04850|LOC_OS02G58510|LOC_OS04G58620|LOC_OS03G04300|LOC_OS08G29660|LOC_OS01G16020|LOC_OS02G21260|LOC_OS11G02150|LOC_OS08G44810|LOC_OS12G34874|LOC_OS05G46230|LOC_OS05G44050|LOC_OS06G16270|LOC_OS03G04770|LOC_OS09G27080|LOC_OS02G55010|LOC_OS02G09150|LOC_OS05G05710|LOC_OS01G18670|LOC_OS08G04300|LOC_OS02G45660|LOC_OS03G11060|LOC_OS07G37650|LOC_OS03G13240|LOC_OS01G15110|LOC_OS04G53350|LOC_OS09G31180|LOC_OS01G31610|LOC_OS01G51200|LOC_OS12G01950|LOC_OS03G51984|LOC_OS03G17610|LOC_OS01G67890|LOC_OS02G34510|LOC_OS09G21760|LOC_OS03G05680|LOC_OS11G38980|LOC_OS05G49320|LOC_OS08G41320|LOC_OS04G55520|LOC_OS02G57650|LOC_OS08G32850|LOC_OS10G33660|LOC_OS05G13390|LOC_OS05G14240|LOC_OS02G02950|LOC_OS08G03430|LOC_OS03G53710|LOC_OS01G63060|LOC_OS09G27050|LOC_OS02G35870|LOC_OS03G04340|LOC_OS04G57730|LOC_OS02G55440|LOC_OS03G57290|LOC_OS02G36710|LOC_OS06G35814|LOC_OS06G20320|LOC_OS02G34530|LOC_OS02G09590|LOC_OS06G44750|LOC_OS08G33720|LOC_OS05G13370|LOC_OS07G28710|LOC_OS02G01245|LOC_OS08G02560|LOC_OS03G12350|LOC_OS05G47510|LOC_OS09G23110|LOC_OS12G09000|LOC_OS04G01780|LOC_OS03G23000|LOC_OS02G28720|LOC_OS01G13370|LOC_OS04G33390|LOC_OS08G02550|LOC_OS04G35570|LOC_OS03G36790|LOC_OS01G67450|LOC_OS06G06050|LOC_OS03G15870|LOC_OS01G25370|LOC_OS04G48880|LOC_OS06G22560|LOC_OS03G22160|LOC_OS03G63950|LOC_OS04G38600|LOC_OS05G35520|LOC_OS12G01500|LOC_OS05G08370|LOC_OS12G42090|LOC_OS05G43130|LOC_OS04G55190|LOC_OS04G40930|LOC_OS12G36640|LOC_OS02G36360|LOC_OS03G18910|LOC_OS03G55090|LOC_OS08G09170|LOC_OS06G11420|LOC_OS04G38620|LOC_OS02G27880|LOC_OS03G58100|LOC_OS03G11050|LOC_OS05G22670|LOC_OS06G23870|LOC_OS12G07270|LOC_OS03G09140|LOC_OS10G37640|LOC_OS06G01620|LOC_OS12G17070|LOC_OS02G04710|LOC_OS06G08280|LOC_OS01G68330|LOC_OS01G61410|LOC_OS01G48444|LOC_OS03G57220|LOC_OS10G38940|LOC_OS04G32010|LOC_OS02G16709|LOC_OS02G02530|LOC_OS06G37610|LOC_OS02G04725|LOC_OS04G32020|LOC_OS04G57780|LOC_OS03G14980|LOC_OS04G52090|LOC_OS01G12470|LOC_OS05G48870|LOC_OS03G38930|LOC_OS03G26960|LOC_OS07G23880|LOC_OS02G45240|LOC_OS03G51930|LOC_OS01G66170|LOC_OS04G47520|LOC_OS06G13650|LOC_OS08G25700|LOC_OS06G47870|LOC_OS08G36840|LOC_OS10G36740|LOC_OS02G02550|LOC_OS12G02870|LOC_OS03G06910|LOC_OS12G08170|LOC_OS01G44050|LOC_OS05G27920|LOC_OS07G42160|LOC_OS09G35970|LOC_OS07G48700|LOC_OS03G20010|LOC_OS02G51100|LOC_OS06G48780|LOC_OS03G03910|LOC_OS01G47550|LOC_OS09G04790|LOC_OS09G23070|LOC_OS01G12440|LOC_OS09G26580|LOC_OS12G37550|LOC_OS05G39050|LOC_OS04G50204|LOC_OS09G39420|LOC_OS02G35090|LOC_OS10G26010|LOC_OS06G13660|LOC_OS02G30630|LOC_OS04G43910|LOC_OS10G40790|LOC_OS10G20710|LOC_OS09G38100|LOC_OS02G03030|LOC_OS12G02440|LOC_OS05G22614|LOC_OS02G43970|LOC_OS03G20020|LOC_OS01G72880|LOC_OS07G09600|LOC_OS06G02560|LOC_OS09G07800|LOC_OS05G09620|LOC_OS01G43170|LOC_OS04G43922|LOC_OS08G25624|LOC_OS01G15979|LOC_OS04G52400|LOC_OS01G59510|LOC_OS12G01580|LOC_OS02G43940|LOC_OS02G20860|LOC_OS03G22690|LOC_OS03G44484|LOC_OS04G13220|LOC_OS02G52420|LOC_OS07G49270|LOC_OS06G22140|LOC_OS02G49250|LOC_OS06G09180|LOC_OS03G60939|LOC_OS03G58620|LOC_OS03G45320|LOC_OS03G46650|LOC_OS05G50290|LOC_OS04G40830|LOC_OS07G32880|LOC_OS04G28300|LOC_OS03G10650|LOC_OS03G60910|LOC_OS07G08770|LOC_OS02G03460|LOC_OS07G41360|LOC_OS02G36380|LOC_OS05G32460|LOC_OS01G72430|LOC_OS02G49230|LOC_OS01G69270|LOC_OS11G08670|LOC_OS05G45760|LOC_OS02G55910|LOC_OS03G58600|LOC_OS01G63970|LOC_OS03G12840|LOC_OS03G01760|LOC_OS09G15400|LOC_OS03G42230|LOC_OS01G73770|LOC_OS04G40850|LOC_OS05G11980|LOC_OS01G70270|LOC_OS01G42280|LOC_OS05G43570|LOC_OS05G07000|LOC_OS03G18150|LOC_OS07G30240|LOC_OS08G38980|LOC_OS04G50660|LOC_OS02G04330|LOC_OS06G37660|LOC_OS02G07840|LOC_OS06G40840|LOC_OS05G32440|LOC_OS03G20470|LOC_OS01G72450|LOC_OS05G31110|LOC_OS02G52860|LOC_OS01G09246|LOC_OS08G27850|LOC_OS06G49640|LOC_OS06G12390|LOC_OS02G39420|LOC_OS03G12860|LOC_OS02G40880|LOC_OS04G41320|LOC_OS04G44830|LOC_OS07G05620|LOC_OS04G42650|LOC_OS02G42230|LOC_OS05G03020|LOC_OS01G21320|LOC_OS11G42540|LOC_OS04G21710|LOC_OS05G28320|LOC_OS08G34160|LOC_OS04G53310|LOC_OS10G41230|LOC_OS07G11060|LOC_OS01G11990|LOC_OS06G41750|LOC_OS05G32820|LOC_OS11G31880|LOC_OS06G43930|LOC_OS02G39050|LOC_OS04G33700|LOC_OS03G39020|LOC_OS01G59920|LOC_OS03G56830|LOC_OS05G05690|LOC_OS03G18580|LOC_OS08G34150|LOC_OS03G50290|LOC_OS04G54630|LOC_OS02G09650|LOC_OS08G07440|LOC_OS08G39840|LOC_OS03G08754|LOC_OS12G39340|LOC_OS12G42980|LOC_OS12G05550|LOC_OS11G38020|LOC_OS01G56400|LOC_OS04G44850|LOC_OS04G41340|LOC_OS06G51530|LOC_OS01G45750|LOC_OS05G40420|LOC_OS03G18590|LOC_OS02G07480|LOC_OS10G40360|LOC_OS02G53340|LOC_OS04G35900|LOC_OS02G44880|LOC_OS07G46160|LOC_OS01G22640|LOC_OS08G13250|LOC_OS02G32430|LOC_OS08G34170|LOC_OS03G52010|LOC_OS07G41710|LOC_OS12G04200|LOC_OS05G51130|LOC_OS09G35010|LOC_OS02G39060|LOC_OS01G55540|LOC_OS07G29600|LOC_OS06G43900|LOC_OS06G08720|LOC_OS03G59080|LOC_OS06G02180|LOC_OS02G27030|LOC_OS12G31810|LOC_OS01G03090|LOC_OS03G16350|LOC_OS07G37250|LOC_OS04G31960|LOC_OS04G55930|LOC_OS05G38160|LOC_OS12G04270|LOC_OS01G32890|LOC_OS09G38530|LOC_OS09G35020|LOC_OS05G14194|LOC_OS09G20830|LOC_OS11G03380|LOC_OS03G51580|LOC_OS04G51560|LOC_OS07G37240|LOC_OS02G51150|LOC_OS01G17240|LOC_OS07G48370|LOC_OS03G18550|LOC_OS03G59060|LOC_OS12G13170|LOC_OS09G34190|LOC_OS09G20820|LOC_OS06G06560|LOC_OS01G08320|LOC_OS10G42500|LOC_OS03G53310|LOC_OS03G55970|LOC_OS09G27450|LOC_OS06G41770|LOC_OS05G49270|LOC_OS05G14170|LOC_OS01G39020|LOC_OS04G44820|LOC_OS03G19410|LOC_OS06G08730|LOC_OS07G28790|LOC_OS02G35900|LOC_OS07G41750|LOC_OS03G07440|LOC_OS08G17655|LOC_OS07G42600|LOC_OS05G14180|LOC_OS01G17260|LOC_OS02G08300|LOC_OS02G20410
43231	8.9873E-9	2.1313E-7	1629	8465	4413	25460	intracellular membrane-bounded organelle	LOC_OS02G48610|LOC_OS11G04660|LOC_OS03G16430|LOC_OS01G67960|LOC_OS03G50340|LOC_OS01G03050|LOC_OS09G36710|LOC_OS07G47300|LOC_OS04G32330|LOC_OS02G48620|LOC_OS02G45110|LOC_OS03G16440|LOC_OS10G42299|LOC_OS03G05760|LOC_OS03G24060|LOC_OS08G04450|LOC_OS03G63670|LOC_OS02G02860|LOC_OS12G40190|LOC_OS06G09630|LOC_OS05G33050|LOC_OS07G34006|LOC_OS11G04200|LOC_OS01G67500|LOC_OS05G45030|LOC_OS02G10010|LOC_OS02G38820|LOC_OS03G60130|LOC_OS08G31630|LOC_OS07G22024|LOC_OS08G29780|LOC_OS05G38740|LOC_OS05G38730|LOC_OS06G08770|LOC_OS03G38230|LOC_OS04G23820|LOC_OS02G13530|LOC_OS01G61380|LOC_OS12G06220|LOC_OS05G05830|LOC_OS03G04410|LOC_OS01G59060|LOC_OS08G40570|LOC_OS04G33210|LOC_OS03G63650|LOC_OS11G25560|LOC_OS07G05940|LOC_OS02G02810|LOC_OS01G49250|LOC_OS04G43420|LOC_OS07G45160|LOC_OS08G16010|LOC_OS04G52380|LOC_OS12G18200|LOC_OS01G63160|LOC_OS01G05670|LOC_OS03G03150|LOC_OS02G07260|LOC_OS11G38870|LOC_OS07G36680|LOC_OS03G04000|LOC_OS04G56740|LOC_OS07G09060|LOC_OS08G29320|LOC_OS03G19900|LOC_OS06G36800|LOC_OS06G35950|LOC_OS02G44220|LOC_OS03G17730|LOC_OS06G08790|LOC_OS01G65350|LOC_OS03G04470|LOC_OS08G40110|LOC_OS05G48590|LOC_OS02G56200|LOC_OS12G42300|LOC_OS10G35960|LOC_OS03G62780|LOC_OS02G01970|LOC_OS07G05960|LOC_OS08G04400|LOC_OS01G06540|LOC_OS01G07870|LOC_OS01G66690|LOC_OS01G67540|LOC_OS03G15560|LOC_OS03G13380|LOC_OS06G20430|LOC_OS05G28500|LOC_OS05G03200|LOC_OS02G53140|LOC_OS03G62750|LOC_OS03G26210|LOC_OS06G09679|LOC_OS07G44299|LOC_OS11G01140|LOC_OS01G03020|LOC_OS03G19930|LOC_OS03G59590|LOC_OS02G37920|LOC_OS01G02170|LOC_OS03G15570|LOC_OS03G08810|LOC_OS08G41460|LOC_OS07G24230|LOC_OS10G35940|LOC_OS01G07810|LOC_OS02G45180|LOC_OS04G55050|LOC_OS05G48960|LOC_OS05G47630|LOC_OS11G32290|LOC_OS03G03990|LOC_OS06G45310|LOC_OS08G34720|LOC_OS10G11140|LOC_OS07G47700|LOC_OS06G03910|LOC_OS07G09420|LOC_OS11G25990|LOC_OS03G52910|LOC_OS06G07020|LOC_OS01G67570|LOC_OS11G47320|LOC_OS08G17390|LOC_OS02G39720|LOC_OS04G43070|LOC_OS08G03510|LOC_OS11G04600|LOC_OS06G35960|LOC_OS03G51610|LOC_OS07G12610|LOC_OS02G16640|LOC_OS07G31370|LOC_OS01G38530|LOC_OS01G41710|LOC_OS06G45770|LOC_OS08G43210|LOC_OS07G44650|LOC_OS02G26430|LOC_OS02G25580|LOC_OS03G12020|LOC_OS10G23120|LOC_OS01G62630|LOC_OS03G16860|LOC_OS01G60450|LOC_OS08G24946|LOC_OS05G19150|LOC_OS05G50840|LOC_OS04G47450|LOC_OS02G39740|LOC_OS10G35580|LOC_OS09G12790|LOC_OS09G11460|LOC_OS02G03330|LOC_OS07G43330|LOC_OS12G23630|LOC_OS03G49710|LOC_OS01G03410|LOC_OS12G01449|LOC_OS01G66270|LOC_OS07G12630|LOC_OS02G56270|LOC_OS05G47670|LOC_OS04G47860|LOC_OS04G36730|LOC_OS04G38910|LOC_OS10G36880|LOC_OS01G72950|LOC_OS09G12300|LOC_OS09G13630|LOC_OS01G04730|LOC_OS03G49700|LOC_OS08G02630|LOC_OS06G36400|LOC_OS05G01450|LOC_OS01G57260|LOC_OS08G34750|LOC_OS10G37740|LOC_OS10G35560|LOC_OS11G32240|LOC_OS09G11440|LOC_OS02G27730|LOC_OS08G01770|LOC_OS04G57210|LOC_OS08G04800|LOC_OS01G38970|LOC_OS08G13840|LOC_OS07G09000|LOC_OS01G70310|LOC_OS12G04930|LOC_OS02G45130|LOC_OS01G68480|LOC_OS01G43080|LOC_OS02G47310|LOC_OS04G36760|LOC_OS01G04750|LOC_OS06G13760|LOC_OS01G13229|LOC_OS05G47640|LOC_OS06G07080|LOC_OS04G37619|LOC_OS05G25860|LOC_OS05G44130|LOC_OS11G11340|LOC_OS07G09490|LOC_OS04G24790|LOC_OS02G01590|LOC_OS03G24440|LOC_OS01G57240|LOC_OS10G39900|LOC_OS04G51900|LOC_OS11G32260|LOC_OS03G48940|LOC_OS01G43070|LOC_OS05G41010|LOC_OS02G52316|LOC_OS02G48290|LOC_OS04G28620|LOC_OS04G51410|LOC_OS01G38950|LOC_OS11G10420|LOC_OS02G02050|LOC_OS01G59410|LOC_OS03G08480|LOC_OS12G04990|LOC_OS12G04510|LOC_OS10G31950|LOC_OS03G48930|LOC_OS06G45380|LOC_OS06G12450|LOC_OS03G11670|LOC_OS03G57430|LOC_OS10G38110|LOC_OS10G39440|LOC_OS03G13850|LOC_OS01G39810|LOC_OS12G33080|LOC_OS02G07750|LOC_OS05G32530|LOC_OS05G31680|LOC_OS12G41930|LOC_OS03G13860|LOC_OS08G33370|LOC_OS10G17660|LOC_OS07G02090|LOC_OS11G19250|LOC_OS03G08460|LOC_OS10G28770|LOC_OS01G42190|LOC_OS07G49150|LOC_OS06G35574|LOC_OS06G44030|LOC_OS10G40410|LOC_OS08G14620|LOC_OS03G14720|LOC_OS03G21490|LOC_OS05G33840|LOC_OS07G07310|LOC_OS12G41950|LOC_OS02G43830|LOC_OS01G59860|LOC_OS09G26420|LOC_OS01G59850|LOC_OS02G12290|LOC_OS04G33190|LOC_OS02G50100|LOC_OS06G04870|LOC_OS03G19590|LOC_OS09G26890|LOC_OS08G40900|LOC_OS02G46080|LOC_OS03G55660|LOC_OS05G23620|LOC_OS08G14640|LOC_OS07G08660|LOC_OS02G42960|LOC_OS02G02020|LOC_OS01G34560|LOC_OS03G48920|LOC_OS06G01390|LOC_OS04G38410|LOC_OS06G05750|LOC_OS02G16680|LOC_OS06G47590|LOC_OS08G32085|LOC_OS08G15500|LOC_OS05G40180|LOC_OS05G23610|LOC_OS11G19210|LOC_OS10G35010|LOC_OS09G13570|LOC_OS03G08020|LOC_OS05G06280|LOC_OS09G38040|LOC_OS12G13460|LOC_OS07G10520|LOC_OS02G49570|LOC_OS10G25220|LOC_OS04G42920|LOC_OS09G34920|LOC_OS03G08490|LOC_OS01G26920|LOC_OS05G34730|LOC_OS03G08010|LOC_OS02G42940|LOC_OS07G41230|LOC_OS01G72100|LOC_OS10G27050|LOC_OS11G06320|LOC_OS01G14900|LOC_OS01G46980|LOC_OS01G44320|LOC_OS02G11840|LOC_OS07G38420|LOC_OS07G17970|LOC_OS03G54780|LOC_OS08G06240|LOC_OS12G39210|LOC_OS06G26234|LOC_OS01G17170|LOC_OS12G42876|LOC_OS01G57630|LOC_OS07G02470|LOC_OS02G47800|LOC_OS03G04040|LOC_OS08G44070|LOC_OS04G19740|LOC_OS01G59800|LOC_OS01G12710|LOC_OS07G42940|LOC_OS08G39960|LOC_OS12G36194|LOC_OS05G30750|LOC_OS01G73450|LOC_OS03G22730|LOC_OS01G73460|LOC_OS05G44900|LOC_OS02G42570|LOC_OS02G12710|LOC_OS07G07709|LOC_OS03G19560|LOC_OS04G58900|LOC_OS03G07530|LOC_OS04G02050|LOC_OS08G06220|LOC_OS03G10750|LOC_OS09G27370|LOC_OS11G37080|LOC_OS05G30740|LOC_OS10G30200|LOC_OS03G22740|LOC_OS06G07960|LOC_OS03G20560|LOC_OS07G27780|LOC_OS10G28370|LOC_OS08G28860|LOC_OS02G55410|LOC_OS01G07382|LOC_OS07G37580|LOC_OS08G37320|LOC_OS01G22520|LOC_OS02G45610|LOC_OS01G52390|LOC_OS01G17180|LOC_OS03G04490|LOC_OS10G28340|LOC_OS11G04580|LOC_OS07G39310|LOC_OS04G55810|LOC_OS02G07780|LOC_OS02G53680|LOC_OS05G15160|LOC_OS04G11830|LOC_OS07G30970|LOC_OS03G16480|LOC_OS03G19510|LOC_OS02G32730|LOC_OS12G39650|LOC_OS12G24170|LOC_OS05G41440|LOC_OS03G53880|LOC_OS01G63210|LOC_OS02G09970|LOC_OS07G13170|LOC_OS02G06460|LOC_OS02G39360|LOC_OS11G39670|LOC_OS01G53220|LOC_OS06G30750|LOC_OS04G42990|LOC_OS09G20700|LOC_OS03G21840|LOC_OS11G41990|LOC_OS10G07420|LOC_OS01G63220|LOC_OS02G51480|LOC_OS09G37100|LOC_OS06G50360|LOC_OS06G36050|LOC_OS01G54540|LOC_OS07G06890|LOC_OS03G42770|LOC_OS02G52340|LOC_OS08G08830|LOC_OS05G03174|LOC_OS03G55600|LOC_OS03G30790|LOC_OS03G06230|LOC_OS05G48050|LOC_OS05G49380|LOC_OS03G61030|LOC_OS02G39380|LOC_OS07G05570|LOC_OS03G04050|LOC_OS12G41380|LOC_OS05G34040|LOC_OS02G49820|LOC_OS06G07550|LOC_OS01G02080|LOC_OS08G13060|LOC_OS03G52640|LOC_OS04G20220|LOC_OS03G53970|LOC_OS06G15170|LOC_OS01G68930|LOC_OS08G40200|LOC_OS09G29050|LOC_OS03G06740|LOC_OS07G45000|LOC_OS07G46330|LOC_OS02G49830|LOC_OS12G43550|LOC_OS11G05880|LOC_OS03G52630|LOC_OS11G28980|LOC_OS01G10930|LOC_OS03G50450|LOC_OS02G50820|LOC_OS03G24180|LOC_OS02G10360|LOC_OS05G29920|LOC_OS06G45820|LOC_OS02G21009|LOC_OS08G42850|LOC_OS01G18890|LOC_OS08G02390|LOC_OS05G12260|LOC_OS03G42860|LOC_OS01G26039|LOC_OS07G05800|LOC_OS02G53060|LOC_OS08G31750|LOC_OS04G37920|LOC_OS07G25410|LOC_OS12G18150|LOC_OS01G73070|LOC_OS01G10950|LOC_OS01G63270|LOC_OS02G14730|LOC_OS01G70800|LOC_OS12G03070|LOC_OS12G08760|LOC_OS11G18730|LOC_OS07G32170|LOC_OS11G16550|LOC_OS10G32110|LOC_OS11G04500|LOC_OS06G36910|LOC_OS07G44190|LOC_OS08G06720|LOC_OS02G35610|LOC_OS02G33430|LOC_OS04G54440|LOC_OS04G57950|LOC_OS11G14300|LOC_OS08G42420|LOC_OS03G49430|LOC_OS05G39770|LOC_OS12G43520|LOC_OS07G28940|LOC_OS07G49400|LOC_OS02G02700|LOC_OS06G30380|LOC_OS03G17850|LOC_OS08G19650|LOC_OS11G03660|LOC_OS04G39290|LOC_OS11G33050|LOC_OS12G07010|LOC_OS01G22900|LOC_OS10G24954|LOC_OS01G68500|LOC_OS05G30950|LOC_OS08G33940|LOC_OS08G40230|LOC_OS10G32570|LOC_OS07G49410|LOC_OS05G39760|LOC_OS07G44170|LOC_OS04G41140|LOC_OS01G10920|LOC_OS04G24600|LOC_OS02G13840|LOC_OS03G04580|LOC_OS02G33450|LOC_OS02G07160|LOC_OS02G36960|LOC_OS01G16220|LOC_OS08G40260|LOC_OS10G32540|LOC_OS10G13810|LOC_OS03G18720|LOC_OS04G20230|LOC_OS04G25920|LOC_OS01G69850|LOC_OS06G43660|LOC_OS02G32590|LOC_OS01G68524|LOC_OS01G39310|LOC_OS04G45990|LOC_OS10G29390|LOC_OS08G40250|LOC_OS01G51890|LOC_OS01G31800|LOC_OS04G47300|LOC_OS07G29390|LOC_OS03G12590|LOC_OS11G13890|LOC_OS01G41610|LOC_OS03G22390|LOC_OS03G62850|LOC_OS03G02780|LOC_OS02G04510|LOC_OS07G45400|LOC_OS01G04650|LOC_OS03G05800|LOC_OS02G15640|LOC_OS01G67210|LOC_OS06G13820|LOC_OS02G39600|LOC_OS02G36570|LOC_OS11G13420|LOC_OS08G43300|LOC_OS03G28940|LOC_OS09G30466|LOC_OS07G08460|LOC_OS07G48920|LOC_OS11G32160|LOC_OS11G24570|LOC_OS03G50885|LOC_OS09G24660|LOC_OS05G01500|LOC_OS05G41190|LOC_OS08G33530|LOC_OS03G30800|LOC_OS08G08080|LOC_OS11G35220|LOC_OS03G24590|LOC_OS01G13150|LOC_OS11G01460|LOC_OS02G48560|LOC_OS07G32570|LOC_OS03G57490|LOC_OS03G59670|LOC_OS09G25500|LOC_OS06G40190|LOC_OS12G35560|LOC_OS12G36890|LOC_OS03G08050|LOC_OS10G37400|LOC_OS03G25450|LOC_OS05G32230|LOC_OS03G61990|LOC_OS07G22770|LOC_OS06G09370|LOC_OS04G58880|LOC_OS03G58790|LOC_OS02G12570|LOC_OS05G03740|LOC_OS02G04950|LOC_OS02G01440|LOC_OS09G12660|LOC_OS01G03760|LOC_OS12G43590|LOC_OS08G21570|LOC_OS01G27750|LOC_OS10G23220|LOC_OS07G14700|LOC_OS06G13860|LOC_OS02G58340|LOC_OS02G57010|LOC_OS01G40710|LOC_OS06G04910|LOC_OS10G13870|LOC_OS08G37904|LOC_OS05G38820|LOC_OS03G25400|LOC_OS09G21110|LOC_OS04G02890|LOC_OS01G59790|LOC_OS09G29070|LOC_OS04G35305|LOC_OS01G04630|LOC_OS12G42280|LOC_OS11G04930|LOC_OS05G14860|LOC_OS01G62950|LOC_OS02G14770|LOC_OS06G49800|LOC_OS04G49950|LOC_OS03G55280|LOC_OS04G46440|LOC_OS08G35740|LOC_OS04G58410|LOC_OS08G02840|LOC_OS03G22430|LOC_OS03G25940|LOC_OS01G25520|LOC_OS03G24610|LOC_OS09G26340|LOC_OS06G08080|LOC_OS03G53170|LOC_OS07G08970|LOC_OS04G41970|LOC_OS03G49900|LOC_OS11G09329|LOC_OS09G25000|LOC_OS05G41120|LOC_OS01G51800|LOC_OS11G13820|LOC_OS10G41400|LOC_OS04G47270|LOC_OS08G33460|LOC_OS08G32130|LOC_OS02G39200|LOC_OS06G48530|LOC_OS08G37820|LOC_OS01G10010|LOC_OS05G33500|LOC_OS02G06300|LOC_OS01G59760|LOC_OS07G42420|LOC_OS05G40260|LOC_OS05G06350|LOC_OS07G43720|LOC_OS02G03280|LOC_OS04G51310|LOC_OS09G33900|LOC_OS01G71320|LOC_OS03G25960|LOC_OS02G43700|LOC_OS04G31700|LOC_OS05G07690|LOC_OS09G36180|LOC_OS02G51330|LOC_OS09G39690|LOC_OS01G62910|LOC_OS06G44150|LOC_OS10G17770|LOC_OS11G32100|LOC_OS01G57560|LOC_OS09G33910|LOC_OS06G03640|LOC_OS12G40500|LOC_OS11G19140|LOC_OS02G43710|LOC_OS06G03670|LOC_OS04G38750|LOC_OS02G17870|LOC_OS01G48600|LOC_OS02G16540|LOC_OS03G58830|LOC_OS07G39270|LOC_OS12G05760|LOC_OS01G58400|LOC_OS05G32220|LOC_OS09G30410|LOC_OS07G08530|LOC_OS04G44190|LOC_OS03G22400|LOC_OS09G39230|LOC_OS09G30418|LOC_OS02G51790|LOC_OS01G42050|LOC_OS04G58350|LOC_OS02G54820|LOC_OS03G58840|LOC_OS05G01970|LOC_OS05G23740|LOC_OS12G35580|LOC_OS02G03230|LOC_OS05G34870|LOC_OS05G08570|LOC_OS06G49890|LOC_OS11G29380|LOC_OS03G19240|LOC_OS09G27610|LOC_OS04G28520|LOC_OS05G35710|LOC_OS07G41580|LOC_OS07G39290|LOC_OS03G21560|LOC_OS01G56200|LOC_OS12G04410|LOC_OS06G17840|LOC_OS05G29020|LOC_OS03G19250|LOC_OS08G34370|LOC_OS03G55320|LOC_OS01G12650|LOC_OS01G14830|LOC_OS02G37000|LOC_OS01G49900|LOC_OS12G01370|LOC_OS09G33950|LOC_OS03G20650|LOC_OS06G02380|LOC_OS11G31640|LOC_OS11G06680|LOC_OS01G09430|LOC_OS01G07250|LOC_OS03G30460|LOC_OS04G55730|LOC_OS01G17050|LOC_OS01G53150|LOC_OS09G36550|LOC_OS04G33940|LOC_OS09G38730|LOC_OS08G04180|LOC_OS04G42420|LOC_OS07G45090|LOC_OS01G37910|LOC_OS06G49460|LOC_OS02G33500|LOC_OS04G55720|LOC_OS02G10880|LOC_OS05G39680|LOC_OS06G05400|LOC_OS04G33950|LOC_OS03G05480|LOC_OS01G53140|LOC_OS03G17020|LOC_OS08G38780|LOC_OS03G19680|LOC_OS04G39260|LOC_OS11G05370|LOC_OS03G11720|LOC_OS08G38300|LOC_OS03G50080|LOC_OS02G52250|LOC_OS05G39670|LOC_OS09G38755|LOC_OS08G23280|LOC_OS07G06740|LOC_OS04G41110|LOC_OS11G08410|LOC_OS01G05080|LOC_OS08G33082|LOC_OS01G07260|LOC_OS10G40130|LOC_OS10G41460|LOC_OS07G40620|LOC_OS04G57920|LOC_OS01G62070|LOC_OS09G25060|LOC_OS03G09820|LOC_OS02G07250|LOC_OS02G52260|LOC_OS03G62490|LOC_OS09G04110|LOC_OS05G05480|LOC_OS12G07540|LOC_OS07G37010|LOC_OS12G05360|LOC_OS12G41860|LOC_OS12G06210|LOC_OS08G03290|LOC_OS02G09840|LOC_OS06G29430|LOC_OS05G45920|LOC_OS02G25080|LOC_OS02G49070|LOC_OS05G07670|LOC_OS03G10820|LOC_OS04G30880|LOC_OS12G38210|LOC_OS12G06200|LOC_OS10G32970|LOC_OS07G09800|LOC_OS09G38790|LOC_OS08G37490|LOC_OS03G55730|LOC_OS05G08970|LOC_OS03G54880|LOC_OS01G65520|LOC_OS04G51350|LOC_OS04G52200|LOC_OS12G42730|LOC_OS01G51390|LOC_OS01G39260|LOC_OS12G04010|LOC_OS05G39230|LOC_OS01G52240|LOC_OS06G06790|LOC_OS01G21990|LOC_OS01G04190|LOC_OS10G40570|LOC_OS01G42430|LOC_OS02G54880|LOC_OS02G45930|LOC_OS12G40540|LOC_OS06G39690|LOC_OS01G74010|LOC_OS07G46690|LOC_OS04G44550|LOC_OS03G43810|LOC_OS11G03570|LOC_OS04G54360|LOC_OS03G17520|LOC_OS10G25950|LOC_OS01G67720|LOC_OS09G31260|LOC_OS04G41040|LOC_OS03G25140|LOC_OS02G49700|LOC_OS03G40780|LOC_OS06G51380|LOC_OS01G08970|LOC_OS07G11110|LOC_OS02G36850|LOC_OS09G31270|LOC_OS08G40790|LOC_OS01G13080|LOC_OS01G39250|LOC_OS01G51360|LOC_OS03G63430|LOC_OS02G42290|LOC_OS11G47130|LOC_OS11G03110|LOC_OS04G57890|LOC_OS03G38000|LOC_OS03G50120|LOC_OS01G05490|LOC_OS01G42400|LOC_OS01G61150|LOC_OS10G33550|LOC_OS11G14240|LOC_OS01G18320|LOC_OS07G27950|LOC_OS11G47140|LOC_OS05G35460|LOC_OS07G46680|LOC_OS05G33280|LOC_OS03G58060|LOC_OS01G66420|LOC_OS06G19660|LOC_OS12G32330|LOC_OS03G10920|LOC_OS03G48270|LOC_OS05G04740|LOC_OS12G30150|LOC_OS02G58640|LOC_OS08G02490|LOC_OS09G36982|LOC_OS06G22820|LOC_OS02G40090|LOC_OS01G04100|LOC_OS06G10880|LOC_OS01G64250|LOC_OS07G38620|LOC_OS01G62460|LOC_OS06G22870|LOC_OS06G45990|LOC_OS07G32080|LOC_OS07G48430|LOC_OS07G28820|LOC_OS09G34330|LOC_OS09G10760|LOC_OS10G33530|LOC_OS01G13050|LOC_OS09G24910|LOC_OS06G09880|LOC_OS05G02140|LOC_OS04G54790|LOC_OS01G69950|LOC_OS04G51280|LOC_OS02G13710|LOC_OS12G33600|LOC_OS01G61120|LOC_OS05G49200|LOC_OS06G45500|LOC_OS04G31210|LOC_OS07G41810|LOC_OS04G52130|LOC_OS08G42530|LOC_OS02G55110|LOC_OS04G55640|LOC_OS03G09920|LOC_OS05G11090|LOC_OS04G28090|LOC_OS02G45760|LOC_OS09G24900|LOC_OS06G33980|LOC_OS03G59340|LOC_OS05G28740|LOC_OS07G36465|LOC_OS06G12600|LOC_OS02G07040|LOC_OS10G41130|LOC_OS07G36460|LOC_OS03G41612|LOC_OS05G11060|LOC_OS02G47940|LOC_OS01G09800|LOC_OS01G08950|LOC_OS12G41230|LOC_OS04G41030|LOC_OS05G01270|LOC_OS03G50550|LOC_OS03G14000|LOC_OS11G04890|LOC_OS06G05060|LOC_OS08G39380|LOC_OS09G08420|LOC_OS01G61580|LOC_OS12G07350|LOC_OS07G36450|LOC_OS06G21530|LOC_OS05G47480|LOC_OS09G38720|LOC_OS01G51770|LOC_OS02G47120|LOC_OS12G44370|LOC_OS09G24560|LOC_OS04G55290|LOC_OS12G12300|LOC_OS01G40640|LOC_OS02G13340|LOC_OS03G12236|LOC_OS01G42820|LOC_OS09G11250|LOC_OS06G19250|LOC_OS12G03816|LOC_OS11G03980|LOC_OS02G49790|LOC_OS01G62410|LOC_OS01G67330|LOC_OS01G62890|LOC_OS09G30340|LOC_OS05G23420|LOC_OS02G34270|LOC_OS08G34950|LOC_OS01G57066|LOC_OS03G49500|LOC_OS05G06070|LOC_OS08G02420|LOC_OS04G56160|LOC_OS07G33310|LOC_OS07G34640|LOC_OS05G47850|LOC_OS01G49430|LOC_OS02G58230|LOC_OS02G41800|LOC_OS01G13030|LOC_OS03G61620|LOC_OS02G35150|LOC_OS03G45170|LOC_OS10G36660|LOC_OS08G41270|LOC_OS02G57380|LOC_OS11G01340|LOC_OS12G44380|LOC_OS05G06080|LOC_OS06G42490|LOC_OS09G33870|LOC_OS09G16910|LOC_OS10G36670|LOC_OS10G37520|LOC_OS01G03650|LOC_OS12G42150|LOC_OS01G49890|LOC_OS01G05830|LOC_OS09G39180|LOC_OS12G44330|LOC_OS07G19030|LOC_OS03G14850|LOC_OS03G58430|LOC_OS02G13300|LOC_OS02G56030|LOC_OS06G48620|LOC_OS03G25980|LOC_OS02G55180|LOC_OS08G29160|LOC_OS01G05820|LOC_OS08G44310|LOC_OS09G09360|LOC_OS09G21000|LOC_OS08G29170|LOC_OS09G30380|LOC_OS10G37980|LOC_OS02G01332|LOC_OS07G47510|LOC_OS08G23880|LOC_OS02G05700|LOC_OS01G50860|LOC_OS04G32150|LOC_OS10G22460|LOC_OS04G58780|LOC_OS03G59740|LOC_OS05G47890|LOC_OS07G08390|LOC_OS11G34210|LOC_OS01G41910|LOC_OS02G01340|LOC_OS08G43490|LOC_OS05G32390|LOC_OS08G44330|LOC_OS08G23410|LOC_OS01G04990|LOC_OS02G48880|LOC_OS04G57440|LOC_OS01G60650|LOC_OS02G15980|LOC_OS08G10580|LOC_OS06G44230|LOC_OS06G46410|LOC_OS07G46640|LOC_OS03G02430|LOC_OS01G59660|LOC_OS04G58280|LOC_OS01G24550|LOC_OS10G25030|LOC_OS05G42100|LOC_OS02G24080|LOC_OS03G19380|LOC_OS02G54730|LOC_OS01G60640|LOC_OS01G12560|LOC_OS07G36080|LOC_OS08G37950|LOC_OS10G39670|LOC_OS06G02420|LOC_OS09G39540|LOC_OS10G30860|LOC_OS10G30870|LOC_OS08G26820|LOC_OS04G38680|LOC_OS02G16450|LOC_OS12G15420|LOC_OS10G21920|LOC_OS05G22970|LOC_OS08G33100|LOC_OS08G13990|LOC_OS09G17740|LOC_OS01G05810|LOC_OS02G19990|LOC_OS01G69120|LOC_OS01G49830|LOC_OS04G35180|LOC_OS02G30300|LOC_OS05G39390|LOC_OS06G48640|LOC_OS06G47310|LOC_OS01G13430|LOC_OS02G04490|LOC_OS03G21240|LOC_OS03G22570|LOC_OS07G07540|LOC_OS02G14290|LOC_OS10G25020|LOC_OS01G69130|LOC_OS03G11450|LOC_OS01G45460|LOC_OS11G08370|LOC_OS04G35190|LOC_OS08G10020|LOC_OS03G60820|LOC_OS03G13630|LOC_OS08G14860|LOC_OS09G19900|LOC_OS06G04610|LOC_OS12G40860|LOC_OS01G05800|LOC_OS07G42760|LOC_OS03G44300|LOC_OS06G03790|LOC_OS11G08300|LOC_OS01G48960|LOC_OS04G59570|LOC_OS02G38200|LOC_OS05G50170|LOC_OS01G61920|LOC_OS06G13100|LOC_OS11G05280|LOC_OS05G44310|LOC_OS03G18020|LOC_OS05G19370|LOC_OS03G32314|LOC_OS03G06090|LOC_OS11G39030|LOC_OS09G33810|LOC_OS01G19140|LOC_OS06G48680|LOC_OS01G16900|LOC_OS11G07470|LOC_OS12G18900|LOC_OS04G41820|LOC_OS07G48090|LOC_OS08G06020|LOC_OS07G07580|LOC_OS02G49326|LOC_OS02G40510|LOC_OS07G42310|LOC_OS03G47820|LOC_OS05G11870|LOC_OS06G47340|LOC_OS11G08330|LOC_OS07G32530|LOC_OS10G41940|LOC_OS08G16600|LOC_OS05G23840|LOC_OS03G11410|LOC_OS07G08440|LOC_OS06G34040|LOC_OS12G03430|LOC_OS02G35180|LOC_OS02G42700|LOC_OS03G46920|LOC_OS03G21620|LOC_OS06G49110|LOC_OS05G43830|LOC_OS11G28350|LOC_OS05G06890|LOC_OS09G28480|LOC_OS08G36220|LOC_OS01G64730|LOC_OS04G30790|LOC_OS02G46710|LOC_OS01G70180|LOC_OS03G19310|LOC_OS03G46910|LOC_OS02G44540|LOC_OS06G04670|LOC_OS01G07120|LOC_OS05G41640|LOC_OS01G41040|LOC_OS03G49180|LOC_OS03G08630|LOC_OS03G07300|LOC_OS02G08440|LOC_OS03G58920|LOC_OS08G14440|LOC_OS06G40770|LOC_OS06G43800|LOC_OS04G32980|LOC_OS08G30910|LOC_OS06G06880|LOC_OS03G43430|LOC_OS05G29990|LOC_OS04G39140|LOC_OS03G53230|LOC_OS03G10510|LOC_OS01G46720|LOC_OS04G52120|LOC_OS09G36450|LOC_OS12G21710|LOC_OS01G31220|LOC_OS01G56520|LOC_OS03G43420|LOC_OS07G26690|LOC_OS01G71050|LOC_OS05G04220|LOC_OS01G09320|LOC_OS08G38890|LOC_OS11G05260|LOC_OS03G58900|LOC_OS01G23610|LOC_OS01G24940|LOC_OS08G04270|LOC_OS08G45180|LOC_OS03G43850|LOC_OS05G06450|LOC_OS01G64770|LOC_OS10G41550|LOC_OS03G10930|LOC_OS11G16320|LOC_OS01G31680|LOC_OS08G02080|LOC_OS02G41470|LOC_OS05G06460|LOC_OS08G37580|LOC_OS03G25190|LOC_OS12G06560|LOC_OS06G43840|LOC_OS11G43960|LOC_OS01G61080|LOC_OS01G21410|LOC_OS12G04380|LOC_OS02G44500|LOC_OS06G50130|LOC_OS01G16030|LOC_OS03G19760|LOC_OS03G17580|LOC_OS06G08620|LOC_OS01G08440|LOC_OS02G32520|LOC_OS01G07110|LOC_OS03G53670|LOC_OS12G07880|LOC_OS12G04370|LOC_OS07G36060|LOC_OS02G04050|LOC_OS08G02060|LOC_OS12G08730|LOC_OS03G63440|LOC_OS07G28430|LOC_OS03G17590|LOC_OS04G42760|LOC_OS01G34700|LOC_OS02G10740|LOC_OS09G02284|LOC_OS02G33840|LOC_OS07G38230|LOC_OS02G09750|LOC_OS05G32710|LOC_OS02G29340|LOC_OS09G36020|LOC_OS02G39140|LOC_OS05G50120|LOC_OS03G59040|LOC_OS03G43930|LOC_OS07G38940|LOC_OS03G51550|LOC_OS09G31140|LOC_OS02G36740|LOC_OS01G36090|LOC_OS03G25260|LOC_OS01G51250|LOC_OS06G07780|LOC_OS04G55560|LOC_OS01G42770|LOC_OS06G51029|LOC_OS01G27150|LOC_OS12G30490|LOC_OS11G40410|LOC_OS02G57690|LOC_OS07G40800|LOC_OS03G64400|LOC_OS02G02980|LOC_OS11G37690|LOC_OS03G18510|LOC_OS01G48060|LOC_OS02G43020|LOC_OS08G37290|LOC_OS03G55930|LOC_OS07G38960|LOC_OS04G24800|LOC_OS05G48422|LOC_OS05G23130|LOC_OS06G37180|LOC_OS12G34860|LOC_OS05G04850|LOC_OS02G58510|LOC_OS04G58620|LOC_OS03G04300|LOC_OS08G29660|LOC_OS01G16020|LOC_OS02G21260|LOC_OS11G02150|LOC_OS08G44810|LOC_OS12G34874|LOC_OS05G46230|LOC_OS05G44050|LOC_OS06G16270|LOC_OS03G04770|LOC_OS09G27080|LOC_OS02G55010|LOC_OS02G09150|LOC_OS05G05710|LOC_OS01G18670|LOC_OS08G04300|LOC_OS02G45660|LOC_OS03G11060|LOC_OS07G37650|LOC_OS03G13240|LOC_OS01G15110|LOC_OS04G53350|LOC_OS09G31180|LOC_OS01G31610|LOC_OS01G51200|LOC_OS12G01950|LOC_OS03G51984|LOC_OS03G17610|LOC_OS01G67890|LOC_OS02G34510|LOC_OS09G21760|LOC_OS03G05680|LOC_OS11G38980|LOC_OS05G49320|LOC_OS08G41320|LOC_OS04G55520|LOC_OS02G57650|LOC_OS08G32850|LOC_OS10G33660|LOC_OS05G13390|LOC_OS05G14240|LOC_OS02G02950|LOC_OS08G03430|LOC_OS03G53710|LOC_OS01G63060|LOC_OS09G27050|LOC_OS02G35870|LOC_OS03G04340|LOC_OS04G57730|LOC_OS02G55440|LOC_OS03G57290|LOC_OS02G36710|LOC_OS06G35814|LOC_OS06G20320|LOC_OS02G34530|LOC_OS02G09590|LOC_OS06G44750|LOC_OS08G33720|LOC_OS05G13370|LOC_OS07G28710|LOC_OS02G01245|LOC_OS08G02560|LOC_OS03G12350|LOC_OS05G47510|LOC_OS09G23110|LOC_OS12G09000|LOC_OS04G01780|LOC_OS03G23000|LOC_OS02G28720|LOC_OS01G13370|LOC_OS04G33390|LOC_OS08G02550|LOC_OS04G35570|LOC_OS03G36790|LOC_OS01G67450|LOC_OS06G06050|LOC_OS03G15870|LOC_OS01G25370|LOC_OS04G48880|LOC_OS06G22560|LOC_OS03G22160|LOC_OS03G63950|LOC_OS04G38600|LOC_OS05G35520|LOC_OS12G01500|LOC_OS05G08370|LOC_OS12G42090|LOC_OS05G43130|LOC_OS04G55190|LOC_OS04G40930|LOC_OS12G36640|LOC_OS02G36360|LOC_OS03G18910|LOC_OS03G55090|LOC_OS08G09170|LOC_OS06G11420|LOC_OS04G38620|LOC_OS02G27880|LOC_OS03G58100|LOC_OS03G11050|LOC_OS05G22670|LOC_OS06G23870|LOC_OS12G07270|LOC_OS03G09140|LOC_OS10G37640|LOC_OS06G01620|LOC_OS12G17070|LOC_OS02G04710|LOC_OS06G08280|LOC_OS01G68330|LOC_OS01G61410|LOC_OS01G48444|LOC_OS03G57220|LOC_OS10G38940|LOC_OS04G32010|LOC_OS02G16709|LOC_OS02G02530|LOC_OS06G37610|LOC_OS02G04725|LOC_OS04G32020|LOC_OS04G57780|LOC_OS03G14980|LOC_OS04G52090|LOC_OS01G12470|LOC_OS05G48870|LOC_OS03G38930|LOC_OS03G26960|LOC_OS07G23880|LOC_OS02G45240|LOC_OS03G51930|LOC_OS01G66170|LOC_OS04G47520|LOC_OS06G13650|LOC_OS08G25700|LOC_OS06G47870|LOC_OS08G36840|LOC_OS10G36740|LOC_OS02G02550|LOC_OS12G02870|LOC_OS03G06910|LOC_OS12G08170|LOC_OS01G44050|LOC_OS05G27920|LOC_OS07G42160|LOC_OS09G35970|LOC_OS07G48700|LOC_OS03G20010|LOC_OS02G51100|LOC_OS06G48780|LOC_OS03G03910|LOC_OS01G47550|LOC_OS09G04790|LOC_OS09G23070|LOC_OS01G12440|LOC_OS09G26580|LOC_OS12G37550|LOC_OS05G39050|LOC_OS04G50204|LOC_OS09G39420|LOC_OS02G35090|LOC_OS10G26010|LOC_OS06G13660|LOC_OS02G30630|LOC_OS04G43910|LOC_OS10G40790|LOC_OS10G20710|LOC_OS09G38100|LOC_OS02G03030|LOC_OS12G02440|LOC_OS05G22614|LOC_OS02G43970|LOC_OS03G20020|LOC_OS01G72880|LOC_OS07G09600|LOC_OS06G02560|LOC_OS09G07800|LOC_OS05G09620|LOC_OS01G43170|LOC_OS04G43922|LOC_OS08G25624|LOC_OS01G15979|LOC_OS04G52400|LOC_OS01G59510|LOC_OS12G01580|LOC_OS02G43940|LOC_OS02G20860|LOC_OS03G22690|LOC_OS03G44484|LOC_OS04G13220|LOC_OS02G52420|LOC_OS07G49270|LOC_OS06G22140|LOC_OS02G49250|LOC_OS06G09180|LOC_OS03G60939|LOC_OS03G58620|LOC_OS03G45320|LOC_OS03G46650|LOC_OS05G50290|LOC_OS04G40830|LOC_OS07G32880|LOC_OS04G28300|LOC_OS03G10650|LOC_OS03G60910|LOC_OS07G08770|LOC_OS02G03460|LOC_OS07G41360|LOC_OS02G36380|LOC_OS05G32460|LOC_OS01G72430|LOC_OS02G49230|LOC_OS01G69270|LOC_OS11G08670|LOC_OS05G45760|LOC_OS02G55910|LOC_OS03G58600|LOC_OS01G63970|LOC_OS03G12840|LOC_OS03G01760|LOC_OS09G15400|LOC_OS03G42230|LOC_OS01G73770|LOC_OS04G40850|LOC_OS05G11980|LOC_OS01G70270|LOC_OS01G42280|LOC_OS05G43570|LOC_OS05G07000|LOC_OS03G18150|LOC_OS07G30240|LOC_OS08G38980|LOC_OS04G50660|LOC_OS02G04330|LOC_OS06G37660|LOC_OS02G07840|LOC_OS06G40840|LOC_OS05G32440|LOC_OS03G20470|LOC_OS01G72450|LOC_OS05G31110|LOC_OS02G52860|LOC_OS01G09246|LOC_OS08G27850|LOC_OS06G49640|LOC_OS06G12390|LOC_OS02G39420|LOC_OS03G12860|LOC_OS02G40880|LOC_OS04G41320|LOC_OS04G44830|LOC_OS07G05620|LOC_OS04G42650|LOC_OS02G42230|LOC_OS05G03020|LOC_OS01G21320|LOC_OS11G42540|LOC_OS04G21710|LOC_OS05G28320|LOC_OS08G34160|LOC_OS04G53310|LOC_OS10G41230|LOC_OS07G11060|LOC_OS01G11990|LOC_OS06G41750|LOC_OS05G32820|LOC_OS11G31880|LOC_OS06G43930|LOC_OS02G39050|LOC_OS04G33700|LOC_OS03G39020|LOC_OS01G59920|LOC_OS03G56830|LOC_OS05G05690|LOC_OS03G18580|LOC_OS08G34150|LOC_OS03G50290|LOC_OS04G54630|LOC_OS02G09650|LOC_OS08G07440|LOC_OS08G39840|LOC_OS03G08754|LOC_OS12G39340|LOC_OS12G42980|LOC_OS12G05550|LOC_OS11G38020|LOC_OS01G56400|LOC_OS04G44850|LOC_OS04G41340|LOC_OS06G51530|LOC_OS01G45750|LOC_OS05G40420|LOC_OS03G18590|LOC_OS02G07480|LOC_OS10G40360|LOC_OS02G53340|LOC_OS04G35900|LOC_OS02G44880|LOC_OS07G46160|LOC_OS01G22640|LOC_OS08G13250|LOC_OS02G32430|LOC_OS08G34170|LOC_OS03G52010|LOC_OS07G41710|LOC_OS12G04200|LOC_OS05G51130|LOC_OS09G35010|LOC_OS02G39060|LOC_OS01G55540|LOC_OS07G29600|LOC_OS06G43900|LOC_OS06G08720|LOC_OS03G59080|LOC_OS06G02180|LOC_OS02G27030|LOC_OS12G31810|LOC_OS01G03090|LOC_OS03G16350|LOC_OS07G37250|LOC_OS04G31960|LOC_OS04G55930|LOC_OS05G38160|LOC_OS12G04270|LOC_OS01G32890|LOC_OS09G38530|LOC_OS09G35020|LOC_OS05G14194|LOC_OS09G20830|LOC_OS11G03380|LOC_OS03G51580|LOC_OS04G51560|LOC_OS07G37240|LOC_OS02G51150|LOC_OS01G17240|LOC_OS07G48370|LOC_OS03G18550|LOC_OS03G59060|LOC_OS12G13170|LOC_OS09G34190|LOC_OS09G20820|LOC_OS06G06560|LOC_OS01G08320|LOC_OS10G42500|LOC_OS03G53310|LOC_OS03G55970|LOC_OS09G27450|LOC_OS06G41770|LOC_OS05G49270|LOC_OS05G14170|LOC_OS01G39020|LOC_OS04G44820|LOC_OS03G19410|LOC_OS06G08730|LOC_OS07G28790|LOC_OS02G35900|LOC_OS07G41750|LOC_OS03G07440|LOC_OS08G17655|LOC_OS07G42600|LOC_OS05G14180|LOC_OS01G17260|LOC_OS02G08300|LOC_OS02G20410
43226	1.1629E-7	2.1450E-6	1664	8737	4413	25460	organelle	LOC_OS02G48610|LOC_OS11G04660|LOC_OS03G16430|LOC_OS01G67960|LOC_OS03G50340|LOC_OS01G03050|LOC_OS09G36710|LOC_OS07G47300|LOC_OS04G32330|LOC_OS02G48620|LOC_OS02G45110|LOC_OS03G16440|LOC_OS10G42299|LOC_OS03G05760|LOC_OS03G24060|LOC_OS08G04450|LOC_OS03G63670|LOC_OS02G02860|LOC_OS12G40190|LOC_OS09G24700|LOC_OS06G09630|LOC_OS05G33050|LOC_OS07G34006|LOC_OS11G04200|LOC_OS01G67500|LOC_OS05G45030|LOC_OS02G10010|LOC_OS02G38820|LOC_OS03G60130|LOC_OS08G31630|LOC_OS07G22024|LOC_OS08G29780|LOC_OS05G38740|LOC_OS05G38730|LOC_OS06G08770|LOC_OS03G38230|LOC_OS04G23820|LOC_OS02G13530|LOC_OS01G61380|LOC_OS12G06220|LOC_OS05G05830|LOC_OS03G04410|LOC_OS01G59060|LOC_OS08G40570|LOC_OS04G33210|LOC_OS03G63650|LOC_OS11G25560|LOC_OS07G05940|LOC_OS02G02810|LOC_OS01G49250|LOC_OS04G43420|LOC_OS07G45160|LOC_OS08G16010|LOC_OS04G52380|LOC_OS12G18200|LOC_OS01G63160|LOC_OS01G05670|LOC_OS03G03150|LOC_OS02G07260|LOC_OS11G38870|LOC_OS07G36680|LOC_OS03G04000|LOC_OS04G56740|LOC_OS07G09060|LOC_OS08G29320|LOC_OS03G19900|LOC_OS06G36800|LOC_OS06G35950|LOC_OS02G44220|LOC_OS03G17730|LOC_OS06G08790|LOC_OS01G65350|LOC_OS03G04470|LOC_OS06G44890|LOC_OS08G40110|LOC_OS05G48590|LOC_OS02G56200|LOC_OS12G42300|LOC_OS10G35960|LOC_OS03G62780|LOC_OS02G01970|LOC_OS07G05960|LOC_OS08G04400|LOC_OS01G06540|LOC_OS01G07870|LOC_OS01G66690|LOC_OS01G67540|LOC_OS03G15560|LOC_OS03G13380|LOC_OS06G20430|LOC_OS05G28500|LOC_OS05G03200|LOC_OS02G53140|LOC_OS03G62750|LOC_OS03G26210|LOC_OS06G09679|LOC_OS07G44299|LOC_OS11G01140|LOC_OS01G03020|LOC_OS03G19930|LOC_OS03G59590|LOC_OS02G37920|LOC_OS01G02170|LOC_OS03G15570|LOC_OS03G08810|LOC_OS08G41460|LOC_OS07G24230|LOC_OS10G35940|LOC_OS01G15480|LOC_OS01G07810|LOC_OS02G45180|LOC_OS04G55050|LOC_OS05G48960|LOC_OS05G47630|LOC_OS11G32290|LOC_OS03G03990|LOC_OS06G45310|LOC_OS08G34720|LOC_OS10G11140|LOC_OS07G47700|LOC_OS06G03910|LOC_OS07G09420|LOC_OS11G25990|LOC_OS03G52910|LOC_OS06G07020|LOC_OS01G67570|LOC_OS11G47320|LOC_OS08G17390|LOC_OS02G39720|LOC_OS04G43070|LOC_OS08G03510|LOC_OS11G04600|LOC_OS06G35960|LOC_OS03G51610|LOC_OS07G12610|LOC_OS02G16640|LOC_OS07G31370|LOC_OS01G38530|LOC_OS01G41710|LOC_OS06G45770|LOC_OS08G43210|LOC_OS07G44650|LOC_OS02G26430|LOC_OS02G25580|LOC_OS03G12020|LOC_OS10G23120|LOC_OS01G62630|LOC_OS03G16860|LOC_OS01G60450|LOC_OS08G24946|LOC_OS05G19150|LOC_OS05G50840|LOC_OS04G47450|LOC_OS02G39740|LOC_OS10G35580|LOC_OS09G12790|LOC_OS09G11460|LOC_OS02G03330|LOC_OS07G43330|LOC_OS12G23630|LOC_OS03G49710|LOC_OS01G03410|LOC_OS12G01449|LOC_OS01G66270|LOC_OS07G12630|LOC_OS02G56270|LOC_OS05G47670|LOC_OS04G47860|LOC_OS04G36730|LOC_OS04G38910|LOC_OS10G36880|LOC_OS01G72950|LOC_OS09G12300|LOC_OS09G13630|LOC_OS01G04730|LOC_OS03G49700|LOC_OS08G02630|LOC_OS06G36400|LOC_OS05G01450|LOC_OS01G57260|LOC_OS08G34750|LOC_OS10G37740|LOC_OS10G35560|LOC_OS11G32240|LOC_OS09G11440|LOC_OS02G27730|LOC_OS08G01770|LOC_OS04G57210|LOC_OS08G04800|LOC_OS01G38970|LOC_OS08G13840|LOC_OS07G09000|LOC_OS01G70310|LOC_OS12G04930|LOC_OS02G45130|LOC_OS01G68480|LOC_OS01G43080|LOC_OS02G47310|LOC_OS04G36760|LOC_OS01G04750|LOC_OS06G13760|LOC_OS01G13229|LOC_OS05G47640|LOC_OS06G07080|LOC_OS04G37619|LOC_OS05G25860|LOC_OS05G44130|LOC_OS11G11340|LOC_OS07G09490|LOC_OS04G24790|LOC_OS02G01590|LOC_OS03G24440|LOC_OS01G57240|LOC_OS10G39900|LOC_OS04G51900|LOC_OS11G32260|LOC_OS03G48940|LOC_OS01G43070|LOC_OS05G41010|LOC_OS02G52316|LOC_OS02G48290|LOC_OS04G28620|LOC_OS04G51410|LOC_OS01G38950|LOC_OS11G10420|LOC_OS02G02050|LOC_OS01G59410|LOC_OS03G08480|LOC_OS12G04990|LOC_OS12G04510|LOC_OS10G31950|LOC_OS03G48930|LOC_OS06G45380|LOC_OS06G12450|LOC_OS03G11670|LOC_OS03G57430|LOC_OS10G38110|LOC_OS10G39440|LOC_OS03G13850|LOC_OS01G39810|LOC_OS12G33080|LOC_OS02G07750|LOC_OS05G32530|LOC_OS05G31680|LOC_OS12G41930|LOC_OS03G13860|LOC_OS08G33370|LOC_OS10G17660|LOC_OS07G02090|LOC_OS11G19250|LOC_OS03G08460|LOC_OS10G28770|LOC_OS01G42190|LOC_OS07G49150|LOC_OS06G35574|LOC_OS06G44030|LOC_OS10G40410|LOC_OS08G14620|LOC_OS03G14720|LOC_OS03G21490|LOC_OS05G33840|LOC_OS07G07310|LOC_OS12G41950|LOC_OS02G43830|LOC_OS01G59860|LOC_OS09G26420|LOC_OS01G59850|LOC_OS02G12290|LOC_OS04G33190|LOC_OS02G50100|LOC_OS06G04870|LOC_OS03G19590|LOC_OS09G26890|LOC_OS08G40900|LOC_OS02G46080|LOC_OS03G55660|LOC_OS05G23620|LOC_OS08G14640|LOC_OS07G08660|LOC_OS02G42960|LOC_OS02G02020|LOC_OS01G34560|LOC_OS03G48920|LOC_OS06G01390|LOC_OS04G38410|LOC_OS06G05750|LOC_OS02G16680|LOC_OS07G33630|LOC_OS06G47590|LOC_OS08G32085|LOC_OS08G15500|LOC_OS05G40180|LOC_OS05G23610|LOC_OS11G19210|LOC_OS10G35010|LOC_OS09G13570|LOC_OS03G08020|LOC_OS05G06280|LOC_OS09G38040|LOC_OS12G13460|LOC_OS07G10520|LOC_OS02G49570|LOC_OS10G25220|LOC_OS04G42920|LOC_OS09G34920|LOC_OS03G08490|LOC_OS01G26920|LOC_OS05G34730|LOC_OS03G08010|LOC_OS02G42940|LOC_OS07G41230|LOC_OS01G72100|LOC_OS10G27050|LOC_OS11G06320|LOC_OS01G14900|LOC_OS01G46980|LOC_OS01G44320|LOC_OS02G11840|LOC_OS07G38420|LOC_OS07G17970|LOC_OS03G54780|LOC_OS08G06240|LOC_OS12G39210|LOC_OS06G26234|LOC_OS01G17170|LOC_OS12G42876|LOC_OS01G57630|LOC_OS07G02470|LOC_OS02G47800|LOC_OS03G04040|LOC_OS08G44070|LOC_OS04G19740|LOC_OS01G59800|LOC_OS01G12710|LOC_OS07G42940|LOC_OS08G39960|LOC_OS12G36194|LOC_OS05G30750|LOC_OS01G73450|LOC_OS03G22730|LOC_OS01G73460|LOC_OS05G44900|LOC_OS02G42570|LOC_OS02G12710|LOC_OS07G07709|LOC_OS03G19560|LOC_OS04G58900|LOC_OS03G07530|LOC_OS04G02050|LOC_OS08G06220|LOC_OS03G10750|LOC_OS09G27370|LOC_OS11G37080|LOC_OS05G30740|LOC_OS10G30200|LOC_OS03G22740|LOC_OS06G07960|LOC_OS03G20560|LOC_OS07G27780|LOC_OS10G28370|LOC_OS08G28860|LOC_OS02G55410|LOC_OS01G07382|LOC_OS07G37580|LOC_OS08G37320|LOC_OS01G22520|LOC_OS02G45610|LOC_OS01G52390|LOC_OS01G17180|LOC_OS03G04490|LOC_OS10G28340|LOC_OS11G04580|LOC_OS07G39310|LOC_OS04G55810|LOC_OS02G07780|LOC_OS02G53680|LOC_OS05G15160|LOC_OS04G11830|LOC_OS07G30970|LOC_OS03G16480|LOC_OS03G19510|LOC_OS02G32730|LOC_OS12G39650|LOC_OS12G24170|LOC_OS05G41440|LOC_OS03G53880|LOC_OS01G63210|LOC_OS02G09970|LOC_OS07G13170|LOC_OS02G06460|LOC_OS02G39360|LOC_OS11G39670|LOC_OS01G53220|LOC_OS06G30750|LOC_OS04G42990|LOC_OS09G20700|LOC_OS03G21840|LOC_OS11G41990|LOC_OS10G07420|LOC_OS01G63220|LOC_OS02G51480|LOC_OS09G37100|LOC_OS06G50360|LOC_OS06G36050|LOC_OS01G54540|LOC_OS07G06890|LOC_OS03G42770|LOC_OS02G52340|LOC_OS08G08830|LOC_OS05G03174|LOC_OS03G55600|LOC_OS03G30790|LOC_OS03G06230|LOC_OS05G48050|LOC_OS05G49380|LOC_OS03G61030|LOC_OS02G39380|LOC_OS07G05570|LOC_OS03G04050|LOC_OS12G41380|LOC_OS05G34040|LOC_OS02G49820|LOC_OS06G07550|LOC_OS01G02080|LOC_OS08G13060|LOC_OS03G52640|LOC_OS04G20220|LOC_OS03G53970|LOC_OS06G15170|LOC_OS01G68930|LOC_OS08G40200|LOC_OS09G29050|LOC_OS03G06740|LOC_OS07G45000|LOC_OS07G46330|LOC_OS02G49830|LOC_OS12G43550|LOC_OS11G05880|LOC_OS03G52630|LOC_OS11G28980|LOC_OS01G10930|LOC_OS03G50450|LOC_OS02G50820|LOC_OS03G24180|LOC_OS02G10360|LOC_OS05G29920|LOC_OS06G45820|LOC_OS02G21009|LOC_OS08G42850|LOC_OS01G18890|LOC_OS08G02390|LOC_OS05G12260|LOC_OS03G42860|LOC_OS01G26039|LOC_OS07G05800|LOC_OS02G53060|LOC_OS08G31750|LOC_OS04G37920|LOC_OS07G25410|LOC_OS12G18150|LOC_OS01G73070|LOC_OS01G10950|LOC_OS01G63270|LOC_OS02G14730|LOC_OS01G70800|LOC_OS12G03070|LOC_OS12G08760|LOC_OS11G18730|LOC_OS07G32170|LOC_OS02G36990|LOC_OS11G16550|LOC_OS10G32110|LOC_OS11G04500|LOC_OS06G36910|LOC_OS07G44190|LOC_OS08G06720|LOC_OS02G35610|LOC_OS02G33430|LOC_OS04G54440|LOC_OS04G57950|LOC_OS11G14300|LOC_OS08G42420|LOC_OS03G49430|LOC_OS05G39770|LOC_OS12G43520|LOC_OS07G28940|LOC_OS07G49400|LOC_OS02G02700|LOC_OS06G30380|LOC_OS03G17850|LOC_OS08G19650|LOC_OS11G03660|LOC_OS04G39290|LOC_OS11G33050|LOC_OS12G07010|LOC_OS01G22900|LOC_OS10G24954|LOC_OS01G68500|LOC_OS05G30950|LOC_OS08G33940|LOC_OS08G40230|LOC_OS10G32570|LOC_OS07G49410|LOC_OS05G39760|LOC_OS07G44170|LOC_OS04G41140|LOC_OS01G10920|LOC_OS04G24600|LOC_OS02G13840|LOC_OS03G04580|LOC_OS02G33450|LOC_OS02G07160|LOC_OS05G48220|LOC_OS02G36960|LOC_OS01G16220|LOC_OS08G40260|LOC_OS10G32540|LOC_OS10G13810|LOC_OS03G18720|LOC_OS04G20230|LOC_OS04G25920|LOC_OS01G69850|LOC_OS06G43660|LOC_OS02G32590|LOC_OS01G68524|LOC_OS01G39310|LOC_OS04G45990|LOC_OS10G29390|LOC_OS08G40250|LOC_OS01G51890|LOC_OS01G31800|LOC_OS04G47300|LOC_OS07G29390|LOC_OS03G12590|LOC_OS11G13890|LOC_OS01G41610|LOC_OS03G22390|LOC_OS03G62850|LOC_OS03G02780|LOC_OS02G04510|LOC_OS07G45400|LOC_OS08G03640|LOC_OS01G04650|LOC_OS03G05800|LOC_OS02G15640|LOC_OS01G67210|LOC_OS06G13820|LOC_OS02G39600|LOC_OS02G36570|LOC_OS11G13420|LOC_OS08G43300|LOC_OS03G28940|LOC_OS09G30466|LOC_OS07G08460|LOC_OS07G48920|LOC_OS11G32160|LOC_OS11G24570|LOC_OS03G50885|LOC_OS09G24660|LOC_OS05G01500|LOC_OS05G41190|LOC_OS10G35690|LOC_OS08G33530|LOC_OS03G30800|LOC_OS08G08080|LOC_OS11G35220|LOC_OS03G24590|LOC_OS01G13150|LOC_OS11G01460|LOC_OS02G48560|LOC_OS07G32570|LOC_OS03G57490|LOC_OS03G59670|LOC_OS09G25500|LOC_OS06G40190|LOC_OS12G35560|LOC_OS12G36890|LOC_OS03G08050|LOC_OS10G37400|LOC_OS03G25450|LOC_OS05G32230|LOC_OS03G61990|LOC_OS07G22770|LOC_OS06G09370|LOC_OS04G58880|LOC_OS03G58790|LOC_OS02G12570|LOC_OS05G03740|LOC_OS02G04950|LOC_OS02G01440|LOC_OS09G12660|LOC_OS01G03760|LOC_OS12G43590|LOC_OS08G21570|LOC_OS07G01870|LOC_OS01G27750|LOC_OS10G23220|LOC_OS07G14700|LOC_OS06G13860|LOC_OS02G58340|LOC_OS02G57010|LOC_OS06G23210|LOC_OS01G40710|LOC_OS06G04910|LOC_OS10G13870|LOC_OS08G37904|LOC_OS05G38820|LOC_OS03G25400|LOC_OS09G21110|LOC_OS04G02890|LOC_OS01G59790|LOC_OS09G29070|LOC_OS04G35305|LOC_OS01G04630|LOC_OS12G42280|LOC_OS11G04930|LOC_OS05G14860|LOC_OS11G01420|LOC_OS01G62950|LOC_OS02G14770|LOC_OS06G49800|LOC_OS04G49950|LOC_OS03G55280|LOC_OS04G46440|LOC_OS08G35740|LOC_OS04G58410|LOC_OS08G02840|LOC_OS10G32920|LOC_OS03G22430|LOC_OS03G25940|LOC_OS01G25520|LOC_OS03G24610|LOC_OS09G26340|LOC_OS06G08080|LOC_OS03G53170|LOC_OS07G08970|LOC_OS04G41970|LOC_OS03G49900|LOC_OS11G09329|LOC_OS09G25000|LOC_OS05G41120|LOC_OS01G51800|LOC_OS11G13820|LOC_OS10G41400|LOC_OS04G47270|LOC_OS08G33460|LOC_OS08G32130|LOC_OS02G39200|LOC_OS06G48530|LOC_OS08G37820|LOC_OS01G10010|LOC_OS05G33500|LOC_OS02G06300|LOC_OS01G59760|LOC_OS07G42420|LOC_OS05G40260|LOC_OS05G06350|LOC_OS07G43720|LOC_OS02G03280|LOC_OS04G51310|LOC_OS09G33900|LOC_OS01G71320|LOC_OS03G25960|LOC_OS02G43700|LOC_OS04G31700|LOC_OS05G07690|LOC_OS09G36180|LOC_OS02G51330|LOC_OS09G39690|LOC_OS01G62910|LOC_OS06G44150|LOC_OS10G17770|LOC_OS11G32100|LOC_OS01G57560|LOC_OS09G33910|LOC_OS06G03640|LOC_OS12G40500|LOC_OS11G19140|LOC_OS02G43710|LOC_OS06G03670|LOC_OS04G38750|LOC_OS02G17870|LOC_OS01G48600|LOC_OS02G16540|LOC_OS03G58830|LOC_OS07G39270|LOC_OS12G05760|LOC_OS01G58400|LOC_OS05G32220|LOC_OS09G30410|LOC_OS07G08530|LOC_OS04G44190|LOC_OS03G22400|LOC_OS10G26690|LOC_OS09G39230|LOC_OS09G30418|LOC_OS02G51790|LOC_OS01G42050|LOC_OS04G58350|LOC_OS02G54820|LOC_OS03G58840|LOC_OS05G01970|LOC_OS05G23740|LOC_OS12G35580|LOC_OS02G03230|LOC_OS05G34870|LOC_OS05G08570|LOC_OS06G49890|LOC_OS11G29380|LOC_OS03G19240|LOC_OS09G27610|LOC_OS04G28520|LOC_OS02G38340|LOC_OS05G35710|LOC_OS07G41580|LOC_OS07G39290|LOC_OS03G21560|LOC_OS01G56200|LOC_OS12G04410|LOC_OS06G17840|LOC_OS05G29020|LOC_OS03G19250|LOC_OS08G34370|LOC_OS03G55320|LOC_OS01G12650|LOC_OS01G14830|LOC_OS02G37000|LOC_OS01G49900|LOC_OS12G01370|LOC_OS09G33950|LOC_OS03G20650|LOC_OS06G02380|LOC_OS11G31640|LOC_OS11G06680|LOC_OS01G09430|LOC_OS05G06770|LOC_OS01G07250|LOC_OS03G30460|LOC_OS04G55730|LOC_OS06G13030|LOC_OS01G17050|LOC_OS01G53150|LOC_OS09G36550|LOC_OS04G33940|LOC_OS09G38730|LOC_OS08G04180|LOC_OS04G42420|LOC_OS07G45090|LOC_OS01G37910|LOC_OS06G49460|LOC_OS02G33500|LOC_OS04G55720|LOC_OS03G54890|LOC_OS02G10880|LOC_OS05G39680|LOC_OS06G05400|LOC_OS04G33950|LOC_OS03G05480|LOC_OS01G53140|LOC_OS03G17020|LOC_OS02G18380|LOC_OS08G38780|LOC_OS03G19680|LOC_OS04G39260|LOC_OS11G05370|LOC_OS03G11720|LOC_OS08G38300|LOC_OS03G50080|LOC_OS02G52250|LOC_OS05G39670|LOC_OS09G38755|LOC_OS08G23280|LOC_OS07G06740|LOC_OS04G41110|LOC_OS11G08410|LOC_OS01G05080|LOC_OS08G33082|LOC_OS01G07260|LOC_OS10G40130|LOC_OS10G41460|LOC_OS07G40620|LOC_OS04G57920|LOC_OS01G62070|LOC_OS09G25060|LOC_OS03G09820|LOC_OS02G07250|LOC_OS11G31650|LOC_OS02G52260|LOC_OS03G62490|LOC_OS09G04110|LOC_OS05G05480|LOC_OS12G07540|LOC_OS07G37010|LOC_OS12G05360|LOC_OS12G41860|LOC_OS12G06210|LOC_OS08G03290|LOC_OS02G09840|LOC_OS06G29430|LOC_OS05G45920|LOC_OS02G25080|LOC_OS02G49070|LOC_OS05G07670|LOC_OS03G10820|LOC_OS04G30880|LOC_OS12G38210|LOC_OS12G06200|LOC_OS10G32970|LOC_OS07G09800|LOC_OS09G38790|LOC_OS08G37490|LOC_OS03G55730|LOC_OS05G08970|LOC_OS03G54880|LOC_OS03G27260|LOC_OS01G65520|LOC_OS04G51350|LOC_OS04G52200|LOC_OS12G42730|LOC_OS01G51390|LOC_OS01G39260|LOC_OS12G04010|LOC_OS05G39230|LOC_OS01G52240|LOC_OS06G06790|LOC_OS01G21990|LOC_OS01G04190|LOC_OS10G40570|LOC_OS01G42430|LOC_OS02G54880|LOC_OS02G45930|LOC_OS12G40540|LOC_OS06G39690|LOC_OS01G74010|LOC_OS07G46690|LOC_OS04G44550|LOC_OS03G43810|LOC_OS11G03570|LOC_OS04G54360|LOC_OS03G17520|LOC_OS10G25950|LOC_OS01G67720|LOC_OS09G31260|LOC_OS04G41040|LOC_OS03G25140|LOC_OS02G49700|LOC_OS03G40780|LOC_OS06G51380|LOC_OS01G08970|LOC_OS07G11110|LOC_OS02G36850|LOC_OS09G31270|LOC_OS08G40790|LOC_OS01G13080|LOC_OS01G39250|LOC_OS01G51360|LOC_OS03G63430|LOC_OS01G15260|LOC_OS02G42290|LOC_OS11G47130|LOC_OS11G03110|LOC_OS04G57890|LOC_OS03G38000|LOC_OS03G50120|LOC_OS01G05490|LOC_OS01G42400|LOC_OS01G61150|LOC_OS10G33550|LOC_OS11G14240|LOC_OS01G18320|LOC_OS07G27950|LOC_OS11G47140|LOC_OS05G35460|LOC_OS07G46680|LOC_OS05G33280|LOC_OS03G58060|LOC_OS01G66420|LOC_OS06G19660|LOC_OS12G32330|LOC_OS03G10920|LOC_OS03G48270|LOC_OS05G04740|LOC_OS12G30150|LOC_OS02G58640|LOC_OS08G02490|LOC_OS09G36982|LOC_OS06G22820|LOC_OS02G40090|LOC_OS01G04100|LOC_OS06G10880|LOC_OS01G64250|LOC_OS07G38620|LOC_OS01G62460|LOC_OS06G22870|LOC_OS06G45990|LOC_OS07G32080|LOC_OS07G48430|LOC_OS07G28820|LOC_OS09G34330|LOC_OS09G10760|LOC_OS10G33530|LOC_OS01G13050|LOC_OS09G24910|LOC_OS06G09880|LOC_OS05G02140|LOC_OS04G54790|LOC_OS01G69950|LOC_OS04G51280|LOC_OS02G13710|LOC_OS12G33600|LOC_OS01G61120|LOC_OS05G49200|LOC_OS06G45500|LOC_OS04G31210|LOC_OS07G41810|LOC_OS04G52130|LOC_OS08G42530|LOC_OS02G55110|LOC_OS04G55640|LOC_OS03G09920|LOC_OS05G11090|LOC_OS04G28090|LOC_OS02G45760|LOC_OS09G24900|LOC_OS06G33980|LOC_OS03G59340|LOC_OS05G28740|LOC_OS07G36465|LOC_OS06G12600|LOC_OS02G07040|LOC_OS10G41130|LOC_OS07G36460|LOC_OS03G41612|LOC_OS05G11060|LOC_OS02G47940|LOC_OS01G09800|LOC_OS01G08950|LOC_OS12G41230|LOC_OS05G34170|LOC_OS04G41030|LOC_OS05G01270|LOC_OS03G50550|LOC_OS03G14000|LOC_OS11G04890|LOC_OS06G05060|LOC_OS08G39380|LOC_OS09G08420|LOC_OS01G61580|LOC_OS12G07350|LOC_OS07G36450|LOC_OS06G21530|LOC_OS05G47480|LOC_OS09G38720|LOC_OS01G51770|LOC_OS02G47120|LOC_OS12G44370|LOC_OS09G24560|LOC_OS04G55290|LOC_OS12G12300|LOC_OS01G40640|LOC_OS02G13340|LOC_OS03G12236|LOC_OS01G42820|LOC_OS09G11250|LOC_OS06G19250|LOC_OS12G03816|LOC_OS11G03980|LOC_OS02G49790|LOC_OS01G62410|LOC_OS01G67330|LOC_OS01G62890|LOC_OS09G30340|LOC_OS05G23420|LOC_OS02G34270|LOC_OS08G34950|LOC_OS01G57066|LOC_OS03G49500|LOC_OS05G06070|LOC_OS08G02420|LOC_OS04G56160|LOC_OS07G33310|LOC_OS07G34640|LOC_OS05G47850|LOC_OS01G49430|LOC_OS02G58230|LOC_OS02G41800|LOC_OS01G13030|LOC_OS03G61620|LOC_OS02G35150|LOC_OS03G45170|LOC_OS10G36660|LOC_OS08G41270|LOC_OS02G57380|LOC_OS11G01340|LOC_OS12G44380|LOC_OS05G06080|LOC_OS06G42490|LOC_OS09G33870|LOC_OS09G16910|LOC_OS10G36670|LOC_OS10G37520|LOC_OS01G03650|LOC_OS12G42150|LOC_OS01G49890|LOC_OS01G05830|LOC_OS09G39180|LOC_OS12G44330|LOC_OS07G19030|LOC_OS03G14850|LOC_OS03G58430|LOC_OS02G13300|LOC_OS03G56241|LOC_OS02G56030|LOC_OS06G48620|LOC_OS03G25980|LOC_OS02G55180|LOC_OS08G29160|LOC_OS01G05820|LOC_OS08G44310|LOC_OS09G09360|LOC_OS09G21000|LOC_OS08G29170|LOC_OS09G30380|LOC_OS10G37980|LOC_OS02G01332|LOC_OS07G47510|LOC_OS08G23880|LOC_OS02G05700|LOC_OS01G50860|LOC_OS04G32150|LOC_OS10G22460|LOC_OS04G58780|LOC_OS03G59740|LOC_OS05G47890|LOC_OS07G08390|LOC_OS11G34210|LOC_OS01G41910|LOC_OS02G01340|LOC_OS08G43490|LOC_OS05G32390|LOC_OS08G44330|LOC_OS08G23410|LOC_OS01G04990|LOC_OS02G48880|LOC_OS04G57440|LOC_OS01G60650|LOC_OS02G15980|LOC_OS08G10580|LOC_OS06G44230|LOC_OS06G46410|LOC_OS07G46640|LOC_OS03G02430|LOC_OS01G59660|LOC_OS04G58280|LOC_OS01G24550|LOC_OS10G25030|LOC_OS05G42100|LOC_OS02G24080|LOC_OS03G19380|LOC_OS02G54730|LOC_OS01G60640|LOC_OS01G12560|LOC_OS06G46000|LOC_OS07G36080|LOC_OS08G37950|LOC_OS10G39670|LOC_OS06G02420|LOC_OS09G39540|LOC_OS10G30860|LOC_OS10G30870|LOC_OS08G26820|LOC_OS04G38680|LOC_OS02G16450|LOC_OS12G15420|LOC_OS10G21920|LOC_OS05G22970|LOC_OS08G33100|LOC_OS08G13990|LOC_OS09G17740|LOC_OS01G05810|LOC_OS02G19990|LOC_OS01G69120|LOC_OS01G49830|LOC_OS04G35180|LOC_OS02G30300|LOC_OS05G39390|LOC_OS06G48640|LOC_OS06G47310|LOC_OS01G13430|LOC_OS02G04490|LOC_OS12G03880|LOC_OS03G21240|LOC_OS03G22570|LOC_OS07G07540|LOC_OS02G14290|LOC_OS10G25020|LOC_OS01G69130|LOC_OS03G11450|LOC_OS01G45460|LOC_OS11G08370|LOC_OS04G35190|LOC_OS08G10020|LOC_OS03G60820|LOC_OS03G13630|LOC_OS08G14860|LOC_OS09G19900|LOC_OS06G04610|LOC_OS12G40860|LOC_OS01G05800|LOC_OS07G42760|LOC_OS03G44300|LOC_OS06G03790|LOC_OS11G08300|LOC_OS01G48960|LOC_OS04G59570|LOC_OS02G38200|LOC_OS05G50170|LOC_OS01G61920|LOC_OS06G13100|LOC_OS11G05280|LOC_OS05G44310|LOC_OS03G18020|LOC_OS05G19370|LOC_OS03G32314|LOC_OS03G06090|LOC_OS11G39030|LOC_OS09G33810|LOC_OS01G19140|LOC_OS03G02960|LOC_OS06G48680|LOC_OS01G16900|LOC_OS11G07470|LOC_OS12G18900|LOC_OS04G41820|LOC_OS07G48090|LOC_OS08G06020|LOC_OS07G07580|LOC_OS02G49326|LOC_OS02G40510|LOC_OS07G42310|LOC_OS03G47820|LOC_OS05G11870|LOC_OS06G47340|LOC_OS11G08330|LOC_OS07G32530|LOC_OS10G41940|LOC_OS08G16600|LOC_OS05G23840|LOC_OS03G11410|LOC_OS07G08440|LOC_OS06G34040|LOC_OS12G03430|LOC_OS02G35180|LOC_OS02G42700|LOC_OS03G46920|LOC_OS03G21620|LOC_OS06G49110|LOC_OS05G43830|LOC_OS11G28350|LOC_OS05G06890|LOC_OS09G28480|LOC_OS08G36220|LOC_OS01G64730|LOC_OS04G30790|LOC_OS02G46710|LOC_OS01G70180|LOC_OS03G19310|LOC_OS03G46910|LOC_OS02G44540|LOC_OS06G04670|LOC_OS01G07120|LOC_OS05G41640|LOC_OS01G41040|LOC_OS03G49180|LOC_OS03G08630|LOC_OS03G07300|LOC_OS02G08440|LOC_OS03G58920|LOC_OS08G14440|LOC_OS06G40770|LOC_OS06G43800|LOC_OS04G32980|LOC_OS08G30910|LOC_OS06G06880|LOC_OS03G43430|LOC_OS05G29990|LOC_OS04G39140|LOC_OS03G53230|LOC_OS01G41030|LOC_OS03G10510|LOC_OS01G46720|LOC_OS04G52120|LOC_OS09G36450|LOC_OS12G21710|LOC_OS01G31220|LOC_OS01G56520|LOC_OS03G43420|LOC_OS07G26690|LOC_OS01G71050|LOC_OS05G04220|LOC_OS01G09320|LOC_OS08G38890|LOC_OS11G05260|LOC_OS03G58900|LOC_OS01G23610|LOC_OS01G24940|LOC_OS08G04270|LOC_OS08G45180|LOC_OS03G43850|LOC_OS05G06450|LOC_OS01G64770|LOC_OS10G41550|LOC_OS03G10930|LOC_OS11G16320|LOC_OS01G31680|LOC_OS08G02080|LOC_OS02G41470|LOC_OS05G06460|LOC_OS08G37580|LOC_OS03G25190|LOC_OS12G06560|LOC_OS06G43840|LOC_OS11G43960|LOC_OS01G61080|LOC_OS01G21410|LOC_OS12G04380|LOC_OS02G42320|LOC_OS02G44500|LOC_OS06G50130|LOC_OS03G07340|LOC_OS01G16030|LOC_OS03G19760|LOC_OS03G17580|LOC_OS06G08620|LOC_OS01G08440|LOC_OS02G32520|LOC_OS01G07110|LOC_OS03G53670|LOC_OS12G07880|LOC_OS12G04370|LOC_OS07G36060|LOC_OS02G04050|LOC_OS08G02060|LOC_OS12G08730|LOC_OS03G63440|LOC_OS07G28430|LOC_OS03G17590|LOC_OS04G42760|LOC_OS01G34700|LOC_OS02G10740|LOC_OS09G02284|LOC_OS02G33840|LOC_OS07G38230|LOC_OS02G09750|LOC_OS05G32710|LOC_OS02G29340|LOC_OS09G36020|LOC_OS02G39140|LOC_OS05G50120|LOC_OS03G59040|LOC_OS03G43930|LOC_OS07G38940|LOC_OS03G51550|LOC_OS09G31140|LOC_OS02G36740|LOC_OS01G36090|LOC_OS03G25260|LOC_OS06G14080|LOC_OS01G51250|LOC_OS06G07780|LOC_OS04G55560|LOC_OS01G42770|LOC_OS06G51029|LOC_OS01G27150|LOC_OS12G30490|LOC_OS11G40410|LOC_OS02G57690|LOC_OS07G40800|LOC_OS03G64400|LOC_OS02G02980|LOC_OS11G37690|LOC_OS03G18510|LOC_OS01G48060|LOC_OS02G43020|LOC_OS08G37290|LOC_OS03G55930|LOC_OS07G38960|LOC_OS04G24800|LOC_OS05G48422|LOC_OS05G23130|LOC_OS06G37180|LOC_OS12G34860|LOC_OS05G04850|LOC_OS02G58510|LOC_OS04G58620|LOC_OS03G04300|LOC_OS08G29660|LOC_OS01G16020|LOC_OS02G21260|LOC_OS11G02150|LOC_OS08G44810|LOC_OS12G34874|LOC_OS05G46230|LOC_OS05G44050|LOC_OS06G16270|LOC_OS03G04770|LOC_OS09G27080|LOC_OS02G55010|LOC_OS02G09150|LOC_OS05G05710|LOC_OS01G18670|LOC_OS08G04300|LOC_OS02G45660|LOC_OS08G03450|LOC_OS03G11060|LOC_OS07G37650|LOC_OS03G13240|LOC_OS01G15110|LOC_OS04G53350|LOC_OS09G31180|LOC_OS01G31610|LOC_OS01G51200|LOC_OS12G01950|LOC_OS03G51984|LOC_OS08G03440|LOC_OS03G17610|LOC_OS01G67890|LOC_OS02G34510|LOC_OS09G21760|LOC_OS03G05680|LOC_OS11G38980|LOC_OS05G49320|LOC_OS08G41320|LOC_OS04G55520|LOC_OS02G57650|LOC_OS08G32850|LOC_OS10G33660|LOC_OS05G13390|LOC_OS05G14240|LOC_OS02G02950|LOC_OS08G03430|LOC_OS03G53710|LOC_OS01G63060|LOC_OS09G27050|LOC_OS02G35870|LOC_OS03G04340|LOC_OS04G57730|LOC_OS02G55440|LOC_OS03G57290|LOC_OS02G36710|LOC_OS06G35814|LOC_OS06G20320|LOC_OS02G34530|LOC_OS02G09590|LOC_OS06G44750|LOC_OS08G33720|LOC_OS05G13370|LOC_OS01G12090|LOC_OS07G28710|LOC_OS02G01245|LOC_OS08G02560|LOC_OS03G12350|LOC_OS05G47510|LOC_OS09G23110|LOC_OS12G09000|LOC_OS04G01780|LOC_OS03G23000|LOC_OS02G28720|LOC_OS01G13370|LOC_OS04G33390|LOC_OS08G02550|LOC_OS04G35570|LOC_OS03G36790|LOC_OS01G67450|LOC_OS06G06050|LOC_OS03G15870|LOC_OS01G25370|LOC_OS04G48880|LOC_OS06G22560|LOC_OS03G22160|LOC_OS03G63950|LOC_OS04G38600|LOC_OS05G35520|LOC_OS12G01500|LOC_OS05G08370|LOC_OS01G51634|LOC_OS12G42090|LOC_OS05G43130|LOC_OS04G55190|LOC_OS04G40930|LOC_OS12G36640|LOC_OS02G36360|LOC_OS03G18910|LOC_OS03G55090|LOC_OS08G09170|LOC_OS06G11420|LOC_OS04G38620|LOC_OS02G27880|LOC_OS03G58100|LOC_OS03G11050|LOC_OS05G22670|LOC_OS06G23870|LOC_OS12G07270|LOC_OS03G09140|LOC_OS10G37640|LOC_OS06G01620|LOC_OS12G17070|LOC_OS02G04710|LOC_OS06G08280|LOC_OS01G68330|LOC_OS01G61410|LOC_OS01G48444|LOC_OS03G57220|LOC_OS10G38940|LOC_OS04G32010|LOC_OS02G16709|LOC_OS02G02530|LOC_OS06G37610|LOC_OS02G04725|LOC_OS04G32020|LOC_OS04G57780|LOC_OS03G14980|LOC_OS04G52090|LOC_OS01G12470|LOC_OS05G48870|LOC_OS03G38930|LOC_OS03G26960|LOC_OS07G23880|LOC_OS02G45240|LOC_OS03G51930|LOC_OS01G66170|LOC_OS04G47520|LOC_OS06G13650|LOC_OS08G25700|LOC_OS06G47870|LOC_OS08G36840|LOC_OS10G36740|LOC_OS02G02550|LOC_OS12G02870|LOC_OS02G03400|LOC_OS03G06910|LOC_OS12G08170|LOC_OS01G44050|LOC_OS05G27920|LOC_OS07G42160|LOC_OS09G35970|LOC_OS07G48700|LOC_OS03G20010|LOC_OS02G51100|LOC_OS06G48780|LOC_OS03G03910|LOC_OS01G47550|LOC_OS09G04790|LOC_OS09G23070|LOC_OS01G12440|LOC_OS09G26580|LOC_OS12G37550|LOC_OS05G39050|LOC_OS04G50204|LOC_OS09G39420|LOC_OS02G35090|LOC_OS10G26010|LOC_OS06G13660|LOC_OS02G30630|LOC_OS04G43910|LOC_OS10G40790|LOC_OS10G20710|LOC_OS09G38100|LOC_OS02G03030|LOC_OS12G02440|LOC_OS05G22614|LOC_OS02G43970|LOC_OS03G20020|LOC_OS01G72880|LOC_OS07G09600|LOC_OS06G02560|LOC_OS09G07800|LOC_OS05G09620|LOC_OS01G43170|LOC_OS04G43922|LOC_OS08G25624|LOC_OS01G15979|LOC_OS04G52400|LOC_OS01G59510|LOC_OS12G01580|LOC_OS02G43940|LOC_OS02G20860|LOC_OS03G22690|LOC_OS03G44484|LOC_OS04G13220|LOC_OS02G52420|LOC_OS07G49270|LOC_OS06G22140|LOC_OS02G49250|LOC_OS06G09180|LOC_OS03G60939|LOC_OS03G58620|LOC_OS03G45320|LOC_OS03G46650|LOC_OS05G50290|LOC_OS04G40830|LOC_OS07G32880|LOC_OS04G28300|LOC_OS03G10650|LOC_OS03G60910|LOC_OS07G08770|LOC_OS02G03460|LOC_OS07G41360|LOC_OS02G36380|LOC_OS05G32460|LOC_OS01G72430|LOC_OS02G49230|LOC_OS01G69270|LOC_OS11G08670|LOC_OS05G45760|LOC_OS02G55910|LOC_OS03G58600|LOC_OS01G63970|LOC_OS03G12840|LOC_OS03G01760|LOC_OS09G15400|LOC_OS03G42230|LOC_OS01G73770|LOC_OS04G40850|LOC_OS05G11980|LOC_OS01G70270|LOC_OS01G42280|LOC_OS05G43570|LOC_OS05G07000|LOC_OS03G18150|LOC_OS07G30240|LOC_OS08G38980|LOC_OS04G50660|LOC_OS02G04330|LOC_OS06G37660|LOC_OS02G07840|LOC_OS06G40840|LOC_OS05G32440|LOC_OS03G20470|LOC_OS01G72450|LOC_OS05G31110|LOC_OS02G52860|LOC_OS01G09246|LOC_OS08G27850|LOC_OS06G49640|LOC_OS06G12390|LOC_OS02G39420|LOC_OS03G12860|LOC_OS02G40880|LOC_OS04G41320|LOC_OS04G44830|LOC_OS07G05620|LOC_OS04G42650|LOC_OS02G42230|LOC_OS05G03020|LOC_OS01G21320|LOC_OS11G42540|LOC_OS04G21710|LOC_OS05G28320|LOC_OS08G34160|LOC_OS04G53310|LOC_OS10G41230|LOC_OS07G11060|LOC_OS01G11990|LOC_OS06G41750|LOC_OS05G32820|LOC_OS11G31880|LOC_OS06G43930|LOC_OS02G39050|LOC_OS04G33700|LOC_OS03G39020|LOC_OS01G59920|LOC_OS03G56830|LOC_OS05G05690|LOC_OS03G18580|LOC_OS08G34150|LOC_OS03G50290|LOC_OS04G54630|LOC_OS02G09650|LOC_OS08G07440|LOC_OS08G39840|LOC_OS03G08754|LOC_OS12G39340|LOC_OS12G42980|LOC_OS12G05550|LOC_OS11G38020|LOC_OS01G56400|LOC_OS04G44850|LOC_OS04G41340|LOC_OS06G51530|LOC_OS01G45750|LOC_OS05G40420|LOC_OS03G18590|LOC_OS02G07480|LOC_OS10G40360|LOC_OS02G53340|LOC_OS04G35900|LOC_OS02G44880|LOC_OS07G46160|LOC_OS01G22640|LOC_OS08G13250|LOC_OS02G32430|LOC_OS08G34170|LOC_OS03G52010|LOC_OS07G41710|LOC_OS12G04200|LOC_OS05G51130|LOC_OS09G35010|LOC_OS02G39060|LOC_OS01G55540|LOC_OS07G29600|LOC_OS06G43900|LOC_OS06G08720|LOC_OS03G59080|LOC_OS06G02180|LOC_OS02G27030|LOC_OS12G31810|LOC_OS01G03090|LOC_OS03G16350|LOC_OS07G37250|LOC_OS04G31960|LOC_OS04G55930|LOC_OS05G38160|LOC_OS12G04270|LOC_OS01G32890|LOC_OS09G38530|LOC_OS09G35020|LOC_OS05G14194|LOC_OS09G20830|LOC_OS11G03380|LOC_OS03G51580|LOC_OS04G51560|LOC_OS07G37240|LOC_OS02G51150|LOC_OS01G17240|LOC_OS07G48370|LOC_OS03G18550|LOC_OS03G59060|LOC_OS12G13170|LOC_OS09G34190|LOC_OS09G20820|LOC_OS06G06560|LOC_OS01G08320|LOC_OS10G42500|LOC_OS03G53310|LOC_OS03G55970|LOC_OS09G27450|LOC_OS06G41770|LOC_OS05G49270|LOC_OS05G14170|LOC_OS01G39020|LOC_OS04G44820|LOC_OS03G19410|LOC_OS06G08730|LOC_OS07G28790|LOC_OS02G35900|LOC_OS07G41750|LOC_OS03G07440|LOC_OS08G17655|LOC_OS07G42600|LOC_OS05G14180|LOC_OS01G17260|LOC_OS02G08300|LOC_OS02G20410
43229	1.1629E-7	2.1450E-6	1664	8737	4413	25460	intracellular organelle	LOC_OS02G48610|LOC_OS11G04660|LOC_OS03G16430|LOC_OS01G67960|LOC_OS03G50340|LOC_OS01G03050|LOC_OS09G36710|LOC_OS07G47300|LOC_OS04G32330|LOC_OS02G48620|LOC_OS02G45110|LOC_OS03G16440|LOC_OS10G42299|LOC_OS03G05760|LOC_OS03G24060|LOC_OS08G04450|LOC_OS03G63670|LOC_OS02G02860|LOC_OS12G40190|LOC_OS09G24700|LOC_OS06G09630|LOC_OS05G33050|LOC_OS07G34006|LOC_OS11G04200|LOC_OS01G67500|LOC_OS05G45030|LOC_OS02G10010|LOC_OS02G38820|LOC_OS03G60130|LOC_OS08G31630|LOC_OS07G22024|LOC_OS08G29780|LOC_OS05G38740|LOC_OS05G38730|LOC_OS06G08770|LOC_OS03G38230|LOC_OS04G23820|LOC_OS02G13530|LOC_OS01G61380|LOC_OS12G06220|LOC_OS05G05830|LOC_OS03G04410|LOC_OS01G59060|LOC_OS08G40570|LOC_OS04G33210|LOC_OS03G63650|LOC_OS11G25560|LOC_OS07G05940|LOC_OS02G02810|LOC_OS01G49250|LOC_OS04G43420|LOC_OS07G45160|LOC_OS08G16010|LOC_OS04G52380|LOC_OS12G18200|LOC_OS01G63160|LOC_OS01G05670|LOC_OS03G03150|LOC_OS02G07260|LOC_OS11G38870|LOC_OS07G36680|LOC_OS03G04000|LOC_OS04G56740|LOC_OS07G09060|LOC_OS08G29320|LOC_OS03G19900|LOC_OS06G36800|LOC_OS06G35950|LOC_OS02G44220|LOC_OS03G17730|LOC_OS06G08790|LOC_OS01G65350|LOC_OS03G04470|LOC_OS06G44890|LOC_OS08G40110|LOC_OS05G48590|LOC_OS02G56200|LOC_OS12G42300|LOC_OS10G35960|LOC_OS03G62780|LOC_OS02G01970|LOC_OS07G05960|LOC_OS08G04400|LOC_OS01G06540|LOC_OS01G07870|LOC_OS01G66690|LOC_OS01G67540|LOC_OS03G15560|LOC_OS03G13380|LOC_OS06G20430|LOC_OS05G28500|LOC_OS05G03200|LOC_OS02G53140|LOC_OS03G62750|LOC_OS03G26210|LOC_OS06G09679|LOC_OS07G44299|LOC_OS11G01140|LOC_OS01G03020|LOC_OS03G19930|LOC_OS03G59590|LOC_OS02G37920|LOC_OS01G02170|LOC_OS03G15570|LOC_OS03G08810|LOC_OS08G41460|LOC_OS07G24230|LOC_OS10G35940|LOC_OS01G15480|LOC_OS01G07810|LOC_OS02G45180|LOC_OS04G55050|LOC_OS05G48960|LOC_OS05G47630|LOC_OS11G32290|LOC_OS03G03990|LOC_OS06G45310|LOC_OS08G34720|LOC_OS10G11140|LOC_OS07G47700|LOC_OS06G03910|LOC_OS07G09420|LOC_OS11G25990|LOC_OS03G52910|LOC_OS06G07020|LOC_OS01G67570|LOC_OS11G47320|LOC_OS08G17390|LOC_OS02G39720|LOC_OS04G43070|LOC_OS08G03510|LOC_OS11G04600|LOC_OS06G35960|LOC_OS03G51610|LOC_OS07G12610|LOC_OS02G16640|LOC_OS07G31370|LOC_OS01G38530|LOC_OS01G41710|LOC_OS06G45770|LOC_OS08G43210|LOC_OS07G44650|LOC_OS02G26430|LOC_OS02G25580|LOC_OS03G12020|LOC_OS10G23120|LOC_OS01G62630|LOC_OS03G16860|LOC_OS01G60450|LOC_OS08G24946|LOC_OS05G19150|LOC_OS05G50840|LOC_OS04G47450|LOC_OS02G39740|LOC_OS10G35580|LOC_OS09G12790|LOC_OS09G11460|LOC_OS02G03330|LOC_OS07G43330|LOC_OS12G23630|LOC_OS03G49710|LOC_OS01G03410|LOC_OS12G01449|LOC_OS01G66270|LOC_OS07G12630|LOC_OS02G56270|LOC_OS05G47670|LOC_OS04G47860|LOC_OS04G36730|LOC_OS04G38910|LOC_OS10G36880|LOC_OS01G72950|LOC_OS09G12300|LOC_OS09G13630|LOC_OS01G04730|LOC_OS03G49700|LOC_OS08G02630|LOC_OS06G36400|LOC_OS05G01450|LOC_OS01G57260|LOC_OS08G34750|LOC_OS10G37740|LOC_OS10G35560|LOC_OS11G32240|LOC_OS09G11440|LOC_OS02G27730|LOC_OS08G01770|LOC_OS04G57210|LOC_OS08G04800|LOC_OS01G38970|LOC_OS08G13840|LOC_OS07G09000|LOC_OS01G70310|LOC_OS12G04930|LOC_OS02G45130|LOC_OS01G68480|LOC_OS01G43080|LOC_OS02G47310|LOC_OS04G36760|LOC_OS01G04750|LOC_OS06G13760|LOC_OS01G13229|LOC_OS05G47640|LOC_OS06G07080|LOC_OS04G37619|LOC_OS05G25860|LOC_OS05G44130|LOC_OS11G11340|LOC_OS07G09490|LOC_OS04G24790|LOC_OS02G01590|LOC_OS03G24440|LOC_OS01G57240|LOC_OS10G39900|LOC_OS04G51900|LOC_OS11G32260|LOC_OS03G48940|LOC_OS01G43070|LOC_OS05G41010|LOC_OS02G52316|LOC_OS02G48290|LOC_OS04G28620|LOC_OS04G51410|LOC_OS01G38950|LOC_OS11G10420|LOC_OS02G02050|LOC_OS01G59410|LOC_OS03G08480|LOC_OS12G04990|LOC_OS12G04510|LOC_OS10G31950|LOC_OS03G48930|LOC_OS06G45380|LOC_OS06G12450|LOC_OS03G11670|LOC_OS03G57430|LOC_OS10G38110|LOC_OS10G39440|LOC_OS03G13850|LOC_OS01G39810|LOC_OS12G33080|LOC_OS02G07750|LOC_OS05G32530|LOC_OS05G31680|LOC_OS12G41930|LOC_OS03G13860|LOC_OS08G33370|LOC_OS10G17660|LOC_OS07G02090|LOC_OS11G19250|LOC_OS03G08460|LOC_OS10G28770|LOC_OS01G42190|LOC_OS07G49150|LOC_OS06G35574|LOC_OS06G44030|LOC_OS10G40410|LOC_OS08G14620|LOC_OS03G14720|LOC_OS03G21490|LOC_OS05G33840|LOC_OS07G07310|LOC_OS12G41950|LOC_OS02G43830|LOC_OS01G59860|LOC_OS09G26420|LOC_OS01G59850|LOC_OS02G12290|LOC_OS04G33190|LOC_OS02G50100|LOC_OS06G04870|LOC_OS03G19590|LOC_OS09G26890|LOC_OS08G40900|LOC_OS02G46080|LOC_OS03G55660|LOC_OS05G23620|LOC_OS08G14640|LOC_OS07G08660|LOC_OS02G42960|LOC_OS02G02020|LOC_OS01G34560|LOC_OS03G48920|LOC_OS06G01390|LOC_OS04G38410|LOC_OS06G05750|LOC_OS02G16680|LOC_OS07G33630|LOC_OS06G47590|LOC_OS08G32085|LOC_OS08G15500|LOC_OS05G40180|LOC_OS05G23610|LOC_OS11G19210|LOC_OS10G35010|LOC_OS09G13570|LOC_OS03G08020|LOC_OS05G06280|LOC_OS09G38040|LOC_OS12G13460|LOC_OS07G10520|LOC_OS02G49570|LOC_OS10G25220|LOC_OS04G42920|LOC_OS09G34920|LOC_OS03G08490|LOC_OS01G26920|LOC_OS05G34730|LOC_OS03G08010|LOC_OS02G42940|LOC_OS07G41230|LOC_OS01G72100|LOC_OS10G27050|LOC_OS11G06320|LOC_OS01G14900|LOC_OS01G46980|LOC_OS01G44320|LOC_OS02G11840|LOC_OS07G38420|LOC_OS07G17970|LOC_OS03G54780|LOC_OS08G06240|LOC_OS12G39210|LOC_OS06G26234|LOC_OS01G17170|LOC_OS12G42876|LOC_OS01G57630|LOC_OS07G02470|LOC_OS02G47800|LOC_OS03G04040|LOC_OS08G44070|LOC_OS04G19740|LOC_OS01G59800|LOC_OS01G12710|LOC_OS07G42940|LOC_OS08G39960|LOC_OS12G36194|LOC_OS05G30750|LOC_OS01G73450|LOC_OS03G22730|LOC_OS01G73460|LOC_OS05G44900|LOC_OS02G42570|LOC_OS02G12710|LOC_OS07G07709|LOC_OS03G19560|LOC_OS04G58900|LOC_OS03G07530|LOC_OS04G02050|LOC_OS08G06220|LOC_OS03G10750|LOC_OS09G27370|LOC_OS11G37080|LOC_OS05G30740|LOC_OS10G30200|LOC_OS03G22740|LOC_OS06G07960|LOC_OS03G20560|LOC_OS07G27780|LOC_OS10G28370|LOC_OS08G28860|LOC_OS02G55410|LOC_OS01G07382|LOC_OS07G37580|LOC_OS08G37320|LOC_OS01G22520|LOC_OS02G45610|LOC_OS01G52390|LOC_OS01G17180|LOC_OS03G04490|LOC_OS10G28340|LOC_OS11G04580|LOC_OS07G39310|LOC_OS04G55810|LOC_OS02G07780|LOC_OS02G53680|LOC_OS05G15160|LOC_OS04G11830|LOC_OS07G30970|LOC_OS03G16480|LOC_OS03G19510|LOC_OS02G32730|LOC_OS12G39650|LOC_OS12G24170|LOC_OS05G41440|LOC_OS03G53880|LOC_OS01G63210|LOC_OS02G09970|LOC_OS07G13170|LOC_OS02G06460|LOC_OS02G39360|LOC_OS11G39670|LOC_OS01G53220|LOC_OS06G30750|LOC_OS04G42990|LOC_OS09G20700|LOC_OS03G21840|LOC_OS11G41990|LOC_OS10G07420|LOC_OS01G63220|LOC_OS02G51480|LOC_OS09G37100|LOC_OS06G50360|LOC_OS06G36050|LOC_OS01G54540|LOC_OS07G06890|LOC_OS03G42770|LOC_OS02G52340|LOC_OS08G08830|LOC_OS05G03174|LOC_OS03G55600|LOC_OS03G30790|LOC_OS03G06230|LOC_OS05G48050|LOC_OS05G49380|LOC_OS03G61030|LOC_OS02G39380|LOC_OS07G05570|LOC_OS03G04050|LOC_OS12G41380|LOC_OS05G34040|LOC_OS02G49820|LOC_OS06G07550|LOC_OS01G02080|LOC_OS08G13060|LOC_OS03G52640|LOC_OS04G20220|LOC_OS03G53970|LOC_OS06G15170|LOC_OS01G68930|LOC_OS08G40200|LOC_OS09G29050|LOC_OS03G06740|LOC_OS07G45000|LOC_OS07G46330|LOC_OS02G49830|LOC_OS12G43550|LOC_OS11G05880|LOC_OS03G52630|LOC_OS11G28980|LOC_OS01G10930|LOC_OS03G50450|LOC_OS02G50820|LOC_OS03G24180|LOC_OS02G10360|LOC_OS05G29920|LOC_OS06G45820|LOC_OS02G21009|LOC_OS08G42850|LOC_OS01G18890|LOC_OS08G02390|LOC_OS05G12260|LOC_OS03G42860|LOC_OS01G26039|LOC_OS07G05800|LOC_OS02G53060|LOC_OS08G31750|LOC_OS04G37920|LOC_OS07G25410|LOC_OS12G18150|LOC_OS01G73070|LOC_OS01G10950|LOC_OS01G63270|LOC_OS02G14730|LOC_OS01G70800|LOC_OS12G03070|LOC_OS12G08760|LOC_OS11G18730|LOC_OS07G32170|LOC_OS02G36990|LOC_OS11G16550|LOC_OS10G32110|LOC_OS11G04500|LOC_OS06G36910|LOC_OS07G44190|LOC_OS08G06720|LOC_OS02G35610|LOC_OS02G33430|LOC_OS04G54440|LOC_OS04G57950|LOC_OS11G14300|LOC_OS08G42420|LOC_OS03G49430|LOC_OS05G39770|LOC_OS12G43520|LOC_OS07G28940|LOC_OS07G49400|LOC_OS02G02700|LOC_OS06G30380|LOC_OS03G17850|LOC_OS08G19650|LOC_OS11G03660|LOC_OS04G39290|LOC_OS11G33050|LOC_OS12G07010|LOC_OS01G22900|LOC_OS10G24954|LOC_OS01G68500|LOC_OS05G30950|LOC_OS08G33940|LOC_OS08G40230|LOC_OS10G32570|LOC_OS07G49410|LOC_OS05G39760|LOC_OS07G44170|LOC_OS04G41140|LOC_OS01G10920|LOC_OS04G24600|LOC_OS02G13840|LOC_OS03G04580|LOC_OS02G33450|LOC_OS02G07160|LOC_OS05G48220|LOC_OS02G36960|LOC_OS01G16220|LOC_OS08G40260|LOC_OS10G32540|LOC_OS10G13810|LOC_OS03G18720|LOC_OS04G20230|LOC_OS04G25920|LOC_OS01G69850|LOC_OS06G43660|LOC_OS02G32590|LOC_OS01G68524|LOC_OS01G39310|LOC_OS04G45990|LOC_OS10G29390|LOC_OS08G40250|LOC_OS01G51890|LOC_OS01G31800|LOC_OS04G47300|LOC_OS07G29390|LOC_OS03G12590|LOC_OS11G13890|LOC_OS01G41610|LOC_OS03G22390|LOC_OS03G62850|LOC_OS03G02780|LOC_OS02G04510|LOC_OS07G45400|LOC_OS08G03640|LOC_OS01G04650|LOC_OS03G05800|LOC_OS02G15640|LOC_OS01G67210|LOC_OS06G13820|LOC_OS02G39600|LOC_OS02G36570|LOC_OS11G13420|LOC_OS08G43300|LOC_OS03G28940|LOC_OS09G30466|LOC_OS07G08460|LOC_OS07G48920|LOC_OS11G32160|LOC_OS11G24570|LOC_OS03G50885|LOC_OS09G24660|LOC_OS05G01500|LOC_OS05G41190|LOC_OS10G35690|LOC_OS08G33530|LOC_OS03G30800|LOC_OS08G08080|LOC_OS11G35220|LOC_OS03G24590|LOC_OS01G13150|LOC_OS11G01460|LOC_OS02G48560|LOC_OS07G32570|LOC_OS03G57490|LOC_OS03G59670|LOC_OS09G25500|LOC_OS06G40190|LOC_OS12G35560|LOC_OS12G36890|LOC_OS03G08050|LOC_OS10G37400|LOC_OS03G25450|LOC_OS05G32230|LOC_OS03G61990|LOC_OS07G22770|LOC_OS06G09370|LOC_OS04G58880|LOC_OS03G58790|LOC_OS02G12570|LOC_OS05G03740|LOC_OS02G04950|LOC_OS02G01440|LOC_OS09G12660|LOC_OS01G03760|LOC_OS12G43590|LOC_OS08G21570|LOC_OS07G01870|LOC_OS01G27750|LOC_OS10G23220|LOC_OS07G14700|LOC_OS06G13860|LOC_OS02G58340|LOC_OS02G57010|LOC_OS06G23210|LOC_OS01G40710|LOC_OS06G04910|LOC_OS10G13870|LOC_OS08G37904|LOC_OS05G38820|LOC_OS03G25400|LOC_OS09G21110|LOC_OS04G02890|LOC_OS01G59790|LOC_OS09G29070|LOC_OS04G35305|LOC_OS01G04630|LOC_OS12G42280|LOC_OS11G04930|LOC_OS05G14860|LOC_OS11G01420|LOC_OS01G62950|LOC_OS02G14770|LOC_OS06G49800|LOC_OS04G49950|LOC_OS03G55280|LOC_OS04G46440|LOC_OS08G35740|LOC_OS04G58410|LOC_OS08G02840|LOC_OS10G32920|LOC_OS03G22430|LOC_OS03G25940|LOC_OS01G25520|LOC_OS03G24610|LOC_OS09G26340|LOC_OS06G08080|LOC_OS03G53170|LOC_OS07G08970|LOC_OS04G41970|LOC_OS03G49900|LOC_OS11G09329|LOC_OS09G25000|LOC_OS05G41120|LOC_OS01G51800|LOC_OS11G13820|LOC_OS10G41400|LOC_OS04G47270|LOC_OS08G33460|LOC_OS08G32130|LOC_OS02G39200|LOC_OS06G48530|LOC_OS08G37820|LOC_OS01G10010|LOC_OS05G33500|LOC_OS02G06300|LOC_OS01G59760|LOC_OS07G42420|LOC_OS05G40260|LOC_OS05G06350|LOC_OS07G43720|LOC_OS02G03280|LOC_OS04G51310|LOC_OS09G33900|LOC_OS01G71320|LOC_OS03G25960|LOC_OS02G43700|LOC_OS04G31700|LOC_OS05G07690|LOC_OS09G36180|LOC_OS02G51330|LOC_OS09G39690|LOC_OS01G62910|LOC_OS06G44150|LOC_OS10G17770|LOC_OS11G32100|LOC_OS01G57560|LOC_OS09G33910|LOC_OS06G03640|LOC_OS12G40500|LOC_OS11G19140|LOC_OS02G43710|LOC_OS06G03670|LOC_OS04G38750|LOC_OS02G17870|LOC_OS01G48600|LOC_OS02G16540|LOC_OS03G58830|LOC_OS07G39270|LOC_OS12G05760|LOC_OS01G58400|LOC_OS05G32220|LOC_OS09G30410|LOC_OS07G08530|LOC_OS04G44190|LOC_OS03G22400|LOC_OS10G26690|LOC_OS09G39230|LOC_OS09G30418|LOC_OS02G51790|LOC_OS01G42050|LOC_OS04G58350|LOC_OS02G54820|LOC_OS03G58840|LOC_OS05G01970|LOC_OS05G23740|LOC_OS12G35580|LOC_OS02G03230|LOC_OS05G34870|LOC_OS05G08570|LOC_OS06G49890|LOC_OS11G29380|LOC_OS03G19240|LOC_OS09G27610|LOC_OS04G28520|LOC_OS02G38340|LOC_OS05G35710|LOC_OS07G41580|LOC_OS07G39290|LOC_OS03G21560|LOC_OS01G56200|LOC_OS12G04410|LOC_OS06G17840|LOC_OS05G29020|LOC_OS03G19250|LOC_OS08G34370|LOC_OS03G55320|LOC_OS01G12650|LOC_OS01G14830|LOC_OS02G37000|LOC_OS01G49900|LOC_OS12G01370|LOC_OS09G33950|LOC_OS03G20650|LOC_OS06G02380|LOC_OS11G31640|LOC_OS11G06680|LOC_OS01G09430|LOC_OS05G06770|LOC_OS01G07250|LOC_OS03G30460|LOC_OS04G55730|LOC_OS06G13030|LOC_OS01G17050|LOC_OS01G53150|LOC_OS09G36550|LOC_OS04G33940|LOC_OS09G38730|LOC_OS08G04180|LOC_OS04G42420|LOC_OS07G45090|LOC_OS01G37910|LOC_OS06G49460|LOC_OS02G33500|LOC_OS04G55720|LOC_OS03G54890|LOC_OS02G10880|LOC_OS05G39680|LOC_OS06G05400|LOC_OS04G33950|LOC_OS03G05480|LOC_OS01G53140|LOC_OS03G17020|LOC_OS02G18380|LOC_OS08G38780|LOC_OS03G19680|LOC_OS04G39260|LOC_OS11G05370|LOC_OS03G11720|LOC_OS08G38300|LOC_OS03G50080|LOC_OS02G52250|LOC_OS05G39670|LOC_OS09G38755|LOC_OS08G23280|LOC_OS07G06740|LOC_OS04G41110|LOC_OS11G08410|LOC_OS01G05080|LOC_OS08G33082|LOC_OS01G07260|LOC_OS10G40130|LOC_OS10G41460|LOC_OS07G40620|LOC_OS04G57920|LOC_OS01G62070|LOC_OS09G25060|LOC_OS03G09820|LOC_OS02G07250|LOC_OS11G31650|LOC_OS02G52260|LOC_OS03G62490|LOC_OS09G04110|LOC_OS05G05480|LOC_OS12G07540|LOC_OS07G37010|LOC_OS12G05360|LOC_OS12G41860|LOC_OS12G06210|LOC_OS08G03290|LOC_OS02G09840|LOC_OS06G29430|LOC_OS05G45920|LOC_OS02G25080|LOC_OS02G49070|LOC_OS05G07670|LOC_OS03G10820|LOC_OS04G30880|LOC_OS12G38210|LOC_OS12G06200|LOC_OS10G32970|LOC_OS07G09800|LOC_OS09G38790|LOC_OS08G37490|LOC_OS03G55730|LOC_OS05G08970|LOC_OS03G54880|LOC_OS03G27260|LOC_OS01G65520|LOC_OS04G51350|LOC_OS04G52200|LOC_OS12G42730|LOC_OS01G51390|LOC_OS01G39260|LOC_OS12G04010|LOC_OS05G39230|LOC_OS01G52240|LOC_OS06G06790|LOC_OS01G21990|LOC_OS01G04190|LOC_OS10G40570|LOC_OS01G42430|LOC_OS02G54880|LOC_OS02G45930|LOC_OS12G40540|LOC_OS06G39690|LOC_OS01G74010|LOC_OS07G46690|LOC_OS04G44550|LOC_OS03G43810|LOC_OS11G03570|LOC_OS04G54360|LOC_OS03G17520|LOC_OS10G25950|LOC_OS01G67720|LOC_OS09G31260|LOC_OS04G41040|LOC_OS03G25140|LOC_OS02G49700|LOC_OS03G40780|LOC_OS06G51380|LOC_OS01G08970|LOC_OS07G11110|LOC_OS02G36850|LOC_OS09G31270|LOC_OS08G40790|LOC_OS01G13080|LOC_OS01G39250|LOC_OS01G51360|LOC_OS03G63430|LOC_OS01G15260|LOC_OS02G42290|LOC_OS11G47130|LOC_OS11G03110|LOC_OS04G57890|LOC_OS03G38000|LOC_OS03G50120|LOC_OS01G05490|LOC_OS01G42400|LOC_OS01G61150|LOC_OS10G33550|LOC_OS11G14240|LOC_OS01G18320|LOC_OS07G27950|LOC_OS11G47140|LOC_OS05G35460|LOC_OS07G46680|LOC_OS05G33280|LOC_OS03G58060|LOC_OS01G66420|LOC_OS06G19660|LOC_OS12G32330|LOC_OS03G10920|LOC_OS03G48270|LOC_OS05G04740|LOC_OS12G30150|LOC_OS02G58640|LOC_OS08G02490|LOC_OS09G36982|LOC_OS06G22820|LOC_OS02G40090|LOC_OS01G04100|LOC_OS06G10880|LOC_OS01G64250|LOC_OS07G38620|LOC_OS01G62460|LOC_OS06G22870|LOC_OS06G45990|LOC_OS07G32080|LOC_OS07G48430|LOC_OS07G28820|LOC_OS09G34330|LOC_OS09G10760|LOC_OS10G33530|LOC_OS01G13050|LOC_OS09G24910|LOC_OS06G09880|LOC_OS05G02140|LOC_OS04G54790|LOC_OS01G69950|LOC_OS04G51280|LOC_OS02G13710|LOC_OS12G33600|LOC_OS01G61120|LOC_OS05G49200|LOC_OS06G45500|LOC_OS04G31210|LOC_OS07G41810|LOC_OS04G52130|LOC_OS08G42530|LOC_OS02G55110|LOC_OS04G55640|LOC_OS03G09920|LOC_OS05G11090|LOC_OS04G28090|LOC_OS02G45760|LOC_OS09G24900|LOC_OS06G33980|LOC_OS03G59340|LOC_OS05G28740|LOC_OS07G36465|LOC_OS06G12600|LOC_OS02G07040|LOC_OS10G41130|LOC_OS07G36460|LOC_OS03G41612|LOC_OS05G11060|LOC_OS02G47940|LOC_OS01G09800|LOC_OS01G08950|LOC_OS12G41230|LOC_OS05G34170|LOC_OS04G41030|LOC_OS05G01270|LOC_OS03G50550|LOC_OS03G14000|LOC_OS11G04890|LOC_OS06G05060|LOC_OS08G39380|LOC_OS09G08420|LOC_OS01G61580|LOC_OS12G07350|LOC_OS07G36450|LOC_OS06G21530|LOC_OS05G47480|LOC_OS09G38720|LOC_OS01G51770|LOC_OS02G47120|LOC_OS12G44370|LOC_OS09G24560|LOC_OS04G55290|LOC_OS12G12300|LOC_OS01G40640|LOC_OS02G13340|LOC_OS03G12236|LOC_OS01G42820|LOC_OS09G11250|LOC_OS06G19250|LOC_OS12G03816|LOC_OS11G03980|LOC_OS02G49790|LOC_OS01G62410|LOC_OS01G67330|LOC_OS01G62890|LOC_OS09G30340|LOC_OS05G23420|LOC_OS02G34270|LOC_OS08G34950|LOC_OS01G57066|LOC_OS03G49500|LOC_OS05G06070|LOC_OS08G02420|LOC_OS04G56160|LOC_OS07G33310|LOC_OS07G34640|LOC_OS05G47850|LOC_OS01G49430|LOC_OS02G58230|LOC_OS02G41800|LOC_OS01G13030|LOC_OS03G61620|LOC_OS02G35150|LOC_OS03G45170|LOC_OS10G36660|LOC_OS08G41270|LOC_OS02G57380|LOC_OS11G01340|LOC_OS12G44380|LOC_OS05G06080|LOC_OS06G42490|LOC_OS09G33870|LOC_OS09G16910|LOC_OS10G36670|LOC_OS10G37520|LOC_OS01G03650|LOC_OS12G42150|LOC_OS01G49890|LOC_OS01G05830|LOC_OS09G39180|LOC_OS12G44330|LOC_OS07G19030|LOC_OS03G14850|LOC_OS03G58430|LOC_OS02G13300|LOC_OS03G56241|LOC_OS02G56030|LOC_OS06G48620|LOC_OS03G25980|LOC_OS02G55180|LOC_OS08G29160|LOC_OS01G05820|LOC_OS08G44310|LOC_OS09G09360|LOC_OS09G21000|LOC_OS08G29170|LOC_OS09G30380|LOC_OS10G37980|LOC_OS02G01332|LOC_OS07G47510|LOC_OS08G23880|LOC_OS02G05700|LOC_OS01G50860|LOC_OS04G32150|LOC_OS10G22460|LOC_OS04G58780|LOC_OS03G59740|LOC_OS05G47890|LOC_OS07G08390|LOC_OS11G34210|LOC_OS01G41910|LOC_OS02G01340|LOC_OS08G43490|LOC_OS05G32390|LOC_OS08G44330|LOC_OS08G23410|LOC_OS01G04990|LOC_OS02G48880|LOC_OS04G57440|LOC_OS01G60650|LOC_OS02G15980|LOC_OS08G10580|LOC_OS06G44230|LOC_OS06G46410|LOC_OS07G46640|LOC_OS03G02430|LOC_OS01G59660|LOC_OS04G58280|LOC_OS01G24550|LOC_OS10G25030|LOC_OS05G42100|LOC_OS02G24080|LOC_OS03G19380|LOC_OS02G54730|LOC_OS01G60640|LOC_OS01G12560|LOC_OS06G46000|LOC_OS07G36080|LOC_OS08G37950|LOC_OS10G39670|LOC_OS06G02420|LOC_OS09G39540|LOC_OS10G30860|LOC_OS10G30870|LOC_OS08G26820|LOC_OS04G38680|LOC_OS02G16450|LOC_OS12G15420|LOC_OS10G21920|LOC_OS05G22970|LOC_OS08G33100|LOC_OS08G13990|LOC_OS09G17740|LOC_OS01G05810|LOC_OS02G19990|LOC_OS01G69120|LOC_OS01G49830|LOC_OS04G35180|LOC_OS02G30300|LOC_OS05G39390|LOC_OS06G48640|LOC_OS06G47310|LOC_OS01G13430|LOC_OS02G04490|LOC_OS12G03880|LOC_OS03G21240|LOC_OS03G22570|LOC_OS07G07540|LOC_OS02G14290|LOC_OS10G25020|LOC_OS01G69130|LOC_OS03G11450|LOC_OS01G45460|LOC_OS11G08370|LOC_OS04G35190|LOC_OS08G10020|LOC_OS03G60820|LOC_OS03G13630|LOC_OS08G14860|LOC_OS09G19900|LOC_OS06G04610|LOC_OS12G40860|LOC_OS01G05800|LOC_OS07G42760|LOC_OS03G44300|LOC_OS06G03790|LOC_OS11G08300|LOC_OS01G48960|LOC_OS04G59570|LOC_OS02G38200|LOC_OS05G50170|LOC_OS01G61920|LOC_OS06G13100|LOC_OS11G05280|LOC_OS05G44310|LOC_OS03G18020|LOC_OS05G19370|LOC_OS03G32314|LOC_OS03G06090|LOC_OS11G39030|LOC_OS09G33810|LOC_OS01G19140|LOC_OS03G02960|LOC_OS06G48680|LOC_OS01G16900|LOC_OS11G07470|LOC_OS12G18900|LOC_OS04G41820|LOC_OS07G48090|LOC_OS08G06020|LOC_OS07G07580|LOC_OS02G49326|LOC_OS02G40510|LOC_OS07G42310|LOC_OS03G47820|LOC_OS05G11870|LOC_OS06G47340|LOC_OS11G08330|LOC_OS07G32530|LOC_OS10G41940|LOC_OS08G16600|LOC_OS05G23840|LOC_OS03G11410|LOC_OS07G08440|LOC_OS06G34040|LOC_OS12G03430|LOC_OS02G35180|LOC_OS02G42700|LOC_OS03G46920|LOC_OS03G21620|LOC_OS06G49110|LOC_OS05G43830|LOC_OS11G28350|LOC_OS05G06890|LOC_OS09G28480|LOC_OS08G36220|LOC_OS01G64730|LOC_OS04G30790|LOC_OS02G46710|LOC_OS01G70180|LOC_OS03G19310|LOC_OS03G46910|LOC_OS02G44540|LOC_OS06G04670|LOC_OS01G07120|LOC_OS05G41640|LOC_OS01G41040|LOC_OS03G49180|LOC_OS03G08630|LOC_OS03G07300|LOC_OS02G08440|LOC_OS03G58920|LOC_OS08G14440|LOC_OS06G40770|LOC_OS06G43800|LOC_OS04G32980|LOC_OS08G30910|LOC_OS06G06880|LOC_OS03G43430|LOC_OS05G29990|LOC_OS04G39140|LOC_OS03G53230|LOC_OS01G41030|LOC_OS03G10510|LOC_OS01G46720|LOC_OS04G52120|LOC_OS09G36450|LOC_OS12G21710|LOC_OS01G31220|LOC_OS01G56520|LOC_OS03G43420|LOC_OS07G26690|LOC_OS01G71050|LOC_OS05G04220|LOC_OS01G09320|LOC_OS08G38890|LOC_OS11G05260|LOC_OS03G58900|LOC_OS01G23610|LOC_OS01G24940|LOC_OS08G04270|LOC_OS08G45180|LOC_OS03G43850|LOC_OS05G06450|LOC_OS01G64770|LOC_OS10G41550|LOC_OS03G10930|LOC_OS11G16320|LOC_OS01G31680|LOC_OS08G02080|LOC_OS02G41470|LOC_OS05G06460|LOC_OS08G37580|LOC_OS03G25190|LOC_OS12G06560|LOC_OS06G43840|LOC_OS11G43960|LOC_OS01G61080|LOC_OS01G21410|LOC_OS12G04380|LOC_OS02G42320|LOC_OS02G44500|LOC_OS06G50130|LOC_OS03G07340|LOC_OS01G16030|LOC_OS03G19760|LOC_OS03G17580|LOC_OS06G08620|LOC_OS01G08440|LOC_OS02G32520|LOC_OS01G07110|LOC_OS03G53670|LOC_OS12G07880|LOC_OS12G04370|LOC_OS07G36060|LOC_OS02G04050|LOC_OS08G02060|LOC_OS12G08730|LOC_OS03G63440|LOC_OS07G28430|LOC_OS03G17590|LOC_OS04G42760|LOC_OS01G34700|LOC_OS02G10740|LOC_OS09G02284|LOC_OS02G33840|LOC_OS07G38230|LOC_OS02G09750|LOC_OS05G32710|LOC_OS02G29340|LOC_OS09G36020|LOC_OS02G39140|LOC_OS05G50120|LOC_OS03G59040|LOC_OS03G43930|LOC_OS07G38940|LOC_OS03G51550|LOC_OS09G31140|LOC_OS02G36740|LOC_OS01G36090|LOC_OS03G25260|LOC_OS06G14080|LOC_OS01G51250|LOC_OS06G07780|LOC_OS04G55560|LOC_OS01G42770|LOC_OS06G51029|LOC_OS01G27150|LOC_OS12G30490|LOC_OS11G40410|LOC_OS02G57690|LOC_OS07G40800|LOC_OS03G64400|LOC_OS02G02980|LOC_OS11G37690|LOC_OS03G18510|LOC_OS01G48060|LOC_OS02G43020|LOC_OS08G37290|LOC_OS03G55930|LOC_OS07G38960|LOC_OS04G24800|LOC_OS05G48422|LOC_OS05G23130|LOC_OS06G37180|LOC_OS12G34860|LOC_OS05G04850|LOC_OS02G58510|LOC_OS04G58620|LOC_OS03G04300|LOC_OS08G29660|LOC_OS01G16020|LOC_OS02G21260|LOC_OS11G02150|LOC_OS08G44810|LOC_OS12G34874|LOC_OS05G46230|LOC_OS05G44050|LOC_OS06G16270|LOC_OS03G04770|LOC_OS09G27080|LOC_OS02G55010|LOC_OS02G09150|LOC_OS05G05710|LOC_OS01G18670|LOC_OS08G04300|LOC_OS02G45660|LOC_OS08G03450|LOC_OS03G11060|LOC_OS07G37650|LOC_OS03G13240|LOC_OS01G15110|LOC_OS04G53350|LOC_OS09G31180|LOC_OS01G31610|LOC_OS01G51200|LOC_OS12G01950|LOC_OS03G51984|LOC_OS08G03440|LOC_OS03G17610|LOC_OS01G67890|LOC_OS02G34510|LOC_OS09G21760|LOC_OS03G05680|LOC_OS11G38980|LOC_OS05G49320|LOC_OS08G41320|LOC_OS04G55520|LOC_OS02G57650|LOC_OS08G32850|LOC_OS10G33660|LOC_OS05G13390|LOC_OS05G14240|LOC_OS02G02950|LOC_OS08G03430|LOC_OS03G53710|LOC_OS01G63060|LOC_OS09G27050|LOC_OS02G35870|LOC_OS03G04340|LOC_OS04G57730|LOC_OS02G55440|LOC_OS03G57290|LOC_OS02G36710|LOC_OS06G35814|LOC_OS06G20320|LOC_OS02G34530|LOC_OS02G09590|LOC_OS06G44750|LOC_OS08G33720|LOC_OS05G13370|LOC_OS01G12090|LOC_OS07G28710|LOC_OS02G01245|LOC_OS08G02560|LOC_OS03G12350|LOC_OS05G47510|LOC_OS09G23110|LOC_OS12G09000|LOC_OS04G01780|LOC_OS03G23000|LOC_OS02G28720|LOC_OS01G13370|LOC_OS04G33390|LOC_OS08G02550|LOC_OS04G35570|LOC_OS03G36790|LOC_OS01G67450|LOC_OS06G06050|LOC_OS03G15870|LOC_OS01G25370|LOC_OS04G48880|LOC_OS06G22560|LOC_OS03G22160|LOC_OS03G63950|LOC_OS04G38600|LOC_OS05G35520|LOC_OS12G01500|LOC_OS05G08370|LOC_OS01G51634|LOC_OS12G42090|LOC_OS05G43130|LOC_OS04G55190|LOC_OS04G40930|LOC_OS12G36640|LOC_OS02G36360|LOC_OS03G18910|LOC_OS03G55090|LOC_OS08G09170|LOC_OS06G11420|LOC_OS04G38620|LOC_OS02G27880|LOC_OS03G58100|LOC_OS03G11050|LOC_OS05G22670|LOC_OS06G23870|LOC_OS12G07270|LOC_OS03G09140|LOC_OS10G37640|LOC_OS06G01620|LOC_OS12G17070|LOC_OS02G04710|LOC_OS06G08280|LOC_OS01G68330|LOC_OS01G61410|LOC_OS01G48444|LOC_OS03G57220|LOC_OS10G38940|LOC_OS04G32010|LOC_OS02G16709|LOC_OS02G02530|LOC_OS06G37610|LOC_OS02G04725|LOC_OS04G32020|LOC_OS04G57780|LOC_OS03G14980|LOC_OS04G52090|LOC_OS01G12470|LOC_OS05G48870|LOC_OS03G38930|LOC_OS03G26960|LOC_OS07G23880|LOC_OS02G45240|LOC_OS03G51930|LOC_OS01G66170|LOC_OS04G47520|LOC_OS06G13650|LOC_OS08G25700|LOC_OS06G47870|LOC_OS08G36840|LOC_OS10G36740|LOC_OS02G02550|LOC_OS12G02870|LOC_OS02G03400|LOC_OS03G06910|LOC_OS12G08170|LOC_OS01G44050|LOC_OS05G27920|LOC_OS07G42160|LOC_OS09G35970|LOC_OS07G48700|LOC_OS03G20010|LOC_OS02G51100|LOC_OS06G48780|LOC_OS03G03910|LOC_OS01G47550|LOC_OS09G04790|LOC_OS09G23070|LOC_OS01G12440|LOC_OS09G26580|LOC_OS12G37550|LOC_OS05G39050|LOC_OS04G50204|LOC_OS09G39420|LOC_OS02G35090|LOC_OS10G26010|LOC_OS06G13660|LOC_OS02G30630|LOC_OS04G43910|LOC_OS10G40790|LOC_OS10G20710|LOC_OS09G38100|LOC_OS02G03030|LOC_OS12G02440|LOC_OS05G22614|LOC_OS02G43970|LOC_OS03G20020|LOC_OS01G72880|LOC_OS07G09600|LOC_OS06G02560|LOC_OS09G07800|LOC_OS05G09620|LOC_OS01G43170|LOC_OS04G43922|LOC_OS08G25624|LOC_OS01G15979|LOC_OS04G52400|LOC_OS01G59510|LOC_OS12G01580|LOC_OS02G43940|LOC_OS02G20860|LOC_OS03G22690|LOC_OS03G44484|LOC_OS04G13220|LOC_OS02G52420|LOC_OS07G49270|LOC_OS06G22140|LOC_OS02G49250|LOC_OS06G09180|LOC_OS03G60939|LOC_OS03G58620|LOC_OS03G45320|LOC_OS03G46650|LOC_OS05G50290|LOC_OS04G40830|LOC_OS07G32880|LOC_OS04G28300|LOC_OS03G10650|LOC_OS03G60910|LOC_OS07G08770|LOC_OS02G03460|LOC_OS07G41360|LOC_OS02G36380|LOC_OS05G32460|LOC_OS01G72430|LOC_OS02G49230|LOC_OS01G69270|LOC_OS11G08670|LOC_OS05G45760|LOC_OS02G55910|LOC_OS03G58600|LOC_OS01G63970|LOC_OS03G12840|LOC_OS03G01760|LOC_OS09G15400|LOC_OS03G42230|LOC_OS01G73770|LOC_OS04G40850|LOC_OS05G11980|LOC_OS01G70270|LOC_OS01G42280|LOC_OS05G43570|LOC_OS05G07000|LOC_OS03G18150|LOC_OS07G30240|LOC_OS08G38980|LOC_OS04G50660|LOC_OS02G04330|LOC_OS06G37660|LOC_OS02G07840|LOC_OS06G40840|LOC_OS05G32440|LOC_OS03G20470|LOC_OS01G72450|LOC_OS05G31110|LOC_OS02G52860|LOC_OS01G09246|LOC_OS08G27850|LOC_OS06G49640|LOC_OS06G12390|LOC_OS02G39420|LOC_OS03G12860|LOC_OS02G40880|LOC_OS04G41320|LOC_OS04G44830|LOC_OS07G05620|LOC_OS04G42650|LOC_OS02G42230|LOC_OS05G03020|LOC_OS01G21320|LOC_OS11G42540|LOC_OS04G21710|LOC_OS05G28320|LOC_OS08G34160|LOC_OS04G53310|LOC_OS10G41230|LOC_OS07G11060|LOC_OS01G11990|LOC_OS06G41750|LOC_OS05G32820|LOC_OS11G31880|LOC_OS06G43930|LOC_OS02G39050|LOC_OS04G33700|LOC_OS03G39020|LOC_OS01G59920|LOC_OS03G56830|LOC_OS05G05690|LOC_OS03G18580|LOC_OS08G34150|LOC_OS03G50290|LOC_OS04G54630|LOC_OS02G09650|LOC_OS08G07440|LOC_OS08G39840|LOC_OS03G08754|LOC_OS12G39340|LOC_OS12G42980|LOC_OS12G05550|LOC_OS11G38020|LOC_OS01G56400|LOC_OS04G44850|LOC_OS04G41340|LOC_OS06G51530|LOC_OS01G45750|LOC_OS05G40420|LOC_OS03G18590|LOC_OS02G07480|LOC_OS10G40360|LOC_OS02G53340|LOC_OS04G35900|LOC_OS02G44880|LOC_OS07G46160|LOC_OS01G22640|LOC_OS08G13250|LOC_OS02G32430|LOC_OS08G34170|LOC_OS03G52010|LOC_OS07G41710|LOC_OS12G04200|LOC_OS05G51130|LOC_OS09G35010|LOC_OS02G39060|LOC_OS01G55540|LOC_OS07G29600|LOC_OS06G43900|LOC_OS06G08720|LOC_OS03G59080|LOC_OS06G02180|LOC_OS02G27030|LOC_OS12G31810|LOC_OS01G03090|LOC_OS03G16350|LOC_OS07G37250|LOC_OS04G31960|LOC_OS04G55930|LOC_OS05G38160|LOC_OS12G04270|LOC_OS01G32890|LOC_OS09G38530|LOC_OS09G35020|LOC_OS05G14194|LOC_OS09G20830|LOC_OS11G03380|LOC_OS03G51580|LOC_OS04G51560|LOC_OS07G37240|LOC_OS02G51150|LOC_OS01G17240|LOC_OS07G48370|LOC_OS03G18550|LOC_OS03G59060|LOC_OS12G13170|LOC_OS09G34190|LOC_OS09G20820|LOC_OS06G06560|LOC_OS01G08320|LOC_OS10G42500|LOC_OS03G53310|LOC_OS03G55970|LOC_OS09G27450|LOC_OS06G41770|LOC_OS05G49270|LOC_OS05G14170|LOC_OS01G39020|LOC_OS04G44820|LOC_OS03G19410|LOC_OS06G08730|LOC_OS07G28790|LOC_OS02G35900|LOC_OS07G41750|LOC_OS03G07440|LOC_OS08G17655|LOC_OS07G42600|LOC_OS05G14180|LOC_OS01G17260|LOC_OS02G08300|LOC_OS02G20410
5829	6.0902E-6	1.0110E-4	474	2287	4413	25460	cytosol	LOC_OS05G39610|LOC_OS01G53430|LOC_OS01G73280|LOC_OS04G20220|LOC_OS01G10940|LOC_OS03G50340|LOC_OS08G37030|LOC_OS05G01360|LOC_OS02G12410|LOC_OS02G09120|LOC_OS02G34560|LOC_OS06G45830|LOC_OS05G49770|LOC_OS03G06620|LOC_OS02G56110|LOC_OS05G05840|LOC_OS01G36090|LOC_OS04G32330|LOC_OS10G38900|LOC_OS03G25140|LOC_OS02G01760|LOC_OS02G48740|LOC_OS02G25840|LOC_OS02G47410|LOC_OS02G48620|LOC_OS03G54930|LOC_OS11G05880|LOC_OS01G27150|LOC_OS06G42790|LOC_OS01G16354|LOC_OS12G04180|LOC_OS02G57690|LOC_OS01G60190|LOC_OS01G13080|LOC_OS07G46220|LOC_OS01G50030|LOC_OS03G63430|LOC_OS02G26720|LOC_OS03G18510|LOC_OS07G46790|LOC_OS07G05800|LOC_OS02G43020|LOC_OS11G04200|LOC_OS03G55930|LOC_OS12G10730|LOC_OS03G38000|LOC_OS01G05490|LOC_OS01G61150|LOC_OS02G53060|LOC_OS02G10130|LOC_OS12G13810|LOC_OS04G32110|LOC_OS05G38740|LOC_OS03G58060|LOC_OS01G56910|LOC_OS04G08550|LOC_OS01G63270|LOC_OS01G66420|LOC_OS05G46230|LOC_OS02G13530|LOC_OS06G19660|LOC_OS06G16270|LOC_OS03G04770|LOC_OS02G55010|LOC_OS05G05830|LOC_OS03G04410|LOC_OS08G40450|LOC_OS07G26974|LOC_OS06G22820|LOC_OS03G29770|LOC_OS07G44190|LOC_OS01G49250|LOC_OS07G46370|LOC_OS08G03450|LOC_OS03G11060|LOC_OS07G37650|LOC_OS02G12850|LOC_OS02G07260|LOC_OS01G62460|LOC_OS04G56740|LOC_OS09G29490|LOC_OS06G45990|LOC_OS04G55410|LOC_OS09G31180|LOC_OS12G42310|LOC_OS02G46510|LOC_OS07G49400|LOC_OS09G24910|LOC_OS10G31000|LOC_OS02G44220|LOC_OS08G19650|LOC_OS08G03440|LOC_OS05G02140|LOC_OS08G37060|LOC_OS05G28510|LOC_OS04G26910|LOC_OS12G07010|LOC_OS05G49200|LOC_OS06G44890|LOC_OS05G45080|LOC_OS04G31330|LOC_OS02G08480|LOC_OS08G42530|LOC_OS01G70700|LOC_OS03G09920|LOC_OS08G40230|LOC_OS10G32570|LOC_OS03G49420|LOC_OS05G16660|LOC_OS01G06540|LOC_OS02G44550|LOC_OS06G08460|LOC_OS09G19790|LOC_OS11G04520|LOC_OS01G06660|LOC_OS06G13810|LOC_OS01G68750|LOC_OS05G02590|LOC_OS01G41630|LOC_OS02G07040|LOC_OS02G30180|LOC_OS02G07160|LOC_OS07G38760|LOC_OS05G48220|LOC_OS10G11520|LOC_OS02G01510|LOC_OS01G51540|LOC_OS08G20660|LOC_OS10G30370|LOC_OS12G42440|LOC_OS03G57290|LOC_OS06G18010|LOC_OS03G60460|LOC_OS07G28710|LOC_OS03G26460|LOC_OS10G35940|LOC_OS03G02270|LOC_OS01G07810|LOC_OS01G50200|LOC_OS03G13560|LOC_OS04G55290|LOC_OS03G12590|LOC_OS08G34720|LOC_OS10G11140|LOC_OS03G02780|LOC_OS07G08210|LOC_OS08G02550|LOC_OS05G37700|LOC_OS08G03640|LOC_OS04G35570|LOC_OS01G04650|LOC_OS03G50850|LOC_OS01G67570|LOC_OS03G15870|LOC_OS09G33970|LOC_OS02G58020|LOC_OS02G39720|LOC_OS02G13110|LOC_OS08G43300|LOC_OS07G41050|LOC_OS08G40150|LOC_OS07G43350|LOC_OS11G04840|LOC_OS08G02420|LOC_OS01G27520|LOC_OS08G10649|LOC_OS06G11430|LOC_OS07G31370|LOC_OS01G61670|LOC_OS01G49430|LOC_OS08G08080|LOC_OS05G34540|LOC_OS02G05620|LOC_OS06G36700|LOC_OS02G25580|LOC_OS02G27880|LOC_OS10G06800|LOC_OS10G23120|LOC_OS03G16860|LOC_OS03G11050|LOC_OS06G40190|LOC_OS04G49990|LOC_OS12G35560|LOC_OS07G07270|LOC_OS02G13130|LOC_OS04G49510|LOC_OS10G10180|LOC_OS03G08050|LOC_OS03G09140|LOC_OS08G13930|LOC_OS05G35740|LOC_OS03G25450|LOC_OS09G34960|LOC_OS03G61990|LOC_OS01G49890|LOC_OS01G25320|LOC_OS04G58880|LOC_OS07G36600|LOC_OS02G09170|LOC_OS03G58430|LOC_OS03G57220|LOC_OS02G55060|LOC_OS03G56241|LOC_OS05G02530|LOC_OS11G13970|LOC_OS11G38910|LOC_OS04G36730|LOC_OS08G44200|LOC_OS07G43020|LOC_OS01G04730|LOC_OS05G38950|LOC_OS01G27990|LOC_OS07G01870|LOC_OS06G36400|LOC_OS07G42180|LOC_OS06G12530|LOC_OS03G14980|LOC_OS05G01450|LOC_OS07G10460|LOC_OS02G58340|LOC_OS10G37740|LOC_OS10G37980|LOC_OS06G04910|LOC_OS02G01332|LOC_OS12G25710|LOC_OS11G02740|LOC_OS02G05700|LOC_OS04G34450|LOC_OS09G21110|LOC_OS03G59740|LOC_OS01G59790|LOC_OS01G11054|LOC_OS02G56010|LOC_OS10G35530|LOC_OS09G29070|LOC_OS12G03720|LOC_OS04G51910|LOC_OS01G68480|LOC_OS11G01420|LOC_OS01G61500|LOC_OS04G57440|LOC_OS12G08170|LOC_OS01G62950|LOC_OS02G14770|LOC_OS01G61860|LOC_OS05G47640|LOC_OS06G49800|LOC_OS05G27920|LOC_OS01G57240|LOC_OS10G36870|LOC_OS07G22450|LOC_OS04G35280|LOC_OS04G58280|LOC_OS10G03480|LOC_OS05G10630|LOC_OS10G25030|LOC_OS06G48780|LOC_OS09G26340|LOC_OS02G19970|LOC_OS03G03910|LOC_OS10G06510|LOC_OS02G48290|LOC_OS11G10420|LOC_OS05G39050|LOC_OS02G58090|LOC_OS09G39540|LOC_OS07G42890|LOC_OS03G46640|LOC_OS04G40880|LOC_OS12G15420|LOC_OS01G69230|LOC_OS04G59000|LOC_OS05G22970|LOC_OS06G47320|LOC_OS06G48530|LOC_OS01G70580|LOC_OS01G34480|LOC_OS11G03900|LOC_OS06G01590|LOC_OS05G06350|LOC_OS03G58970|LOC_OS10G17780|LOC_OS03G56460|LOC_OS10G37230|LOC_OS06G48640|LOC_OS01G13430|LOC_OS01G57450|LOC_OS06G36770|LOC_OS12G03880|LOC_OS03G44484|LOC_OS08G01960|LOC_OS05G07690|LOC_OS07G29440|LOC_OS02G51330|LOC_OS10G25020|LOC_OS07G49270|LOC_OS02G14170|LOC_OS06G22140|LOC_OS06G45360|LOC_OS01G69130|LOC_OS09G25460|LOC_OS11G07040|LOC_OS10G31820|LOC_OS05G32580|LOC_OS07G31790|LOC_OS01G15910|LOC_OS09G04990|LOC_OS04G58240|LOC_OS02G30840|LOC_OS12G37870|LOC_OS09G15775|LOC_OS09G33800|LOC_OS02G35170|LOC_OS07G41360|LOC_OS03G44780|LOC_OS01G72430|LOC_OS03G44660|LOC_OS04G33190|LOC_OS12G22030|LOC_OS09G30418|LOC_OS01G61920|LOC_OS06G01360|LOC_OS04G58110|LOC_OS06G48330|LOC_OS07G31540|LOC_OS07G32630|LOC_OS02G54820|LOC_OS01G43020|LOC_OS05G19370|LOC_OS03G58600|LOC_OS10G37340|LOC_OS01G12870|LOC_OS07G08660|LOC_OS11G39030|LOC_OS07G44640|LOC_OS01G70140|LOC_OS09G14670|LOC_OS04G40850|LOC_OS09G37180|LOC_OS03G02960|LOC_OS11G29380|LOC_OS11G07470|LOC_OS05G43570|LOC_OS08G06020|LOC_OS11G29390|LOC_OS02G38340|LOC_OS12G35350|LOC_OS01G58740|LOC_OS01G73300|LOC_OS06G40840|LOC_OS04G31900|LOC_OS03G08020|LOC_OS03G47820|LOC_OS01G73790|LOC_OS04G37690|LOC_OS06G17840|LOC_OS05G29020|LOC_OS03G03920|LOC_OS02G48360|LOC_OS11G20689|LOC_OS03G57854|LOC_OS03G06190|LOC_OS02G40880|LOC_OS03G08010|LOC_OS02G42940|LOC_OS06G02380|LOC_OS07G05620|LOC_OS10G27050|LOC_OS11G05110|LOC_OS05G08950|LOC_OS05G43830|LOC_OS02G11840|LOC_OS09G07300|LOC_OS05G06770|LOC_OS10G42320|LOC_OS08G40840|LOC_OS11G31880|LOC_OS12G42876|LOC_OS02G39050|LOC_OS03G42320|LOC_OS09G38730|LOC_OS05G41400|LOC_OS01G12830|LOC_OS05G41640|LOC_OS05G08960|LOC_OS02G30230|LOC_OS03G18580|LOC_OS01G41040|LOC_OS01G06270|LOC_OS03G54890|LOC_OS07G42940|LOC_OS12G42980|LOC_OS01G72240|LOC_OS01G54350|LOC_OS03G17020|LOC_OS02G18380|LOC_OS01G72250|LOC_OS05G41510|LOC_OS03G60090|LOC_OS06G51530|LOC_OS01G22990|LOC_OS01G09570|LOC_OS05G40420|LOC_OS02G35950|LOC_OS07G07709|LOC_OS11G05370|LOC_OS08G36480|LOC_OS03G30240|LOC_OS04G02050|LOC_OS08G14330|LOC_OS09G36450|LOC_OS10G30200|LOC_OS09G17680|LOC_OS05G04220|LOC_OS11G07440|LOC_OS08G37320|LOC_OS08G41820|LOC_OS10G42550|LOC_OS06G48355|LOC_OS12G04200|LOC_OS05G36150|LOC_OS01G17180|LOC_OS01G03090|LOC_OS09G04110|LOC_OS07G17770|LOC_OS01G64650|LOC_OS03G48060|LOC_OS01G39280|LOC_OS12G37590|LOC_OS08G03290|LOC_OS07G02030|LOC_OS07G30970|LOC_OS09G20830|LOC_OS08G07400|LOC_OS12G39650|LOC_OS02G30310|LOC_OS03G10940|LOC_OS07G39780|LOC_OS12G38210|LOC_OS02G42320|LOC_OS02G44500|LOC_OS10G32970|LOC_OS01G16030|LOC_OS01G56600|LOC_OS03G17580|LOC_OS06G08620|LOC_OS03G59060|LOC_OS08G37490|LOC_OS02G35910|LOC_OS02G33850|LOC_OS03G53670|LOC_OS03G27260|LOC_OS02G06350|LOC_OS12G04010|LOC_OS01G53330|LOC_OS12G41400|LOC_OS11G48030|LOC_OS06G08610|LOC_OS07G31960|LOC_OS03G62480|LOC_OS01G34700|LOC_OS05G41660|LOC_OS03G55600|LOC_OS08G36150|LOC_OS07G41750|LOC_OS03G50390|LOC_OS03G31400|LOC_OS12G29760|LOC_OS09G37230|LOC_OS02G39140|LOC_OS07G08840|LOC_OS05G50120|LOC_OS02G08420|LOC_OS05G18780
5794	1.5285E-4	2.3066E-3	85	337	4413	25460	Golgi apparatus	LOC_OS02G40090|LOC_OS04G41320|LOC_OS03G48940|LOC_OS06G02180|LOC_OS08G04300|LOC_OS11G04580|LOC_OS01G21320|LOC_OS07G29390|LOC_OS09G04110|LOC_OS02G11840|LOC_OS07G37650|LOC_OS03G50340|LOC_OS03G30460|LOC_OS02G56270|LOC_OS04G55810|LOC_OS07G36680|LOC_OS01G15110|LOC_OS09G38530|LOC_OS05G50170|LOC_OS07G48430|LOC_OS07G41360|LOC_OS07G47700|LOC_OS07G28940|LOC_OS01G13050|LOC_OS04G41970|LOC_OS01G70180|LOC_OS08G21570|LOC_OS11G09329|LOC_OS03G17850|LOC_OS06G45380|LOC_OS03G52630|LOC_OS01G67330|LOC_OS01G41040|LOC_OS06G49460|LOC_OS02G49070|LOC_OS05G07670|LOC_OS06G45500|LOC_OS01G63970|LOC_OS02G39200|LOC_OS03G38930|LOC_OS08G42530|LOC_OS04G55640|LOC_OS03G01760|LOC_OS02G51150|LOC_OS02G07750|LOC_OS12G05550|LOC_OS05G39760|LOC_OS07G48370|LOC_OS06G08620|LOC_OS05G08370|LOC_OS04G44850|LOC_OS09G24900|LOC_OS04G47520|LOC_OS05G29990|LOC_OS06G13650|LOC_OS07G31370|LOC_OS03G59340|LOC_OS03G13380|LOC_OS02G35870|LOC_OS08G38980|LOC_OS06G47310|LOC_OS08G36840|LOC_OS02G55440|LOC_OS03G18910|LOC_OS01G31220|LOC_OS06G36050|LOC_OS07G42310|LOC_OS05G06280|LOC_OS09G36180|LOC_OS10G13810|LOC_OS04G42760|LOC_OS02G48880|LOC_OS05G03174|LOC_OS06G13760|LOC_OS06G47340|LOC_OS08G39380|LOC_OS01G45460|LOC_OS06G35814|LOC_OS11G08370|LOC_OS06G12390|LOC_OS01G62070|LOC_OS12G36890|LOC_OS03G09140|LOC_OS10G32110|LOC_OS10G39900
