# Supplementary material for: Rice nucleosome patterns undergo remodeling coincident with stress-induced gene expression
Source: BMC Genomics. 2018 Jan 26;19:97. doi: 10.1186/s12864-017-4397-8 (PMC5787291; doi:10.1186/s12864-017-4397-8)
Supplement: Supplementary file 8 — Dataset 2. Gene lists for 134 up-regulated genes, 130 up-regulated genes with dynamic nucleosomes, 691 down-regulated genes, and 678 down-regulated genes with dynamic nucleosomes. (XLSX 22 kb) [file 12864_2017_4397_MOESM8_ESM.xlsx]

## Sheet: Sheet1
Up_regulated (134)	Up_reg_with_dynamic_nuc (130)	Dn_regulated (691)	Dn_reg_with_dynamic_nuc (678)
LOC_Os01g03530	LOC_Os01g03530	LOC_Os01g04160	LOC_Os01g04160
LOC_Os01g10400	LOC_Os01g10400	LOC_Os01g05840	LOC_Os01g05840
LOC_Os01g11670	LOC_Os01g11670	LOC_Os01g08140	LOC_Os01g08140
LOC_Os01g12710	LOC_Os01g12710	LOC_Os01g08150	LOC_Os01g08150
LOC_Os01g12770	LOC_Os01g12770	LOC_Os01g08260	LOC_Os01g08260
LOC_Os01g14890	LOC_Os01g14890	LOC_Os01g08310	LOC_Os01g08310
LOC_Os01g15979	LOC_Os01g15979	LOC_Os01g08820	LOC_Os01g08820
LOC_Os01g27770	LOC_Os01g27770	LOC_Os01g10490	LOC_Os01g10490
LOC_Os01g32830	LOC_Os01g32830	LOC_Os01g10850	LOC_Os01g10850
LOC_Os01g37590	LOC_Os01g37590	LOC_Os01g11350	LOC_Os01g11350
LOC_Os01g49120	LOC_Os01g49120	LOC_Os01g11360	LOC_Os01g11360
LOC_Os01g49310	LOC_Os01g49310	LOC_Os01g11550	LOC_Os01g11550
LOC_Os01g50616	LOC_Os01g50616	LOC_Os01g11710	LOC_Os01g11710
LOC_Os01g50622	LOC_Os01g50622	LOC_Os01g11730	LOC_Os01g11730
LOC_Os01g51060	LOC_Os01g51060	LOC_Os01g12390	LOC_Os01g12390
LOC_Os01g52170	LOC_Os01g52170	LOC_Os01g12640	LOC_Os01g12640
LOC_Os01g53220	LOC_Os01g53220	LOC_Os01g12660	LOC_Os01g12660
LOC_Os01g57560	LOC_Os01g57560	LOC_Os01g13140	LOC_Os01g13140
LOC_Os01g61400	LOC_Os01g61400	LOC_Os01g13490	LOC_Os01g13490
LOC_Os01g65130	LOC_Os01g65130	LOC_Os01g13690	LOC_Os01g13690
LOC_Os01g65140	LOC_Os01g65140	LOC_Os01g16030	LOC_Os01g16030
LOC_Os01g65150	LOC_Os01g65150	LOC_Os01g16170	LOC_Os01g16170
LOC_Os01g69050	LOC_Os01g69050	LOC_Os01g16450	LOC_Os01g16450
LOC_Os01g74030	LOC_Os01g74030	LOC_Os01g19800	LOC_Os01g19800
LOC_Os02g01150	LOC_Os02g01150	LOC_Os01g21300	LOC_Os01g21300
LOC_Os02g12890	LOC_Os02g12890	LOC_Os01g21310	LOC_Os01g21310
LOC_Os02g14440	LOC_Os02g14440	LOC_Os01g24710	LOC_Os01g24710
LOC_Os02g23823	LOC_Os02g23823	LOC_Os01g29180	LOC_Os01g29180
LOC_Os02g36845	LOC_Os02g36845	LOC_Os01g31050	LOC_Os01g31050
LOC_Os02g36850	LOC_Os02g36850	LOC_Os01g33940	LOC_Os01g33940
LOC_Os02g45860	LOC_Os02g45860	LOC_Os01g36390	LOC_Os01g36390
LOC_Os02g49230	LOC_Os02g49230	LOC_Os01g36580	LOC_Os01g36580
LOC_Os02g53750	LOC_Os02g53750	LOC_Os01g36660	LOC_Os01g36660
LOC_Os02g54130	LOC_Os02g54130	LOC_Os01g37690	LOC_Os01g37690
LOC_Os02g54730	LOC_Os02g54730	LOC_Os01g39600	LOC_Os01g39600
LOC_Os03g03700	LOC_Os03g03700	LOC_Os01g42070	LOC_Os01g42070
LOC_Os03g03910	LOC_Os03g03910	LOC_Os01g42294	LOC_Os01g42294
LOC_Os03g07100	LOC_Os03g07100	LOC_Os01g42320	LOC_Os01g42320
LOC_Os03g08520	LOC_Os03g08520	LOC_Os01g42960	LOC_Os01g42960
LOC_Os03g10880	LOC_Os03g10880	LOC_Os01g43580	LOC_Os01g43580
LOC_Os03g11250	LOC_Os03g12660	LOC_Os01g43650	LOC_Os01g43650
LOC_Os03g12660	LOC_Os03g14915	LOC_Os01g44960	LOC_Os01g44960
LOC_Os03g14915	LOC_Os03g15000	LOC_Os01g45460	LOC_Os01g45460
LOC_Os03g15000	LOC_Os03g17174	LOC_Os01g45550	LOC_Os01g45550
LOC_Os03g17174	LOC_Os03g17280	LOC_Os01g45640	LOC_Os01g45640
LOC_Os03g17280	LOC_Os03g38940	LOC_Os01g46290	LOC_Os01g46290
LOC_Os03g38940	LOC_Os03g38950	LOC_Os01g46340	LOC_Os01g46340
LOC_Os03g38950	LOC_Os03g47620	LOC_Os01g46720	LOC_Os01g46720
LOC_Os03g47620	LOC_Os03g50510	LOC_Os01g46950	LOC_Os01g46950
LOC_Os03g50510	LOC_Os03g51610	LOC_Os01g47635	LOC_Os01g47635
LOC_Os03g51610	LOC_Os03g53390	LOC_Os01g49200	LOC_Os01g49200
LOC_Os03g53390	LOC_Os03g57230	LOC_Os01g49280	LOC_Os01g49280
LOC_Os03g57230	LOC_Os03g58280	LOC_Os01g49470	LOC_Os01g49470
LOC_Os03g58280	LOC_Os03g58290	LOC_Os01g49710	LOC_Os01g49710
LOC_Os03g58290	LOC_Os03g61100	LOC_Os01g50720	LOC_Os01g50720
LOC_Os03g61100	LOC_Os03g61829	LOC_Os01g51260	LOC_Os01g51260
LOC_Os03g61829	LOC_Os04g02880	LOC_Os01g52130	LOC_Os01g52130
LOC_Os04g02880	LOC_Os04g29090	LOC_Os01g52610	LOC_Os01g52610
LOC_Os04g29090	LOC_Os04g31790	LOC_Os01g52710	LOC_Os01g52710
LOC_Os04g31790	LOC_Os04g35790	LOC_Os01g53260	LOC_Os01g53260
LOC_Os04g35790	LOC_Os04g37820	LOC_Os01g53840	LOC_Os01g53840
LOC_Os04g37820	LOC_Os04g40100	LOC_Os01g53990	LOC_Os01g53990
LOC_Os04g40100	LOC_Os04g42590	LOC_Os01g54210	LOC_Os01g54210
LOC_Os04g42590	LOC_Os04g43710	LOC_Os01g55150	LOC_Os01g55150
LOC_Os04g43710	LOC_Os04g43800	LOC_Os01g55260	LOC_Os01g55260
LOC_Os04g43800	LOC_Os04g45490	LOC_Os01g56020	LOC_Os01g56020
LOC_Os04g45490	LOC_Os04g49660	LOC_Os01g57650	LOC_Os01g57650
LOC_Os04g49660	LOC_Os04g57880	LOC_Os01g57854	LOC_Os01g57854
LOC_Os04g57880	LOC_Os04g58800	LOC_Os01g58550	LOC_Os01g58550
LOC_Os04g58800	LOC_Os05g06250	LOC_Os01g58640	LOC_Os01g58640
LOC_Os05g06250	LOC_Os05g10310	LOC_Os01g58670	LOC_Os01g58670
LOC_Os05g10310	LOC_Os05g14800	LOC_Os01g59120	LOC_Os01g59120
LOC_Os05g14800	LOC_Os05g31160	LOC_Os01g59870	LOC_Os01g59870
LOC_Os05g31160	LOC_Os05g33900	LOC_Os01g60330	LOC_Os01g60330
LOC_Os05g33900	LOC_Os05g34830	LOC_Os01g60920	LOC_Os01g60920
LOC_Os05g34830	LOC_Os05g35470	LOC_Os01g61760	LOC_Os01g61760
LOC_Os05g35470	LOC_Os05g38140	LOC_Os01g62990	LOC_Os01g62990
LOC_Os05g38140	LOC_Os05g42350	LOC_Os01g64900	LOC_Os01g64900
LOC_Os05g42350	LOC_Os05g45720	LOC_Os01g65110	LOC_Os01g65110
LOC_Os05g45720	LOC_Os05g48160	LOC_Os01g65670	LOC_Os01g65670
LOC_Os05g48160	LOC_Os06g01820	LOC_Os01g65790	LOC_Os01g65790
LOC_Os06g01820	LOC_Os06g10160	LOC_Os01g66100	LOC_Os01g66100
LOC_Os06g10160	LOC_Os06g12310	LOC_Os01g66110	LOC_Os01g66110
LOC_Os06g12310	LOC_Os06g19444	LOC_Os01g66240	LOC_Os01g66240
LOC_Os06g19444	LOC_Os06g20150	LOC_Os01g66850	LOC_Os01g66850
LOC_Os06g20150	LOC_Os06g28030	LOC_Os01g67320	LOC_Os01g67320
LOC_Os06g28030	LOC_Os06g41020	LOC_Os01g67870	LOC_Os01g67870
LOC_Os06g38710	LOC_Os06g45480	LOC_Os01g68570	LOC_Os01g68570
LOC_Os06g41020	LOC_Os06g49220	LOC_Os01g70100	LOC_Os01g70100
LOC_Os06g45480	LOC_Os07g05030	LOC_Os01g70560	LOC_Os01g70560
LOC_Os06g49220	LOC_Os07g05040	LOC_Os01g70970	LOC_Os01g70970
LOC_Os07g05030	LOC_Os07g05830	LOC_Os01g71624	LOC_Os01g71624
LOC_Os07g05040	LOC_Os07g14890	LOC_Os01g72370	LOC_Os01g72370
LOC_Os07g05830	LOC_Os07g18590	LOC_Os01g72700	LOC_Os01g72700
LOC_Os07g14890	LOC_Os07g26420	LOC_Os01g73840	LOC_Os01g73840
LOC_Os07g18590	LOC_Os07g28400	LOC_Os01g74140	LOC_Os01g74140
LOC_Os07g26420	LOC_Os07g29950	LOC_Os01g74146	LOC_Os01g74146
LOC_Os07g28400	LOC_Os07g30670	LOC_Os02g01365	LOC_Os02g01365
LOC_Os07g29950	LOC_Os07g33915	LOC_Os02g02210	LOC_Os02g02210
LOC_Os07g30670	LOC_Os07g34980	LOC_Os02g02230	LOC_Os02g02230
LOC_Os07g33915	LOC_Os07g37030	LOC_Os02g03030	LOC_Os02g03030
LOC_Os07g34980	LOC_Os07g40224	LOC_Os02g06340	LOC_Os02g06340
LOC_Os07g37030	LOC_Os08g06530	LOC_Os02g06630	LOC_Os02g06630
LOC_Os07g40224	LOC_Os08g09200	LOC_Os02g07870	LOC_Os02g07870
LOC_Os08g06530	LOC_Os08g17390	LOC_Os02g08070	LOC_Os02g08070
LOC_Os08g09200	LOC_Os08g25890	LOC_Os02g08220	LOC_Os02g08220
LOC_Os08g17390	LOC_Os08g26860	LOC_Os02g09740	LOC_Os02g09740
LOC_Os08g25890	LOC_Os08g37940	LOC_Os02g10020	LOC_Os02g10020
LOC_Os08g26860	LOC_Os08g38710	LOC_Os02g10470	LOC_Os02g10470
LOC_Os08g37940	LOC_Os08g39300	LOC_Os02g11040	LOC_Os02g11040
LOC_Os08g38710	LOC_Os08g40850	LOC_Os02g12730	LOC_Os02g12730
LOC_Os08g39300	LOC_Os09g19830	LOC_Os02g13310	LOC_Os02g13310
LOC_Os08g40850	LOC_Os09g25610	LOC_Os02g14160	LOC_Os02g14160
LOC_Os09g19830	LOC_Os10g25430	LOC_Os02g14190	LOC_Os02g14190
LOC_Os09g25610	LOC_Os10g35840	LOC_Os02g14910	LOC_Os02g14910
LOC_Os09g31170	LOC_Os10g39150	LOC_Os02g15690	LOC_Os02g15690
LOC_Os10g07004	LOC_Os10g41330	LOC_Os02g15810	LOC_Os02g15810
LOC_Os10g25430	LOC_Os10g43060	LOC_Os02g15820	LOC_Os02g15820
LOC_Os10g35840	LOC_Os11g01530	LOC_Os02g16500	LOC_Os02g16500
LOC_Os10g39150	LOC_Os11g04720	LOC_Os02g18410	LOC_Os02g18410
LOC_Os10g41330	LOC_Os11g32500	LOC_Os02g19990	LOC_Os02g19990
LOC_Os10g43060	LOC_Os11g38870	LOC_Os02g20360	LOC_Os02g20360
LOC_Os11g01530	LOC_Os11g39160	LOC_Os02g30100	LOC_Os02g30100
LOC_Os11g04720	LOC_Os11g39190	LOC_Os02g32060	LOC_Os02g32060
LOC_Os11g32500	LOC_Os12g01530	LOC_Os02g33000	LOC_Os02g33000
LOC_Os11g38870	LOC_Os12g04990	LOC_Os02g33790	LOC_Os02g33790
LOC_Os11g39160	LOC_Os12g17590	LOC_Os02g35000	LOC_Os02g35000
LOC_Os11g39190	LOC_Os12g17600	LOC_Os02g35230	LOC_Os02g35230
LOC_Os12g01530	LOC_Os12g31000	LOC_Os02g36500	LOC_Os02g36500
LOC_Os12g04990	LOC_Os12g39630	LOC_Os02g36619	LOC_Os02g36619
LOC_Os12g17590		LOC_Os02g36880	LOC_Os02g36880
LOC_Os12g17600		LOC_Os02g37850	LOC_Os02g37850
LOC_Os12g31000		LOC_Os02g38120	LOC_Os02g38120
LOC_Os12g39630		LOC_Os02g40010	LOC_Os02g40010
		LOC_Os02g40410	LOC_Os02g40410
		LOC_Os02g40440	LOC_Os02g40440
		LOC_Os02g40784	LOC_Os02g40784
		LOC_Os02g41904	LOC_Os02g41904
		LOC_Os02g42310	LOC_Os02g42310
		LOC_Os02g42560	LOC_Os02g42560
		LOC_Os02g42650	LOC_Os02g42650
		LOC_Os02g42660	LOC_Os02g42660
		LOC_Os02g42710	LOC_Os02g42710
		LOC_Os02g42720	LOC_Os02g42720
		LOC_Os02g42850	LOC_Os02g42850
		LOC_Os02g43330	LOC_Os02g43330
		LOC_Os02g43870	LOC_Os02g43870
		LOC_Os02g44090	LOC_Os02g44090
		LOC_Os02g45570	LOC_Os02g45570
		LOC_Os02g46910	LOC_Os02g46910
		LOC_Os02g47130	LOC_Os02g47130
		LOC_Os02g47420	LOC_Os02g47420
		LOC_Os02g48094	LOC_Os02g48094
		LOC_Os02g48190	LOC_Os02g48190
		LOC_Os02g50040	LOC_Os02g50040
		LOC_Os02g50640	LOC_Os02g50640
		LOC_Os02g50820	LOC_Os02g50820
		LOC_Os02g50910	LOC_Os02g50910
		LOC_Os02g50960	LOC_Os02g50960
		LOC_Os02g51040	LOC_Os02g51040
		LOC_Os02g51320	LOC_Os02g51320
		LOC_Os02g51930	LOC_Os02g51930
		LOC_Os02g52550	LOC_Os02g52550
		LOC_Os02g53200	LOC_Os02g53200
		LOC_Os02g53360	LOC_Os02g54190
		LOC_Os02g54190	LOC_Os02g55190
		LOC_Os02g55190	LOC_Os02g55410
		LOC_Os02g55410	LOC_Os02g56520
		LOC_Os02g56520	LOC_Os02g56540
		LOC_Os02g56540	LOC_Os02g56570
		LOC_Os02g56570	LOC_Os02g58220
		LOC_Os02g58220	LOC_Os03g01530
		LOC_Os03g01530	LOC_Os03g02240
		LOC_Os03g02240	LOC_Os03g02530
		LOC_Os03g02530	LOC_Os03g03000
		LOC_Os03g03000	LOC_Os03g03010
		LOC_Os03g03010	LOC_Os03g03570
		LOC_Os03g03570	LOC_Os03g04220
		LOC_Os03g04220	LOC_Os03g04550
		LOC_Os03g04550	LOC_Os03g06670
		LOC_Os03g06670	LOC_Os03g06940
		LOC_Os03g06940	LOC_Os03g07200
		LOC_Os03g07200	LOC_Os03g07790
		LOC_Os03g07450	LOC_Os03g07810
		LOC_Os03g07540	LOC_Os03g08620
		LOC_Os03g07790	LOC_Os03g09250
		LOC_Os03g07810	LOC_Os03g11140
		LOC_Os03g08620	LOC_Os03g11210
		LOC_Os03g09250	LOC_Os03g11400
		LOC_Os03g11140	LOC_Os03g11420
		LOC_Os03g11210	LOC_Os03g11540
		LOC_Os03g11400	LOC_Os03g11734
		LOC_Os03g11420	LOC_Os03g12700
		LOC_Os03g11540	LOC_Os03g14130
		LOC_Os03g11734	LOC_Os03g15630
		LOC_Os03g12700	LOC_Os03g15810
		LOC_Os03g14130	LOC_Os03g16670
		LOC_Os03g15630	LOC_Os03g17200
		LOC_Os03g15810	LOC_Os03g17870
		LOC_Os03g16670	LOC_Os03g17960
		LOC_Os03g17200	LOC_Os03g18120
		LOC_Os03g17870	LOC_Os03g18130
		LOC_Os03g17960	LOC_Os03g18250
		LOC_Os03g18120	LOC_Os03g18630
		LOC_Os03g18130	LOC_Os03g18960
		LOC_Os03g18250	LOC_Os03g18970
		LOC_Os03g18630	LOC_Os03g19080
		LOC_Os03g18960	LOC_Os03g19200
		LOC_Os03g18970	LOC_Os03g20450
		LOC_Os03g19080	LOC_Os03g20680
		LOC_Os03g19200	LOC_Os03g20760
		LOC_Os03g20450	LOC_Os03g21040
		LOC_Os03g20680	LOC_Os03g21060
		LOC_Os03g20760	LOC_Os03g21110
		LOC_Os03g21040	LOC_Os03g21160
		LOC_Os03g21060	LOC_Os03g21730
		LOC_Os03g21110	LOC_Os03g21970
		LOC_Os03g21160	LOC_Os03g24950
		LOC_Os03g21730	LOC_Os03g25550
		LOC_Os03g21970	LOC_Os03g25760
		LOC_Os03g24950	LOC_Os03g26210
		LOC_Os03g25550	LOC_Os03g28330
		LOC_Os03g25760	LOC_Os03g30260
		LOC_Os03g26210	LOC_Os03g31370
		LOC_Os03g28330	LOC_Os03g31690
		LOC_Os03g30260	LOC_Os03g32490
		LOC_Os03g31370	LOC_Os03g32499
		LOC_Os03g31690	LOC_Os03g37960
		LOC_Os03g32490	LOC_Os03g38010
		LOC_Os03g32499	LOC_Os03g38170
		LOC_Os03g37960	LOC_Os03g39760
		LOC_Os03g38010	LOC_Os03g41050
		LOC_Os03g38170	LOC_Os03g41060
		LOC_Os03g39760	LOC_Os03g41100
		LOC_Os03g41050	LOC_Os03g43590
		LOC_Os03g41060	LOC_Os03g43670
		LOC_Os03g41100	LOC_Os03g44290
		LOC_Os03g43590	LOC_Os03g44710
		LOC_Os03g43670	LOC_Os03g44880
		LOC_Os03g44290	LOC_Os03g45760
		LOC_Os03g44710	LOC_Os03g46454
		LOC_Os03g44880	LOC_Os03g46660
		LOC_Os03g45760	LOC_Os03g46920
		LOC_Os03g46454	LOC_Os03g47022
		LOC_Os03g46660	LOC_Os03g48000
		LOC_Os03g46920	LOC_Os03g48060
		LOC_Os03g47022	LOC_Os03g49200
		LOC_Os03g48000	LOC_Os03g50030
		LOC_Os03g48060	LOC_Os03g50160
		LOC_Os03g49200	LOC_Os03g50420
		LOC_Os03g50030	LOC_Os03g50820
		LOC_Os03g50160	LOC_Os03g52300
		LOC_Os03g50420	LOC_Os03g53920
		LOC_Os03g50820	LOC_Os03g53970
		LOC_Os03g52300	LOC_Os03g54000
		LOC_Os03g53920	LOC_Os03g54910
		LOC_Os03g53970	LOC_Os03g55140
		LOC_Os03g54000	LOC_Os03g55290
		LOC_Os03g54910	LOC_Os03g55400
		LOC_Os03g55140	LOC_Os03g56070
		LOC_Os03g55290	LOC_Os03g56260
		LOC_Os03g55400	LOC_Os03g56820
		LOC_Os03g56070	LOC_Os03g57460
		LOC_Os03g56260	LOC_Os03g57950
		LOC_Os03g56820	LOC_Os03g57990
		LOC_Os03g57460	LOC_Os03g58900
		LOC_Os03g57950	LOC_Os03g59040
		LOC_Os03g57990	LOC_Os03g59280
		LOC_Os03g58900	LOC_Os03g59300
		LOC_Os03g59040	LOC_Os03g60260
		LOC_Os03g59280	LOC_Os03g60720
		LOC_Os03g59300	LOC_Os03g60880
		LOC_Os03g60260	LOC_Os03g61360
		LOC_Os03g60720	LOC_Os03g61670
		LOC_Os03g60880	LOC_Os03g62090
		LOC_Os03g61360	LOC_Os03g62974
		LOC_Os03g61670	LOC_Os03g63330
		LOC_Os03g62090	LOC_Os03g64170
		LOC_Os03g62974	LOC_Os03g64340
		LOC_Os03g63330	LOC_Os04g01710
		LOC_Os03g64170	LOC_Os04g02550
		LOC_Os03g64340	LOC_Os04g03100
		LOC_Os04g01710	LOC_Os04g05050
		LOC_Os04g02550	LOC_Os04g08450
		LOC_Os04g03100	LOC_Os04g10650
		LOC_Os04g05050	LOC_Os04g17100
		LOC_Os04g08450	LOC_Os04g25440
		LOC_Os04g10650	LOC_Os04g27190
		LOC_Os04g17100	LOC_Os04g27340
		LOC_Os04g25440	LOC_Os04g27670
		LOC_Os04g27190	LOC_Os04g30720
		LOC_Os04g27340	LOC_Os04g31290
		LOC_Os04g27670	LOC_Os04g31400
		LOC_Os04g30720	LOC_Os04g32030
		LOC_Os04g31290	LOC_Os04g33740
		LOC_Os04g31400	LOC_Os04g33910
		LOC_Os04g31670	LOC_Os04g34590
		LOC_Os04g32030	LOC_Os04g37480
		LOC_Os04g33740	LOC_Os04g38430
		LOC_Os04g33910	LOC_Os04g38570
		LOC_Os04g34590	LOC_Os04g38740
		LOC_Os04g37480	LOC_Os04g38810
		LOC_Os04g38430	LOC_Os04g38910
		LOC_Os04g38570	LOC_Os04g39110
		LOC_Os04g38740	LOC_Os04g39150
		LOC_Os04g38810	LOC_Os04g39670
		LOC_Os04g38910	LOC_Os04g40940
		LOC_Os04g39110	LOC_Os04g40990
		LOC_Os04g39150	LOC_Os04g41280
		LOC_Os04g39670	LOC_Os04g41680
		LOC_Os04g40940	LOC_Os04g41810
		LOC_Os04g40990	LOC_Os04g42540
		LOC_Os04g41280	LOC_Os04g42720
		LOC_Os04g41680	LOC_Os04g43200
		LOC_Os04g41810	LOC_Os04g43230
		LOC_Os04g42540	LOC_Os04g44640
		LOC_Os04g42720	LOC_Os04g44780
		LOC_Os04g43200	LOC_Os04g44870
		LOC_Os04g43230	LOC_Os04g45000
		LOC_Os04g44640	LOC_Os04g45720
		LOC_Os04g44780	LOC_Os04g45750
		LOC_Os04g44870	LOC_Os04g46060
		LOC_Os04g45000	LOC_Os04g46740
		LOC_Os04g45720	LOC_Os04g47520
		LOC_Os04g45750	LOC_Os04g47580
		LOC_Os04g46060	LOC_Os04g48160
		LOC_Os04g46740	LOC_Os04g48930
		LOC_Os04g47520	LOC_Os04g51340
		LOC_Os04g47580	LOC_Os04g52880
		LOC_Os04g48160	LOC_Os04g52920
		LOC_Os04g48930	LOC_Os04g53350
		LOC_Os04g51340	LOC_Os04g53950
		LOC_Os04g52880	LOC_Os04g54620
		LOC_Os04g52920	LOC_Os04g54830
		LOC_Os04g53350	LOC_Os04g55100
		LOC_Os04g53950	LOC_Os04g55970
		LOC_Os04g54620	LOC_Os04g56470
		LOC_Os04g54830	LOC_Os04g57739
		LOC_Os04g55100	LOC_Os04g58700
		LOC_Os04g55970	LOC_Os04g58734
		LOC_Os04g56470	LOC_Os04g59310
		LOC_Os04g57739	LOC_Os04g59420
		LOC_Os04g58700	LOC_Os05g02450
		LOC_Os04g58734	LOC_Os05g02580
		LOC_Os04g59310	LOC_Os05g03060
		LOC_Os04g59420	LOC_Os05g03972
		LOC_Os05g02450	LOC_Os05g04020
		LOC_Os05g02580	LOC_Os05g05600
		LOC_Os05g03060	LOC_Os05g06140
		LOC_Os05g03972	LOC_Os05g06840
		LOC_Os05g04020	LOC_Os05g07764
		LOC_Os05g04900	LOC_Os05g08530
		LOC_Os05g05600	LOC_Os05g11750
		LOC_Os05g06140	LOC_Os05g11810
		LOC_Os05g06840	LOC_Os05g11980
		LOC_Os05g07764	LOC_Os05g12580
		LOC_Os05g08530	LOC_Os05g12640
		LOC_Os05g11750	LOC_Os05g13300
		LOC_Os05g11810	LOC_Os05g14590
		LOC_Os05g11980	LOC_Os05g16250
		LOC_Os05g12580	LOC_Os05g19000
		LOC_Os05g12640	LOC_Os05g23924
		LOC_Os05g13300	LOC_Os05g28210
		LOC_Os05g14590	LOC_Os05g29010
		LOC_Os05g16250	LOC_Os05g30010
		LOC_Os05g19000	LOC_Os05g30350
		LOC_Os05g23924	LOC_Os05g30750
		LOC_Os05g28210	LOC_Os05g31280
		LOC_Os05g29010	LOC_Os05g31470
		LOC_Os05g30010	LOC_Os05g32320
		LOC_Os05g30350	LOC_Os05g32760
		LOC_Os05g30750	LOC_Os05g33080
		LOC_Os05g31280	LOC_Os05g34700
		LOC_Os05g31470	LOC_Os05g34854
		LOC_Os05g32320	LOC_Os05g36050
		LOC_Os05g32760	LOC_Os05g37160
		LOC_Os05g33080	LOC_Os05g37340
		LOC_Os05g33140	LOC_Os05g37830
		LOC_Os05g34700	LOC_Os05g38000
		LOC_Os05g34854	LOC_Os05g38270
		LOC_Os05g36050	LOC_Os05g39080
		LOC_Os05g37160	LOC_Os05g39850
		LOC_Os05g37340	LOC_Os05g40070
		LOC_Os05g37830	LOC_Os05g41390
		LOC_Os05g38000	LOC_Os05g41750
		LOC_Os05g38270	LOC_Os05g41990
		LOC_Os05g39080	LOC_Os05g42330
		LOC_Os05g39850	LOC_Os05g43030
		LOC_Os05g40070	LOC_Os05g43576
		LOC_Os05g41390	LOC_Os05g43650
		LOC_Os05g41750	LOC_Os05g43690
		LOC_Os05g41990	LOC_Os05g43820
		LOC_Os05g42330	LOC_Os05g44200
		LOC_Os05g43030	LOC_Os05g44300
		LOC_Os05g43576	LOC_Os05g44400
		LOC_Os05g43650	LOC_Os05g44600
		LOC_Os05g43690	LOC_Os05g45350
		LOC_Os05g43820	LOC_Os05g45820
		LOC_Os05g44200	LOC_Os05g46550
		LOC_Os05g44300	LOC_Os05g46950
		LOC_Os05g44400	LOC_Os05g47780
		LOC_Os05g44600	LOC_Os05g47790
		LOC_Os05g45350	LOC_Os05g48330
		LOC_Os05g45820	LOC_Os05g49040
		LOC_Os05g46550	LOC_Os05g49760
		LOC_Os05g46950	LOC_Os05g49820
		LOC_Os05g47780	LOC_Os05g50380
		LOC_Os05g47790	LOC_Os05g51470
		LOC_Os05g48330	LOC_Os06g01490
		LOC_Os05g49040	LOC_Os06g03080
		LOC_Os05g49760	LOC_Os06g03220
		LOC_Os05g49820	LOC_Os06g03630
		LOC_Os05g50380	LOC_Os06g03970
		LOC_Os05g51470	LOC_Os06g04850
		LOC_Os06g01490	LOC_Os06g04870
		LOC_Os06g03080	LOC_Os06g06250
		LOC_Os06g03220	LOC_Os06g08790
		LOC_Os06g03630	LOC_Os06g09340
		LOC_Os06g03970	LOC_Os06g09660
		LOC_Os06g04850	LOC_Os06g10570
		LOC_Os06g04870	LOC_Os06g10600
		LOC_Os06g06250	LOC_Os06g10750
		LOC_Os06g08790	LOC_Os06g11730
		LOC_Os06g09340	LOC_Os06g11980
		LOC_Os06g09660	LOC_Os06g12820
		LOC_Os06g10570	LOC_Os06g12980
		LOC_Os06g10600	LOC_Os06g14280
		LOC_Os06g10750	LOC_Os06g14460
		LOC_Os06g11730	LOC_Os06g14540
		LOC_Os06g11980	LOC_Os06g19110
		LOC_Os06g12820	LOC_Os06g19550
		LOC_Os06g12980	LOC_Os06g21380
		LOC_Os06g14280	LOC_Os06g30210
		LOC_Os06g14460	LOC_Os06g34840
		LOC_Os06g14540	LOC_Os06g39750
		LOC_Os06g19110	LOC_Os06g40150
		LOC_Os06g19550	LOC_Os06g43044
		LOC_Os06g21380	LOC_Os06g43220
		LOC_Os06g30210	LOC_Os06g44300
		LOC_Os06g34840	LOC_Os06g44320
		LOC_Os06g39750	LOC_Os06g44810
		LOC_Os06g40150	LOC_Os06g44860
		LOC_Os06g43044	LOC_Os06g46090
		LOC_Os06g43220	LOC_Os06g47250
		LOC_Os06g44300	LOC_Os06g47770
		LOC_Os06g44320	LOC_Os06g47830
		LOC_Os06g44810	LOC_Os06g48160
		LOC_Os06g44860	LOC_Os06g48170
		LOC_Os06g46090	LOC_Os06g48720
		LOC_Os06g46350	LOC_Os06g50960
		LOC_Os06g47250	LOC_Os06g51260
		LOC_Os06g47770	LOC_Os07g02200
		LOC_Os06g47830	LOC_Os07g02810
		LOC_Os06g48160	LOC_Os07g03260
		LOC_Os06g48170	LOC_Os07g04940
		LOC_Os06g48720	LOC_Os07g05110
		LOC_Os06g50960	LOC_Os07g05190
		LOC_Os06g51260	LOC_Os07g05840
		LOC_Os07g02200	LOC_Os07g06570
		LOC_Os07g02810	LOC_Os07g07230
		LOC_Os07g03260	LOC_Os07g09590
		LOC_Os07g04940	LOC_Os07g09620
		LOC_Os07g05110	LOC_Os07g10530
		LOC_Os07g05190	LOC_Os07g11790
		LOC_Os07g05840	LOC_Os07g12100
		LOC_Os07g06570	LOC_Os07g14920
		LOC_Os07g07230	LOC_Os07g15370
		LOC_Os07g09590	LOC_Os07g15460
		LOC_Os07g09620	LOC_Os07g22580
		LOC_Os07g10530	LOC_Os07g24830
		LOC_Os07g11790	LOC_Os07g27810
		LOC_Os07g12100	LOC_Os07g32660
		LOC_Os07g14920	LOC_Os07g34580
		LOC_Os07g15370	LOC_Os07g35480
		LOC_Os07g15460	LOC_Os07g35520
		LOC_Os07g22580	LOC_Os07g37400
		LOC_Os07g24830	LOC_Os07g38590
		LOC_Os07g27810	LOC_Os07g39850
		LOC_Os07g32660	LOC_Os07g40020
		LOC_Os07g34580	LOC_Os07g41600
		LOC_Os07g35480	LOC_Os07g41660
		LOC_Os07g35520	LOC_Os07g42994
		LOC_Os07g37400	LOC_Os07g43970
		LOC_Os07g38590	LOC_Os07g44060
		LOC_Os07g39850	LOC_Os07g44070
		LOC_Os07g40020	LOC_Os07g44360
		LOC_Os07g41600	LOC_Os07g44830
		LOC_Os07g41660	LOC_Os07g45060
		LOC_Os07g42860	LOC_Os07g46520
		LOC_Os07g42994	LOC_Os07g47100
		LOC_Os07g43970	LOC_Os07g47210
		LOC_Os07g44060	LOC_Os07g48320
		LOC_Os07g44070	LOC_Os07g49140
		LOC_Os07g44360	LOC_Os08g01100
		LOC_Os07g44830	LOC_Os08g02094
		LOC_Os07g45060	LOC_Os08g02250
		LOC_Os07g46520	LOC_Os08g02440
		LOC_Os07g47100	LOC_Os08g03560
		LOC_Os07g47210	LOC_Os08g06380
		LOC_Os07g48320	LOC_Os08g06600
		LOC_Os07g49140	LOC_Os08g09570
		LOC_Os08g01100	LOC_Os08g10310
		LOC_Os08g02094	LOC_Os08g14490
		LOC_Os08g02250	LOC_Os08g14700
		LOC_Os08g02440	LOC_Os08g15060
		LOC_Os08g03560	LOC_Os08g16610
		LOC_Os08g06380	LOC_Os08g16660
		LOC_Os08g06600	LOC_Os08g17784
		LOC_Os08g09570	LOC_Os08g20410
		LOC_Os08g10310	LOC_Os08g22604
		LOC_Os08g14490	LOC_Os08g29760
		LOC_Os08g14700	LOC_Os08g31060
		LOC_Os08g15060	LOC_Os08g31980
		LOC_Os08g16610	LOC_Os08g32500
		LOC_Os08g16660	LOC_Os08g32600
		LOC_Os08g17160	LOC_Os08g32910
		LOC_Os08g17784	LOC_Os08g34320
		LOC_Os08g20410	LOC_Os08g35710
		LOC_Os08g22604	LOC_Os08g36380
		LOC_Os08g29760	LOC_Os08g36480
		LOC_Os08g31060	LOC_Os08g37020
		LOC_Os08g31980	LOC_Os08g37390
		LOC_Os08g32500	LOC_Os08g37970
		LOC_Os08g32600	LOC_Os08g38600
		LOC_Os08g32910	LOC_Os08g38760
		LOC_Os08g34320	LOC_Os08g38790
		LOC_Os08g35710	LOC_Os08g39240
		LOC_Os08g36380	LOC_Os08g39270
		LOC_Os08g36480	LOC_Os08g39590
		LOC_Os08g37020	LOC_Os08g41720
		LOC_Os08g37390	LOC_Os08g42350
		LOC_Os08g37970	LOC_Os08g42470
		LOC_Os08g38600	LOC_Os08g42600
		LOC_Os08g38760	LOC_Os08g43690
		LOC_Os08g38790	LOC_Os08g43730
		LOC_Os08g39240	LOC_Os08g44040
		LOC_Os08g39270	LOC_Os08g44360
		LOC_Os08g39590	LOC_Os08g44840
		LOC_Os08g41720	LOC_Os09g04384
		LOC_Os08g42350	LOC_Os09g04710
		LOC_Os08g42470	LOC_Os09g08710
		LOC_Os08g42600	LOC_Os09g08720
		LOC_Os08g43690	LOC_Os09g09560
		LOC_Os08g43730	LOC_Os09g11440
		LOC_Os08g44040	LOC_Os09g15480
		LOC_Os08g44360	LOC_Os09g17130
		LOC_Os08g44840	LOC_Os09g19650
		LOC_Os09g04384	LOC_Os09g21510
		LOC_Os09g04710	LOC_Os09g23560
		LOC_Os09g08710	LOC_Os09g25784
		LOC_Os09g08720	LOC_Os09g25810
		LOC_Os09g09560	LOC_Os09g26370
		LOC_Os09g11440	LOC_Os09g26760
		LOC_Os09g15480	LOC_Os09g27050
		LOC_Os09g17130	LOC_Os09g27220
		LOC_Os09g19650	LOC_Os09g27650
		LOC_Os09g21510	LOC_Os09g27990
		LOC_Os09g23560	LOC_Os09g28200
		LOC_Os09g25784	LOC_Os09g28300
		LOC_Os09g25810	LOC_Os09g30070
		LOC_Os09g26370	LOC_Os09g31446
		LOC_Os09g26760	LOC_Os09g31478
		LOC_Os09g27050	LOC_Os09g32010
		LOC_Os09g27220	LOC_Os09g32570
		LOC_Os09g27650	LOC_Os09g33580
		LOC_Os09g27990	LOC_Os09g34250
		LOC_Os09g28200	LOC_Os09g35880
		LOC_Os09g28300	LOC_Os09g35890
		LOC_Os09g30070	LOC_Os09g36820
		LOC_Os09g31446	LOC_Os09g36880
		LOC_Os09g31478	LOC_Os09g37510
		LOC_Os09g32010	LOC_Os09g37650
		LOC_Os09g32570	LOC_Os09g38000
		LOC_Os09g33580	LOC_Os09g38450
		LOC_Os09g34250	LOC_Os09g38540
		LOC_Os09g35880	LOC_Os09g38710
		LOC_Os09g35890	LOC_Os10g02814
		LOC_Os09g36820	LOC_Os10g05600
		LOC_Os09g36880	LOC_Os10g05690
		LOC_Os09g37510	LOC_Os10g05750
		LOC_Os09g37650	LOC_Os10g05820
		LOC_Os09g38000	LOC_Os10g05860
		LOC_Os09g38450	LOC_Os10g05950
		LOC_Os09g38540	LOC_Os10g05980
		LOC_Os09g38710	LOC_Os10g05990
		LOC_Os10g02814	LOC_Os10g06000
		LOC_Os10g05600	LOC_Os10g07290
		LOC_Os10g05690	LOC_Os10g11860
		LOC_Os10g05750	LOC_Os10g11889
		LOC_Os10g05820	LOC_Os10g11980
		LOC_Os10g05860	LOC_Os10g13850
		LOC_Os10g05950	LOC_Os10g21590
		LOC_Os10g05980	LOC_Os10g22410
		LOC_Os10g05990	LOC_Os10g22590
		LOC_Os10g06000	LOC_Os10g25400
		LOC_Os10g07290	LOC_Os10g25450
		LOC_Os10g11860	LOC_Os10g26280
		LOC_Os10g11889	LOC_Os10g26500
		LOC_Os10g11980	LOC_Os10g28230
		LOC_Os10g13850	LOC_Os10g33370
		LOC_Os10g21590	LOC_Os10g33540
		LOC_Os10g22410	LOC_Os10g33550
		LOC_Os10g22590	LOC_Os10g34930
		LOC_Os10g25400	LOC_Os10g34960
		LOC_Os10g25450	LOC_Os10g35180
		LOC_Os10g26280	LOC_Os10g35450
		LOC_Os10g26500	LOC_Os10g35580
		LOC_Os10g28230	LOC_Os10g36420
		LOC_Os10g33370	LOC_Os10g38020
		LOC_Os10g33540	LOC_Os10g38940
		LOC_Os10g33550	LOC_Os10g39170
		LOC_Os10g34930	LOC_Os10g39680
		LOC_Os10g34960	LOC_Os10g40700
		LOC_Os10g35180	LOC_Os10g40810
		LOC_Os10g35450	LOC_Os10g41310
		LOC_Os10g35580	LOC_Os10g41430
		LOC_Os10g36420	LOC_Os10g41780
		LOC_Os10g38020	LOC_Os11g01790
		LOC_Os10g38940	LOC_Os11g02054
		LOC_Os10g39170	LOC_Os11g02240
		LOC_Os10g39680	LOC_Os11g02350
		LOC_Os10g40700	LOC_Os11g02740
		LOC_Os10g40810	LOC_Os11g05010
		LOC_Os10g41310	LOC_Os11g05390
		LOC_Os10g41430	LOC_Os11g05640
		LOC_Os10g41780	LOC_Os11g06880
		LOC_Os11g01790	LOC_Os11g10460
		LOC_Os11g02054	LOC_Os11g10520
		LOC_Os11g02240	LOC_Os11g11350
		LOC_Os11g02350	LOC_Os11g14070
		LOC_Os11g02740	LOC_Os11g15624
		LOC_Os11g05010	LOC_Os11g18670
		LOC_Os11g05290	LOC_Os11g18730
		LOC_Os11g05390	LOC_Os11g24374
		LOC_Os11g05640	LOC_Os11g24484
		LOC_Os11g06880	LOC_Os11g24510
		LOC_Os11g10460	LOC_Os11g25560
		LOC_Os11g10520	LOC_Os11g27400
		LOC_Os11g11350	LOC_Os11g29840
		LOC_Os11g14070	LOC_Os11g31090
		LOC_Os11g15624	LOC_Os11g31980
		LOC_Os11g18670	LOC_Os11g32100
		LOC_Os11g18730	LOC_Os11g34710
		LOC_Os11g24374	LOC_Os11g37190
		LOC_Os11g24484	LOC_Os11g37670
		LOC_Os11g24510	LOC_Os11g37950
		LOC_Os11g25560	LOC_Os11g37960
		LOC_Os11g27400	LOC_Os11g37970
		LOC_Os11g29840	LOC_Os11g42510
		LOC_Os11g31090	LOC_Os11g42970
		LOC_Os11g31980	LOC_Os11g43750
		LOC_Os11g32100	LOC_Os11g43760
		LOC_Os11g34710	LOC_Os11g44950
		LOC_Os11g37190	LOC_Os11g45990
		LOC_Os11g37670	LOC_Os12g01700
		LOC_Os11g37950	LOC_Os12g02020
		LOC_Os11g37960	LOC_Os12g02910
		LOC_Os11g37970	LOC_Os12g05040
		LOC_Os11g42510	LOC_Os12g06480
		LOC_Os11g42970	LOC_Os12g06980
		LOC_Os11g43750	LOC_Os12g12560
		LOC_Os11g43760	LOC_Os12g13340
		LOC_Os11g44950	LOC_Os12g13950
		LOC_Os11g45990	LOC_Os12g16210
		LOC_Os12g01700	LOC_Os12g17530
		LOC_Os12g02020	LOC_Os12g17570
		LOC_Os12g02300	LOC_Os12g18450
		LOC_Os12g02910	LOC_Os12g18770
		LOC_Os12g05040	LOC_Os12g19180
		LOC_Os12g06480	LOC_Os12g30180
		LOC_Os12g06980	LOC_Os12g32620
		LOC_Os12g12560	LOC_Os12g32760
		LOC_Os12g13340	LOC_Os12g39830
		LOC_Os12g13360	LOC_Os12g40860
		LOC_Os12g13950	LOC_Os12g41160
		LOC_Os12g16210	LOC_Os12g41180
		LOC_Os12g17530	LOC_Os12g42760
		LOC_Os12g17570	LOC_Os12g43363
		LOC_Os12g18410
		LOC_Os12g18450
		LOC_Os12g18770
		LOC_Os12g19180
		LOC_Os12g30180
		LOC_Os12g32620
		LOC_Os12g32760
		LOC_Os12g39830
		LOC_Os12g40860
		LOC_Os12g41160
		LOC_Os12g41180
		LOC_Os12g42760
		LOC_Os12g43363
