# Supplementary material for: Rice nucleosome patterns undergo remodeling coincident with stress-induced gene expression
Source: BMC Genomics. 2018 Jan 26;19:97. doi: 10.1186/s12864-017-4397-8 (PMC5787291; doi:10.1186/s12864-017-4397-8)
Supplement: Supplementary file 9 — Dataset 3. GO term enrichment for up- and down-regulated genes associated with dynamic nucleosomes. (ZIP 20 kb) [file 12864_2017_4397_MOESM9_ESM.zip]

Archive with 2 entries (2 files):
- GO_terms_iRNA_DOWN_overlap_dynanmic_nuc_678_genes.txt
- GO_terms_iRNA_UP_overlap_dynanmic_nuc_130_genes.txt
