# Supplementary material for: Rice nucleosome patterns undergo remodeling coincident with stress-induced gene expression
Source: BMC Genomics. 2018 Jan 26;19:97. doi: 10.1186/s12864-017-4397-8 (PMC5787291; doi:10.1186/s12864-017-4397-8)
Supplement: Supplementary file 9 — Dataset 3. GO term enrichment for up- and down-regulated genes associated with dynamic nucleosomes. (ZIP 20 kb) [file 12864_2017_4397_MOESM9_ESM.zip › GO_terms_iRNA_DOWN_overlap_dynanmic_nuc_678_genes.txt]

GO_acc	term_type	Term	queryitem	querytotal	bgitem	bgtotal	pvalue	FDR	entries
GO:0007049	P	cell cycle	26	619	485	34296	2e-06	0.00057	// LOC_Os12g39830.1 // LOC_Os12g40860.1 // LOC_Os05g41390.1 // LOC_Os06g14460.1 // LOC_Os08g37390.1 // LOC_Os10g41430.1 // LOC_Os01g49200.1 // LOC_Os08g44360.1 // LOC_Os08g42600.1 // LOC_Os02g03030.1 // LOC_Os06g12980.1 // LOC_Os03g41100.1 // LOC_Os02g37850.2 // LOC_Os04g40940.1 // LOC_Os08g16610.1 // LOC_Os01g59120.1 // LOC_Os04g39670.1 // LOC_Os06g44860.1 // LOC_Os03g38010.1 // LOC_Os07g44360.1…
GO:0006629	P	lipid metabolic process	42	619	1376	34296	0.00092	0.13	// LOC_Os10g25400.1 // LOC_Os03g09250.1 // LOC_Os08g31060.1 // LOC_Os11g31090.1 // LOC_Os06g19550.1 // LOC_Os07g47210.1 // LOC_Os11g43760.1 // LOC_Os05g34854.1 // LOC_Os05g11810.1 // LOC_Os03g50030.1 // LOC_Os02g42660.1 // LOC_Os03g64170.1 // LOC_Os01g66100.1 // LOC_Os04g43200.1 // LOC_Os02g40440.1 // LOC_Os09g19650.1 // LOC_Os05g44200.1 // LOC_Os12g18770.1 // LOC_Os05g34700.1 // LOC_Os01g46290.1…
GO:0006259	P	DNA metabolic process	21	619	589	34296	0.0033	0.31	// LOC_Os02g03030.1 // LOC_Os04g39670.1 // LOC_Os12g19180.1 // LOC_Os05g06840.1 // LOC_Os10g26280.1 // LOC_Os08g42600.1 // LOC_Os02g58220.1 // LOC_Os09g36820.1 // LOC_Os12g42760.1 // LOC_Os01g58550.1 // LOC_Os06g08790.1 // LOC_Os06g14460.1 // LOC_Os05g29010.2 // LOC_Os05g39850.1 // LOC_Os03g11540.1 // LOC_Os01g36390.1 // LOC_Os02g55410.1 // LOC_Os06g47830.1 // LOC_Os04g10650.1 // LOC_Os12g13950.1…
GO:0048856	P	anatomical structure development	44	619	1665	34296	0.009	0.65	// LOC_Os10g40700.1 // LOC_Os03g44290.1 // LOC_Os10g02814.1 // LOC_Os02g01365.1 // LOC_Os10g28230.1 // LOC_Os09g11440.2 // LOC_Os02g14190.1 // LOC_Os02g02210.1 // LOC_Os03g43670.1 // LOC_Os02g51040.1 // LOC_Os06g43220.1 // LOC_Os05g34854.1 // LOC_Os04g44780.1 // LOC_Os03g60720.1 // LOC_Os01g49200.1 // LOC_Os10g26500.1 // LOC_Os01g66100.1 // LOC_Os09g21510.1 // LOC_Os08g42600.1 // LOC_Os02g03030.1…
GO:0009653	P	anatomical structure morphogenesis	31	619	1141	34296	0.019	0.97	// LOC_Os10g40700.1 // LOC_Os11g37190.1 // LOC_Os10g02814.1 // LOC_Os09g11440.2 // LOC_Os02g14190.1 // LOC_Os02g02210.1 // LOC_Os03g43670.1 // LOC_Os02g51040.1 // LOC_Os06g43220.1 // LOC_Os05g34854.1 // LOC_Os04g44780.1 // LOC_Os03g60720.1 // LOC_Os01g49200.1 // LOC_Os10g26500.1 // LOC_Os01g66100.1 // LOC_Os08g42600.1 // LOC_Os03g44290.1 // LOC_Os06g03970.1 // LOC_Os06g01490.1 // LOC_Os07g49140.1…
GO:0016049	P	cell growth	16	619	567	34296	0.058	0.97	// LOC_Os10g40700.1 // LOC_Os06g14540.1 // LOC_Os01g66100.1 // LOC_Os02g50040.1 // LOC_Os06g50960.1 // LOC_Os03g62090.1 // LOC_Os03g44290.1 // LOC_Os02g14190.1 // LOC_Os05g34854.1 // LOC_Os06g01490.1 // LOC_Os02g51040.1 // LOC_Os08g42600.1 // LOC_Os02g02210.1 // LOC_Os04g44780.1 // LOC_Os02g42650.1 // LOC_Os03g60720.1
GO:0048869	P	cellular developmental process	20	619	710	34296	0.038	0.97	// LOC_Os01g11550.1 // LOC_Os04g38740.1 // LOC_Os04g39670.1 // LOC_Os08g44840.1 // LOC_Os01g12660.1 // LOC_Os06g44300.1 // LOC_Os08g42600.1 // LOC_Os11g37190.1 // LOC_Os06g10600.1 // LOC_Os03g44710.2 // LOC_Os03g47022.1 // LOC_Os02g14190.1 // LOC_Os02g01365.1 // LOC_Os11g32100.1 // LOC_Os06g43220.1 // LOC_Os12g42760.1 // LOC_Os02g02210.1 // LOC_Os01g08310.1 // LOC_Os07g49140.1 // LOC_Os10g36420.1
GO:0016043	P	cellular component organization	47	619	1935	34296	0.027	0.97	// LOC_Os10g40700.1 // LOC_Os02g03030.1 // LOC_Os03g62090.1 // LOC_Os11g31090.1 // LOC_Os12g40860.1 // LOC_Os02g14190.1 // LOC_Os02g02210.1 // LOC_Os06g14460.1 // LOC_Os02g51040.1 // LOC_Os05g34854.1 // LOC_Os04g44780.1 // LOC_Os03g60720.1 // LOC_Os03g18120.1 // LOC_Os01g49200.1 // LOC_Os01g66100.1 // LOC_Os08g42600.1 // LOC_Os03g44290.1 // LOC_Os04g38570.1 // LOC_Os10g05950.1 // LOC_Os12g32620.1…
GO:0090066	P	regulation of anatomical structure size	16	619	567	34296	0.058	0.97	// LOC_Os10g40700.1 // LOC_Os06g14540.1 // LOC_Os01g66100.1 // LOC_Os02g50040.1 // LOC_Os06g50960.1 // LOC_Os03g62090.1 // LOC_Os03g44290.1 // LOC_Os02g14190.1 // LOC_Os05g34854.1 // LOC_Os06g01490.1 // LOC_Os02g51040.1 // LOC_Os08g42600.1 // LOC_Os02g02210.1 // LOC_Os04g44780.1 // LOC_Os02g42650.1 // LOC_Os03g60720.1
GO:0065007	P	biological regulation	65	619	2871	34296	0.038	0.97	// LOC_Os03g21730.1 // LOC_Os07g22580.1 // LOC_Os07g15460.1 // LOC_Os10g02814.1 // LOC_Os01g60330.1 // LOC_Os03g62090.1 // LOC_Os01g39600.1 // LOC_Os01g37690.1 // LOC_Os02g14190.1 // LOC_Os05g34854.1 // LOC_Os03g43670.1 // LOC_Os02g51040.1 // LOC_Os02g02210.1 // LOC_Os02g43330.1 // LOC_Os04g44780.1 // LOC_Os11g02240.1 // LOC_Os03g60720.1 // LOC_Os03g46454.1 // LOC_Os01g08140.1 // LOC_Os03g17870.1…
GO:0065008	P	regulation of biological quality	24	619	863	34296	0.028	0.97	// LOC_Os10g40700.1 // LOC_Os07g15460.1 // LOC_Os03g62090.1 // LOC_Os01g37690.1 // LOC_Os02g14190.1 // LOC_Os02g02210.1 // LOC_Os02g51040.1 // LOC_Os05g34854.1 // LOC_Os04g44780.1 // LOC_Os03g17870.1 // LOC_Os03g60720.1 // LOC_Os03g46454.1 // LOC_Os01g66100.1 // LOC_Os08g42600.1 // LOC_Os07g15370.1 // LOC_Os03g44290.1 // LOC_Os06g01490.1 // LOC_Os04g32030.1 // LOC_Os01g42960.1 // LOC_Os02g42650.1…
GO:0009908	P	flower development	18	619	662	34296	0.062	0.97	// LOC_Os04g38570.1 // LOC_Os10g28230.1 // LOC_Os01g66100.1 // LOC_Os01g51260.1 // LOC_Os09g21510.1 // LOC_Os02g01365.1 // LOC_Os02g03030.1 // LOC_Os06g03970.1 // LOC_Os08g32600.1 // LOC_Os02g08070.1 // LOC_Os03g07790.1 // LOC_Os06g51260.1 // LOC_Os06g43220.1 // LOC_Os03g06670.1 // LOC_Os05g34854.1 // LOC_Os07g09590.1 // LOC_Os03g50160.1 // LOC_Os06g44860.1
GO:0005975	P	carbohydrate metabolic process	37	619	1439	34296	0.023	0.97	// LOC_Os12g02910.1 // LOC_Os03g11420.1 // LOC_Os03g46660.1 // LOC_Os05g23924.1 // LOC_Os03g62090.1 // LOC_Os11g31090.1 // LOC_Os02g53200.1 // LOC_Os11g44950.2 // LOC_Os07g35480.2 // LOC_Os03g09250.1 // LOC_Os11g27400.1 // LOC_Os08g06380.1 // LOC_Os07g35520.1 // LOC_Os09g27650.2 // LOC_Os04g40990.1 // LOC_Os06g48170.1 // LOC_Os07g34580.1 // LOC_Os11g18730.1 // LOC_Os10g07290.1 // LOC_Os08g14700.1…
GO:0030154	P	cell differentiation	20	619	710	34296	0.038	0.97	// LOC_Os01g11550.1 // LOC_Os04g38740.1 // LOC_Os04g39670.1 // LOC_Os08g44840.1 // LOC_Os01g12660.1 // LOC_Os06g44300.1 // LOC_Os08g42600.1 // LOC_Os11g37190.1 // LOC_Os06g10600.1 // LOC_Os03g44710.2 // LOC_Os03g47022.1 // LOC_Os02g14190.1 // LOC_Os02g01365.1 // LOC_Os11g32100.1 // LOC_Os06g43220.1 // LOC_Os12g42760.1 // LOC_Os02g02210.1 // LOC_Os01g08310.1 // LOC_Os07g49140.1 // LOC_Os10g36420.1
GO:0048608	P	reproductive structure development	18	619	668	34296	0.066	0.97	// LOC_Os04g38570.1 // LOC_Os10g28230.1 // LOC_Os01g66100.1 // LOC_Os01g51260.1 // LOC_Os09g21510.1 // LOC_Os02g01365.1 // LOC_Os02g03030.1 // LOC_Os06g03970.1 // LOC_Os08g32600.1 // LOC_Os02g08070.1 // LOC_Os03g07790.1 // LOC_Os06g51260.1 // LOC_Os06g43220.1 // LOC_Os03g06670.1 // LOC_Os05g34854.1 // LOC_Os07g09590.1 // LOC_Os03g50160.1 // LOC_Os06g44860.1
GO:0003006	P	reproductive developmental process	18	619	668	34296	0.066	0.97	// LOC_Os04g38570.1 // LOC_Os10g28230.1 // LOC_Os01g66100.1 // LOC_Os01g51260.1 // LOC_Os09g21510.1 // LOC_Os02g01365.1 // LOC_Os02g03030.1 // LOC_Os06g03970.1 // LOC_Os08g32600.1 // LOC_Os02g08070.1 // LOC_Os03g07790.1 // LOC_Os06g51260.1 // LOC_Os06g43220.1 // LOC_Os03g06670.1 // LOC_Os05g34854.1 // LOC_Os07g09590.1 // LOC_Os03g50160.1 // LOC_Os06g44860.1
GO:0008361	P	regulation of cell size	16	619	567	34296	0.058	0.97	// LOC_Os10g40700.1 // LOC_Os06g14540.1 // LOC_Os01g66100.1 // LOC_Os02g50040.1 // LOC_Os06g50960.1 // LOC_Os03g62090.1 // LOC_Os03g44290.1 // LOC_Os02g14190.1 // LOC_Os05g34854.1 // LOC_Os06g01490.1 // LOC_Os02g51040.1 // LOC_Os08g42600.1 // LOC_Os02g02210.1 // LOC_Os04g44780.1 // LOC_Os02g42650.1 // LOC_Os03g60720.1
GO:0023046	P	signaling process	45	619	1972	34296	0.068	0.97	// LOC_Os03g21730.1 // LOC_Os07g22580.1 // LOC_Os10g02814.1 // LOC_Os01g60330.1 // LOC_Os03g18630.1 // LOC_Os01g39600.1 // LOC_Os01g74146.1 // LOC_Os06g21380.1 // LOC_Os03g43670.1 // LOC_Os05g34854.1 // LOC_Os05g08530.1 // LOC_Os11g02240.1 // LOC_Os01g08140.1 // LOC_Os04g38910.1 // LOC_Os01g66100.1 // LOC_Os09g21510.1 // LOC_Os08g02440.1 // LOC_Os04g38570.1 // LOC_Os08g39590.1 // LOC_Os03g11140.1…
GO:0023060	P	signal transmission	45	619	1972	34296	0.068	0.97	// LOC_Os03g21730.1 // LOC_Os07g22580.1 // LOC_Os10g02814.1 // LOC_Os01g60330.1 // LOC_Os03g18630.1 // LOC_Os01g39600.1 // LOC_Os01g74146.1 // LOC_Os06g21380.1 // LOC_Os03g43670.1 // LOC_Os05g34854.1 // LOC_Os05g08530.1 // LOC_Os11g02240.1 // LOC_Os01g08140.1 // LOC_Os04g38910.1 // LOC_Os01g66100.1 // LOC_Os09g21510.1 // LOC_Os08g02440.1 // LOC_Os04g38570.1 // LOC_Os08g39590.1 // LOC_Os03g11140.1…
GO:0032535	P	regulation of cellular component size	16	619	567	34296	0.058	0.97	// LOC_Os10g40700.1 // LOC_Os06g14540.1 // LOC_Os01g66100.1 // LOC_Os02g50040.1 // LOC_Os06g50960.1 // LOC_Os03g62090.1 // LOC_Os03g44290.1 // LOC_Os02g14190.1 // LOC_Os05g34854.1 // LOC_Os06g01490.1 // LOC_Os02g51040.1 // LOC_Os08g42600.1 // LOC_Os02g02210.1 // LOC_Os04g44780.1 // LOC_Os02g42650.1 // LOC_Os03g60720.1
GO:0016265	P	death	5	619	478	34296	0.93	1	// LOC_Os09g23560.1 // LOC_Os09g37650.2 // LOC_Os03g56820.1 // LOC_Os12g43363.1 // LOC_Os04g41680.1
GO:0009628	P	response to abiotic stimulus	60	619	3022	34296	0.24	1	// LOC_Os07g39850.1 // LOC_Os03g09250.1 // LOC_Os10g02814.1 // LOC_Os02g01365.1 // LOC_Os02g18410.1 // LOC_Os10g28230.1 // LOC_Os05g12640.1 // LOC_Os06g48160.1 // LOC_Os11g37960.1 // LOC_Os03g44880.1 // LOC_Os03g11540.1 // LOC_Os05g34854.1 // LOC_Os05g08530.1 // LOC_Os01g68570.1 // LOC_Os11g37950.1 // LOC_Os11g27400.1 // LOC_Os01g08140.1 // LOC_Os04g37480.1 // LOC_Os08g44360.1 // LOC_Os01g66100.1…
GO:0043412	P	macromolecule modification	58	619	3977	34296	0.97	1	// LOC_Os08g10310.1 // LOC_Os03g21730.1 // LOC_Os02g03030.1 // LOC_Os10g34960.1 // LOC_Os01g60330.1 // LOC_Os02g18410.1 // LOC_Os05g39080.1 // LOC_Os01g39600.1 // LOC_Os03g43670.1 // LOC_Os05g33080.1 // LOC_Os11g02240.1 // LOC_Os10g41430.1 // LOC_Os03g43590.1 // LOC_Os08g43730.1 // LOC_Os01g46720.1 // LOC_Os04g38910.1 // LOC_Os08g39240.1 // LOC_Os05g32760.1 // LOC_Os01g16030.1 // LOC_Os08g02440.1…
GO:0009791	P	post-embryonic development	40	619	2033	34296	0.31	1	// LOC_Os11g37190.1 // LOC_Os03g09250.1 // LOC_Os02g01365.1 // LOC_Os10g28230.1 // LOC_Os09g11440.2 // LOC_Os05g37830.1 // LOC_Os05g28210.1 // LOC_Os06g14460.1 // LOC_Os04g38570.1 // LOC_Os06g43220.1 // LOC_Os05g34854.1 // LOC_Os10g26500.1 // LOC_Os01g66100.1 // LOC_Os09g21510.1 // LOC_Os06g09660.1 // LOC_Os08g42600.1 // LOC_Os02g03030.1 // LOC_Os06g03970.1 // LOC_Os11g32100.1 // LOC_Os02g50960.1…
GO:0009790	P	embryonic development	16	619	810	34296	0.39	1	// LOC_Os04g41680.1 // LOC_Os04g55970.2 // LOC_Os02g02230.1 // LOC_Os10g26500.1 // LOC_Os03g09250.1 // LOC_Os08g44840.1 // LOC_Os03g20680.1 // LOC_Os01g11550.1 // LOC_Os12g40860.1 // LOC_Os05g37830.1 // LOC_Os06g19550.1 // LOC_Os06g14460.1 // LOC_Os02g50960.1 // LOC_Os05g47780.1 // LOC_Os03g43670.1 // LOC_Os01g49470.1
GO:0006807	P	nitrogen compound metabolic process	100	619	5399	34296	0.41	1	// LOC_Os06g04850.1 // LOC_Os06g43220.1 // LOC_Os10g26500.1 // LOC_Os02g55190.1 // LOC_Os01g50720.1 // LOC_Os02g03030.1 // LOC_Os02g01365.1 // LOC_Os06g44320.1 // LOC_Os04g38740.1 // LOC_Os01g51260.1 // LOC_Os01g11550.1 // LOC_Os01g11350.1 // LOC_Os06g48720.1 // LOC_Os12g13950.1 // LOC_Os05g06840.1 // LOC_Os01g12660.1 // LOC_Os04g55970.2 // LOC_Os02g15810.1 // LOC_Os06g47830.1 // LOC_Os09g33580.2…
GO:0023052	P	signaling	50	619	2409	34296	0.17	1	// LOC_Os03g21730.1 // LOC_Os07g22580.1 // LOC_Os03g09250.1 // LOC_Os10g02814.1 // LOC_Os01g60330.1 // LOC_Os03g18630.1 // LOC_Os01g39600.1 // LOC_Os01g74146.1 // LOC_Os02g02210.1 // LOC_Os03g43670.1 // LOC_Os05g34854.1 // LOC_Os02g43330.1 // LOC_Os11g02240.1 // LOC_Os01g08140.1 // LOC_Os04g38910.1 // LOC_Os01g66100.1 // LOC_Os09g21510.1 // LOC_Os08g02440.1 // LOC_Os04g38570.1 // LOC_Os08g39590.1…
GO:0007165	P	signal transduction	44	619	1951	34296	0.081	1	// LOC_Os03g21730.1 // LOC_Os07g22580.1 // LOC_Os10g02814.1 // LOC_Os01g60330.1 // LOC_Os03g18630.1 // LOC_Os01g39600.1 // LOC_Os01g74146.1 // LOC_Os06g21380.1 // LOC_Os03g43670.1 // LOC_Os05g34854.1 // LOC_Os05g08530.1 // LOC_Os11g02240.1 // LOC_Os01g08140.1 // LOC_Os04g38910.1 // LOC_Os01g66100.1 // LOC_Os09g21510.1 // LOC_Os08g02440.1 // LOC_Os04g38570.1 // LOC_Os08g39590.1 // LOC_Os03g11140.1…
GO:0008219	P	cell death	5	619	478	34296	0.93	1	// LOC_Os09g23560.1 // LOC_Os09g37650.2 // LOC_Os03g56820.1 // LOC_Os12g43363.1 // LOC_Os04g41680.1
GO:0050789	P	regulation of biological process	45	619	2132	34296	0.16	1	// LOC_Os03g21730.1 // LOC_Os07g22580.1 // LOC_Os10g02814.1 // LOC_Os01g60330.1 // LOC_Os03g18630.1 // LOC_Os01g39600.1 // LOC_Os01g74146.1 // LOC_Os06g21380.1 // LOC_Os03g43670.1 // LOC_Os05g34854.1 // LOC_Os05g08530.1 // LOC_Os11g02240.1 // LOC_Os01g08140.1 // LOC_Os04g38910.1 // LOC_Os01g66100.1 // LOC_Os09g21510.1 // LOC_Os08g42600.1 // LOC_Os08g02440.1 // LOC_Os04g38570.1 // LOC_Os08g39590.1…
GO:0009719	P	response to endogenous stimulus	36	619	2015	34296	0.55	1	// LOC_Os03g09250.1 // LOC_Os10g02814.1 // LOC_Os02g01365.1 // LOC_Os05g31280.1 // LOC_Os06g48160.1 // LOC_Os08g42470.1 // LOC_Os05g28210.1 // LOC_Os03g55290.1 // LOC_Os05g34854.1 // LOC_Os03g46454.1 // LOC_Os11g27400.1 // LOC_Os03g41060.1 // LOC_Os01g66100.1 // LOC_Os04g43200.1 // LOC_Os06g09660.1 // LOC_Os11g37970.1 // LOC_Os08g37970.1 // LOC_Os04g38570.1 // LOC_Os02g50960.1 // LOC_Os08g41720.1…
GO:0044267	P	cellular protein metabolic process	58	619	4849	34296	1	1	// LOC_Os08g10310.1 // LOC_Os03g21730.1 // LOC_Os02g03030.1 // LOC_Os10g34960.1 // LOC_Os01g60330.1 // LOC_Os02g18410.1 // LOC_Os05g39080.1 // LOC_Os01g39600.1 // LOC_Os03g43670.1 // LOC_Os05g33080.1 // LOC_Os11g02240.1 // LOC_Os10g41430.1 // LOC_Os03g43590.1 // LOC_Os08g43730.1 // LOC_Os01g46720.1 // LOC_Os04g38910.1 // LOC_Os08g39240.1 // LOC_Os05g32760.1 // LOC_Os01g16030.1 // LOC_Os08g02440.1…
GO:0000003	P	reproduction	42	619	1965	34296	0.15	1	// LOC_Os06g08790.1 // LOC_Os03g09250.1 // LOC_Os02g01365.1 // LOC_Os10g28230.1 // LOC_Os09g11440.2 // LOC_Os05g37830.1 // LOC_Os02g02210.1 // LOC_Os05g28210.1 // LOC_Os06g14460.1 // LOC_Os04g38570.1 // LOC_Os06g43220.1 // LOC_Os05g34854.1 // LOC_Os10g26500.1 // LOC_Os01g66100.1 // LOC_Os09g21510.1 // LOC_Os08g42600.1 // LOC_Os02g03030.1 // LOC_Os06g03970.1 // LOC_Os10g36420.1 // LOC_Os03g07790.1…
GO:0044260	P	cellular macromolecule metabolic process	77	619	5364	34296	0.99	1	// LOC_Os08g10310.1 // LOC_Os03g21730.1 // LOC_Os02g55410.1 // LOC_Os02g03030.1 // LOC_Os04g58700.1 // LOC_Os10g34960.1 // LOC_Os01g60330.1 // LOC_Os02g18410.1 // LOC_Os09g36820.1 // LOC_Os05g39080.1 // LOC_Os12g40860.1 // LOC_Os01g39600.1 // LOC_Os08g39590.1 // LOC_Os01g46950.1 // LOC_Os06g14460.1 // LOC_Os05g33080.1 // LOC_Os03g11540.1 // LOC_Os11g02240.1 // LOC_Os10g41430.1 // LOC_Os03g43590.1…
GO:0042592	P	homeostatic process	8	619	342	34296	0.28	1	// LOC_Os07g15460.1 // LOC_Os07g15370.1 // LOC_Os01g37690.1 // LOC_Os03g54000.1 // LOC_Os04g32030.1 // LOC_Os01g42960.1 // LOC_Os03g17870.1 // LOC_Os03g46454.1
GO:0019725	P	cellular homeostasis	8	619	342	34296	0.28	1	// LOC_Os07g15460.1 // LOC_Os07g15370.1 // LOC_Os01g37690.1 // LOC_Os03g54000.1 // LOC_Os04g32030.1 // LOC_Os01g42960.1 // LOC_Os03g17870.1 // LOC_Os03g46454.1
GO:0006139	P	nucleobase, nucleoside, nucleotide and nucleic acid metabolic process	100	619	5399	34296	0.41	1	// LOC_Os06g04850.1 // LOC_Os06g43220.1 // LOC_Os10g26500.1 // LOC_Os02g55190.1 // LOC_Os01g50720.1 // LOC_Os02g03030.1 // LOC_Os02g01365.1 // LOC_Os06g44320.1 // LOC_Os04g38740.1 // LOC_Os01g51260.1 // LOC_Os01g11550.1 // LOC_Os01g11350.1 // LOC_Os06g48720.1 // LOC_Os12g13950.1 // LOC_Os05g06840.1 // LOC_Os01g12660.1 // LOC_Os04g55970.2 // LOC_Os02g15810.1 // LOC_Os06g47830.1 // LOC_Os09g33580.2…
GO:0032501	P	multicellular organismal process	68	619	3619	34296	0.38	1	// LOC_Os11g37190.1 // LOC_Os03g09250.1 // LOC_Os10g02814.1 // LOC_Os02g01365.1 // LOC_Os10g28230.1 // LOC_Os12g40860.1 // LOC_Os05g37830.1 // LOC_Os05g34854.1 // LOC_Os06g19550.1 // LOC_Os06g14460.1 // LOC_Os04g38570.1 // LOC_Os06g43220.1 // LOC_Os02g02210.1 // LOC_Os07g09590.1 // LOC_Os05g28210.1 // LOC_Os10g26500.1 // LOC_Os08g44360.1 // LOC_Os01g66100.1 // LOC_Os09g21510.1 // LOC_Os02g45570.1…
GO:0006810	P	transport	54	619	3278	34296	0.78	1	// LOC_Os06g34840.1 // LOC_Os03g20760.1 // LOC_Os07g15460.1 // LOC_Os01g52130.1 // LOC_Os02g01365.1 // LOC_Os01g37690.1 // LOC_Os02g14190.1 // LOC_Os09g31478.1 // LOC_Os03g60260.1 // LOC_Os03g46454.1 // LOC_Os05g32320.1 // LOC_Os05g46550.1 // LOC_Os01g45550.1 // LOC_Os12g32760.1 // LOC_Os07g15370.1 // LOC_Os01g65110.1 // LOC_Os03g54000.1 // LOC_Os04g38570.1 // LOC_Os11g05010.1 // LOC_Os09g38710.2…
GO:0006464	P	protein modification process	58	619	3977	34296	0.97	1	// LOC_Os08g10310.1 // LOC_Os03g21730.1 // LOC_Os02g03030.1 // LOC_Os10g34960.1 // LOC_Os01g60330.1 // LOC_Os02g18410.1 // LOC_Os05g39080.1 // LOC_Os01g39600.1 // LOC_Os03g43670.1 // LOC_Os05g33080.1 // LOC_Os11g02240.1 // LOC_Os10g41430.1 // LOC_Os03g43590.1 // LOC_Os08g43730.1 // LOC_Os01g46720.1 // LOC_Os04g38910.1 // LOC_Os08g39240.1 // LOC_Os05g32760.1 // LOC_Os01g16030.1 // LOC_Os08g02440.1…
GO:0050794	P	regulation of cellular process	44	619	1951	34296	0.081	1	// LOC_Os03g21730.1 // LOC_Os07g22580.1 // LOC_Os10g02814.1 // LOC_Os01g60330.1 // LOC_Os03g18630.1 // LOC_Os01g39600.1 // LOC_Os01g74146.1 // LOC_Os06g21380.1 // LOC_Os03g43670.1 // LOC_Os05g34854.1 // LOC_Os05g08530.1 // LOC_Os11g02240.1 // LOC_Os01g08140.1 // LOC_Os04g38910.1 // LOC_Os01g66100.1 // LOC_Os09g21510.1 // LOC_Os08g02440.1 // LOC_Os04g38570.1 // LOC_Os08g39590.1 // LOC_Os03g11140.1…
GO:0009058	P	biosynthetic process	131	619	7335	34296	0.57	1	// LOC_Os06g04850.1 // LOC_Os09g19650.1 // LOC_Os03g62090.1 // LOC_Os11g31090.1 // LOC_Os06g43220.1 // LOC_Os10g26500.1 // LOC_Os08g44360.1 // LOC_Os01g66100.1 // LOC_Os02g55190.1 // LOC_Os05g32760.1 // LOC_Os01g16030.1 // LOC_Os02g03030.1 // LOC_Os02g01365.1 // LOC_Os06g44320.1 // LOC_Os02g18410.1 // LOC_Os03g18120.1 // LOC_Os04g38740.1 // LOC_Os08g38600.1 // LOC_Os01g51260.1 // LOC_Os03g18130.1…
GO:0008152	P	metabolic process	357	619	19328	34296	0.27	1	// LOC_Os03g62090.1 // LOC_Os08g44360.1 // LOC_Os01g66100.1 // LOC_Os04g43200.1 // LOC_Os08g02440.1 // LOC_Os07g42994.1 // LOC_Os01g67870.1 // LOC_Os01g59120.1 // LOC_Os08g38600.1 // LOC_Os01g51260.1 // LOC_Os02g43870.1 // LOC_Os06g48720.1 // LOC_Os03g26210.1 // LOC_Os02g46910.1 // LOC_Os11g18670.1 // LOC_Os12g13950.1 // LOC_Os05g30750.5 // LOC_Os04g51340.1 // LOC_Os05g06840.1 // LOC_Os02g42560.1…
GO:0007154	P	cell communication	7	619	512	34296	0.82	1	// LOC_Os03g09250.1 // LOC_Os03g26210.1 // LOC_Os01g45460.1 // LOC_Os03g11140.1 // LOC_Os05g47780.1 // LOC_Os02g02210.1 // LOC_Os01g49470.1
GO:0051234	P	establishment of localization	54	619	3278	34296	0.78	1	// LOC_Os06g34840.1 // LOC_Os03g20760.1 // LOC_Os07g15460.1 // LOC_Os01g52130.1 // LOC_Os02g01365.1 // LOC_Os01g37690.1 // LOC_Os02g14190.1 // LOC_Os09g31478.1 // LOC_Os03g60260.1 // LOC_Os03g46454.1 // LOC_Os05g32320.1 // LOC_Os05g46550.1 // LOC_Os01g45550.1 // LOC_Os12g32760.1 // LOC_Os07g15370.1 // LOC_Os01g65110.1 // LOC_Os03g54000.1 // LOC_Os04g38570.1 // LOC_Os11g05010.1 // LOC_Os09g38710.2…
GO:0009056	P	catabolic process	33	619	2007	34296	0.73	1	// LOC_Os02g55410.1 // LOC_Os07g22580.1 // LOC_Os10g02814.1 // LOC_Os05g14590.1 // LOC_Os01g49710.1 // LOC_Os02g02210.1 // LOC_Os05g11810.1 // LOC_Os03g50030.1 // LOC_Os11g27400.1 // LOC_Os01g08260.1 // LOC_Os04g38570.1 // LOC_Os03g11140.1 // LOC_Os01g46290.1 // LOC_Os12g40860.1 // LOC_Os02g40784.1 // LOC_Os02g06340.1 // LOC_Os05g37160.1 // LOC_Os03g15810.1 // LOC_Os06g48720.1 // LOC_Os05g39850.1…
GO:0051179	P	localization	54	619	3278	34296	0.78	1	// LOC_Os06g34840.1 // LOC_Os03g20760.1 // LOC_Os07g15460.1 // LOC_Os01g52130.1 // LOC_Os02g01365.1 // LOC_Os01g37690.1 // LOC_Os02g14190.1 // LOC_Os09g31478.1 // LOC_Os03g60260.1 // LOC_Os03g46454.1 // LOC_Os05g32320.1 // LOC_Os05g46550.1 // LOC_Os01g45550.1 // LOC_Os12g32760.1 // LOC_Os07g15370.1 // LOC_Os01g65110.1 // LOC_Os03g54000.1 // LOC_Os04g38570.1 // LOC_Os11g05010.1 // LOC_Os09g38710.2…
GO:0019748	P	secondary metabolic process	8	619	583	34296	0.82	1	// LOC_Os08g44360.1 // LOC_Os09g08720.1 // LOC_Os01g49710.1 // LOC_Os09g23560.1 // LOC_Os03g48060.1 // LOC_Os11g31090.1 // LOC_Os03g04220.1 // LOC_Os11g24510.1
GO:0040007	P	growth	17	619	736	34296	0.19	1	// LOC_Os10g40700.1 // LOC_Os06g14540.1 // LOC_Os01g66100.1 // LOC_Os02g50040.1 // LOC_Os06g50960.1 // LOC_Os03g62090.1 // LOC_Os03g44290.1 // LOC_Os02g14190.1 // LOC_Os05g34854.1 // LOC_Os06g01490.1 // LOC_Os02g51040.1 // LOC_Os03g07790.1 // LOC_Os08g42600.1 // LOC_Os02g02210.1 // LOC_Os04g44780.1 // LOC_Os02g42650.1 // LOC_Os03g60720.1
GO:0044238	P	primary metabolic process	244	619	13205	34296	0.34	1	// LOC_Os06g04850.1 // LOC_Os12g02910.1 // LOC_Os09g19650.1 // LOC_Os03g62090.1 // LOC_Os08g31060.1 // LOC_Os11g31090.1 // LOC_Os02g53200.1 // LOC_Os09g38000.1 // LOC_Os07g22580.1 // LOC_Os07g35480.2 // LOC_Os06g43220.1 // LOC_Os05g11810.1 // LOC_Os10g41430.1 // LOC_Os01g46720.1 // LOC_Os08g06380.1 // LOC_Os10g26500.1 // LOC_Os08g44360.1 // LOC_Os01g66100.1 // LOC_Os04g43200.1 // LOC_Os02g55190.1…
GO:0009607	P	response to biotic stimulus	23	619	1404	34296	0.71	1	// LOC_Os03g09250.1 // LOC_Os09g23560.1 // LOC_Os02g18410.1 // LOC_Os10g28230.1 // LOC_Os01g37690.1 // LOC_Os11g37960.1 // LOC_Os07g41600.1 // LOC_Os03g46454.1 // LOC_Os01g49200.1 // LOC_Os04g43200.1 // LOC_Os11g37970.1 // LOC_Os03g06670.1 // LOC_Os09g37650.2 // LOC_Os11g37950.1 // LOC_Os03g60260.1 // LOC_Os02g40784.1 // LOC_Os10g05600.1 // LOC_Os07g11790.1 // LOC_Os10g39680.1 // LOC_Os05g49760.1…
GO:0009605	P	response to external stimulus	12	619	681	34296	0.57	1	// LOC_Os10g28230.1 // LOC_Os03g09250.1 // LOC_Os10g02814.1 // LOC_Os10g35580.1 // LOC_Os04g38570.1 // LOC_Os06g48160.1 // LOC_Os03g26210.1 // LOC_Os05g47780.1 // LOC_Os03g06670.1 // LOC_Os02g02210.1 // LOC_Os08g41720.1 // LOC_Os01g49470.1
GO:0022414	P	reproductive process	20	619	985	34296	0.33	1	// LOC_Os04g38570.1 // LOC_Os10g28230.1 // LOC_Os01g66100.1 // LOC_Os01g51260.1 // LOC_Os09g21510.1 // LOC_Os02g01365.1 // LOC_Os02g03030.1 // LOC_Os06g03970.1 // LOC_Os05g34854.1 // LOC_Os02g08070.1 // LOC_Os03g07790.1 // LOC_Os06g51260.1 // LOC_Os06g43220.1 // LOC_Os03g06670.1 // LOC_Os02g02210.1 // LOC_Os07g09590.1 // LOC_Os06g44860.1 // LOC_Os03g50160.1 // LOC_Os08g32600.1 // LOC_Os03g11140.1
GO:0019538	P	protein metabolic process	74	619	6088	34296	1	1	// LOC_Os08g10310.1 // LOC_Os03g21730.1 // LOC_Os02g03030.1 // LOC_Os10g34960.1 // LOC_Os01g60330.1 // LOC_Os02g18410.1 // LOC_Os05g39080.1 // LOC_Os12g40860.1 // LOC_Os01g39600.1 // LOC_Os06g21380.1 // LOC_Os03g43670.1 // LOC_Os05g33080.1 // LOC_Os05g45350.1 // LOC_Os08g39590.1 // LOC_Os11g02240.1 // LOC_Os10g41430.1 // LOC_Os03g43590.1 // LOC_Os08g43730.1 // LOC_Os01g46720.1 // LOC_Os03g58900.1…
GO:0050896	P	response to stimulus	104	619	6928	34296	0.99	1	// LOC_Os02g18410.1 // LOC_Os02g06630.1 // LOC_Os02g41904.1 // LOC_Os01g68570.1 // LOC_Os11g37950.1 // LOC_Os08g44360.1 // LOC_Os01g66100.1 // LOC_Os04g43200.1 // LOC_Os05g47780.1 // LOC_Os01g59120.1 // LOC_Os05g31280.1 // LOC_Os08g41720.1 // LOC_Os09g27050.1 // LOC_Os09g37650.2 // LOC_Os04g17100.1 // LOC_Os02g14160.1 // LOC_Os06g47830.1 // LOC_Os10g05690.1 // LOC_Os05g41990.1 // LOC_Os11g10460.1…
GO:0006950	P	response to stress	67	619	4660	34296	0.98	1	// LOC_Os01g10850.1 // LOC_Os03g09250.1 // LOC_Os03g26210.1 // LOC_Os09g23560.1 // LOC_Os02g18410.1 // LOC_Os10g28230.1 // LOC_Os06g48160.1 // LOC_Os02g06630.1 // LOC_Os03g11540.1 // LOC_Os02g02210.1 // LOC_Os02g41904.1 // LOC_Os07g41600.1 // LOC_Os01g08310.1 // LOC_Os10g39170.1 // LOC_Os11g37950.1 // LOC_Os11g27400.1 // LOC_Os04g37480.1 // LOC_Os08g44360.1 // LOC_Os09g08720.1 // LOC_Os04g43200.1…
GO:0044237	P	cellular metabolic process	157	619	10280	34296	0.99	1	// LOC_Os06g04850.1 // LOC_Os02g18410.1 // LOC_Os06g43220.1 // LOC_Os10g41430.1 // LOC_Os01g46720.1 // LOC_Os10g26500.1 // LOC_Os02g55190.1 // LOC_Os01g50720.1 // LOC_Os01g16030.1 // LOC_Os02g03030.1 // LOC_Os05g36050.1 // LOC_Os02g01365.1 // LOC_Os11g45990.1 // LOC_Os12g41180.1 // LOC_Os04g38740.1 // LOC_Os08g38600.1 // LOC_Os01g51260.1 // LOC_Os02g43870.1 // LOC_Os01g11550.1 // LOC_Os01g11350.1…
GO:0043170	P	macromolecule metabolic process	93	619	6691	34296	1	1	// LOC_Os02g18410.1 // LOC_Os02g42310.1 // LOC_Os10g41430.1 // LOC_Os01g46720.1 // LOC_Os10g25450.1 // LOC_Os01g16030.1 // LOC_Os02g03030.1 // LOC_Os05g36050.1 // LOC_Os11g45990.1 // LOC_Os12g41180.1 // LOC_Os06g03080.1 // LOC_Os08g38600.1 // LOC_Os01g42320.1 // LOC_Os02g43870.1 // LOC_Os11g18670.1 // LOC_Os12g13950.1 // LOC_Os05g06840.1 // LOC_Os02g42560.1 // LOC_Os04g03100.1 // LOC_Os06g47830.1…
GO:0032502	P	developmental process	78	619	3791	34296	0.13	1	// LOC_Os10g40700.1 // LOC_Os03g44290.1 // LOC_Os03g09250.1 // LOC_Os03g11140.1 // LOC_Os07g09590.1 // LOC_Os10g02814.1 // LOC_Os02g01365.1 // LOC_Os10g28230.1 // LOC_Os12g40860.1 // LOC_Os05g37830.1 // LOC_Os02g14190.1 // LOC_Os05g34854.1 // LOC_Os06g50960.1 // LOC_Os06g19550.1 // LOC_Os06g14460.1 // LOC_Os02g51040.1 // LOC_Os06g43220.1 // LOC_Os02g02210.1 // LOC_Os04g44780.1 // LOC_Os05g28210.1…
GO:0007275	P	multicellular organismal development	66	619	3543	34296	0.41	1	// LOC_Os11g37190.1 // LOC_Os03g09250.1 // LOC_Os10g02814.1 // LOC_Os02g01365.1 // LOC_Os10g28230.1 // LOC_Os12g40860.1 // LOC_Os05g37830.1 // LOC_Os05g34854.1 // LOC_Os06g19550.1 // LOC_Os06g14460.1 // LOC_Os04g38570.1 // LOC_Os06g43220.1 // LOC_Os02g02210.1 // LOC_Os07g09590.1 // LOC_Os05g28210.1 // LOC_Os10g26500.1 // LOC_Os08g44360.1 // LOC_Os01g66100.1 // LOC_Os09g21510.1 // LOC_Os02g45570.1…
GO:0009987	P	cellular process	318	619	18214	34296	0.82	1	// LOC_Os06g04850.1 // LOC_Os09g19650.1 // LOC_Os09g38710.2 // LOC_Os03g62090.1 // LOC_Os08g31060.1 // LOC_Os11g31090.1 // LOC_Os09g38000.1 // LOC_Os06g12980.1 // LOC_Os03g53920.1 // LOC_Os07g22580.1 // LOC_Os06g43220.1 // LOC_Os05g11810.1 // LOC_Os08g37390.1 // LOC_Os10g41430.1 // LOC_Os01g46720.1 // LOC_Os08g06380.1 // LOC_Os10g26500.1 // LOC_Os08g44360.1 // LOC_Os01g66100.1 // LOC_Os04g43200.1…
GO:0016787	F	hydrolase activity	116	619	4293	34296	7.9e-06	0.00068	// LOC_Os08g31060.1 // LOC_Os02g53200.1 // LOC_Os04g46740.1 // LOC_Os03g53920.1 // LOC_Os02g54190.1 // LOC_Os07g35480.2 // LOC_Os11g43760.1 // LOC_Os01g43580.1 // LOC_Os10g25450.1 // LOC_Os03g38170.2 // LOC_Os05g23924.1 // LOC_Os07g42994.1 // LOC_Os01g46290.1 // LOC_Os11g18730.1 // LOC_Os09g36880.1 // LOC_Os10g07290.1 // LOC_Os06g03080.1 // LOC_Os04g53950.1 // LOC_Os04g30720.1 // LOC_Os06g48720.1…
GO:0016817	F	hydrolase activity, acting on acid anhydrides	9	619	109	34296	0.00026	0.0033	// LOC_Os01g43580.1 // LOC_Os03g56260.1 // LOC_Os01g42070.1 // LOC_Os02g50910.1 // LOC_Os02g56540.1 // LOC_Os03g38170.2 // LOC_Os04g30720.1 // LOC_Os03g53920.1 // LOC_Os09g35890.1
GO:0030234	F	enzyme regulator activity	19	619	409	34296	0.00027	0.0033	// LOC_Os01g57854.1 // LOC_Os01g59120.1 // LOC_Os07g22580.1 // LOC_Os01g65790.1 // LOC_Os02g56570.1 // LOC_Os01g62990.1 // LOC_Os06g09340.1 // LOC_Os06g12980.1 // LOC_Os02g54190.1 // LOC_Os05g41390.1 // LOC_Os04g47580.1 // LOC_Os05g38000.1 // LOC_Os03g41100.1 // LOC_Os03g11140.1 // LOC_Os01g08310.1 // LOC_Os02g41904.1 // LOC_Os02g47420.3 // LOC_Os08g37390.1 // LOC_Os01g16030.1
GO:0017111	F	nucleoside-triphosphatase activity	9	619	109	34296	0.00026	0.0033	// LOC_Os01g43580.1 // LOC_Os03g56260.1 // LOC_Os01g42070.1 // LOC_Os02g50910.1 // LOC_Os02g56540.1 // LOC_Os03g38170.2 // LOC_Os04g30720.1 // LOC_Os03g53920.1 // LOC_Os09g35890.1
GO:0003774	F	motor activity	9	619	109	34296	0.00026	0.0033	// LOC_Os01g43580.1 // LOC_Os03g56260.1 // LOC_Os01g42070.1 // LOC_Os02g50910.1 // LOC_Os02g56540.1 // LOC_Os03g38170.2 // LOC_Os04g30720.1 // LOC_Os03g53920.1 // LOC_Os09g35890.1
GO:0016818	F	hydrolase activity, acting on acid anhydrides, in phosphorus-containing anhydrides	9	619	109	34296	0.00026	0.0033	// LOC_Os01g43580.1 // LOC_Os03g56260.1 // LOC_Os01g42070.1 // LOC_Os02g50910.1 // LOC_Os02g56540.1 // LOC_Os03g38170.2 // LOC_Os04g30720.1 // LOC_Os03g53920.1 // LOC_Os09g35890.1
GO:0016462	F	pyrophosphatase activity	9	619	109	34296	0.00026	0.0033	// LOC_Os01g43580.1 // LOC_Os03g56260.1 // LOC_Os01g42070.1 // LOC_Os02g50910.1 // LOC_Os02g56540.1 // LOC_Os03g38170.2 // LOC_Os04g30720.1 // LOC_Os03g53920.1 // LOC_Os09g35890.1
GO:0003677	F	DNA binding	82	619	3291	34296	0.0021	0.023	// LOC_Os06g04850.1 // LOC_Os02g55410.1 // LOC_Os06g08790.1 // LOC_Os12g06480.2 // LOC_Os04g45750.1 // LOC_Os03g26210.1 // LOC_Os09g28200.1 // LOC_Os11g05640.1 // LOC_Os05g44400.1 // LOC_Os10g28230.1 // LOC_Os03g02240.1 // LOC_Os05g40070.1 // LOC_Os08g37970.1 // LOC_Os08g42470.1 // LOC_Os06g43220.1 // LOC_Os03g11540.1 // LOC_Os01g53260.1 // LOC_Os03g08620.1 // LOC_Os10g26500.1 // LOC_Os01g74140.1…
GO:0030528	F	transcription regulator activity	57	619	2374	34296	0.019	0.17	// LOC_Os06g04850.1 // LOC_Os04g45750.1 // LOC_Os03g26210.1 // LOC_Os09g28200.1 // LOC_Os11g05640.1 // LOC_Os05g40070.1 // LOC_Os08g42470.1 // LOC_Os06g43220.1 // LOC_Os09g35880.1 // LOC_Os01g53260.1 // LOC_Os10g26500.1 // LOC_Os01g74140.1 // LOC_Os02g55190.1 // LOC_Os06g09660.1 // LOC_Os09g27650.2 // LOC_Os08g37970.1 // LOC_Os03g44710.2 // LOC_Os02g14910.1 // LOC_Os12g32620.1 // LOC_Os06g44320.1…
GO:0003700	F	transcription factor activity	57	619	2374	34296	0.019	0.17	// LOC_Os06g04850.1 // LOC_Os04g45750.1 // LOC_Os03g26210.1 // LOC_Os09g28200.1 // LOC_Os11g05640.1 // LOC_Os05g40070.1 // LOC_Os08g42470.1 // LOC_Os06g43220.1 // LOC_Os09g35880.1 // LOC_Os01g53260.1 // LOC_Os10g26500.1 // LOC_Os01g74140.1 // LOC_Os02g55190.1 // LOC_Os06g09660.1 // LOC_Os09g27650.2 // LOC_Os08g37970.1 // LOC_Os03g44710.2 // LOC_Os02g14910.1 // LOC_Os12g32620.1 // LOC_Os06g44320.1…
GO:0004871	F	signal transducer activity	9	619	455	34296	0.44	1	// LOC_Os07g39850.1 // LOC_Os05g08530.1 // LOC_Os08g32600.1 // LOC_Os09g21510.1 // LOC_Os01g08140.1 // LOC_Os10g02814.1 // LOC_Os01g74146.1 // LOC_Os03g43670.1 // LOC_Os02g38120.1
GO:0005515	F	protein binding	80	619	4910	34296	0.85	1	// LOC_Os03g21730.1 // LOC_Os01g10850.1 // LOC_Os06g08790.1 // LOC_Os03g09250.1 // LOC_Os02g14160.1 // LOC_Os10g02814.1 // LOC_Os10g26280.1 // LOC_Os02g18410.1 // LOC_Os10g28230.1 // LOC_Os12g40860.1 // LOC_Os05g40070.1 // LOC_Os11g37960.1 // LOC_Os03g43670.1 // LOC_Os06g14280.1 // LOC_Os05g45350.1 // LOC_Os05g43030.1 // LOC_Os03g25760.1 // LOC_Os08g37390.1 // LOC_Os10g41430.1 // LOC_Os10g39170.1…
GO:0030246	F	carbohydrate binding	7	619	280	34296	0.25	1	// LOC_Os03g54910.1 // LOC_Os05g43690.1 // LOC_Os11g37970.1 // LOC_Os11g37960.1 // LOC_Os01g46950.1 // LOC_Os03g58900.1 // LOC_Os11g37950.1
GO:0003824	F	catalytic activity	253	619	13508	34296	0.24	1	// LOC_Os12g02910.1 // LOC_Os09g19650.1 // LOC_Os03g62090.1 // LOC_Os08g31060.1 // LOC_Os11g31090.1 // LOC_Os02g53200.1 // LOC_Os03g02530.1 // LOC_Os04g46740.1 // LOC_Os03g53920.1 // LOC_Os02g06630.1 // LOC_Os02g54190.1 // LOC_Os07g35480.2 // LOC_Os10g33550.1 // LOC_Os05g11810.1 // LOC_Os10g41430.1 // LOC_Os01g46720.1 // LOC_Os08g06380.1 // LOC_Os08g44360.1 // LOC_Os01g66100.1 // LOC_Os04g43200.1…
GO:0003676	F	nucleic acid binding	86	619	4645	34296	0.42	1	// LOC_Os06g04850.1 // LOC_Os06g43220.1 // LOC_Os10g26500.1 // LOC_Os02g55190.1 // LOC_Os02g03030.1 // LOC_Os04g52920.1 // LOC_Os06g44320.1 // LOC_Os04g38740.1 // LOC_Os06g03080.1 // LOC_Os01g51260.1 // LOC_Os01g42320.1 // LOC_Os01g11550.1 // LOC_Os01g11350.1 // LOC_Os12g13950.1 // LOC_Os05g06840.1 // LOC_Os04g55970.2 // LOC_Os02g15810.1 // LOC_Os09g33580.2 // LOC_Os04g46060.1 // LOC_Os09g28200.1…
GO:0016740	F	transferase activity	87	619	5200	34296	0.79	1	// LOC_Os12g02910.1 // LOC_Os09g19650.1 // LOC_Os03g62090.1 // LOC_Os11g31090.1 // LOC_Os10g41430.1 // LOC_Os01g46720.1 // LOC_Os07g34580.1 // LOC_Os08g02440.1 // LOC_Os05g36050.1 // LOC_Os02g51930.1 // LOC_Os12g41180.1 // LOC_Os09g36880.1 // LOC_Os01g67870.1 // LOC_Os04g53950.1 // LOC_Os02g43870.1 // LOC_Os09g27050.1 // LOC_Os04g10650.1 // LOC_Os02g46910.1 // LOC_Os12g13950.1 // LOC_Os05g06840.1…
GO:0005215	F	transporter activity	37	619	2021	34296	0.49	1	// LOC_Os07g15460.1 // LOC_Os01g52130.1 // LOC_Os01g37690.1 // LOC_Os03g46454.1 // LOC_Os01g08260.1 // LOC_Os07g15370.1 // LOC_Os01g65110.1 // LOC_Os04g38570.1 // LOC_Os02g40010.4 // LOC_Os01g45550.1 // LOC_Os10g11860.1 // LOC_Os03g60880.2 // LOC_Os02g50960.1 // LOC_Os08g41720.1 // LOC_Os08g42350.1 // LOC_Os08g43690.1 // LOC_Os01g65670.1 // LOC_Os07g47100.2 // LOC_Os10g21590.2 // LOC_Os03g60260.1…
GO:0000166	F	nucleotide binding	60	619	3490	34296	0.67	1	// LOC_Os08g10310.1 // LOC_Os03g21730.1 // LOC_Os02g55410.1 // LOC_Os01g12390.1 // LOC_Os03g56260.1 // LOC_Os10g02814.1 // LOC_Os02g50910.1 // LOC_Os01g39600.1 // LOC_Os03g53920.1 // LOC_Os05g30010.1 // LOC_Os10g35450.1 // LOC_Os04g58700.1 // LOC_Os01g43580.1 // LOC_Os11g02240.1 // LOC_Os03g55140.1 // LOC_Os01g46720.1 // LOC_Os09g35890.1 // LOC_Os04g38910.1 // LOC_Os01g16030.1 // LOC_Os08g02440.1…
GO:0008289	F	lipid binding	9	619	346	34296	0.18	1	// LOC_Os06g34840.1 // LOC_Os03g57990.1 // LOC_Os03g20760.1 // LOC_Os02g18410.1 // LOC_Os09g27990.1 // LOC_Os12g18770.1 // LOC_Os03g11140.1 // LOC_Os01g59870.1 // LOC_Os11g02350.1
GO:0016772	F	transferase activity, transferring phosphorus-containing groups	43	619	2699	34296	0.82	1	// LOC_Os08g10310.1 // LOC_Os03g21730.1 // LOC_Os03g63330.1 // LOC_Os01g60330.1 // LOC_Os05g39080.1 // LOC_Os01g39600.1 // LOC_Os03g43670.1 // LOC_Os10g35450.1 // LOC_Os11g02240.1 // LOC_Os10g41430.1 // LOC_Os03g43590.1 // LOC_Os01g46720.1 // LOC_Os04g38910.1 // LOC_Os08g39240.1 // LOC_Os12g30180.1 // LOC_Os08g02440.1 // LOC_Os06g03970.1 // LOC_Os01g70970.1 // LOC_Os12g41180.1 // LOC_Os01g42294.1…
GO:0016301	F	kinase activity	43	619	2699	34296	0.82	1	// LOC_Os08g10310.1 // LOC_Os03g21730.1 // LOC_Os03g63330.1 // LOC_Os01g60330.1 // LOC_Os05g39080.1 // LOC_Os01g39600.1 // LOC_Os03g43670.1 // LOC_Os10g35450.1 // LOC_Os11g02240.1 // LOC_Os10g41430.1 // LOC_Os03g43590.1 // LOC_Os01g46720.1 // LOC_Os04g38910.1 // LOC_Os08g39240.1 // LOC_Os12g30180.1 // LOC_Os08g02440.1 // LOC_Os06g03970.1 // LOC_Os01g70970.1 // LOC_Os12g41180.1 // LOC_Os01g42294.1…
GO:0060089	F	molecular transducer activity	9	619	455	34296	0.44	1	// LOC_Os07g39850.1 // LOC_Os05g08530.1 // LOC_Os08g32600.1 // LOC_Os09g21510.1 // LOC_Os01g08140.1 // LOC_Os10g02814.1 // LOC_Os01g74146.1 // LOC_Os03g43670.1 // LOC_Os02g38120.1
GO:0005488	F	binding	265	619	15115	34296	0.75	1	// LOC_Os06g04850.1 // LOC_Os03g18960.1 // LOC_Os03g20760.1 // LOC_Os09g38710.2 // LOC_Os02g18410.1 // LOC_Os09g38540.1 // LOC_Os02g53200.1 // LOC_Os09g38000.1 // LOC_Os06g12980.1 // LOC_Os03g53920.1 // LOC_Os02g06630.1 // LOC_Os05g30010.1 // LOC_Os07g35480.2 // LOC_Os06g43220.1 // LOC_Os01g43580.1 // LOC_Os08g37390.1 // LOC_Os10g41430.1 // LOC_Os11g37950.1 // LOC_Os02g50640.1 // LOC_Os02g33000.1…
GO:0030312	C	external encapsulating structure	55	619	1189	34296	6.7e-10	6.4e-08	// LOC_Os02g11040.1 // LOC_Os01g10850.1 // LOC_Os11g31980.1 // LOC_Os03g60880.2 // LOC_Os07g32660.1 // LOC_Os04g46740.1 // LOC_Os01g65790.1 // LOC_Os11g44950.2 // LOC_Os02g54190.1 // LOC_Os02g42310.1 // LOC_Os06g48160.1 // LOC_Os02g41904.1 // LOC_Os10g05950.1 // LOC_Os03g60720.1 // LOC_Os04g03100.1 // LOC_Os11g27400.1 // LOC_Os10g06000.1 // LOC_Os10g05860.1 // LOC_Os10g05820.1 // LOC_Os10g25450.1…
GO:0005618	C	cell wall	54	619	1179	34296	1.4e-09	6.5e-08	// LOC_Os02g11040.1 // LOC_Os01g10850.1 // LOC_Os11g31980.1 // LOC_Os03g60880.2 // LOC_Os07g32660.1 // LOC_Os04g46740.1 // LOC_Os01g65790.1 // LOC_Os11g44950.2 // LOC_Os02g54190.1 // LOC_Os02g42310.1 // LOC_Os06g48160.1 // LOC_Os02g41904.1 // LOC_Os10g05950.1 // LOC_Os03g60720.1 // LOC_Os04g03100.1 // LOC_Os11g27400.1 // LOC_Os12g05040.6 // LOC_Os10g05860.1 // LOC_Os10g05820.1 // LOC_Os10g25450.1…
GO:0005783	C	endoplasmic reticulum	18	619	768	34296	0.16	1	// LOC_Os02g02230.1 // LOC_Os11g24484.1 // LOC_Os02g40784.1 // LOC_Os03g59040.1 // LOC_Os03g56820.1 // LOC_Os10g38940.1 // LOC_Os01g45460.1 // LOC_Os06g19550.1 // LOC_Os10g33370.1 // LOC_Os10g33550.1 // LOC_Os04g45720.1 // LOC_Os09g37650.2 // LOC_Os05g41990.1 // LOC_Os02g19990.1 // LOC_Os03g61670.1 // LOC_Os03g21110.1 // LOC_Os10g39170.1 // LOC_Os05g30750.5
GO:0005773	C	vacuole	24	619	1723	34296	0.92	1	// LOC_Os02g18410.1 // LOC_Os09g38540.1 // LOC_Os01g37690.1 // LOC_Os02g42310.1 // LOC_Os02g02210.1 // LOC_Os03g50030.1 // LOC_Os09g32570.1 // LOC_Os04g38910.1 // LOC_Os04g43200.1 // LOC_Os06g01490.1 // LOC_Os08g41720.1 // LOC_Os11g34710.1 // LOC_Os11g43750.1 // LOC_Os02g50820.1 // LOC_Os03g38010.1 // LOC_Os03g60880.2 // LOC_Os08g06600.1 // LOC_Os03g28330.4 // LOC_Os10g39680.1 // LOC_Os06g47770.1…
GO:0016020	C	membrane	147	619	8187	34296	0.54	1	// LOC_Os03g20760.1 // LOC_Os07g27810.1 // LOC_Os09g38710.2 // LOC_Os03g62090.1 // LOC_Os09g38540.1 // LOC_Os02g41904.1 // LOC_Os04g43200.1 // LOC_Os03g38170.2 // LOC_Os05g36050.1 // LOC_Os04g52920.1 // LOC_Os02g18410.1 // LOC_Os03g18120.1 // LOC_Os10g07290.1 // LOC_Os08g38600.1 // LOC_Os04g31400.1 // LOC_Os10g21590.2 // LOC_Os03g57990.1 // LOC_Os10g05600.1 // LOC_Os01g52610.1 // LOC_Os09g25784.1…
GO:0005794	C	Golgi apparatus	9	619	460	34296	0.45	1	// LOC_Os12g02910.1 // LOC_Os03g02530.1 // LOC_Os03g62090.1 // LOC_Os01g66110.1 // LOC_Os08g06380.1 // LOC_Os01g45460.1 // LOC_Os03g46454.1 // LOC_Os03g18120.1 // LOC_Os04g47520.1
GO:0043231	C	intracellular membrane-bounded organelle	142	619	11878	34296	1	1	// LOC_Os06g04850.1 // LOC_Os03g62090.1 // LOC_Os09g38540.1 // LOC_Os08g31060.1 // LOC_Os02g55410.1 // LOC_Os01g65790.1 // LOC_Os02g42310.1 // LOC_Os06g43220.1 // LOC_Os08g37390.1 // LOC_Os04g47520.1 // LOC_Os10g26500.1 // LOC_Os08g44360.1 // LOC_Os04g43200.1 // LOC_Os02g45570.1 // LOC_Os02g03030.1 // LOC_Os11g32100.1 // LOC_Os03g41100.1 // LOC_Os02g18410.1 // LOC_Os11g18730.1 // LOC_Os11g43750.1…
GO:0005829	C	cytosol	20	619	3345	34296	1	1	// LOC_Os01g10850.1 // LOC_Os04g37480.1 // LOC_Os05g46550.1 // LOC_Os09g08720.1 // LOC_Os01g57854.1 // LOC_Os08g42600.1 // LOC_Os05g49760.1 // LOC_Os03g48060.1 // LOC_Os02g40010.4 // LOC_Os08g36480.1 // LOC_Os11g10520.1 // LOC_Os03g20450.1 // LOC_Os02g14160.1 // LOC_Os02g36619.1 // LOC_Os01g36390.1 // LOC_Os11g02740.1 // LOC_Os03g28330.4 // LOC_Os10g39680.1 // LOC_Os03g60720.1 // LOC_Os03g18130.1
GO:0044424	C	intracellular part	181	619	14514	34296	1	1	// LOC_Os06g04850.1 // LOC_Os09g38710.2 // LOC_Os03g62090.1 // LOC_Os09g38540.1 // LOC_Os08g31060.1 // LOC_Os02g55410.1 // LOC_Os06g12980.1 // LOC_Os01g65790.1 // LOC_Os02g42310.1 // LOC_Os06g43220.1 // LOC_Os08g37390.1 // LOC_Os01g46720.1 // LOC_Os10g26500.1 // LOC_Os08g44360.1 // LOC_Os01g66100.1 // LOC_Os04g43200.1 // LOC_Os02g45570.1 // LOC_Os03g38170.2 // LOC_Os02g03030.1 // LOC_Os06g21380.1…
GO:0043232	C	intracellular non-membrane-bounded organelle	9	619	1237	34296	1	1	// LOC_Os01g49200.1 // LOC_Os10g35580.1 // LOC_Os03g62090.1 // LOC_Os03g38170.2 // LOC_Os09g11440.2 // LOC_Os01g61760.1 // LOC_Os12g32620.1 // LOC_Os03g01530.1 // LOC_Os08g16610.1
GO:0043229	C	intracellular organelle	146	619	12251	34296	1	1	// LOC_Os06g04850.1 // LOC_Os03g62090.1 // LOC_Os09g38540.1 // LOC_Os08g31060.1 // LOC_Os02g55410.1 // LOC_Os01g65790.1 // LOC_Os02g42310.1 // LOC_Os06g43220.1 // LOC_Os08g37390.1 // LOC_Os04g47520.1 // LOC_Os10g26500.1 // LOC_Os08g44360.1 // LOC_Os04g43200.1 // LOC_Os02g45570.1 // LOC_Os03g38170.2 // LOC_Os02g03030.1 // LOC_Os11g32100.1 // LOC_Os03g41100.1 // LOC_Os02g18410.1 // LOC_Os11g18730.1…
GO:0005622	C	intracellular	194	619	15144	34296	1	1	// LOC_Os06g04850.1 // LOC_Os09g38710.2 // LOC_Os03g62090.1 // LOC_Os09g38540.1 // LOC_Os08g31060.1 // LOC_Os02g55410.1 // LOC_Os06g12980.1 // LOC_Os01g65790.1 // LOC_Os02g42310.1 // LOC_Os06g43220.1 // LOC_Os08g37390.1 // LOC_Os01g46720.1 // LOC_Os10g26500.1 // LOC_Os08g44360.1 // LOC_Os01g66100.1 // LOC_Os04g43200.1 // LOC_Os02g45570.1 // LOC_Os03g38170.2 // LOC_Os02g03030.1 // LOC_Os06g21380.1…
GO:0043227	C	membrane-bounded organelle	142	619	11878	34296	1	1	// LOC_Os06g04850.1 // LOC_Os03g62090.1 // LOC_Os09g38540.1 // LOC_Os08g31060.1 // LOC_Os02g55410.1 // LOC_Os01g65790.1 // LOC_Os02g42310.1 // LOC_Os06g43220.1 // LOC_Os08g37390.1 // LOC_Os04g47520.1 // LOC_Os10g26500.1 // LOC_Os08g44360.1 // LOC_Os04g43200.1 // LOC_Os02g45570.1 // LOC_Os02g03030.1 // LOC_Os11g32100.1 // LOC_Os03g41100.1 // LOC_Os02g18410.1 // LOC_Os11g18730.1 // LOC_Os11g43750.1…
GO:0005856	C	cytoskeleton	8	619	264	34296	0.11	1	// LOC_Os01g49200.1 // LOC_Os10g35580.1 // LOC_Os03g62090.1 // LOC_Os03g38170.2 // LOC_Os09g11440.2 // LOC_Os01g61760.1 // LOC_Os12g32620.1 // LOC_Os03g01530.1
GO:0044444	C	cytoplasmic part	103	619	10930	34296	1	1	// LOC_Os03g62090.1 // LOC_Os09g38540.1 // LOC_Os08g31060.1 // LOC_Os01g65790.1 // LOC_Os02g42310.1 // LOC_Os10g33550.1 // LOC_Os01g46720.1 // LOC_Os08g44360.1 // LOC_Os04g43200.1 // LOC_Os02g18410.1 // LOC_Os03g18120.1 // LOC_Os11g43750.1 // LOC_Os03g18130.1 // LOC_Os09g27050.1 // LOC_Os12g13950.1 // LOC_Os05g30750.5 // LOC_Os03g48000.1 // LOC_Os02g15810.1 // LOC_Os02g14160.1 // LOC_Os05g41990.1…
GO:0005634	C	nucleus	63	619	4212	34296	0.95	1	// LOC_Os06g04850.1 // LOC_Os02g55410.1 // LOC_Os02g03030.1 // LOC_Os01g43580.1 // LOC_Os02g36500.1 // LOC_Os03g26210.1 // LOC_Os09g28200.1 // LOC_Os10g28230.1 // LOC_Os12g42760.1 // LOC_Os09g11440.2 // LOC_Os08g42470.1 // LOC_Os06g08790.1 // LOC_Os06g43220.1 // LOC_Os03g11540.1 // LOC_Os08g37390.1 // LOC_Os10g26500.1 // LOC_Os02g45570.1 // LOC_Os09g27650.2 // LOC_Os02g58220.1 // LOC_Os10g02814.1…
GO:0005739	C	mitochondrion	5	619	1611	34296	1	1	// LOC_Os02g02210.1 // LOC_Os09g37510.1 // LOC_Os03g61670.1 // LOC_Os03g19080.3 // LOC_Os12g13950.1
GO:0044464	C	cell part	321	619	19532	34296	0.99	1	// LOC_Os06g04850.1 // LOC_Os12g02910.1 // LOC_Os09g19650.1 // LOC_Os03g20760.1 // LOC_Os07g27810.1 // LOC_Os09g38710.2 // LOC_Os03g62090.1 // LOC_Os09g38540.1 // LOC_Os08g31060.1 // LOC_Os02g55410.1 // LOC_Os06g12980.1 // LOC_Os04g46740.1 // LOC_Os01g65790.1 // LOC_Os07g22580.1 // LOC_Os02g54190.1 // LOC_Os02g42310.1 // LOC_Os06g43220.1 // LOC_Os02g41904.1 // LOC_Os08g37390.1 // LOC_Os01g46720.1…
GO:0005623	C	cell	394	619	22048	34296	0.65	1	// LOC_Os03g62090.1 // LOC_Os11g37950.1 // LOC_Os08g44360.1 // LOC_Os01g66100.1 // LOC_Os04g43200.1 // LOC_Os08g02440.1 // LOC_Os01g59120.1 // LOC_Os08g38600.1 // LOC_Os01g51260.1 // LOC_Os02g43870.1 // LOC_Os06g48720.1 // LOC_Os10g05990.1 // LOC_Os12g32760.1 // LOC_Os12g13950.1 // LOC_Os05g30750.5 // LOC_Os04g51340.1 // LOC_Os03g54910.1 // LOC_Os05g06840.1 // LOC_Os01g13140.1 // LOC_Os12g05040.6…
GO:0043228	C	non-membrane-bounded organelle	9	619	1237	34296	1	1	// LOC_Os01g49200.1 // LOC_Os10g35580.1 // LOC_Os03g62090.1 // LOC_Os03g38170.2 // LOC_Os09g11440.2 // LOC_Os01g61760.1 // LOC_Os12g32620.1 // LOC_Os03g01530.1 // LOC_Os08g16610.1
GO:0009536	C	plastid	38	619	4703	34296	1	1	// LOC_Os03g11420.1 // LOC_Os03g26210.1 // LOC_Os02g18410.1 // LOC_Os08g31060.1 // LOC_Os03g46920.1 // LOC_Os01g74146.1 // LOC_Os06g21380.1 // LOC_Os05g45350.1 // LOC_Os09g32570.1 // LOC_Os01g46720.1 // LOC_Os04g53350.1 // LOC_Os08g44360.1 // LOC_Os02g50040.1 // LOC_Os01g66240.1 // LOC_Os02g15810.1 // LOC_Os04g10650.1 // LOC_Os10g41780.1 // LOC_Os11g18730.1 // LOC_Os02g19990.1 // LOC_Os12g40860.1…
GO:0043226	C	organelle	146	619	12251	34296	1	1	// LOC_Os06g04850.1 // LOC_Os03g62090.1 // LOC_Os09g38540.1 // LOC_Os08g31060.1 // LOC_Os02g55410.1 // LOC_Os01g65790.1 // LOC_Os02g42310.1 // LOC_Os06g43220.1 // LOC_Os08g37390.1 // LOC_Os04g47520.1 // LOC_Os10g26500.1 // LOC_Os08g44360.1 // LOC_Os04g43200.1 // LOC_Os02g45570.1 // LOC_Os03g38170.2 // LOC_Os02g03030.1 // LOC_Os11g32100.1 // LOC_Os03g41100.1 // LOC_Os02g18410.1 // LOC_Os11g18730.1…
GO:0005886	C	plasma membrane	79	619	4240	34296	0.4	1	// LOC_Os08g10310.1 // LOC_Os03g15630.1 // LOC_Os01g12390.1 // LOC_Os01g21310.1 // LOC_Os07g27810.1 // LOC_Os10g02814.1 // LOC_Os01g60330.1 // LOC_Os03g62090.1 // LOC_Os09g38540.1 // LOC_Os03g20450.1 // LOC_Os04g52920.1 // LOC_Os05g11750.2 // LOC_Os01g74146.1 // LOC_Os03g43670.1 // LOC_Os04g38570.1 // LOC_Os02g41904.1 // LOC_Os09g35890.1 // LOC_Os09g32570.1 // LOC_Os08g43730.1 // LOC_Os05g02580.1…
GO:0005737	C	cytoplasm	129	619	11866	34296	1	1	// LOC_Os09g38710.2 // LOC_Os03g62090.1 // LOC_Os09g38540.1 // LOC_Os08g31060.1 // LOC_Os02g55410.1 // LOC_Os01g65790.1 // LOC_Os02g42310.1 // LOC_Os10g33550.1 // LOC_Os04g47520.1 // LOC_Os08g44360.1 // LOC_Os01g66100.1 // LOC_Os04g43200.1 // LOC_Os06g21380.1 // LOC_Os01g46290.1 // LOC_Os03g18120.1 // LOC_Os11g43750.1 // LOC_Os01g59120.1 // LOC_Os03g18130.1 // LOC_Os09g27050.1 // LOC_Os12g13950.1…
GO:0005576	C	extracellular region	20	619	730	34296	0.048	1	// LOC_Os10g40700.1 // LOC_Os03g11420.1 // LOC_Os11g02350.1 // LOC_Os04g53950.1 // LOC_Os05g43030.1 // LOC_Os11g18730.1 // LOC_Os05g49760.1 // LOC_Os03g44290.1 // LOC_Os01g10850.1 // LOC_Os07g32660.1 // LOC_Os07g34580.1 // LOC_Os01g10490.1 // LOC_Os06g50960.1 // LOC_Os06g01490.1 // LOC_Os02g51040.1 // LOC_Os03g52300.1 // LOC_Os03g50160.1 // LOC_Os09g36880.1 // LOC_Os08g16660.1 // LOC_Os02g14160.1
