# Supplementary material for: Rice nucleosome patterns undergo remodeling coincident with stress-induced gene expression
Source: BMC Genomics. 2018 Jan 26;19:97. doi: 10.1186/s12864-017-4397-8 (PMC5787291; doi:10.1186/s12864-017-4397-8)
Supplement: Supplementary file 9 — Dataset 3. GO term enrichment for up- and down-regulated genes associated with dynamic nucleosomes. (ZIP 20 kb) [file 12864_2017_4397_MOESM9_ESM.zip › GO_terms_iRNA_UP_overlap_dynanmic_nuc_130_genes.txt]

GO_acc	term_type	Term	queryitem	querytotal	bgitem	bgtotal	pvalue	FDR	entries
GO:0015979	P	photosynthesis	9	109	324	34296	1.2e-06	0.00021	// LOC_Os08g25890.1 // LOC_Os07g37030.1 // LOC_Os11g01530.1 // LOC_Os07g30670.1 // LOC_Os08g17390.1 // LOC_Os03g17174.1 // LOC_Os10g39150.1 // LOC_Os02g36850.1 // LOC_Os12g01530.1
GO:0006091	P	generation of precursor metabolites and energy	7	109	480	34296	0.00094	0.067	// LOC_Os08g25890.1 // LOC_Os03g38950.1 // LOC_Os08g17390.1 // LOC_Os07g30670.1 // LOC_Os10g39150.1 // LOC_Os02g36850.1 // LOC_Os07g37030.1
GO:0050896	P	response to stimulus	36	109	6928	34296	0.0012	0.067	// LOC_Os01g37590.1 // LOC_Os01g03530.1 // LOC_Os11g39190.1 // LOC_Os07g37030.1 // LOC_Os02g49230.2 // LOC_Os03g10880.1 // LOC_Os11g39160.1 // LOC_Os08g09200.1 // LOC_Os03g12660.1 // LOC_Os11g01530.1 // LOC_Os03g03910.1 // LOC_Os01g61400.1 // LOC_Os10g39150.1 // LOC_Os03g03700.1 // LOC_Os03g58290.1 // LOC_Os04g40100.1 // LOC_Os05g42350.1 // LOC_Os11g04720.1 // LOC_Os02g14440.1 // LOC_Os12g17600.1…
GO:0006950	P	response to stress	26	109	4660	34296	0.0027	0.12	// LOC_Os01g37590.1 // LOC_Os01g03530.1 // LOC_Os11g39190.1 // LOC_Os07g37030.1 // LOC_Os01g51060.1 // LOC_Os11g39160.1 // LOC_Os08g09200.1 // LOC_Os11g01530.1 // LOC_Os03g03910.1 // LOC_Os03g03700.1 // LOC_Os03g58290.1 // LOC_Os05g42350.1 // LOC_Os02g14440.1 // LOC_Os12g17600.1 // LOC_Os11g38870.1 // LOC_Os03g51610.1 // LOC_Os04g58800.1 // LOC_Os05g34830.1 // LOC_Os01g50622.1 // LOC_Os06g20150.1…
GO:0009628	P	response to abiotic stimulus	17	109	3022	34296	0.015	0.51	// LOC_Os04g40100.1 // LOC_Os03g10880.1 // LOC_Os05g42350.1 // LOC_Os06g20150.1 // LOC_Os08g09200.1 // LOC_Os01g03530.1 // LOC_Os03g12660.1 // LOC_Os01g49310.1 // LOC_Os04g43800.1 // LOC_Os03g03910.1 // LOC_Os12g17600.1 // LOC_Os07g37030.1 // LOC_Os10g35840.1 // LOC_Os02g49230.2 // LOC_Os03g58280.1 // LOC_Os01g61400.1 // LOC_Os12g39630.1
GO:0008152	P	metabolic process	72	109	19328	34296	0.025	0.54	// LOC_Os01g03530.1 // LOC_Os08g25890.1 // LOC_Os03g61829.1 // LOC_Os05g10310.1 // LOC_Os08g39300.1 // LOC_Os04g43800.1 // LOC_Os06g19444.1 // LOC_Os07g37030.1 // LOC_Os05g45720.1 // LOC_Os02g49230.2 // LOC_Os01g11670.1 // LOC_Os04g37820.1 // LOC_Os08g38710.1 // LOC_Os05g31160.1 // LOC_Os09g25610.1 // LOC_Os10g41330.1 // LOC_Os06g45480.1 // LOC_Os04g45490.1 // LOC_Os03g38950.1 // LOC_Os05g35470.1…
GO:0007154	P	cell communication	5	109	512	34296	0.025	0.54	// LOC_Os04g43710.1 // LOC_Os11g38870.1 // LOC_Os01g03530.1 // LOC_Os03g03910.1 // LOC_Os01g57560.1
GO:0009987	P	cellular process	69	109	18214	34296	0.02	0.54	// LOC_Os03g10880.1 // LOC_Os08g25890.1 // LOC_Os05g10310.1 // LOC_Os08g39300.1 // LOC_Os01g03530.1 // LOC_Os07g34980.1 // LOC_Os06g19444.1 // LOC_Os07g37030.1 // LOC_Os05g45720.1 // LOC_Os02g49230.2 // LOC_Os03g50510.1 // LOC_Os04g43800.1 // LOC_Os05g31160.1 // LOC_Os09g25610.1 // LOC_Os11g39190.1 // LOC_Os10g41330.1 // LOC_Os06g45480.1 // LOC_Os04g45490.1 // LOC_Os03g38950.1 // LOC_Os06g12310.1…
GO:0006810	P	transport	16	109	3278	34296	0.056	0.87	// LOC_Os01g37590.1 // LOC_Os03g61100.1 // LOC_Os04g35790.3 // LOC_Os06g49220.1 // LOC_Os12g01530.1 // LOC_Os06g12310.1 // LOC_Os02g54730.1 // LOC_Os11g01530.1 // LOC_Os01g61400.1 // LOC_Os03g07100.1 // LOC_Os01g65140.1 // LOC_Os01g50616.1 // LOC_Os01g49120.1 // LOC_Os02g12890.1 // LOC_Os08g40850.1 // LOC_Os01g65150.1
GO:0051234	P	establishment of localization	16	109	3278	34296	0.056	0.87	// LOC_Os01g37590.1 // LOC_Os03g61100.1 // LOC_Os04g35790.3 // LOC_Os06g49220.1 // LOC_Os12g01530.1 // LOC_Os06g12310.1 // LOC_Os02g54730.1 // LOC_Os11g01530.1 // LOC_Os01g61400.1 // LOC_Os03g07100.1 // LOC_Os01g65140.1 // LOC_Os01g50616.1 // LOC_Os01g49120.1 // LOC_Os02g12890.1 // LOC_Os08g40850.1 // LOC_Os01g65150.1
GO:0051179	P	localization	16	109	3278	34296	0.056	0.87	// LOC_Os01g37590.1 // LOC_Os03g61100.1 // LOC_Os04g35790.3 // LOC_Os06g49220.1 // LOC_Os12g01530.1 // LOC_Os06g12310.1 // LOC_Os02g54730.1 // LOC_Os11g01530.1 // LOC_Os01g61400.1 // LOC_Os03g07100.1 // LOC_Os01g65140.1 // LOC_Os01g50616.1 // LOC_Os01g49120.1 // LOC_Os02g12890.1 // LOC_Os08g40850.1 // LOC_Os01g65150.1
GO:0009791	P	post-embryonic development	6	109	2033	34296	0.63	1	// LOC_Os04g45490.1 // LOC_Os03g12660.1 // LOC_Os11g01530.1 // LOC_Os02g49230.2 // LOC_Os01g27770.1 // LOC_Os12g01530.1
GO:0006807	P	nitrogen compound metabolic process	13	109	5399	34296	0.89	1	// LOC_Os10g41330.1 // LOC_Os11g04720.1 // LOC_Os01g61400.1 // LOC_Os05g31160.1 // LOC_Os06g19444.1 // LOC_Os02g23823.1 // LOC_Os01g53220.1 // LOC_Os11g38870.1 // LOC_Os02g49230.2 // LOC_Os04g58800.1 // LOC_Os05g38140.1 // LOC_Os01g50622.1 // LOC_Os05g34830.1
GO:0023052	P	signaling	10	109	2409	34296	0.24	1	// LOC_Os04g40100.1 // LOC_Os01g03530.1 // LOC_Os03g10880.1 // LOC_Os11g04720.1 // LOC_Os03g03910.1 // LOC_Os11g38870.1 // LOC_Os01g57560.1 // LOC_Os04g43710.1 // LOC_Os05g34830.1 // LOC_Os12g39630.1
GO:0007165	P	signal transduction	6	109	1951	34296	0.59	1	// LOC_Os04g40100.1 // LOC_Os12g39630.1 // LOC_Os11g04720.1 // LOC_Os01g57560.1 // LOC_Os05g34830.1 // LOC_Os03g10880.1
GO:0009719	P	response to endogenous stimulus	6	109	2015	34296	0.62	1	// LOC_Os01g37590.1 // LOC_Os08g09200.1 // LOC_Os11g04720.1 // LOC_Os10g39150.1 // LOC_Os05g34830.1 // LOC_Os12g39630.1
GO:0044267	P	cellular protein metabolic process	10	109	4849	34296	0.95	1	// LOC_Os04g45490.1 // LOC_Os05g31160.1 // LOC_Os07g34980.1 // LOC_Os07g33915.1 // LOC_Os03g15000.1 // LOC_Os04g43710.1 // LOC_Os09g19830.1 // LOC_Os01g57560.1 // LOC_Os04g58800.1 // LOC_Os12g39630.1
GO:0000003	P	reproduction	7	109	1965	34296	0.43	1	// LOC_Os04g45490.1 // LOC_Os03g12660.1 // LOC_Os11g01530.1 // LOC_Os02g49230.2 // LOC_Os01g27770.1 // LOC_Os01g57560.1 // LOC_Os12g01530.1
GO:0044260	P	cellular macromolecule metabolic process	11	109	5364	34296	0.96	1	// LOC_Os01g50622.1 // LOC_Os04g45490.1 // LOC_Os05g31160.1 // LOC_Os07g34980.1 // LOC_Os07g33915.1 // LOC_Os03g15000.1 // LOC_Os04g43710.1 // LOC_Os09g19830.1 // LOC_Os01g57560.1 // LOC_Os04g58800.1 // LOC_Os12g39630.1
GO:0016043	P	cellular component organization	8	109	1935	34296	0.27	1	// LOC_Os08g25890.1 // LOC_Os04g45490.1 // LOC_Os03g12660.1 // LOC_Os05g31160.1 // LOC_Os09g19830.1 // LOC_Os03g58280.1 // LOC_Os05g14800.1 // LOC_Os02g36845.1
GO:0007275	P	multicellular organismal development	13	109	3543	34296	0.34	1	// LOC_Os01g03530.1 // LOC_Os12g01530.1 // LOC_Os04g45490.1 // LOC_Os04g43800.1 // LOC_Os11g01530.1 // LOC_Os03g12660.1 // LOC_Os02g49230.2 // LOC_Os01g27770.1 // LOC_Os12g39630.1 // LOC_Os03g03700.1 // LOC_Os05g34830.1 // LOC_Os02g12890.1 // LOC_Os05g14800.1
GO:0065007	P	biological regulation	11	109	2871	34296	0.3	1	// LOC_Os04g40100.1 // LOC_Os03g10880.1 // LOC_Os12g39630.1 // LOC_Os11g04720.1 // LOC_Os03g12660.1 // LOC_Os11g01530.1 // LOC_Os03g03910.1 // LOC_Os01g61400.1 // LOC_Os01g57560.1 // LOC_Os05g34830.1 // LOC_Os12g01530.1
GO:0065008	P	regulation of biological quality	5	109	863	34296	0.14	1	// LOC_Os01g61400.1 // LOC_Os12g01530.1 // LOC_Os11g01530.1 // LOC_Os03g03910.1 // LOC_Os03g12660.1
GO:0032502	P	developmental process	13	109	3791	34296	0.43	1	// LOC_Os01g03530.1 // LOC_Os12g01530.1 // LOC_Os04g45490.1 // LOC_Os04g43800.1 // LOC_Os11g01530.1 // LOC_Os03g12660.1 // LOC_Os02g49230.2 // LOC_Os01g27770.1 // LOC_Os12g39630.1 // LOC_Os03g03700.1 // LOC_Os05g34830.1 // LOC_Os02g12890.1 // LOC_Os05g14800.1
GO:0032501	P	multicellular organismal process	13	109	3619	34296	0.36	1	// LOC_Os01g03530.1 // LOC_Os12g01530.1 // LOC_Os04g45490.1 // LOC_Os04g43800.1 // LOC_Os11g01530.1 // LOC_Os03g12660.1 // LOC_Os02g49230.2 // LOC_Os01g27770.1 // LOC_Os12g39630.1 // LOC_Os03g03700.1 // LOC_Os05g34830.1 // LOC_Os02g12890.1 // LOC_Os05g14800.1
GO:0006629	P	lipid metabolic process	5	109	1376	34296	0.45	1	// LOC_Os03g12660.1 // LOC_Os12g04990.1 // LOC_Os02g12890.1 // LOC_Os05g14800.1 // LOC_Os12g39630.1
GO:0006139	P	nucleobase, nucleoside, nucleotide and nucleic acid metabolic process	13	109	5399	34296	0.89	1	// LOC_Os10g41330.1 // LOC_Os11g04720.1 // LOC_Os01g61400.1 // LOC_Os05g31160.1 // LOC_Os06g19444.1 // LOC_Os02g23823.1 // LOC_Os01g53220.1 // LOC_Os11g38870.1 // LOC_Os02g49230.2 // LOC_Os04g58800.1 // LOC_Os05g38140.1 // LOC_Os01g50622.1 // LOC_Os05g34830.1
GO:0006464	P	protein modification process	7	109	3977	34296	0.97	1	// LOC_Os07g34980.1 // LOC_Os03g15000.1 // LOC_Os04g43710.1 // LOC_Os09g19830.1 // LOC_Os01g57560.1 // LOC_Os04g58800.1 // LOC_Os12g39630.1
GO:0050794	P	regulation of cellular process	6	109	1951	34296	0.59	1	// LOC_Os04g40100.1 // LOC_Os12g39630.1 // LOC_Os11g04720.1 // LOC_Os01g57560.1 // LOC_Os05g34830.1 // LOC_Os03g10880.1
GO:0009058	P	biosynthetic process	25	109	7335	34296	0.38	1	// LOC_Os08g39300.1 // LOC_Os02g49230.2 // LOC_Os03g50510.1 // LOC_Os10g41330.1 // LOC_Os04g45490.1 // LOC_Os03g12660.1 // LOC_Os02g23823.1 // LOC_Os01g61400.1 // LOC_Os07g33915.1 // LOC_Os11g04720.1 // LOC_Os05g38140.1 // LOC_Os02g12890.1 // LOC_Os05g14800.1 // LOC_Os03g58290.1 // LOC_Os02g01150.1 // LOC_Os01g53220.1 // LOC_Os11g38870.1 // LOC_Os10g35840.1 // LOC_Os01g52170.1 // LOC_Os05g34830.1…
GO:0023046	P	signaling process	6	109	1972	34296	0.6	1	// LOC_Os04g40100.1 // LOC_Os12g39630.1 // LOC_Os11g04720.1 // LOC_Os01g57560.1 // LOC_Os05g34830.1 // LOC_Os03g10880.1
GO:0009056	P	catabolic process	5	109	2007	34296	0.77	1	// LOC_Os01g61400.1 // LOC_Os04g43800.1 // LOC_Os06g45480.1 // LOC_Os03g03910.1 // LOC_Os01g12710.1
GO:0044238	P	primary metabolic process	34	109	13205	34296	0.95	1	// LOC_Os05g45720.1 // LOC_Os02g49230.2 // LOC_Os01g11670.1 // LOC_Os09g25610.1 // LOC_Os10g41330.1 // LOC_Os06g45480.1 // LOC_Os04g45490.1 // LOC_Os01g12710.1 // LOC_Os03g12660.1 // LOC_Os02g23823.1 // LOC_Os03g17280.1 // LOC_Os01g61400.1 // LOC_Os07g33915.1 // LOC_Os01g57560.1 // LOC_Os11g04720.1 // LOC_Os05g38140.1 // LOC_Os02g12890.1 // LOC_Os05g14800.1 // LOC_Os02g54130.1 // LOC_Os01g53220.1…
GO:0009607	P	response to biotic stimulus	6	109	1404	34296	0.29	1	// LOC_Os06g10160.1 // LOC_Os02g53750.1 // LOC_Os07g37030.1 // LOC_Os03g03700.1 // LOC_Os12g39630.1 // LOC_Os03g58290.1
GO:0019538	P	protein metabolic process	17	109	6088	34296	0.76	1	// LOC_Os03g17280.1 // LOC_Os06g45480.1 // LOC_Os04g45490.1 // LOC_Os02g54130.1 // LOC_Os01g12710.1 // LOC_Os05g31160.1 // LOC_Os07g34980.1 // LOC_Os07g33915.1 // LOC_Os03g15000.1 // LOC_Os04g43710.1 // LOC_Os09g19830.1 // LOC_Os01g51060.1 // LOC_Os01g11670.1 // LOC_Os01g57560.1 // LOC_Os04g58800.1 // LOC_Os12g39630.1 // LOC_Os04g57880.1
GO:0043412	P	macromolecule modification	7	109	3977	34296	0.97	1	// LOC_Os07g34980.1 // LOC_Os03g15000.1 // LOC_Os04g43710.1 // LOC_Os09g19830.1 // LOC_Os01g57560.1 // LOC_Os04g58800.1 // LOC_Os12g39630.1
GO:0044237	P	cellular metabolic process	31	109	10280	34296	0.67	1	// LOC_Os08g25890.1 // LOC_Os07g37030.1 // LOC_Os02g49230.2 // LOC_Os10g41330.1 // LOC_Os04g45490.1 // LOC_Os03g38950.1 // LOC_Os11g01530.1 // LOC_Os02g23823.1 // LOC_Os01g61400.1 // LOC_Os03g17174.1 // LOC_Os07g33915.1 // LOC_Os10g39150.1 // LOC_Os01g57560.1 // LOC_Os05g38140.1 // LOC_Os11g04720.1 // LOC_Os01g53220.1 // LOC_Os11g38870.1 // LOC_Os07g30670.1 // LOC_Os04g58800.1 // LOC_Os05g34830.1…
GO:0043170	P	macromolecule metabolic process	18	109	6691	34296	0.82	1	// LOC_Os03g17280.1 // LOC_Os01g50622.1 // LOC_Os06g45480.1 // LOC_Os04g45490.1 // LOC_Os02g54130.1 // LOC_Os01g12710.1 // LOC_Os05g31160.1 // LOC_Os07g34980.1 // LOC_Os07g33915.1 // LOC_Os03g15000.1 // LOC_Os04g43710.1 // LOC_Os09g19830.1 // LOC_Os01g51060.1 // LOC_Os01g11670.1 // LOC_Os01g57560.1 // LOC_Os04g58800.1 // LOC_Os12g39630.1 // LOC_Os04g57880.1
GO:0050789	P	regulation of biological process	6	109	2132	34296	0.68	1	// LOC_Os04g40100.1 // LOC_Os12g39630.1 // LOC_Os11g04720.1 // LOC_Os01g57560.1 // LOC_Os05g34830.1 // LOC_Os03g10880.1
GO:0023060	P	signal transmission	6	109	1972	34296	0.6	1	// LOC_Os04g40100.1 // LOC_Os12g39630.1 // LOC_Os11g04720.1 // LOC_Os01g57560.1 // LOC_Os05g34830.1 // LOC_Os03g10880.1
GO:0005215	F	transporter activity	12	109	2021	34296	0.027	0.72	// LOC_Os01g37590.1 // LOC_Os03g61100.1 // LOC_Os04g35790.3 // LOC_Os06g49220.1 // LOC_Os06g12310.1 // LOC_Os01g49120.1 // LOC_Os02g54730.1 // LOC_Os01g61400.1 // LOC_Os01g65140.1 // LOC_Os01g50616.1 // LOC_Os08g40850.1 // LOC_Os01g65150.1
GO:0005488	F	binding	58	109	15115	34296	0.035	0.72	// LOC_Os12g31000.1 // LOC_Os01g03530.1 // LOC_Os08g25890.1 // LOC_Os11g39190.1 // LOC_Os08g39300.1 // LOC_Os01g52170.1 // LOC_Os03g03910.1 // LOC_Os07g37030.1 // LOC_Os11g04720.1 // LOC_Os02g49230.2 // LOC_Os03g47620.1 // LOC_Os11g39160.1 // LOC_Os10g41330.1 // LOC_Os08g09200.1 // LOC_Os04g45490.1 // LOC_Os03g12660.1 // LOC_Os11g01530.1 // LOC_Os02g23823.1 // LOC_Os11g32500.1 // LOC_Os01g61400.1…
GO:0003676	F	nucleic acid binding	16	109	4645	34296	0.41	1	// LOC_Os12g31000.1 // LOC_Os10g41330.1 // LOC_Os04g45490.1 // LOC_Os02g01150.1 // LOC_Os05g31160.1 // LOC_Os06g19444.1 // LOC_Os02g23823.1 // LOC_Os01g53220.1 // LOC_Os11g38870.1 // LOC_Os09g19830.1 // LOC_Os10g39150.1 // LOC_Os02g49230.2 // LOC_Os01g74030.1 // LOC_Os01g50622.1 // LOC_Os05g34830.1 // LOC_Os05g38140.1
GO:0003677	F	DNA binding	12	109	3291	34296	0.35	1	// LOC_Os10g41330.1 // LOC_Os05g31160.1 // LOC_Os06g19444.1 // LOC_Os02g23823.1 // LOC_Os01g53220.1 // LOC_Os11g38870.1 // LOC_Os09g19830.1 // LOC_Os10g39150.1 // LOC_Os02g49230.2 // LOC_Os05g38140.1 // LOC_Os01g50622.1 // LOC_Os05g34830.1
GO:0000166	F	nucleotide binding	7	109	3490	34296	0.94	1	// LOC_Os11g39160.1 // LOC_Os08g09200.1 // LOC_Os04g45490.1 // LOC_Os09g19830.1 // LOC_Os01g52170.1 // LOC_Os03g51610.1 // LOC_Os11g39190.1
GO:0030528	F	transcription regulator activity	8	109	2374	34296	0.49	1	// LOC_Os10g41330.1 // LOC_Os06g19444.1 // LOC_Os02g23823.1 // LOC_Os01g53220.1 // LOC_Os11g38870.1 // LOC_Os02g49230.2 // LOC_Os05g38140.1 // LOC_Os05g34830.1
GO:0016740	F	transferase activity	11	109	5200	34296	0.95	1	// LOC_Os08g39300.1 // LOC_Os07g34980.1 // LOC_Os06g10160.1 // LOC_Os02g53750.1 // LOC_Os05g45720.1 // LOC_Os09g19830.1 // LOC_Os03g51610.1 // LOC_Os01g57560.1 // LOC_Os04g43710.1 // LOC_Os04g37820.1 // LOC_Os12g39630.1
GO:0016787	F	hydrolase activity	13	109	4293	34296	0.62	1	// LOC_Os06g45480.1 // LOC_Os05g10310.1 // LOC_Os05g35470.1 // LOC_Os03g17280.1 // LOC_Os01g61400.1 // LOC_Os01g51060.1 // LOC_Os01g11670.1 // LOC_Os03g61829.1 // LOC_Os08g37940.1 // LOC_Os01g50622.1 // LOC_Os09g25610.1 // LOC_Os08g38710.1 // LOC_Os10g25430.1
GO:0003824	F	catalytic activity	48	109	13508	34296	0.19	1	// LOC_Os01g03530.1 // LOC_Os03g61829.1 // LOC_Os05g10310.1 // LOC_Os08g39300.1 // LOC_Os04g43800.1 // LOC_Os05g45720.1 // LOC_Os01g51060.1 // LOC_Os01g11670.1 // LOC_Os04g37820.1 // LOC_Os08g38710.1 // LOC_Os09g25610.1 // LOC_Os06g45480.1 // LOC_Os01g12710.1 // LOC_Os05g35470.1 // LOC_Os11g01530.1 // LOC_Os03g03910.1 // LOC_Os03g17280.1 // LOC_Os01g61400.1 // LOC_Os01g27770.1 // LOC_Os01g57560.1…
GO:0016772	F	transferase activity, transferring phosphorus-containing groups	7	109	2699	34296	0.76	1	// LOC_Os07g34980.1 // LOC_Os06g10160.1 // LOC_Os02g53750.1 // LOC_Os03g51610.1 // LOC_Os01g57560.1 // LOC_Os04g43710.1 // LOC_Os12g39630.1
GO:0016301	F	kinase activity	7	109	2699	34296	0.76	1	// LOC_Os07g34980.1 // LOC_Os06g10160.1 // LOC_Os02g53750.1 // LOC_Os03g51610.1 // LOC_Os01g57560.1 // LOC_Os04g43710.1 // LOC_Os12g39630.1
GO:0003700	F	transcription factor activity	8	109	2374	34296	0.49	1	// LOC_Os10g41330.1 // LOC_Os06g19444.1 // LOC_Os02g23823.1 // LOC_Os01g53220.1 // LOC_Os11g38870.1 // LOC_Os02g49230.2 // LOC_Os05g38140.1 // LOC_Os05g34830.1
GO:0005515	F	protein binding	18	109	4910	34296	0.29	1	// LOC_Os06g20150.1 // LOC_Os07g05830.1 // LOC_Os11g39190.1 // LOC_Os08g39300.1 // LOC_Os01g61400.1 // LOC_Os02g14440.1 // LOC_Os06g19444.1 // LOC_Os03g03910.1 // LOC_Os04g58800.1 // LOC_Os07g37030.1 // LOC_Os10g35840.1 // LOC_Os02g54130.1 // LOC_Os01g57560.1 // LOC_Os03g03700.1 // LOC_Os12g39630.1 // LOC_Os11g04720.1 // LOC_Os04g57880.1 // LOC_Os02g36845.1
GO:0009536	C	plastid	36	109	4703	34296	2.4e-07	2.1e-05	// LOC_Os01g32830.1 // LOC_Os08g25890.1 // LOC_Os08g39300.1 // LOC_Os07g37030.1 // LOC_Os05g45720.1 // LOC_Os03g50510.1 // LOC_Os05g31160.1 // LOC_Os08g09200.1 // LOC_Os04g45490.1 // LOC_Os01g12710.1 // LOC_Os05g35470.1 // LOC_Os01g14890.1 // LOC_Os11g01530.1 // LOC_Os03g03910.1 // LOC_Os01g61400.1 // LOC_Os03g17174.1 // LOC_Os10g39150.1 // LOC_Os01g27770.1 // LOC_Os08g37940.1 // LOC_Os08g06530.1…
GO:0005737	C	cytoplasm	58	109	11866	34296	5.3e-05	0.0023	// LOC_Os01g32830.1 // LOC_Os12g31000.1 // LOC_Os08g25890.1 // LOC_Os08g39300.1 // LOC_Os01g03530.1 // LOC_Os04g43800.1 // LOC_Os07g37030.1 // LOC_Os05g45720.1 // LOC_Os01g51060.1 // LOC_Os01g11670.1 // LOC_Os05g31160.1 // LOC_Os09g25610.1 // LOC_Os04g35790.3 // LOC_Os06g45480.1 // LOC_Os04g45490.1 // LOC_Os03g38950.1 // LOC_Os05g35470.1 // LOC_Os01g14890.1 // LOC_Os11g01530.1 // LOC_Os03g03910.1…
GO:0044444	C	cytoplasmic part	54	109	10930	34296	9.6e-05	0.0028	// LOC_Os01g32830.1 // LOC_Os01g03530.1 // LOC_Os08g25890.1 // LOC_Os08g39300.1 // LOC_Os07g37030.1 // LOC_Os05g45720.1 // LOC_Os01g51060.1 // LOC_Os01g11670.1 // LOC_Os05g31160.1 // LOC_Os09g25610.1 // LOC_Os07g33915.1 // LOC_Os06g45480.1 // LOC_Os04g45490.1 // LOC_Os03g38950.1 // LOC_Os05g35470.1 // LOC_Os01g14890.1 // LOC_Os11g01530.1 // LOC_Os03g03910.1 // LOC_Os01g61400.1 // LOC_Os03g17174.1…
GO:0009579	C	thylakoid	10	109	772	34296	0.0002	0.0032	// LOC_Os08g25890.1 // LOC_Os07g37030.1 // LOC_Os03g38950.1 // LOC_Os07g30670.1 // LOC_Os12g17600.1 // LOC_Os08g17390.1 // LOC_Os03g17174.1 // LOC_Os10g39150.1 // LOC_Os02g36850.1 // LOC_Os08g06530.1
GO:0043229	C	intracellular organelle	57	109	12251	34296	0.0003	0.0032	// LOC_Os01g32830.1 // LOC_Os01g03530.1 // LOC_Os08g25890.1 // LOC_Os08g39300.1 // LOC_Os03g03910.1 // LOC_Os07g37030.1 // LOC_Os05g45720.1 // LOC_Os02g49230.2 // LOC_Os01g11670.1 // LOC_Os05g31160.1 // LOC_Os10g41330.1 // LOC_Os06g45480.1 // LOC_Os04g45490.1 // LOC_Os03g38950.1 // LOC_Os05g35470.1 // LOC_Os01g14890.1 // LOC_Os11g01530.1 // LOC_Os02g23823.1 // LOC_Os01g61400.1 // LOC_Os03g17174.1…
GO:0043227	C	membrane-bounded organelle	56	109	11878	34296	0.00025	0.0032	// LOC_Os01g32830.1 // LOC_Os01g03530.1 // LOC_Os08g25890.1 // LOC_Os08g39300.1 // LOC_Os03g03910.1 // LOC_Os07g37030.1 // LOC_Os05g45720.1 // LOC_Os02g49230.2 // LOC_Os01g11670.1 // LOC_Os05g31160.1 // LOC_Os10g41330.1 // LOC_Os06g45480.1 // LOC_Os04g45490.1 // LOC_Os03g38950.1 // LOC_Os05g35470.1 // LOC_Os01g14890.1 // LOC_Os11g01530.1 // LOC_Os02g23823.1 // LOC_Os01g61400.1 // LOC_Os03g17174.1…
GO:0043226	C	organelle	57	109	12251	34296	0.0003	0.0032	// LOC_Os01g32830.1 // LOC_Os01g03530.1 // LOC_Os08g25890.1 // LOC_Os08g39300.1 // LOC_Os03g03910.1 // LOC_Os07g37030.1 // LOC_Os05g45720.1 // LOC_Os02g49230.2 // LOC_Os01g11670.1 // LOC_Os05g31160.1 // LOC_Os10g41330.1 // LOC_Os06g45480.1 // LOC_Os04g45490.1 // LOC_Os03g38950.1 // LOC_Os05g35470.1 // LOC_Os01g14890.1 // LOC_Os11g01530.1 // LOC_Os02g23823.1 // LOC_Os01g61400.1 // LOC_Os03g17174.1…
GO:0043231	C	intracellular membrane-bounded organelle	56	109	11878	34296	0.00025	0.0032	// LOC_Os01g32830.1 // LOC_Os01g03530.1 // LOC_Os08g25890.1 // LOC_Os08g39300.1 // LOC_Os03g03910.1 // LOC_Os07g37030.1 // LOC_Os05g45720.1 // LOC_Os02g49230.2 // LOC_Os01g11670.1 // LOC_Os05g31160.1 // LOC_Os10g41330.1 // LOC_Os06g45480.1 // LOC_Os04g45490.1 // LOC_Os03g38950.1 // LOC_Os05g35470.1 // LOC_Os01g14890.1 // LOC_Os11g01530.1 // LOC_Os02g23823.1 // LOC_Os01g61400.1 // LOC_Os03g17174.1…
GO:0044424	C	intracellular part	63	109	14514	34296	0.00083	0.0079	// LOC_Os01g32830.1 // LOC_Os12g31000.1 // LOC_Os08g25890.1 // LOC_Os08g39300.1 // LOC_Os01g03530.1 // LOC_Os04g43800.1 // LOC_Os03g03910.1 // LOC_Os07g37030.1 // LOC_Os05g45720.1 // LOC_Os02g49230.2 // LOC_Os01g11670.1 // LOC_Os05g31160.1 // LOC_Os09g25610.1 // LOC_Os10g41330.1 // LOC_Os06g45480.1 // LOC_Os04g45490.1 // LOC_Os03g38950.1 // LOC_Os05g35470.1 // LOC_Os01g14890.1 // LOC_Os11g01530.1…
GO:0044464	C	cell part	77	109	19532	34296	0.0023	0.02	// LOC_Os01g37590.1 // LOC_Os01g32830.1 // LOC_Os08g25890.1 // LOC_Os11g39190.1 // LOC_Os08g39300.1 // LOC_Os01g03530.1 // LOC_Os04g43800.1 // LOC_Os03g03910.1 // LOC_Os07g37030.1 // LOC_Os05g45720.1 // LOC_Os12g31000.1 // LOC_Os02g49230.2 // LOC_Os01g11670.1 // LOC_Os05g31160.1 // LOC_Os09g25610.1 // LOC_Os10g41330.1 // LOC_Os06g45480.1 // LOC_Os04g45490.1 // LOC_Os03g38950.1 // LOC_Os06g12310.1…
GO:0042579	C	microbody	5	109	301	34296	0.003	0.02	// LOC_Os02g01150.1 // LOC_Os12g04990.1 // LOC_Os10g25430.1 // LOC_Os08g39300.1 // LOC_Os03g03910.1
GO:0005777	C	peroxisome	5	109	301	34296	0.003	0.02	// LOC_Os02g01150.1 // LOC_Os12g04990.1 // LOC_Os10g25430.1 // LOC_Os08g39300.1 // LOC_Os03g03910.1
GO:0005622	C	intracellular	63	109	15144	34296	0.0029	0.02	// LOC_Os01g32830.1 // LOC_Os12g31000.1 // LOC_Os08g25890.1 // LOC_Os08g39300.1 // LOC_Os01g03530.1 // LOC_Os04g43800.1 // LOC_Os03g03910.1 // LOC_Os07g37030.1 // LOC_Os05g45720.1 // LOC_Os02g49230.2 // LOC_Os01g11670.1 // LOC_Os05g31160.1 // LOC_Os09g25610.1 // LOC_Os10g41330.1 // LOC_Os06g45480.1 // LOC_Os04g45490.1 // LOC_Os03g38950.1 // LOC_Os05g35470.1 // LOC_Os01g14890.1 // LOC_Os11g01530.1…
GO:0005576	C	extracellular region	7	109	730	34296	0.0091	0.056	// LOC_Os05g42350.1 // LOC_Os08g39300.1 // LOC_Os02g01150.1 // LOC_Os02g14440.1 // LOC_Os12g17600.1 // LOC_Os02g36845.1 // LOC_Os04g45490.1
GO:0005623	C	cell	81	109	22048	34296	0.017	0.097	// LOC_Os01g37590.1 // LOC_Os01g32830.1 // LOC_Os08g25890.1 // LOC_Os11g39190.1 // LOC_Os08g39300.1 // LOC_Os01g03530.1 // LOC_Os02g54730.1 // LOC_Os03g03910.1 // LOC_Os07g37030.1 // LOC_Os05g45720.1 // LOC_Os12g31000.1 // LOC_Os02g49230.2 // LOC_Os01g11670.1 // LOC_Os04g43800.1 // LOC_Os05g31160.1 // LOC_Os09g25610.1 // LOC_Os11g39160.1 // LOC_Os10g41330.1 // LOC_Os06g45480.1 // LOC_Os04g45490.1…
GO:0016020	C	membrane	32	109	8187	34296	0.11	0.6	// LOC_Os01g37590.1 // LOC_Os01g32830.1 // LOC_Os08g25890.1 // LOC_Os11g39190.1 // LOC_Os08g39300.1 // LOC_Os07g37030.1 // LOC_Os01g51060.1 // LOC_Os08g09200.1 // LOC_Os06g12310.1 // LOC_Os03g17280.1 // LOC_Os03g17174.1 // LOC_Os10g39150.1 // LOC_Os01g57560.1 // LOC_Os03g03700.1 // LOC_Os08g06530.1 // LOC_Os01g65150.1 // LOC_Os05g42350.1 // LOC_Os06g49220.1 // LOC_Os01g49120.1 // LOC_Os12g17600.1…
GO:0005739	C	mitochondrion	7	109	1611	34296	0.25	1	// LOC_Os08g09200.1 // LOC_Os04g45490.1 // LOC_Os11g01530.1 // LOC_Os03g03910.1 // LOC_Os01g15979.1 // LOC_Os12g01530.1 // LOC_Os08g40850.1
GO:0005618	C	cell wall	5	109	1179	34296	0.32	1	// LOC_Os03g17280.1 // LOC_Os02g14440.1 // LOC_Os04g29090.1 // LOC_Os08g09200.1 // LOC_Os02g36845.1
GO:0005773	C	vacuole	6	109	1723	34296	0.47	1	// LOC_Os06g49220.1 // LOC_Os02g54730.1 // LOC_Os01g11670.1 // LOC_Os01g57560.1 // LOC_Os08g09200.1 // LOC_Os05g14800.1
GO:0005634	C	nucleus	8	109	4212	34296	0.96	1	// LOC_Os10g41330.1 // LOC_Os11g04720.1 // LOC_Os02g23823.1 // LOC_Os01g53220.1 // LOC_Os11g38870.1 // LOC_Os02g49230.2 // LOC_Os03g51610.1 // LOC_Os12g39630.1
GO:0005886	C	plasma membrane	10	109	4240	34296	0.88	1	// LOC_Os11g39190.1 // LOC_Os08g39300.1 // LOC_Os06g19444.1 // LOC_Os03g15000.1 // LOC_Os07g37030.1 // LOC_Os03g07100.1 // LOC_Os01g51060.1 // LOC_Os01g57560.1 // LOC_Os03g03700.1 // LOC_Os02g36845.1
GO:0030312	C	external encapsulating structure	5	109	1189	34296	0.33	1	// LOC_Os03g17280.1 // LOC_Os02g14440.1 // LOC_Os04g29090.1 // LOC_Os08g09200.1 // LOC_Os02g36845.1
GO:0005829	C	cytosol	8	109	3345	34296	0.84	1	// LOC_Os08g09200.1 // LOC_Os02g14440.1 // LOC_Os03g03910.1 // LOC_Os12g17600.1 // LOC_Os07g33915.1 // LOC_Os04g58800.1 // LOC_Os12g39630.1 // LOC_Os09g25610.1
